# Supplementary material for: Manganese-Pincer-Catalyzed Nitrile Hydration, α-Deuteration, and α-Deuterated Amide Formation via Metal Ligand Cooperation
Source: ACS Catal. 2021 Aug 3;11(16):10239–45. doi: 10.1021/acscatal.1c01748 (PMC8383274; doi:10.1021/acscatal.1c01748)
Supplement: Supplementary file 2 — cs1c01748_si_002.cif [file cs1c01748_si_002.cif]

data_m2270
_audit_creation_date               2020-11-10
_audit_creation_method
;
Olex2 1.3
(compiled 2020.07.31 svn.rc2a77460 for OlexSys, GUI svn.r6145)
;
_shelx_SHELXL_version_number       '2014/7'
loop_
  _audit_author_name
  _audit_author_email
  _audit_author_address
 'Zhou, Q.' ? ?
 'Diskin Posner, Y.' yael.diskin-posner@weizmann.ac.il
;
Weizmann Institute
Chemical Reserach Support
;

_audit_contact_author_address      ?
_audit_contact_author_email        ?
_audit_contact_author_name         ''
_audit_contact_author_phone        ?
_publ_contact_author_id_orcid      ?
_publ_section_references
;
D. Kratzert, I. Krossing, (2018), J. Appl. Cryst. 51, 928-934. 

Dolomanov, O.V., Bourhis, L.J., Gildea, R.J, Howard, J.A.K. & Puschmann, H.
 (2009), J. Appl. Cryst. 42, 339-341.

Kratzert, D., Holstein, J.J. & Krossing, I. (2015). J. Appl. Cryst. 48, 933-938.

Sheldrick, G.M. (2015). Acta Cryst. A71, 3-8.

Sheldrick, G.M. (2015). Acta Cryst. C71, 3-8.
;
_chemical_name_common              ?
_chemical_name_systematic          ?
_chemical_formula_moiety           'C32 H47 Mn N2 O2 P2, 0.5[C6H6]'
_chemical_formula_sum              'C32 H47 Mn N2 O2 P2'
_chemical_formula_weight           608.59
_chemical_melting_point            ?
_chemical_oxdiff_formula           C32H47N2O2P2Mn1
_chemical_oxdiff_usercomment       'Quan Quan  - side of the vial'
loop_
  _atom_type_symbol
  _atom_type_description
  _atom_type_scat_dispersion_real
  _atom_type_scat_dispersion_imag
  _atom_type_scat_source
 'C' 'C' 0.0181 0.0091 'International Tables Vol C Tables 4.2.6.8 and 6.1.1.4'
 'H' 'H' 0.0000 0.0000 'International Tables Vol C Tables 4.2.6.8 and 6.1.1.4'
 'Mn' 'Mn' -0.5299 2.8052
 'International Tables Vol C Tables 4.2.6.8 and 6.1.1.4'
 'N' 'N' 0.0311 0.0180 'International Tables Vol C Tables 4.2.6.8 and 6.1.1.4'
 'O' 'O' 0.0492 0.0322 'International Tables Vol C Tables 4.2.6.8 and 6.1.1.4'
 'P' 'P' 0.2955 0.4335 'International Tables Vol C Tables 4.2.6.8 and 6.1.1.4'

_shelx_space_group_comment
;
The symmetry employed for this shelxl refinement is uniquely defined
by the following loop, which should always be used as a source of
symmetry information in preference to the above space-group names.
They are only intended as comments.
;
_space_group_crystal_system        'monoclinic'
_space_group_IT_number             14
_space_group_name_H-M_alt          'P 1 21/n 1'
_space_group_name_Hall             '-P 2yn'
loop_
  _space_group_symop_operation_xyz
 'x, y, z'
 '-x+1/2, y+1/2, -z+1/2'
 '-x, -y, -z'
 'x-1/2, -y-1/2, z-1/2'

_cell_length_a                     12.92524(18)
_cell_length_b                     16.7518(2)
_cell_length_c                     16.3352(2)
_cell_angle_alpha                  90
_cell_angle_beta                   101.9596(13)
_cell_angle_gamma                  90
_cell_volume                       3460.15(8)
_cell_formula_units_Z              4
_cell_measurement_reflns_used      19204
_cell_measurement_temperature      100.00(10)
_cell_measurement_theta_max        78.4880
_cell_measurement_theta_min        3.8080
_shelx_estimated_absorpt_T_max     ?
_shelx_estimated_absorpt_T_min     ?
_exptl_absorpt_coefficient_mu      4.187
_exptl_absorpt_correction_T_max    1.000
_exptl_absorpt_correction_T_min    0.355
_exptl_absorpt_correction_type     gaussian
_exptl_absorpt_process_details
;
CrysAlisPro 1.171.40.69a (Rigaku Oxford Diffraction, 2020)
Numerical absorption correction based on gaussian integration over
			a multifaceted crystal model
Empirical absorption correction using spherical harmonics,
 implemented in SCALE3 ABSPACK scaling algorithm.
;
_exptl_absorpt_special_details     ?
_exptl_crystal_colour              red
_exptl_crystal_colour_primary      red
_exptl_crystal_density_diffrn      1.168
_exptl_crystal_density_meas        ?
_exptl_crystal_density_method      ?
_exptl_crystal_description         plate
_exptl_crystal_F_000               1296
loop_
  _exptl_crystal_face_index_h
  _exptl_crystal_face_index_k
  _exptl_crystal_face_index_l
  _exptl_crystal_face_perp_dist
 -2 0 1 0.0766
 0 -1 -1 0.0378
 0 1 1 0.0324
 2 0 -1 0.1808
 0 -1 1 0.0704
 0 1 -1 0.0795
 -2 2 -1 0.0715
 -5 -7 6 0.0866

_exptl_crystal_size_max            0.283
_exptl_crystal_size_mid            0.15
_exptl_crystal_size_min            0.07
loop_
  _exptl_oxdiff_crystal_face_indexfrac_h
  _exptl_oxdiff_crystal_face_indexfrac_k
  _exptl_oxdiff_crystal_face_indexfrac_l
  _exptl_oxdiff_crystal_face_x
  _exptl_oxdiff_crystal_face_y
  _exptl_oxdiff_crystal_face_z
 -2.0012 0.0018 0.9944 -0.0114 -0.0397 0.2391
 0.0004 -0.9978 -0.9994 0.0013 0.1330 0.0037
 -0.0004 0.9978 0.9994 -0.0013 -0.1330 -0.0037
 2.0012 -0.0018 -0.9944 0.0114 0.0397 -0.2391
 -0.0018 -0.9994 0.9999 -0.1326 -0.0054 0.0112
 0.0018 0.9994 -0.9999 0.1326 0.0054 -0.0112
 -1.9977 2.0006 -1.0053 0.2539 -0.0289 0.2168
 -5.2023 -6.8054 6.2716 -0.7243 0.0762 0.6853

_exptl_transmission_factor_max     ?
_exptl_transmission_factor_min     ?
_diffrn_reflns_av_R_equivalents    0.0367
_diffrn_reflns_av_unetI/netI       0.0273
_diffrn_reflns_Laue_measured_fraction_full  0.996
_diffrn_reflns_Laue_measured_fraction_max  0.995
_diffrn_reflns_limit_h_max         13
_diffrn_reflns_limit_h_min         -15
_diffrn_reflns_limit_k_max         20
_diffrn_reflns_limit_k_min         -15
_diffrn_reflns_limit_l_max         20
_diffrn_reflns_limit_l_min         -19
_diffrn_reflns_number              29932
_diffrn_reflns_point_group_measured_fraction_full  0.996
_diffrn_reflns_point_group_measured_fraction_max  0.995
_diffrn_reflns_theta_full          67.684
_diffrn_reflns_theta_max           74.504
_diffrn_reflns_theta_min           3.823
_diffrn_ambient_environment        N~2~
_diffrn_ambient_temperature        100.00(10)
_diffrn_detector                   'Hybrid Pixel Array Detector'
_diffrn_detector_area_resol_mean   5.8140
_diffrn_measured_fraction_theta_full  0.996
_diffrn_measured_fraction_theta_max  0.995
_diffrn_measurement_details
;
List of Runs (angles in degrees, time in seconds):

  # Type    Start    End  Width  t~exp~   \w     \q     \k     \f   Frames
--------------------------------------------------------------------------
  1  \w    -44.00  90.00   0.50    1.00    --   45.10 -57.00-150.00  268
  2  \w      4.00 134.00   0.50    1.00    --   45.10  57.00-150.00  260
  3  \w      4.00 134.00   0.50    1.00    --   45.10  57.00-180.00  260
  4  \w    -44.00  90.00   0.50    1.00    --   45.10 -77.00 -60.00  268
  5  \w      4.00 131.00   0.50    1.00    --   45.10  57.00  90.00  254
  6  \w     76.00 134.00   0.50    1.00    --   45.10  57.00 -30.00  116
  7  \w      2.00  29.00   0.50    1.00    --   45.10  38.00   0.00   54
  8  \w     70.00 186.00   0.50    5.00    --  114.00  50.00-180.00  232
  9  \w     30.00  64.00   0.50    5.00    --  114.00 -82.00   0.00   68
 10  \w    127.00 170.00   0.50    5.00    --  114.00  77.00  90.00   86
 11  \w     72.00  98.00   0.50    5.00    --  114.00 -82.00   0.00   52
 12  \w     81.00 160.00   0.50    5.00    --  114.00 -82.00-150.00  158
 13  \w     29.00  67.00   0.50    5.00    --  114.00 -38.00-180.00   76
 14  \w     69.00 203.00   0.50    5.00    --  114.00  41.00  99.69  268
 15  \w     25.00 159.00   0.50    5.00    --  114.00 -82.00 -90.00  268
 16  \w     75.00 129.00   0.50    5.00    --  114.00 -82.00 -60.00  108
 17  \w     41.00  66.00   0.50    5.00    --  114.00 -82.00 -60.00   50
 18  \w     85.00 111.00   0.50    5.00    --  114.00 -38.00-180.00   52
 19  \w     74.00 102.00   0.50    5.00    --  114.00 -82.00 150.00   56
 20  \w     75.00 111.00   0.50    5.00    --  114.00  77.00  90.00   72
 21  \w    119.00 203.00   0.50    5.00    --  114.00  82.00   0.00  168
;
_diffrn_measurement_device         'four-circle diffractometer'
_diffrn_measurement_device_type    'XtaLAB AFC12 (RINC): Kappa dual home/near'
_diffrn_measurement_method         '\w scans'
_diffrn_orient_matrix_type        
 'CrysAlisPro convention (1999,Acta A55,543-557)'
_diffrn_orient_matrix_UB_11        -0.0275495000
_diffrn_orient_matrix_UB_12        0.0657660000
_diffrn_orient_matrix_UB_13        -0.0669743000
_diffrn_orient_matrix_UB_21        -0.0146257000
_diffrn_orient_matrix_UB_22        -0.0638753000
_diffrn_orient_matrix_UB_23        -0.0692904000
_diffrn_orient_matrix_UB_31        -0.1177123000
_diffrn_orient_matrix_UB_32        -0.0073826000
_diffrn_orient_matrix_UB_33        0.0036127000
_diffrn_radiation_monochromator    mirror
_diffrn_radiation_probe            x-ray
_diffrn_radiation_type             'Cu K\a'
_diffrn_radiation_wavelength       1.54184
_diffrn_source                     'micro-focus sealed X-ray tube'
_diffrn_source_type                'Rigaku (Cu) X-ray Source'
_reflns_Friedel_coverage           0.000
_reflns_Friedel_fraction_full      .
_reflns_Friedel_fraction_max       .
_reflns_number_gt                  6651
_reflns_number_total               7042
_reflns_odcompleteness_completeness  99.63
_reflns_odcompleteness_iscentric   1
_reflns_odcompleteness_theta       74.33
_reflns_special_details
;
 Reflections were merged by SHELXL according to the crystal
 class for the calculation of statistics and refinement.
 
 Structure factors included contributions from the .fab file.
 
 _reflns_Friedel_fraction is defined as the number of unique
 Friedel pairs measured divided by the number that would be
 possible theoretically, ignoring centric projections and
 systematic absences.
;
_reflns_threshold_expression       'I > 2\s(I)'
_computing_cell_refinement         'CrysAlisPro 1.171.40.69a (Rigaku OD, 2020)'
_computing_data_collection         'CrysAlisPro 1.171.40.69a (Rigaku OD, 2020)'
_computing_data_reduction          'CrysAlisPro 1.171.40.69a (Rigaku OD, 2020)'
_computing_molecular_graphics      'Olex2 1.3 (Dolomanov et al., 2009)'
_computing_publication_material    'Olex2 1.3 (Dolomanov et al., 2009)'
_computing_structure_refinement    'SHELXL 2014/7 (Sheldrick, 2015)'
_computing_structure_solution      'SHELXT  (Sheldrick, 2015)'
_refine_diff_density_max           0.451
_refine_diff_density_min           -0.430
_refine_diff_density_rms           0.048
_refine_ls_extinction_coef         .
_refine_ls_extinction_method       none
_refine_ls_goodness_of_fit_ref     1.055
_refine_ls_hydrogen_treatment      constr
_refine_ls_matrix_type             full
_refine_ls_number_parameters       426
_refine_ls_number_reflns           7042
_refine_ls_number_restraints       0
_refine_ls_R_factor_all            0.0350
_refine_ls_R_factor_gt             0.0332
_refine_ls_restrained_S_all        1.055
_refine_ls_shift/su_max            0.002
_refine_ls_shift/su_mean           0.000
_refine_ls_structure_factor_coef   Fsqd
_refine_ls_weighting_details      
 'w=1/[\s^2^(Fo^2^)+(0.0427P)^2^+1.7918P] where P=(Fo^2^+2Fc^2^)/3'
_refine_ls_weighting_scheme        calc
_refine_ls_wR_factor_gt            0.0860
_refine_ls_wR_factor_ref           0.0870
_refine_special_details            ?
_olex2_refinement_description
;
1. Fixed Uiso
 At 1.2 times of:
  All C(H) groups, All C(H,H) groups
 At 1.5 times of:
  All C(H,H,H) groups
2. Others
 Sof(P7)=Sof(C1A)=Sof(H1A)=Sof(C8A)=Sof(C9A)=Sof(H9AA)=Sof(H9AB)=Sof(H9AC)=
 Sof(C10A)=Sof(H10D)=Sof(H10E)=Sof(H10F)=Sof(C11A)=Sof(H11D)=Sof(H11E)=
 Sof(H11F)=Sof(C13A)=Sof(H13D)=Sof(H13E)=Sof(H13F)=Sof(C15A)=Sof(H15D)=
 Sof(H15E)=Sof(H15F)=Sof(C25A)=Sof(C26A)=Sof(H26A)=Sof(C27A)=Sof(H27A)=
 Sof(C28A)=Sof(H28A)=Sof(C29A)=Sof(H29A)=Sof(C30A)=Sof(H30A)=1-FVAR(1)
 Sof(P1)=Sof(C1)=Sof(H1)=Sof(C8)=Sof(C9)=Sof(H9A)=Sof(H9B)=Sof(H9C)=Sof(C10)=
 Sof(H10A)=Sof(H10B)=Sof(H10C)=Sof(C11)=Sof(H11A)=Sof(H11B)=Sof(H11C)=Sof(C13)=
 Sof(H13A)=Sof(H13B)=Sof(H13C)=Sof(C15)=Sof(H15A)=Sof(H15B)=Sof(H15C)=Sof(C25)=
 Sof(C26)=Sof(H26)=Sof(C27)=Sof(H27)=Sof(C28)=Sof(H28)=Sof(C29)=Sof(H29)=
 Sof(C30)=Sof(H30)=FVAR(1)
3.a Ternary CH refined with riding coordinates:
 C1(H1), C1A(H1A)
3.b Secondary CH2 refined with riding coordinates:
 C7(H7A,H7B)
3.c Aromatic/amide H refined with riding coordinates:
 C3(H3), C4(H4), C5(H5), C26(H26), C27(H27), C28(H28), C29(H29), C30(H30),
 C26A(H26A), C27A(H27A), C28A(H28A), C29A(H29A), C30A(H30A)
3.d Idealised Me refined as rotating group:
 C17(H17A,H17B,H17C), C18(H18A,H18B,H18C), C19(H19A,H19B,H19C), C21(H21A,H21B,
 H21C), C22(H22A,H22B,H22C), C23(H23A,H23B,H23C), C14(H14A,H14B,H14C), C9(H9A,
 H9B,H9C), C10(H10A,H10B,H10C), C11(H11A,H11B,H11C), C13(H13A,H13B,H13C),
 C15(H15A,H15B,H15C), C9A(H9AA,H9AB,H9AC), C10A(H10D,H10E,H10F), C11A(H11D,H11E,
 H11F), C13A(H13D,H13E,H13F), C15A(H15D,H15E,H15F)
;
_atom_sites_solution_hydrogens     geom
_atom_sites_solution_primary       dual
_atom_sites_solution_secondary     ?
loop_
  _atom_site_label
  _atom_site_type_symbol
  _atom_site_fract_x
  _atom_site_fract_y
  _atom_site_fract_z
  _atom_site_U_iso_or_equiv
  _atom_site_adp_type
  _atom_site_occupancy
  _atom_site_site_symmetry_order
  _atom_site_calc_flag
  _atom_site_refinement_flags_posn
  _atom_site_refinement_flags_adp
  _atom_site_refinement_flags_occupancy
  _atom_site_disorder_assembly
  _atom_site_disorder_group
 Mn1 Mn 0.65670(2) 0.63877(2) 0.34563(2) 0.01649(7) Uani 1 1 d . . . . .
 P2 P 0.65457(3) 0.66013(2) 0.48537(2) 0.01695(9) Uani 1 1 d . . . . .
 O1 O 0.55501(13) 0.79000(8) 0.28132(10) 0.0454(4) Uani 1 1 d . . . . .
 O2 O 0.44546(11) 0.56599(10) 0.30252(12) 0.0559(5) Uani 1 1 d . . . . .
 N1 N 0.74456(10) 0.54289(8) 0.39879(8) 0.0181(3) Uani 1 1 d . . . . .
 N2 N 0.80333(10) 0.68766(8) 0.35111(8) 0.0193(3) Uani 1 1 d . . . . .
 C2 C 0.82118(13) 0.51468(10) 0.36037(10) 0.0235(3) Uani 1 1 d . . . . .
 C3 C 0.88533(15) 0.45127(11) 0.39285(11) 0.0295(4) Uani 1 1 d . . . . .
 H3 H 0.9371 0.4327 0.3657 0.035 Uiso 1 1 calc R U . . .
 C4 C 0.87129(14) 0.41604(10) 0.46623(11) 0.0270(4) Uani 1 1 d . . . . .
 H4 H 0.9122 0.3723 0.4881 0.032 Uiso 1 1 calc R U . . .
 C5 C 0.79565(12) 0.44637(10) 0.50719(10) 0.0217(3) Uani 1 1 d . . . . .
 H5 H 0.7861 0.4237 0.5571 0.026 Uiso 1 1 calc R U . . .
 C6 C 0.73466(12) 0.51090(9) 0.47266(9) 0.0180(3) Uani 1 1 d . . . . .
 C7 C 0.65930(12) 0.55338(9) 0.51654(10) 0.0206(3) Uani 1 1 d . . . . .
 H7A H 0.6831 0.5486 0.5767 0.025 Uiso 1 1 calc R U . . .
 H7B H 0.5894 0.5299 0.5009 0.025 Uiso 1 1 calc R U . . .
 C16 C 0.77524(12) 0.70645(10) 0.55494(10) 0.0214(3) Uani 1 1 d . . . . .
 C17 C 0.87182(12) 0.65437(10) 0.55081(10) 0.0224(3) Uani 1 1 d . . . . .
 H17A H 0.8646 0.6035 0.5761 0.034 Uiso 1 1 calc R U . . .
 H17B H 0.9348 0.6803 0.5804 0.034 Uiso 1 1 calc R U . . .
 H17C H 0.8764 0.6468 0.4934 0.034 Uiso 1 1 calc R U . . .
 C18 C 0.79274(13) 0.78860(10) 0.51802(11) 0.0272(4) Uani 1 1 d . . . . .
 H18A H 0.7990 0.7824 0.4608 0.041 Uiso 1 1 calc R U . . .
 H18B H 0.8564 0.8120 0.5497 0.041 Uiso 1 1 calc R U . . .
 H18C H 0.7338 0.8227 0.5205 0.041 Uiso 1 1 calc R U . . .
 C19 C 0.77087(15) 0.71480(13) 0.64740(11) 0.0346(4) Uani 1 1 d . . . . .
 H19A H 0.7164 0.7520 0.6531 0.052 Uiso 1 1 calc R U . . .
 H19B H 0.8378 0.7338 0.6781 0.052 Uiso 1 1 calc R U . . .
 H19C H 0.7557 0.6638 0.6690 0.052 Uiso 1 1 calc R U . . .
 C20 C 0.53322(13) 0.69793(10) 0.52145(11) 0.0258(3) Uani 1 1 d . . . . .
 C21 C 0.52068(16) 0.66290(13) 0.60572(13) 0.0359(4) Uani 1 1 d . . . . .
 H21A H 0.5801 0.6782 0.6485 0.054 Uiso 1 1 calc R U . . .
 H21B H 0.5173 0.6057 0.6018 0.054 Uiso 1 1 calc R U . . .
 H21C H 0.4568 0.6829 0.6195 0.054 Uiso 1 1 calc R U . . .
 C22 C 0.53509(15) 0.78952(11) 0.52603(14) 0.0358(4) Uani 1 1 d . . . . .
 H22A H 0.5904 0.8064 0.5714 0.054 Uiso 1 1 calc R U . . .
 H22B H 0.4683 0.8085 0.5351 0.054 Uiso 1 1 calc R U . . .
 H22C H 0.5477 0.8109 0.4745 0.054 Uiso 1 1 calc R U . . .
 C23 C 0.43445(13) 0.67434(12) 0.45653(13) 0.0341(4) Uani 1 1 d . . . . .
 H23A H 0.3725 0.6928 0.4745 0.051 Uiso 1 1 calc R U . . .
 H23B H 0.4316 0.6173 0.4508 0.051 Uiso 1 1 calc R U . . .
 H23C H 0.4374 0.6981 0.4036 0.051 Uiso 1 1 calc R U . . .
 C24 C 0.86890(13) 0.64550(10) 0.32175(9) 0.0223(3) Uani 1 1 d . . . . .
 C31 C 0.59627(14) 0.73039(11) 0.30616(11) 0.0277(4) Uani 1 1 d . . . . .
 C32 C 0.52959(13) 0.59360(11) 0.32464(12) 0.0301(4) Uani 1 1 d . . . . .
 C12 C 0.70579(13) 0.64903(11) 0.13423(10) 0.0247(3) Uani 1 1 d . . . . .
 C14 C 0.59373(14) 0.67304(11) 0.09105(12) 0.0308(4) Uani 1 1 d . . . . .
 H14A H 0.5556 0.6267 0.0668 0.046 Uiso 1 1 calc R U . . .
 H14B H 0.5970 0.7112 0.0478 0.046 Uiso 1 1 calc R U . . .
 H14C H 0.5582 0.6963 0.1313 0.046 Uiso 1 1 calc R U . . .
 P1 P 0.70015(10) 0.58246(5) 0.22717(5) 0.01600(18) Uani 0.805(3) 1 d . . P A 1
 C1 C 0.8379(2) 0.56397(16) 0.28674(15) 0.0181(5) Uani 0.805(3) 1 d . . P A 1
 H1 H 0.8858 0.5404 0.2541 0.022 Uiso 0.805(3) 1 calc R U P A 1
 C8 C 0.65273(19) 0.47808(13) 0.18943(12) 0.0218(4) Uani 0.805(3) 1 d . . P A 1
 C9 C 0.73981(19) 0.42911(13) 0.16049(14) 0.0300(5) Uani 0.805(3) 1 d . . P A 1
 H9A H 0.7604 0.4557 0.1143 0.045 Uiso 0.805(3) 1 calc R U P A 1
 H9B H 0.7132 0.3769 0.1433 0.045 Uiso 0.805(3) 1 calc R U P A 1
 H9C H 0.8000 0.4243 0.2059 0.045 Uiso 0.805(3) 1 calc R U P A 1
 C10 C 0.6196(4) 0.4290(3) 0.2598(4) 0.0263(9) Uani 0.805(3) 1 d . . P A 1
 H10A H 0.6800 0.4203 0.3041 0.039 Uiso 0.805(3) 1 calc R U P A 1
 H10B H 0.5915 0.3785 0.2379 0.039 Uiso 0.805(3) 1 calc R U P A 1
 H10C H 0.5665 0.4576 0.2812 0.039 Uiso 0.805(3) 1 calc R U P A 1
 C11 C 0.55438(18) 0.48260(14) 0.11843(13) 0.0309(5) Uani 0.805(3) 1 d . . P A
 1
 H11A H 0.5017 0.5153 0.1356 0.046 Uiso 0.805(3) 1 calc R U P A 1
 H11B H 0.5267 0.4299 0.1055 0.046 Uiso 0.805(3) 1 calc R U P A 1
 H11C H 0.5733 0.5055 0.0697 0.046 Uiso 0.805(3) 1 calc R U P A 1
 C13 C 0.75777(19) 0.60552(16) 0.06763(15) 0.0271(5) Uani 0.805(3) 1 d . . P A
 1
 H13A H 0.8251 0.5841 0.0946 0.041 Uiso 0.805(3) 1 calc R U P A 1
 H13B H 0.7674 0.6429 0.0253 0.041 Uiso 0.805(3) 1 calc R U P A 1
 H13C H 0.7125 0.5629 0.0423 0.041 Uiso 0.805(3) 1 calc R U P A 1
 C15 C 0.77086(19) 0.72329(14) 0.16056(13) 0.0250(5) Uani 0.805(3) 1 d . . P A
 1
 H15A H 0.7464 0.7489 0.2056 0.037 Uiso 0.805(3) 1 calc R U P A 1
 H15B H 0.7636 0.7593 0.1140 0.037 Uiso 0.805(3) 1 calc R U P A 1
 H15C H 0.8439 0.7088 0.1788 0.037 Uiso 0.805(3) 1 calc R U P A 1
 C25 C 0.9821(2) 0.6756(2) 0.32514(18) 0.0202(7) Uani 0.805(3) 1 d . . P A 1
 C26 C 1.0549(2) 0.63454(19) 0.28937(16) 0.0262(5) Uani 0.805(3) 1 d . . P A 1
 H26 H 1.0355 0.5859 0.2631 0.031 Uiso 0.805(3) 1 calc R U P A 1
 C27 C 1.1561(2) 0.6643(3) 0.2917(2) 0.0303(6) Uani 0.805(3) 1 d . . P A 1
 H27 H 1.2040 0.6353 0.2683 0.036 Uiso 0.805(3) 1 calc R U P A 1
 C28 C 1.18479(17) 0.7372(2) 0.32910(15) 0.0315(6) Uani 0.805(3) 1 d . . P A 1
 H28 H 1.2517 0.7580 0.3301 0.038 Uiso 0.805(3) 1 calc R U P A 1
 C29 C 1.11281(18) 0.7793(2) 0.36530(14) 0.0292(5) Uani 0.805(3) 1 d . . P A 1
 H29 H 1.1319 0.8283 0.3907 0.035 Uiso 0.805(3) 1 calc R U P A 1
 C30 C 1.0134(2) 0.7487(2) 0.36366(15) 0.0239(6) Uani 0.805(3) 1 d . . P A 1
 H30 H 0.9663 0.7772 0.3886 0.029 Uiso 0.805(3) 1 calc R U P A 1
 P7 P 0.6740(3) 0.5881(2) 0.2267(3) 0.0160(10) Uiso 0.195(3) 1 d . . P A 2
 C1A C 0.8072(9) 0.5547(7) 0.2767(7) 0.012(3) Uiso 0.195(3) 1 d . . P A 2
 H1A H 0.8453 0.5284 0.2382 0.014 Uiso 0.195(3) 1 calc R U P A 2
 C8A C 0.6003(8) 0.4962(5) 0.1733(5) 0.0180(18) Uiso 0.195(3) 1 d . . P A 2
 C9A C 0.616(2) 0.4358(17) 0.2448(15) 0.029(6) Uiso 0.195(3) 1 d . . P A 2
 H9AA H 0.5779 0.3878 0.2262 0.044 Uiso 0.195(3) 1 calc R U P A 2
 H9AB H 0.5910 0.4579 0.2912 0.044 Uiso 0.195(3) 1 calc R U P A 2
 H9AC H 0.6903 0.4236 0.2619 0.044 Uiso 0.195(3) 1 calc R U P A 2
 C10A C 0.6473(7) 0.4610(5) 0.1036(5) 0.026(2) Uiso 0.195(3) 1 d . . P A 2
 H10D H 0.6371 0.4975 0.0573 0.039 Uiso 0.195(3) 1 calc R U P A 2
 H10E H 0.6129 0.4113 0.0857 0.039 Uiso 0.195(3) 1 calc R U P A 2
 H10F H 0.7215 0.4519 0.1236 0.039 Uiso 0.195(3) 1 calc R U P A 2
 C11A C 0.4825(6) 0.5150(5) 0.1418(5) 0.0233(19) Uiso 0.195(3) 1 d . . P A 2
 H11D H 0.4744 0.5515 0.0955 0.035 Uiso 0.195(3) 1 calc R U P A 2
 H11E H 0.4546 0.5388 0.1861 0.035 Uiso 0.195(3) 1 calc R U P A 2
 H11F H 0.4449 0.4666 0.1239 0.035 Uiso 0.195(3) 1 calc R U P A 2
 C13A C 0.7875(9) 0.6298(7) 0.0987(8) 0.030(2) Uiso 0.195(3) 1 d . . P A 2
 H13D H 0.8518 0.6302 0.1405 0.045 Uiso 0.195(3) 1 calc R U P A 2
 H13E H 0.7925 0.6679 0.0559 0.045 Uiso 0.195(3) 1 calc R U P A 2
 H13F H 0.7763 0.5775 0.0744 0.045 Uiso 0.195(3) 1 calc R U P A 2
 C15A C 0.7288(9) 0.7440(6) 0.1741(6) 0.026(2) Uiso 0.195(3) 1 d . . P A 2
 H15D H 0.6732 0.7591 0.2018 0.039 Uiso 0.195(3) 1 calc R U P A 2
 H15E H 0.7309 0.7807 0.1293 0.039 Uiso 0.195(3) 1 calc R U P A 2
 H15F H 0.7953 0.7453 0.2134 0.039 Uiso 0.195(3) 1 calc R U P A 2
 C25A C 0.9679(13) 0.6538(9) 0.3151(10) 0.023(4) Uiso 0.195(3) 1 d . . P A 2
 C26A C 1.0361(8) 0.6049(7) 0.2767(6) 0.019(2) Uiso 0.195(3) 1 d . . P A 2
 H26A H 1.0101 0.5569 0.2522 0.023 Uiso 0.195(3) 1 calc R U P A 2
 C27A C 1.1378(9) 0.6264(8) 0.2749(7) 0.028(3) Uiso 0.195(3) 1 d . . P A 2
 H27A H 1.1796 0.5942 0.2486 0.034 Uiso 0.195(3) 1 calc R U P A 2
 C28A C 1.1762(9) 0.6957(9) 0.3122(7) 0.019(3) Uiso 0.195(3) 1 d . . P A 2
 H28A H 1.2441 0.7112 0.3083 0.023 Uiso 0.195(3) 1 calc R U P A 2
 C29A C 1.1213(9) 0.7437(7) 0.3549(7) 0.026(3) Uiso 0.195(3) 1 d . . P A 2
 H29A H 1.1511 0.7891 0.3831 0.031 Uiso 0.195(3) 1 calc R U P A 2
 C30A C 1.0133(11) 0.7199(9) 0.3539(9) 0.021(3) Uiso 0.195(3) 1 d . . P A 2
 H30A H 0.9730 0.7520 0.3816 0.025 Uiso 0.195(3) 1 calc R U P A 2

loop_
  _atom_site_aniso_label
  _atom_site_aniso_U_11
  _atom_site_aniso_U_22
  _atom_site_aniso_U_33
  _atom_site_aniso_U_23
  _atom_site_aniso_U_13
  _atom_site_aniso_U_12
 Mn1 0.01582(12) 0.01617(13) 0.01609(13) 0.00057(9) 0.00009(9) 0.00248(8)
 P2 0.01393(17) 0.01850(18) 0.01971(19) -0.00045(14) 0.00647(14) -0.00011(13)
 O1 0.0544(9) 0.0263(7) 0.0486(9) 0.0056(6) -0.0052(7) 0.0167(6)
 O2 0.0184(7) 0.0495(9) 0.0937(13) -0.0315(9) -0.0022(7) -0.0044(6)
 N1 0.0215(6) 0.0175(6) 0.0144(6) -0.0004(5) 0.0016(5) 0.0041(5)
 N2 0.0191(6) 0.0246(7) 0.0143(6) 0.0039(5) 0.0039(5) 0.0011(5)
 C2 0.0308(8) 0.0230(8) 0.0173(7) 0.0006(6) 0.0069(6) 0.0086(6)
 C3 0.0355(9) 0.0292(9) 0.0257(8) 0.0039(7) 0.0110(7) 0.0151(7)
 C4 0.0301(9) 0.0242(8) 0.0260(8) 0.0070(7) 0.0039(7) 0.0105(7)
 C5 0.0241(8) 0.0218(8) 0.0187(7) 0.0045(6) 0.0031(6) 0.0006(6)
 C6 0.0181(7) 0.0189(7) 0.0165(7) 0.0010(6) 0.0023(5) -0.0008(6)
 C7 0.0185(7) 0.0222(8) 0.0224(7) 0.0019(6) 0.0074(6) -0.0021(6)
 C16 0.0196(7) 0.0256(8) 0.0200(7) -0.0044(6) 0.0067(6) -0.0030(6)
 C17 0.0169(7) 0.0293(8) 0.0197(7) -0.0018(6) 0.0011(6) -0.0029(6)
 C18 0.0249(8) 0.0239(8) 0.0345(9) -0.0055(7) 0.0096(7) -0.0059(6)
 C19 0.0355(10) 0.0483(11) 0.0212(8) -0.0093(8) 0.0090(7) -0.0056(8)
 C20 0.0197(8) 0.0255(8) 0.0366(9) 0.0013(7) 0.0162(7) 0.0025(6)
 C21 0.0312(9) 0.0417(11) 0.0430(11) 0.0051(9) 0.0265(8) 0.0034(8)
 C22 0.0321(10) 0.0256(9) 0.0569(12) -0.0006(8) 0.0255(9) 0.0064(7)
 C23 0.0161(8) 0.0373(10) 0.0510(11) 0.0040(9) 0.0118(7) 0.0034(7)
 C24 0.0238(8) 0.0299(9) 0.0144(7) 0.0074(6) 0.0071(6) 0.0085(6)
 C31 0.0270(8) 0.0261(9) 0.0262(8) -0.0004(7) -0.0029(6) 0.0023(7)
 C32 0.0217(8) 0.0260(9) 0.0394(10) -0.0074(7) -0.0010(7) 0.0045(7)
 C12 0.0230(8) 0.0322(9) 0.0173(7) 0.0090(6) 0.0006(6) -0.0029(6)
 C14 0.0238(8) 0.0324(9) 0.0339(9) 0.0114(7) 0.0008(7) 0.0029(7)
 P1 0.0167(4) 0.0192(3) 0.0121(3) 0.00102(17) 0.0029(3) 0.0006(3)
 C1 0.0151(13) 0.0247(12) 0.0139(11) 0.0002(8) 0.0014(9) 0.0043(10)
 C8 0.0264(12) 0.0210(10) 0.0171(9) -0.0026(7) 0.0026(8) -0.0022(9)
 C9 0.0399(13) 0.0259(11) 0.0254(11) -0.0045(8) 0.0098(9) 0.0013(9)
 C10 0.037(2) 0.0180(16) 0.027(2) 0.0009(15) 0.0124(15) -0.0067(10)
 C11 0.0340(12) 0.0328(12) 0.0218(11) 0.0005(9) -0.0033(9) -0.0081(9)
 C13 0.0262(11) 0.0382(13) 0.0184(10) 0.0073(10) 0.0078(9) 0.0037(10)
 C15 0.0249(11) 0.0288(11) 0.0204(10) 0.0103(8) 0.0026(8) -0.0034(9)
 C25 0.0173(12) 0.0306(19) 0.0124(11) 0.0080(14) 0.0023(9) 0.0014(13)
 C26 0.0243(12) 0.0288(14) 0.0276(12) 0.0062(11) 0.0104(9) 0.0040(11)
 C27 0.0251(13) 0.039(2) 0.0300(13) 0.0112(15) 0.0142(10) 0.0077(13)
 C28 0.0166(11) 0.054(2) 0.0230(11) 0.0145(12) 0.0020(8) -0.0048(10)
 C29 0.0230(11) 0.0428(17) 0.0209(11) 0.0039(11) 0.0026(8) -0.0064(11)
 C30 0.0214(12) 0.0315(16) 0.0189(11) 0.0002(11) 0.0046(8) -0.0030(11)

_geom_special_details
;
 All esds (except the esd in the dihedral angle between two l.s. planes)
 are estimated using the full covariance matrix.  The cell esds are taken
 into account individually in the estimation of esds in distances, angles
 and torsion angles; correlations between esds in cell parameters are only
 used when they are defined by crystal symmetry.  An approximate (isotropic)
 treatment of cell esds is used for estimating esds involving l.s. planes.
;
loop_
  _geom_bond_atom_site_label_1
  _geom_bond_atom_site_label_2
  _geom_bond_distance
  _geom_bond_site_symmetry_2
  _geom_bond_publ_flag
 Mn1 P2 2.3163(4) . ?
 Mn1 N1 2.0530(13) . ?
 Mn1 N2 2.0495(13) . ?
 Mn1 C31 1.7812(17) . ?
 Mn1 C32 1.7764(18) . ?
 Mn1 P1 2.3239(9) . ?
 Mn1 P7 2.173(4) . ?
 P2 C7 1.8569(16) . ?
 P2 C16 1.8952(16) . ?
 P2 C20 1.8952(16) . ?
 O1 C31 1.165(2) . ?
 O2 C32 1.168(2) . ?
 N1 C2 1.362(2) . ?
 N1 C6 1.3504(19) . ?
 N2 C24 1.271(2) . ?
 C2 C3 1.384(2) . ?
 C2 C1 1.511(3) . ?
 C2 C1A 1.500(12) . ?
 C3 H3 0.9300 . ?
 C3 C4 1.382(2) . ?
 C4 H4 0.9300 . ?
 C4 C5 1.390(2) . ?
 C5 H5 0.9300 . ?
 C5 C6 1.387(2) . ?
 C6 C7 1.503(2) . ?
 C7 H7A 0.9700 . ?
 C7 H7B 0.9700 . ?
 C16 C17 1.536(2) . ?
 C16 C18 1.538(2) . ?
 C16 C19 1.529(2) . ?
 C17 H17A 0.9600 . ?
 C17 H17B 0.9600 . ?
 C17 H17C 0.9600 . ?
 C18 H18A 0.9600 . ?
 C18 H18B 0.9600 . ?
 C18 H18C 0.9600 . ?
 C19 H19A 0.9600 . ?
 C19 H19B 0.9600 . ?
 C19 H19C 0.9600 . ?
 C20 C21 1.536(2) . ?
 C20 C22 1.536(2) . ?
 C20 C23 1.533(3) . ?
 C21 H21A 0.9600 . ?
 C21 H21B 0.9600 . ?
 C21 H21C 0.9600 . ?
 C22 H22A 0.9600 . ?
 C22 H22B 0.9600 . ?
 C22 H22C 0.9600 . ?
 C23 H23A 0.9600 . ?
 C23 H23B 0.9600 . ?
 C23 H23C 0.9600 . ?
 C24 C1 1.503(3) . ?
 C24 C25 1.537(4) . ?
 C24 C1A 1.802(11) . ?
 C24 C25A 1.314(16) . ?
 C12 C14 1.528(2) . ?
 C12 P1 1.8973(17) . ?
 C12 C13 1.571(3) . ?
 C12 C15 1.513(3) . ?
 C12 P7 1.937(4) . ?
 C12 C13A 1.345(10) . ?
 C12 C15A 1.722(10) . ?
 C14 H14A 0.9600 . ?
 C14 H14B 0.9600 . ?
 C14 H14C 0.9600 . ?
 P1 C1 1.869(3) . ?
 P1 C8 1.912(2) . ?
 C1 H1 0.9800 . ?
 C8 C9 1.544(3) . ?
 C8 C10 1.545(6) . ?
 C8 C11 1.535(3) . ?
 C9 H9A 0.9600 . ?
 C9 H9B 0.9600 . ?
 C9 H9C 0.9600 . ?
 C10 H10A 0.9600 . ?
 C10 H10B 0.9600 . ?
 C10 H10C 0.9600 . ?
 C11 H11A 0.9600 . ?
 C11 H11B 0.9600 . ?
 C11 H11C 0.9600 . ?
 C13 H13A 0.9600 . ?
 C13 H13B 0.9600 . ?
 C13 H13C 0.9600 . ?
 C15 H15A 0.9600 . ?
 C15 H15B 0.9600 . ?
 C15 H15C 0.9600 . ?
 C25 C26 1.388(4) . ?
 C25 C30 1.398(5) . ?
 C26 H26 0.9300 . ?
 C26 C27 1.393(4) . ?
 C27 H27 0.9300 . ?
 C27 C28 1.381(4) . ?
 C28 H28 0.9300 . ?
 C28 C29 1.393(4) . ?
 C29 H29 0.9300 . ?
 C29 C30 1.379(3) . ?
 C30 H30 0.9300 . ?
 P7 C1A 1.833(12) . ?
 P7 C8A 1.922(9) . ?
 C1A H1A 0.9800 . ?
 C8A C9A 1.53(2) . ?
 C8A C10A 1.516(12) . ?
 C8A C11A 1.535(13) . ?
 C9A H9AA 0.9600 . ?
 C9A H9AB 0.9600 . ?
 C9A H9AC 0.9600 . ?
 C10A H10D 0.9600 . ?
 C10A H10E 0.9600 . ?
 C10A H10F 0.9600 . ?
 C11A H11D 0.9600 . ?
 C11A H11E 0.9600 . ?
 C11A H11F 0.9600 . ?
 C13A H13D 0.9600 . ?
 C13A H13E 0.9600 . ?
 C13A H13F 0.9600 . ?
 C15A H15D 0.9600 . ?
 C15A H15E 0.9600 . ?
 C15A H15F 0.9600 . ?
 C25A C26A 1.438(19) . ?
 C25A C30A 1.348(16) . ?
 C26A H26A 0.9300 . ?
 C26A C27A 1.369(15) . ?
 C27A H27A 0.9300 . ?
 C27A C28A 1.357(16) . ?
 C28A H28A 0.9300 . ?
 C28A C29A 1.358(17) . ?
 C29A H29A 0.9300 . ?
 C29A C30A 1.448(18) . ?
 C30A H30A 0.9300 . ?

loop_
  _geom_angle_atom_site_label_1
  _geom_angle_atom_site_label_2
  _geom_angle_atom_site_label_3
  _geom_angle
  _geom_angle_site_symmetry_1
  _geom_angle_site_symmetry_3
  _geom_angle_publ_flag
 P2 Mn1 P1 159.65(3) . . ?
 N1 Mn1 P2 79.78(4) . . ?
 N1 Mn1 P1 80.02(4) . . ?
 N1 Mn1 P7 85.53(11) . . ?
 N2 Mn1 P2 95.45(4) . . ?
 N2 Mn1 N1 82.45(5) . . ?
 N2 Mn1 P1 79.49(5) . . ?
 N2 Mn1 P7 85.96(11) . . ?
 C31 Mn1 P2 97.46(6) . . ?
 C31 Mn1 N1 171.84(7) . . ?
 C31 Mn1 N2 90.21(7) . . ?
 C31 Mn1 P1 102.23(6) . . ?
 C31 Mn1 P7 97.56(12) . . ?
 C32 Mn1 P2 93.25(6) . . ?
 C32 Mn1 N1 99.02(7) . . ?
 C32 Mn1 N2 171.30(7) . . ?
 C32 Mn1 C31 88.77(8) . . ?
 C32 Mn1 P1 92.28(7) . . ?
 C32 Mn1 P7 85.61(12) . . ?
 P7 Mn1 P2 164.90(11) . . ?
 C7 P2 Mn1 96.60(5) . . ?
 C7 P2 C16 104.69(7) . . ?
 C7 P2 C20 102.64(7) . . ?
 C16 P2 Mn1 118.55(5) . . ?
 C20 P2 Mn1 122.53(6) . . ?
 C20 P2 C16 107.94(7) . . ?
 C2 N1 Mn1 117.89(10) . . ?
 C6 N1 Mn1 122.81(10) . . ?
 C6 N1 C2 119.11(13) . . ?
 C24 N2 Mn1 116.38(12) . . ?
 N1 C2 C3 121.65(15) . . ?
 N1 C2 C1 114.49(15) . . ?
 N1 C2 C1A 107.6(5) . . ?
 C3 C2 C1 123.48(17) . . ?
 C3 C2 C1A 130.0(5) . . ?
 C2 C3 H3 120.5 . . ?
 C4 C3 C2 118.98(16) . . ?
 C4 C3 H3 120.5 . . ?
 C3 C4 H4 120.2 . . ?
 C3 C4 C5 119.56(15) . . ?
 C5 C4 H4 120.2 . . ?
 C4 C5 H5 120.5 . . ?
 C6 C5 C4 119.09(14) . . ?
 C6 C5 H5 120.5 . . ?
 N1 C6 C5 121.44(14) . . ?
 N1 C6 C7 115.41(13) . . ?
 C5 C6 C7 123.02(14) . . ?
 P2 C7 H7A 110.1 . . ?
 P2 C7 H7B 110.1 . . ?
 C6 C7 P2 108.24(10) . . ?
 C6 C7 H7A 110.1 . . ?
 C6 C7 H7B 110.1 . . ?
 H7A C7 H7B 108.4 . . ?
 C17 C16 P2 108.45(10) . . ?
 C17 C16 C18 107.71(13) . . ?
 C18 C16 P2 107.51(11) . . ?
 C19 C16 P2 115.81(11) . . ?
 C19 C16 C17 106.98(14) . . ?
 C19 C16 C18 110.12(14) . . ?
 C16 C17 H17A 109.5 . . ?
 C16 C17 H17B 109.5 . . ?
 C16 C17 H17C 109.5 . . ?
 H17A C17 H17B 109.5 . . ?
 H17A C17 H17C 109.5 . . ?
 H17B C17 H17C 109.5 . . ?
 C16 C18 H18A 109.5 . . ?
 C16 C18 H18B 109.5 . . ?
 C16 C18 H18C 109.5 . . ?
 H18A C18 H18B 109.5 . . ?
 H18A C18 H18C 109.5 . . ?
 H18B C18 H18C 109.5 . . ?
 C16 C19 H19A 109.5 . . ?
 C16 C19 H19B 109.5 . . ?
 C16 C19 H19C 109.5 . . ?
 H19A C19 H19B 109.5 . . ?
 H19A C19 H19C 109.5 . . ?
 H19B C19 H19C 109.5 . . ?
 C21 C20 P2 113.51(12) . . ?
 C21 C20 C22 109.98(16) . . ?
 C22 C20 P2 110.07(11) . . ?
 C23 C20 P2 108.84(12) . . ?
 C23 C20 C21 107.11(15) . . ?
 C23 C20 C22 107.08(15) . . ?
 C20 C21 H21A 109.5 . . ?
 C20 C21 H21B 109.5 . . ?
 C20 C21 H21C 109.5 . . ?
 H21A C21 H21B 109.5 . . ?
 H21A C21 H21C 109.5 . . ?
 H21B C21 H21C 109.5 . . ?
 C20 C22 H22A 109.5 . . ?
 C20 C22 H22B 109.5 . . ?
 C20 C22 H22C 109.5 . . ?
 H22A C22 H22B 109.5 . . ?
 H22A C22 H22C 109.5 . . ?
 H22B C22 H22C 109.5 . . ?
 C20 C23 H23A 109.5 . . ?
 C20 C23 H23B 109.5 . . ?
 C20 C23 H23C 109.5 . . ?
 H23A C23 H23B 109.5 . . ?
 H23A C23 H23C 109.5 . . ?
 H23B C23 H23C 109.5 . . ?
 N2 C24 C1 120.16(18) . . ?
 N2 C24 C25 120.6(2) . . ?
 N2 C24 C1A 110.5(4) . . ?
 N2 C24 C25A 135.2(7) . . ?
 C1 C24 C25 119.2(2) . . ?
 C25A C24 C1A 114.3(8) . . ?
 O1 C31 Mn1 178.49(18) . . ?
 O2 C32 Mn1 173.17(19) . . ?
 C14 C12 P1 109.53(12) . . ?
 C14 C12 C13 107.63(15) . . ?
 C14 C12 P7 99.49(16) . . ?
 C14 C12 C15A 90.3(4) . . ?
 C13 C12 P1 111.97(13) . . ?
 C15 C12 C14 109.43(16) . . ?
 C15 C12 P1 111.53(12) . . ?
 C15 C12 C13 106.61(17) . . ?
 C13A C12 C14 128.1(5) . . ?
 C13A C12 P7 121.5(5) . . ?
 C13A C12 C15A 107.2(6) . . ?
 C15A C12 P7 103.9(4) . . ?
 C12 C14 H14A 109.5 . . ?
 C12 C14 H14B 109.5 . . ?
 C12 C14 H14C 109.5 . . ?
 H14A C14 H14B 109.5 . . ?
 H14A C14 H14C 109.5 . . ?
 H14B C14 H14C 109.5 . . ?
 C12 P1 Mn1 118.93(7) . . ?
 C12 P1 C8 110.02(9) . . ?
 C1 P1 Mn1 90.13(8) . . ?
 C1 P1 C12 108.89(11) . . ?
 C1 P1 C8 102.90(12) . . ?
 C8 P1 Mn1 121.53(7) . . ?
 C2 C1 P1 103.14(18) . . ?
 C2 C1 H1 115.1 . . ?
 C24 C1 C2 105.34(17) . . ?
 C24 C1 P1 101.41(15) . . ?
 C24 C1 H1 115.1 . . ?
 P1 C1 H1 115.1 . . ?
 C9 C8 P1 112.29(15) . . ?
 C9 C8 C10 106.1(3) . . ?
 C10 C8 P1 111.5(2) . . ?
 C11 C8 P1 111.00(16) . . ?
 C11 C8 C9 109.69(17) . . ?
 C11 C8 C10 105.9(3) . . ?
 C8 C9 H9A 109.5 . . ?
 C8 C9 H9B 109.5 . . ?
 C8 C9 H9C 109.5 . . ?
 H9A C9 H9B 109.5 . . ?
 H9A C9 H9C 109.5 . . ?
 H9B C9 H9C 109.5 . . ?
 C8 C10 H10A 109.5 . . ?
 C8 C10 H10B 109.5 . . ?
 C8 C10 H10C 109.5 . . ?
 H10A C10 H10B 109.5 . . ?
 H10A C10 H10C 109.5 . . ?
 H10B C10 H10C 109.5 . . ?
 C8 C11 H11A 109.5 . . ?
 C8 C11 H11B 109.5 . . ?
 C8 C11 H11C 109.5 . . ?
 H11A C11 H11B 109.5 . . ?
 H11A C11 H11C 109.5 . . ?
 H11B C11 H11C 109.5 . . ?
 C12 C13 H13A 109.5 . . ?
 C12 C13 H13B 109.5 . . ?
 C12 C13 H13C 109.5 . . ?
 H13A C13 H13B 109.5 . . ?
 H13A C13 H13C 109.5 . . ?
 H13B C13 H13C 109.5 . . ?
 C12 C15 H15A 109.5 . . ?
 C12 C15 H15B 109.5 . . ?
 C12 C15 H15C 109.5 . . ?
 H15A C15 H15B 109.5 . . ?
 H15A C15 H15C 109.5 . . ?
 H15B C15 H15C 109.5 . . ?
 C26 C25 C24 123.1(3) . . ?
 C26 C25 C30 117.7(3) . . ?
 C30 C25 C24 119.2(2) . . ?
 C25 C26 H26 119.1 . . ?
 C25 C26 C27 121.7(3) . . ?
 C27 C26 H26 119.1 . . ?
 C26 C27 H27 120.2 . . ?
 C28 C27 C26 119.6(2) . . ?
 C28 C27 H27 120.2 . . ?
 C27 C28 H28 120.2 . . ?
 C27 C28 C29 119.6(2) . . ?
 C29 C28 H28 120.2 . . ?
 C28 C29 H29 119.8 . . ?
 C30 C29 C28 120.3(3) . . ?
 C30 C29 H29 119.8 . . ?
 C25 C30 H30 119.5 . . ?
 C29 C30 C25 121.1(3) . . ?
 C29 C30 H30 119.5 . . ?
 C12 P7 Mn1 124.7(2) . . ?
 C1A P7 Mn1 89.0(4) . . ?
 C1A P7 C12 100.2(4) . . ?
 C1A P7 C8A 106.8(5) . . ?
 C8A P7 Mn1 125.9(3) . . ?
 C8A P7 C12 103.5(3) . . ?
 C2 C1A C24 92.6(6) . . ?
 C2 C1A P7 117.8(7) . . ?
 C2 C1A H1A 113.7 . . ?
 C24 C1A P7 102.7(6) . . ?
 C24 C1A H1A 113.7 . . ?
 P7 C1A H1A 113.7 . . ?
 C9A C8A P7 102.0(12) . . ?
 C9A C8A C11A 111.2(12) . . ?
 C10A C8A P7 114.5(6) . . ?
 C10A C8A C9A 107.7(13) . . ?
 C10A C8A C11A 110.6(7) . . ?
 C11A C8A P7 110.6(6) . . ?
 C8A C9A H9AA 109.5 . . ?
 C8A C9A H9AB 109.5 . . ?
 C8A C9A H9AC 109.5 . . ?
 H9AA C9A H9AB 109.5 . . ?
 H9AA C9A H9AC 109.5 . . ?
 H9AB C9A H9AC 109.5 . . ?
 C8A C10A H10D 109.5 . . ?
 C8A C10A H10E 109.5 . . ?
 C8A C10A H10F 109.5 . . ?
 H10D C10A H10E 109.5 . . ?
 H10D C10A H10F 109.5 . . ?
 H10E C10A H10F 109.5 . . ?
 C8A C11A H11D 109.5 . . ?
 C8A C11A H11E 109.5 . . ?
 C8A C11A H11F 109.5 . . ?
 H11D C11A H11E 109.5 . . ?
 H11D C11A H11F 109.5 . . ?
 H11E C11A H11F 109.5 . . ?
 C12 C13A H13D 109.5 . . ?
 C12 C13A H13E 109.5 . . ?
 C12 C13A H13F 109.5 . . ?
 H13D C13A H13E 109.5 . . ?
 H13D C13A H13F 109.5 . . ?
 H13E C13A H13F 109.5 . . ?
 C12 C15A H15D 109.5 . . ?
 C12 C15A H15E 109.5 . . ?
 C12 C15A H15F 109.5 . . ?
 H15D C15A H15E 109.5 . . ?
 H15D C15A H15F 109.5 . . ?
 H15E C15A H15F 109.5 . . ?
 C24 C25A C26A 132.2(12) . . ?
 C24 C25A C30A 112.6(14) . . ?
 C30A C25A C26A 115.2(13) . . ?
 C25A C26A H26A 118.7 . . ?
 C27A C26A C25A 122.6(11) . . ?
 C27A C26A H26A 118.7 . . ?
 C26A C27A H27A 120.7 . . ?
 C28A C27A C26A 118.6(11) . . ?
 C28A C27A H27A 120.7 . . ?
 C27A C28A H28A 118.1 . . ?
 C27A C28A C29A 123.8(12) . . ?
 C29A C28A H28A 118.1 . . ?
 C28A C29A H29A 122.1 . . ?
 C28A C29A C30A 115.8(12) . . ?
 C30A C29A H29A 122.1 . . ?
 C25A C30A C29A 123.8(13) . . ?
 C25A C30A H30A 118.1 . . ?
 C29A C30A H30A 118.1 . . ?

loop_
  _geom_torsion_atom_site_label_1
  _geom_torsion_atom_site_label_2
  _geom_torsion_atom_site_label_3
  _geom_torsion_atom_site_label_4
  _geom_torsion
  _geom_torsion_site_symmetry_1
  _geom_torsion_site_symmetry_2
  _geom_torsion_site_symmetry_3
  _geom_torsion_site_symmetry_4
  _geom_torsion_publ_flag
 Mn1 P2 C7 C6 40.22(10) . . . . ?
 Mn1 P2 C16 C17 -56.66(12) . . . . ?
 Mn1 P2 C16 C18 59.54(12) . . . . ?
 Mn1 P2 C16 C19 -176.88(11) . . . . ?
 Mn1 P2 C20 C21 145.20(12) . . . . ?
 Mn1 P2 C20 C22 -91.05(14) . . . . ?
 Mn1 P2 C20 C23 26.03(14) . . . . ?
 Mn1 N1 C2 C3 178.75(14) . . . . ?
 Mn1 N1 C2 C1 5.6(2) . . . . ?
 Mn1 N1 C2 C1A -10.3(5) . . . . ?
 Mn1 N1 C6 C5 -179.61(11) . . . . ?
 Mn1 N1 C6 C7 -3.60(18) . . . . ?
 Mn1 N2 C24 C1 -0.9(2) . . . . ?
 Mn1 N2 C24 C25 -178.20(13) . . . . ?
 Mn1 N2 C24 C1A 3.7(4) . . . . ?
 Mn1 N2 C24 C25A -178.3(10) . . . . ?
 Mn1 P1 C1 C2 56.28(14) . . . . ?
 Mn1 P1 C1 C24 -52.64(13) . . . . ?
 Mn1 P7 C1A C2 45.8(7) . . . . ?
 Mn1 P7 C1A C24 -54.1(5) . . . . ?
 N1 C2 C3 C4 -0.2(3) . . . . ?
 N1 C2 C1 C24 60.0(2) . . . . ?
 N1 C2 C1 P1 -45.9(2) . . . . ?
 N1 C2 C1A C24 78.3(4) . . . . ?
 N1 C2 C1A P7 -27.5(8) . . . . ?
 N1 C6 C7 P2 -27.97(16) . . . . ?
 N2 C24 C1 C2 -65.5(2) . . . . ?
 N2 C24 C1 P1 41.72(19) . . . . ?
 N2 C24 C25 C26 -175.7(2) . . . . ?
 N2 C24 C25 C30 2.3(3) . . . . ?
 N2 C24 C1A C2 -80.9(5) . . . . ?
 N2 C24 C1A P7 38.4(6) . . . . ?
 N2 C24 C25A C26A -176.1(10) . . . . ?
 N2 C24 C25A C30A 5.8(19) . . . . ?
 C2 N1 C6 C5 -4.6(2) . . . . ?
 C2 N1 C6 C7 171.39(14) . . . . ?
 C2 C3 C4 C5 -2.0(3) . . . . ?
 C3 C2 C1 C24 -113.0(2) . . . . ?
 C3 C2 C1 P1 141.06(17) . . . . ?
 C3 C2 C1A C24 -111.7(5) . . . . ?
 C3 C2 C1A P7 142.5(5) . . . . ?
 C3 C4 C5 C6 0.9(3) . . . . ?
 C4 C5 C6 N1 2.4(2) . . . . ?
 C4 C5 C6 C7 -173.27(15) . . . . ?
 C5 C6 C7 P2 147.97(13) . . . . ?
 C6 N1 C2 C3 3.5(2) . . . . ?
 C6 N1 C2 C1 -169.67(18) . . . . ?
 C6 N1 C2 C1A 174.5(4) . . . . ?
 C7 P2 C16 C17 49.48(12) . . . . ?
 C7 P2 C16 C18 165.68(10) . . . . ?
 C7 P2 C16 C19 -70.74(14) . . . . ?
 C7 P2 C20 C21 38.77(15) . . . . ?
 C7 P2 C20 C22 162.52(14) . . . . ?
 C7 P2 C20 C23 -80.40(13) . . . . ?
 C16 P2 C7 C6 -81.63(11) . . . . ?
 C16 P2 C20 C21 -71.46(15) . . . . ?
 C16 P2 C20 C22 52.29(15) . . . . ?
 C16 P2 C20 C23 169.37(12) . . . . ?
 C20 P2 C7 C6 165.72(11) . . . . ?
 C20 P2 C16 C17 158.31(11) . . . . ?
 C20 P2 C16 C18 -85.50(12) . . . . ?
 C20 P2 C16 C19 38.09(15) . . . . ?
 C24 C25 C26 C27 178.4(2) . . . . ?
 C24 C25 C30 C29 -177.5(2) . . . . ?
 C24 C25A C26A C27A 177.9(13) . . . . ?
 C24 C25A C30A C29A -178.9(10) . . . . ?
 C12 P1 C1 C2 177.08(13) . . . . ?
 C12 P1 C1 C24 68.16(15) . . . . ?
 C12 P7 C1A C2 170.9(6) . . . . ?
 C12 P7 C1A C24 71.0(5) . . . . ?
 C14 C12 P1 Mn1 -72.09(14) . . . . ?
 C14 C12 P1 C1 -173.14(14) . . . . ?
 C14 C12 P1 C8 74.78(16) . . . . ?
 C1 C2 C3 C4 172.3(2) . . . . ?
 C1 C24 C25 C26 7.0(3) . . . . ?
 C1 C24 C25 C30 -175.0(2) . . . . ?
 C8 P1 C1 C2 -66.20(16) . . . . ?
 C8 P1 C1 C24 -175.12(13) . . . . ?
 C13 C12 P1 Mn1 168.59(13) . . . . ?
 C13 C12 P1 C1 67.54(17) . . . . ?
 C13 C12 P1 C8 -44.54(17) . . . . ?
 C15 C12 P1 Mn1 49.21(18) . . . . ?
 C15 C12 P1 C1 -51.84(19) . . . . ?
 C15 C12 P1 C8 -163.92(15) . . . . ?
 C25 C24 C1 C2 111.8(2) . . . . ?
 C25 C24 C1 P1 -140.96(16) . . . . ?
 C25 C26 C27 C28 -1.3(3) . . . . ?
 C26 C25 C30 C29 0.6(4) . . . . ?
 C26 C27 C28 C29 1.2(3) . . . . ?
 C27 C28 C29 C30 -0.2(3) . . . . ?
 C28 C29 C30 C25 -0.7(4) . . . . ?
 C30 C25 C26 C27 0.4(4) . . . . ?
 C1A C2 C3 C4 -169.0(5) . . . . ?
 C1A C24 C25A C26A 1.9(19) . . . . ?
 C1A C24 C25A C30A -176.2(11) . . . . ?
 C8A P7 C1A C2 -81.6(8) . . . . ?
 C8A P7 C1A C24 178.6(4) . . . . ?
 C25A C24 C1A C2 100.6(9) . . . . ?
 C25A C24 C1A P7 -140.1(8) . . . . ?
 C25A C26A C27A C28A 1.3(18) . . . . ?
 C26A C25A C30A C29A 3(2) . . . . ?
 C26A C27A C28A C29A 3.2(18) . . . . ?
 C27A C28A C29A C30A -4.4(17) . . . . ?
 C28A C29A C30A C25A 1.3(19) . . . . ?
 C30A C25A C26A C27A -4(2) . . . . ?

_smtbx_masks_special_details       ?
loop_
  _smtbx_masks_void_nr
  _smtbx_masks_void_average_x
  _smtbx_masks_void_average_y
  _smtbx_masks_void_average_z
  _smtbx_masks_void_volume
  _smtbx_masks_void_count_electrons
  _smtbx_masks_void_content
 1 0.000 0.500 0.000 254.8 61.0 '1 C6H6'
 2 0.500 1.000 0.500 254.8 61.0 '1 C6H6'

_smtbx_masks_void_probe_radius     1.2
_smtbx_masks_void_truncation_radius  1.2
_shelx_res_file
;
    m2270.res created by SHELXL-2014/7

TITL m2270_a.res in P2(1)/n
REM Old TITL m2270 in P2(1)/n
REM SHELXT solution in P2(1)/n
REM R1 0.125, Rweak 0.010, Alpha 0.051, Orientation as input
REM Formula found by SHELXT: C77 N2 O6 P4 Mn2
CELL 1.54184 12.925237 16.751817 16.335249 90 101.9596 90
ZERR 4 0.000176 0.000231 0.000228 0 0.0013 0
LATT 1
SYMM 0.5-X,0.5+Y,0.5-Z
SFAC C H Mn N O P
UNIT 128 188 4 8 8 8

L.S. 10
PLAN  14
CONF
BOND $H
LIST 6
MORE -1
fmap 2
acta
WPDB -2
ABIN
WPDB -2
OMIT 0 2 0
OMIT -2 0 2
OMIT 0 5 1
OMIT -2 5 3
OMIT -1 6 3
OMIT -2 6 2
OMIT -2 3 3
OMIT -3 0 3
OMIT -2 3 1
OMIT -2 5 1
OMIT -3 4 3
OMIT -3 1 2
OMIT 1 1 0
OMIT -3 1 4
REM <olex2.extras>
REM <HklSrc "%./m2270.hkl">
REM </olex2.extras>

WGHT    0.042700    1.791800
FVAR       1.19420   0.80469
MN1   3    0.656695    0.638772    0.345634    11.00000    0.01582    0.01617 =
         0.01609    0.00057    0.00009    0.00248
P2    6    0.654568    0.660131    0.485368    11.00000    0.01393    0.01850 =
         0.01971   -0.00045    0.00647   -0.00011
O1    5    0.555006    0.790003    0.281321    11.00000    0.05441    0.02630 =
         0.04864    0.00559   -0.00517    0.01671
O2    5    0.445458    0.565993    0.302520    11.00000    0.01843    0.04954 =
         0.09374   -0.03149   -0.00216   -0.00435
N1    4    0.744561    0.542892    0.398786    11.00000    0.02153    0.01752 =
         0.01444   -0.00045    0.00160    0.00408
N2    4    0.803326    0.687663    0.351109    11.00000    0.01911    0.02456 =
         0.01427    0.00389    0.00390    0.00112
C2    1    0.821175    0.514683    0.360368    11.00000    0.03085    0.02302 =
         0.01734    0.00059    0.00690    0.00857
C3    1    0.885334    0.451270    0.392849    11.00000    0.03552    0.02921 =
         0.02567    0.00393    0.01103    0.01512
AFIX  43
H3    2    0.937110    0.432661    0.365690    11.00000   -1.20000
AFIX   0
C4    1    0.871292    0.416036    0.466235    11.00000    0.03005    0.02417 =
         0.02597    0.00702    0.00394    0.01053
AFIX  43
H4    2    0.912166    0.372312    0.488093    11.00000   -1.20000
AFIX   0
C5    1    0.795651    0.446373    0.507194    11.00000    0.02408    0.02181 =
         0.01873    0.00455    0.00310    0.00058
AFIX  43
H5    2    0.786078    0.423713    0.557067    11.00000   -1.20000
AFIX   0
C6    1    0.734661    0.510900    0.472657    11.00000    0.01815    0.01891 =
         0.01653    0.00105    0.00234   -0.00082
C7    1    0.659297    0.553378    0.516537    11.00000    0.01846    0.02222 =
         0.02240    0.00190    0.00743   -0.00205
AFIX  23
H7A   2    0.683114    0.548589    0.576675    11.00000   -1.20000
H7B   2    0.589394    0.529875    0.500920    11.00000   -1.20000
AFIX   0
C16   1    0.775240    0.706451    0.554942    11.00000    0.01962    0.02560 =
         0.02001   -0.00442    0.00672   -0.00302
C17   1    0.871824    0.654371    0.550809    11.00000    0.01688    0.02934 =
         0.01968   -0.00184    0.00108   -0.00288
AFIX 137
H17A  2    0.864616    0.603483    0.576071    11.00000   -1.50000
H17B  2    0.934818    0.680295    0.580354    11.00000   -1.50000
H17C  2    0.876407    0.646783    0.493417    11.00000   -1.50000
AFIX   0
C18   1    0.792736    0.788597    0.518022    11.00000    0.02493    0.02386 =
         0.03446   -0.00548    0.00962   -0.00592
AFIX 137
H18A  2    0.798972    0.782373    0.460823    11.00000   -1.50000
H18B  2    0.856383    0.811998    0.549685    11.00000   -1.50000
H18C  2    0.733776    0.822699    0.520511    11.00000   -1.50000
AFIX   0
C19   1    0.770870    0.714800    0.647397    11.00000    0.03552    0.04831 =
         0.02123   -0.00931    0.00899   -0.00557
AFIX 137
H19A  2    0.716351    0.752038    0.653102    11.00000   -1.50000
H19B  2    0.837777    0.733821    0.678141    11.00000   -1.50000
H19C  2    0.755740    0.663782    0.668984    11.00000   -1.50000
AFIX   0
C20   1    0.533217    0.697933    0.521452    11.00000    0.01974    0.02548 =
         0.03661    0.00130    0.01624    0.00248
C21   1    0.520681    0.662901    0.605717    11.00000    0.03124    0.04173 =
         0.04295    0.00508    0.02649    0.00344
AFIX 137
H21A  2    0.580125    0.678185    0.648491    11.00000   -1.50000
H21B  2    0.517264    0.605746    0.601799    11.00000   -1.50000
H21C  2    0.456816    0.682872    0.619544    11.00000   -1.50000
AFIX   0
C22   1    0.535091    0.789520    0.526030    11.00000    0.03209    0.02560 =
         0.05689   -0.00055    0.02546    0.00644
AFIX 137
H22A  2    0.590423    0.806388    0.571435    11.00000   -1.50000
H22B  2    0.468289    0.808536    0.535065    11.00000   -1.50000
H22C  2    0.547732    0.810876    0.474453    11.00000   -1.50000
AFIX   0
C23   1    0.434447    0.674336    0.456533    11.00000    0.01614    0.03725 =
         0.05105    0.00398    0.01184    0.00336
AFIX 137
H23A  2    0.372462    0.692815    0.474520    11.00000   -1.50000
H23B  2    0.431623    0.617297    0.450824    11.00000   -1.50000
H23C  2    0.437397    0.698117    0.403595    11.00000   -1.50000
AFIX   0
C24   1    0.868896    0.645495    0.321751    11.00000    0.02384    0.02995 =
         0.01437    0.00744    0.00710    0.00846
C31   1    0.596271    0.730388    0.306155    11.00000    0.02696    0.02613 =
         0.02624   -0.00036   -0.00294    0.00235
C32   1    0.529592    0.593602    0.324644    11.00000    0.02172    0.02599 =
         0.03937   -0.00745   -0.00103    0.00450
C12   1    0.705788    0.649032    0.134230    11.00000    0.02296    0.03216 =
         0.01735    0.00900    0.00061   -0.00292
C14   1    0.593726    0.673042    0.091047    11.00000    0.02382    0.03240 =
         0.03387    0.01141    0.00081    0.00286
AFIX 137
H14A  2    0.555642    0.626667    0.066832    11.00000   -1.50000
H14B  2    0.596967    0.711246    0.047846    11.00000   -1.50000
H14C  2    0.558151    0.696302    0.131328    11.00000   -1.50000
AFIX   0
PART 1
P1    6    0.700153    0.582464    0.227170    21.00000    0.01666    0.01921 =
         0.01209    0.00102    0.00289    0.00056
C1    1    0.837870    0.563971    0.286739    21.00000    0.01511    0.02469 =
         0.01395    0.00019    0.00142    0.00435
AFIX  13
H1    2    0.885764    0.540430    0.254072    21.00000   -1.20000
AFIX   0
C8    1    0.652735    0.478078    0.189432    21.00000    0.02641    0.02097 =
         0.01711   -0.00261    0.00262   -0.00223
C9    1    0.739812    0.429113    0.160489    21.00000    0.03986    0.02592 =
         0.02537   -0.00451    0.00976    0.00129
AFIX 137
H9A   2    0.760447    0.455670    0.114305    21.00000   -1.50000
H9B   2    0.713170    0.376928    0.143296    21.00000   -1.50000
H9C   2    0.799963    0.424295    0.205867    21.00000   -1.50000
AFIX   0
C10   1    0.619560    0.428986    0.259824    21.00000    0.03701    0.01796 =
         0.02651    0.00095    0.01242   -0.00671
AFIX 137
H10A  2    0.680044    0.420333    0.304136    21.00000   -1.50000
H10B  2    0.591535    0.378471    0.237922    21.00000   -1.50000
H10C  2    0.566487    0.457649    0.281156    21.00000   -1.50000
AFIX   0
C11   1    0.554382    0.482598    0.118426    21.00000    0.03401    0.03284 =
         0.02180    0.00047   -0.00328   -0.00810
AFIX 137
H11A  2    0.501699    0.515260    0.135649    21.00000   -1.50000
H11B  2    0.526654    0.429872    0.105548    21.00000   -1.50000
H11C  2    0.573281    0.505489    0.069672    21.00000   -1.50000
AFIX   0
C13   1    0.757771    0.605516    0.067628    21.00000    0.02619    0.03815 =
         0.01845    0.00727    0.00784    0.00368
AFIX 137
H13A  2    0.825140    0.584109    0.094562    21.00000   -1.50000
H13B  2    0.767391    0.642930    0.025318    21.00000   -1.50000
H13C  2    0.712540    0.562925    0.042319    21.00000   -1.50000
AFIX   0
C15   1    0.770857    0.723292    0.160559    21.00000    0.02485    0.02877 =
         0.02039    0.01030    0.00263   -0.00336
AFIX 137
H15A  2    0.746388    0.748912    0.205585    21.00000   -1.50000
H15B  2    0.763599    0.759258    0.113962    21.00000   -1.50000
H15C  2    0.843864    0.708817    0.178834    21.00000   -1.50000
AFIX   0
C25   1    0.982078    0.675551    0.325144    21.00000    0.01729    0.03062 =
         0.01243    0.00804    0.00225    0.00137
C26   1    1.054856    0.634544    0.289369    21.00000    0.02428    0.02878 =
         0.02760    0.00622    0.01043    0.00399
AFIX  43
H26   2    1.035547    0.585929    0.263132    21.00000   -1.20000
AFIX   0
C27   1    1.156067    0.664297    0.291734    21.00000    0.02509    0.03942 =
         0.02996    0.01123    0.01420    0.00774
AFIX  43
H27   2    1.203985    0.635269    0.268297    21.00000   -1.20000
AFIX   0
C28   1    1.184794    0.737176    0.329102    21.00000    0.01656    0.05411 =
         0.02298    0.01453    0.00197   -0.00482
AFIX  43
H28   2    1.251748    0.757991    0.330103    21.00000   -1.20000
AFIX   0
C29   1    1.112814    0.779324    0.365300    21.00000    0.02297    0.04277 =
         0.02089    0.00394    0.00263   -0.00640
AFIX  43
H29   2    1.131935    0.828344    0.390687    21.00000   -1.20000
AFIX   0
C30   1    1.013354    0.748704    0.363664    21.00000    0.02139    0.03152 =
         0.01891    0.00020    0.00460   -0.00302
AFIX  43
H30   2    0.966329    0.777164    0.388579    21.00000   -1.20000
AFIX   0
PART 2
P7    6    0.673993    0.588101    0.226750   -21.00000    0.01603
C1A   1    0.807185    0.554702    0.276678   -21.00000    0.01196
AFIX  13
H1A   2    0.845311    0.528421    0.238187   -21.00000   -1.20000
AFIX   0
C8A   1    0.600296    0.496212    0.173297   -21.00000    0.01800
C9A   1    0.616355    0.435772    0.244764   -21.00000    0.02915
AFIX 137
H9AA  2    0.577892    0.387839    0.226169   -21.00000   -1.50000
H9AB  2    0.591013    0.457874    0.291158   -21.00000   -1.50000
H9AC  2    0.690259    0.423597    0.261905   -21.00000   -1.50000
AFIX   0
C10A  1    0.647254    0.461007    0.103591   -21.00000    0.02630
AFIX 137
H10D  2    0.637065    0.497479    0.057281   -21.00000   -1.50000
H10E  2    0.612895    0.411311    0.085747   -21.00000   -1.50000
H10F  2    0.721532    0.451943    0.123614   -21.00000   -1.50000
AFIX   0
C11A  1    0.482517    0.515036    0.141781   -21.00000    0.02335
AFIX 137
H11D  2    0.474421    0.551498    0.095550   -21.00000   -1.50000
H11E  2    0.454628    0.538786    0.186141   -21.00000   -1.50000
H11F  2    0.444856    0.466593    0.123944   -21.00000   -1.50000
AFIX   0
C13A  1    0.787452    0.629787    0.098704   -21.00000    0.03003
AFIX 137
H13D  2    0.851779    0.630192    0.140462   -21.00000   -1.50000
H13E  2    0.792530    0.667938    0.055860   -21.00000   -1.50000
H13F  2    0.776340    0.577495    0.074431   -21.00000   -1.50000
AFIX   0
C15A  1    0.728827    0.744026    0.174088   -21.00000    0.02595
AFIX 137
H15D  2    0.673168    0.759069    0.201834   -21.00000   -1.50000
H15E  2    0.730861    0.780710    0.129299   -21.00000   -1.50000
H15F  2    0.795297    0.745264    0.213355   -21.00000   -1.50000
AFIX   0
C25A  1    0.967930    0.653765    0.315146   -21.00000    0.02296
C26A  1    1.036138    0.604941    0.276749   -21.00000    0.01909
AFIX  43
H26A  2    1.010149    0.556910    0.252229   -21.00000   -1.20000
AFIX   0
C27A  1    1.137786    0.626405    0.274888   -21.00000    0.02823
AFIX  43
H27A  2    1.179635    0.594162    0.248605   -21.00000   -1.20000
AFIX   0
C28A  1    1.176215    0.695707    0.312192   -21.00000    0.01877
AFIX  43
H28A  2    1.244098    0.711226    0.308262   -21.00000   -1.20000
AFIX   0
C29A  1    1.121296    0.743728    0.354938   -21.00000    0.02601
AFIX  43
H29A  2    1.151145    0.789105    0.383115   -21.00000   -1.20000
AFIX   0
C30A  1    1.013347    0.719866    0.353909   -21.00000    0.02114
AFIX  43
H30A  2    0.972986    0.752023    0.381609   -21.00000   -1.20000
AFIX   0
HKLF 4

REM  m2270_a.res in P2(1)/n
REM R1 =  0.0332 for    6651 Fo > 4sig(Fo)  and  0.0350 for all    7042 data
REM    426 parameters refined using      0 restraints

END

WGHT      0.0424      1.8049

REM Highest difference peak  0.451,  deepest hole -0.430,  1-sigma level  0.048
Q1    1   0.4302  0.5432  0.3477  11.00000  0.05    0.45
Q2    1   0.6319  0.7040  0.3533  11.00000  0.05    0.29
Q3    1   0.6936  0.5302  0.4979  11.00000  0.05    0.29
Q4    1   0.7297  0.6790  0.5232  11.00000  0.05    0.28
Q5    1   0.7000  0.6216  0.1666  11.00000  0.05    0.26
Q6    1   0.5650  0.6504  0.3062  11.00000  0.05    0.26
Q7    1   0.5942  0.6338  0.3625  11.00000  0.05    0.26
Q8    1   0.6805  0.5179  0.2185  11.00000  0.05    0.25
Q9    1   0.5258  0.7867  0.3174  11.00000  0.05    0.25
Q10   1   0.8165  0.6797  0.5548  11.00000  0.05    0.24
Q11   1   0.6213  0.6805  0.2848  11.00000  0.05    0.24
Q12   1   0.7817  0.7452  0.5391  11.00000  0.05    0.24
Q13   1   0.7786  0.4894  0.4986  11.00000  0.05    0.23
Q14   1   0.4367  0.5587  0.2819  11.00000  0.05    0.23
;
_shelx_res_checksum                21938
_shelx_hkl_file
;
   0   0   2  499.78   23.85   6
   0   0   2  485.78   26.92   1
   0   0   3    4.68    4.00   5
   0   0   3    9.56    4.82   6
   0   0  -3    1.36    5.66   3
   0   0   3   10.15    7.85   1
   0   0   4  743.09   35.86   6
   0   0   4  662.63   33.16   5
   0   0   4  679.51   41.40   1
   0   0  -4  646.75   36.55   3
   0   0   5   18.70    6.72   5
   0   0  -5   10.50    8.56   3
   0   0   5    6.45   10.93   1
   0   0   649635.65 1980.83   5
   0   0  -648779.16 1988.19   3
   0   0   648139.17 1997.61   1
   0   0   7    8.89    9.43   5
   0   0  -7    7.48   14.08   2
   0   0   7   11.86   16.57   1
   0   0  -7    4.96   12.88   3
   0   0   8 2593.29  119.32   5
   0   0  -8 2510.73  133.30   2
   0   0  -8 2823.10  130.55   3
   0   0   8 2598.30  140.13   1
   0   0   9   -9.06   13.54   5
   0   0  -9    1.77   17.44   3
   0   0   9   25.01   26.52   1
   0   0  -9   -2.38   19.22   2
   0   0  10 1517.47   80.13   5
   0   0 -10 1464.74  101.48   2
   0   0 -10 1541.06   91.77   3
   0   0  10 1567.40  105.61   1
   0   0  11   -3.94   16.73   5
   0   0 -11   24.78   32.29   2
   0   0  11  -14.06   31.05   1
   0   0 -11  -14.44   24.55   3
   0   0 -12  181.80   21.86   8
   0   0 -12  208.15   18.52  15
   0   0  12  159.82   44.66   1
   0   0 -12  218.04   41.90   3
   0   0 -13   17.03   19.27   8
   0   0 -13   13.45   15.29  15
   0   0  13   11.99   40.24   1
   0   0 -13   44.97   35.38   3
   0   0 -13  -26.81   42.02   2
   0   0 -14 2348.16  103.41   8
   0   0 -14 2239.72  101.20  15
   0   0 -14 2151.17  154.29   2
   0   0  14 2399.21  150.84   1
   0   0 -15  -22.22   21.37   8
   0   0 -16 3847.41  162.24   8
   0   0  16 3804.08  161.69  21
   0   0  16 3794.89  161.24  13
   0   0 -17    4.52   16.78   8
   0   0  17    7.80   17.52  21
   0   0 -18  405.01   23.45   8
   0   0  18  378.52   24.57  21
   0   0  19    2.55   10.07  21
   0   1  -124234.38  939.27   4
   0   1  -122344.20  940.52   2
   0   1   122687.90  941.92   1
   0  -1   213189.38  525.95   6
   0   1  -212983.88  523.51   4
   0   1   212707.69  529.14   1
   0  -1  -212868.78  526.46   3
   0  -1   3  229.02   14.75   6
   0  -1   3  194.04   12.54   5
   0   1   3  209.74   13.22   5
   0   1  -3  184.08   11.62   4
   0   1   3  159.52   16.85   1
   0  -1  -3  165.12   14.45   3
   0   1   478306.50 3095.85   5
   0  -1   477407.60 3095.26   5
   0  -1   474550.63 3097.59   6
   0   1  -475445.72 3099.25   3
   0  -1   479692.28 3106.53   1
   0  -1  -477996.60 3099.92   3
   0   1   475291.22 3104.96   1
   0  -1   513956.87  569.44   5
   0   1   514448.37  570.89   5
   0  -1   513498.68  573.04   6
   0   1  -514145.97  575.49   3
   0   1   513710.98  582.78   1
   0  -1   513902.77  583.80   1
   0  -1  -514079.07  576.05   3
   0  -1   6   37.27   12.13   6
   0   1   6   25.43    8.96   5
   0  -1   6   29.18    8.32   5
   0   1   6   28.83   16.79   1
   0   1  -6   34.20   12.15   3
   0  -1   6   57.47   17.31   1
   0  -1  -6   33.53   12.20   3
   0   1   710521.91  436.41   5
   0  -1   710674.30  433.84   5
   0   1  -710557.70  443.65   3
   0  -1  -710738.60  444.75   3
   0  -1   710049.81  454.83   1
   0  -1  -710618.50  451.42   2
   0   1  -710482.11  444.95   2
   0   1   710381.41  454.66   1
   0   1   8 3207.54  144.89   5
   0  -1   8 3353.58  141.93   5
   0  -1  -8 3079.06  161.30   2
   0   1  -8 3243.08  152.90   3
   0  -1  -8 3257.20  153.37   3
   0  -1   8 3120.93  164.09   1
   0   1   8 3314.19  165.29   1
   0   1  -8 2977.42  153.85   2
   0  -1   9  343.08   27.16   5
   0   1   9  291.17   28.30   5
   0  -1  -9  302.33   34.98   3
   0   1   9  376.28   44.81   1
   0   1  -9  281.19   32.24   3
   0   1  -9  347.36   40.69   2
   0  -1  -9  312.11   42.57   2
   0  -1   9  374.40   44.50   1
   0  -1  10  397.12   31.82   5
   0   1  10  373.26   33.11   5
   0   1  10  359.03   47.35   1
   0  -1  10  394.31   51.57   1
   0   1 -10  390.69   42.63   3
   0  -1 -10  342.21   49.74   2
   0  -1 -10  356.59   39.90   3
   0   1 -10  370.62   46.89   2
   0   1  11 1260.68   70.66   5
   0  -1  11 1188.86   95.48   1
   0   1  11 1299.17   94.03   1
   0  -1 -11 1002.57   90.99   2
   0   1 -11 1002.21   89.47   2
   0   1 -11 1177.96   82.27   3
   0  -1 -11 1297.99   84.43   3
   0  -1 -12   28.90   17.10   8
   0   1 -12   38.32   18.33   8
   0   1 -12   53.54   14.46  15
   0  -1 -12   43.64   15.08  15
   0   1  12   24.95   33.06   1
   0   1 -12   13.87   30.22   3
   0  -1 -12    4.10   35.97   2
   0  -1 -12   21.24   29.70   3
   0  -1  12   20.21   34.53   1
   0  -1 -13   49.18   19.77   8
   0   1 -13   36.12   20.78   8
   0  -1 -13   39.84   17.46  15
   0   1 -13   51.37   17.32  15
   0  -1 -13    4.36   42.81   2
   0  -1  13   55.69   41.78   1
   0   1  13   73.34   36.98   1
   0   1 -13   12.24   34.95   3
   0   1 -14  378.93   31.15   8
   0  -1 -14  358.85   29.55   8
   0   1 -14  372.04   27.38  15
   0  -1  14  487.87   68.13   1
   0   1 -14  384.82   56.11   3
   0  -1 -14  307.53   61.75   2
   0   1 -15  331.68   28.72   8
   0  -1 -15  300.60   27.89   8
   0   1  15  282.03   25.21  21
   0   1 -16 1265.96   63.44   8
   0  -1 -16 1338.19   62.56   8
   0   1  16 1372.21   61.97  21
   0  -1  16 1378.65   63.39  21
   0  -1  16 1228.65   62.72  13
   0  -1 -17 1302.36   62.03   8
   0   1 -17 1333.82   63.32   8
   0   1  17 1396.84   62.47  21
   0  -1  17 1414.13   64.04  21
   0  -1  17 1375.41   62.71  13
   0   1 -18  188.77   17.80   8
   0   1  18  193.30   17.17  21
   0  -1  18  176.38   19.13  21
   0   1  19 1006.98   43.86  21
   0  -1  19  979.43   44.82  21
   0   2   0  295.76   17.16   5
   0   2   0  339.87   16.70   1
   0   2   0  328.47   16.91   4
   0   2  -166354.60 2589.34   4
   0   2  -162935.53 2590.57   5
   0  -2  -163214.23 2591.81   2
   0   2   164221.92 2590.25   1
   0   2  -2 1081.84   47.16   4
   0   2   2 1065.48   51.44   1
   0  -2  -2 1126.38   56.01   2
   0  -2   3 1124.22   54.71   6
   0   2  -3 1171.52   50.84   4
   0   2   3 1180.65   58.32   1
   0  -2  -3 1136.08   61.77   2
   0  -2   4 1882.00   86.72   6
   0   2   4 1794.66   85.26   5
   0   2  -4 1905.12   81.69   4
   0  -2  -4 2008.00   88.60   3
   0  -2  -4 1919.77   94.69   2
   0   2   4 1942.98   91.87   1
   0  -2   5 4239.34  175.75   5
   0  -2   5 3985.44  179.24   6
   0   2   5 4161.81  178.19   5
   0  -2  -5 4099.20  189.01   2
   0   2   5 4236.33  187.41   1
   0  -2  -5 4252.25  182.31   3
   0  -2   615448.66  623.01   5
   0  -2   615293.06  628.32   6
   0   2   615060.56  626.57   5
   0  -2  -615583.36  632.12   3
   0  -2   614761.67  640.71   1
   0   2  -615417.76  630.67   3
   0   2   615031.86  638.58   1
   0  -2  -615340.06  640.65   2
   0   2   7 9359.32  391.54   5
   0  -2   7 9437.42  386.53   5
   0  -2   7 9317.22  393.12   6
   0   2  -7 9930.87  397.71   3
   0  -2   7 9113.06  408.56   1
   0  -2  -7 8204.12  405.32   2
   0   2   7 9555.95  406.69   1
   0  -2  -7 9598.06  398.38   3
   0  -2   8  751.54   41.00   5
   0   2   8  713.10   45.30   5
   0  -2   8  780.37   48.16   6
   0   2   8  759.10   58.35   1
   0   2  -8  739.89   50.93   3
   0  -2  -8  723.79   51.26   3
   0  -2   8  703.44   59.57   1
   0  -2  -8  607.72   57.97   2
   0  -2   9 1085.42   55.69   5
   0   2   9 1011.82   60.08   5
   0  -2   9 1114.79   80.81   1
   0   2   9 1004.52   73.93   1
   0  -2  -9 1090.21   69.10   3
   0  -2  -9  990.97   78.40   2
   0   2  -9  973.72   66.59   3
   0  -2  10 2691.90  122.70   5
   0   2  10 2740.06  128.62   5
   0   2 -10 2627.09  138.46   3
   0  -2 -10 2614.60  138.33   3
   0   2  10 2789.97  148.67   1
   0  -2 -10 2225.96  147.80   2
   0  -2  10 2622.09  154.43   1
   0   2  11  958.22   61.26   5
   0  -2  11  797.99   80.38   1
   0  -2 -11 1036.01   86.84   2
   0   2 -11  918.39   70.57   3
   0   2  11 1108.61   82.60   1
   0   2 -12  146.70   21.24   8
   0   2  12  172.72   29.92   5
   0  -2 -12  165.75   18.49  15
   0   2 -12  152.79   17.50  15
   0   2  12  153.09   30.01   4
   0   2  12  114.46   40.36   1
   0  -2 -12  107.04   42.86   2
   0  -2  12  196.85   48.95   1
   0   2 -12  136.74   37.22   3
   0   2 -13  251.04   25.51   8
   0  -2 -13  258.03   23.87   8
   0   2 -13  256.23   47.32   3
   0  -2  13  325.36   61.37   1
   0  -2 -13  199.66   52.34   2
   0  -2 -13  266.58   23.02  15
   0   2 -13  253.66   22.38  15
   0  -2 -14   76.08   20.05   8
   0   2 -14   56.65   21.56   8
   0   2 -14   91.48   40.64   3
   0  -2  14  131.44   53.39   1
   0  -2 -14   99.40   47.14   2
   0   2 -14   46.65   50.04   2
   0   2  14   94.83   18.09  21
   0   2 -14  100.81   18.65  15
   0   2  14  105.82   16.00  14
   0  -2 -15 7675.18  313.30   8
   0   2 -15 7410.41  315.34   8
   0   2  15 7670.87  312.79  21
   0   2 -16   64.74   21.22   8
   0   2  16   68.27   17.35  21
   0  -2  16   70.75   21.90  21
   0   2 -17  206.45   22.45   8
   0   2  17  242.49   19.94  21
   0  -2  17  252.51   24.37  21
   0  -2  17  225.32   22.23  13
   0   2 -18  128.53   16.04   8
   0  -2  18  151.79   18.49  21
   0   2  18  145.82   14.91  21
   0   2 -19  640.49   31.13   8
   0  -2  19  721.15   32.73  21
   0   3   0    0.93    5.02   5
   0   3   0   18.68    5.49   1
   0   3   0    4.47    4.66   3
   0   3   0    1.19    4.96   4
   0   3  -130817.62 1297.32   5
   0  -3  -131427.22 1296.55   7
   0   3  -133841.20 1295.91   4
   0   3   132064.91 1296.33   1
   0   3  -132201.81 1297.25   2
   0   3  -2 5782.70  233.58   4
   0  -3  -2 6197.49  241.52   2
   0   3  -2 5802.98  236.54   2
   0   3  -319271.63  793.56   4
   0  -3  -320538.62  806.23   2
   0   3   319207.13  799.28   1
   0   3  -320273.52  798.48   2
   0   3  -4 5550.30  100.91   4
   0  -3  -4 5474.52  130.29   2
   0   3  -4 5528.33  113.50   2
   0   3   4 5633.94  119.82   1
   0  -3   5 9301.12  379.79   6
   0   3   5 9301.80  378.61   5
   0   3  -5 8894.39  371.69   4
   0   3   5 9466.55  384.24   1
   0  -3  -5 8299.34  387.75   2
   0   3  -5 9342.85  379.31   2
   0  -3   6   20.79    8.90   5
   0  -3   6   26.27   11.88   6
   0   3   6   47.47   12.91   5
   0  -3  -6   25.40   17.73   2
   0  -3   6   35.25   16.72   1
   0   3  -6   40.77   14.01   2
   0   3  -6   21.03   12.50   3
   0  -3   7 3003.57  140.12   6
   0  -3   7 2936.49  132.99   5
   0   3   7 3127.27  138.80   5
   0   3  -7 3227.11  143.59   3
   0  -3   7 2753.51  152.38   1
   0   3   7 3191.29  148.60   1
   0  -3  -7 2880.76  153.35   2
   0   3  -7 3136.10  142.33   2
   0   3   8 6206.70  256.48   5
   0  -3   8 5725.09  257.75   6
   0  -3   8 5971.56  249.15   5
   0  -3   8 5480.05  275.35   1
   0   3  -8 5920.43  262.07   3
   0   3  -8 5873.45  261.73   2
   0   3   8 6214.80  269.41   1
   0  -3  -8 5389.94  273.88   2
   0   3   9 8911.30  377.23   5
   0  -3   9 8938.63  368.93   5
   0  -3   9 8861.26  380.59   6
   0   3   9 9935.15  395.25   1
   0   3  -9 8275.32  383.64   3
   0   3  -9 9068.68  387.19   2
   0  -3  -9 8193.64  397.83   2
   0  -3   9 8450.86  401.84   1
   0   3  10 2484.41  121.98   5
   0  -3 -10 2248.93  142.96   2
   0  -3  10 2307.69  145.46   1
   0   3 -10 2417.35  133.25   2
   0   3  10 2743.76  139.66   1
   0   3 -10 2378.75  130.25   3
   0   3  11   36.49   21.19   5
   0   3  11   -2.64   27.46   1
   0  -3 -11   31.74   33.92   2
   0   3  11   43.41   22.35   4
   0  -3  11    8.10   31.69   1
   0   3 -11   49.94   26.90   3
   0   3 -11   50.54   31.65   2
   0   3  12 1041.68   71.47   5
   0   3 -12 1103.40   56.63   8
   0   3 -12 1123.17   93.22   2
   0  -3  12 1153.25  102.49   1
   0  -3 -12 1087.86   93.53   2
   0   3 -12 1125.15   85.36   3
   0   3  12 1295.82   78.62   4
   0  -3 -12 1145.46   54.33  15
   0   3 -13  786.89   87.79   2
   0  -3 -13  917.23   87.07   2
   0   3  13 1117.18   75.08   4
   0   3 -13 1040.55   84.79   3
   0  -3  13  755.59   92.46   1
   0   3 -13  967.49   52.47   8
   0   3  13 1043.08   48.19  14
   0  -3  14   64.00   51.56   1
   0   3 -14   62.03   37.74   3
   0  -3 -14  108.40   44.93   2
   0   3 -14   63.70   51.47   2
   0   3 -14   73.94   22.86   8
   0   3  14   84.02   16.47  14
   0   3 -15   16.42   21.63   8
   0   3  15   29.09   14.92  14
   0   3 -16  459.59   32.75   8
   0   3 -17    5.62   18.98   8
   0  -3  17   44.70   19.28  21
   0  -3  17   12.76   18.62  13
   0   3 -18 1237.96   58.59   8
   0  -3  18 1330.73   59.63  21
   0  -3  18 1329.62   57.84  13
   0   3 -19  918.26   39.95   8
   0  -3  19  870.67   40.82  21
   0   4   0  252.50   17.92   4
   0   4   0  251.62   17.27   1
   0   4   0  246.37   17.44   3
   0   4   0  195.66   18.15   5
   0   4   1 2078.86   98.96   4
   0   4   1 2241.94   96.80   3
   0   4  -1 2172.71   97.32   2
   0   4  -1 2220.89   97.69   3
   0   4   1 2216.06   96.60   1
   0   4  -1 2059.41   97.49   5
   0   4   1 2140.69  100.10   5
   0   4  -1 2354.86   96.32   4
   0  -4  -1 2212.95   96.91   7
   0   4   2 3059.73  134.09   1
   0   4  -2 3181.57  134.93   2
   0  -4  -2 3045.52  134.83   7
   0   4  -2 3041.85  134.32   5
   0   4  -2 3167.15  131.95   4
   0   4   3 5249.43  235.50   1
   0   4  -3 5771.19  236.78   2
   0  -4  -3 6126.08  243.54   2
   0   4  -3 5544.35  231.54   4
   0   4   4 1923.57   93.49   1
   0  -4  -4 2094.41  101.64   2
   0   4  -4 1973.21   93.73   2
   0   4  -4 2091.75   88.08   4
   0   4  -5 7244.63  296.48   2
   0   4  -5 6925.80  297.55   3
   0  -4  -5 6734.36  304.33   2
   0   4   5 6989.26  297.06   1
   0   4  -5 7013.77  287.95   4
   0   4   5 6923.13  296.69   5
   0  -4   5 7093.34  298.10   6
   0   4  -6  184.02   21.57   3
   0  -4  -6  205.45   28.93   2
   0   4  -6  189.53   20.82   2
   0   4   6  192.97   22.60   1
   0  -4   6  170.79   20.75   6
   0   4   6  174.52   20.62   5
   0   4  -7 8216.78  348.84   2
   0   4  -7 7997.69  350.99   3
   0   4   7 8680.87  352.36   1
   0  -4   7 8033.18  365.23   1
   0  -4  -7 7612.35  360.01   2
   0  -4   7 8161.63  340.84   5
   0   4   7 8264.74  347.29   5
   0  -4   7 8185.23  349.16   6
   0  -4  -8   70.29   27.14   2
   0   4  -8   52.49   19.44   3
   0   4   8   66.47   21.19   1
   0  -4   8  102.51   27.01   1
   0   4  -8   71.15   20.60   2
   0  -4   8  108.31   15.16   5
   0   4   8   61.44   18.12   5
   0  -4   8  102.30   20.80   6
   0   4  -9 2505.19  127.11   2
   0  -4   9 2318.07  141.45   1
   0   4   9 2553.82  128.66   1
   0   4  -9 2530.49  128.20   3
   0  -4  -9 2357.84  137.03   2
   0  -4   9 2475.48  111.67   5
   0   4   9 2354.84  120.30   5
   0  -4   9 2311.59  122.63   6
   0   4 -10 1342.19   85.13   2
   0   4 -10 1237.31   81.79   3
   0  -4  10 1209.65   97.33   1
   0  -4 -10 1197.18   89.74   2
   0   4  10 1424.60   84.63   1
   0   4  10 1139.25   73.93   5
   0  -4  11   -4.25   33.92   1
   0   4  11   31.83   23.92   4
   0  -4 -11   40.12   33.04   2
   0   4 -11   15.27   24.64   3
   0   4 -11   71.69   32.22   2
   0   4  11   -5.49   21.71   5
   0   4  12 1997.67  108.36   4
   0   4 -12 1691.04  120.04   2
   0  -4 -12 1756.30  119.99   2
   0   4 -12 1853.30  113.74   3
   0  -4  12 1849.84  136.08   1
   0   4 -12 1711.14   81.08   8
   0   4  12 1609.72   99.64   5
   0   4  12 1780.86   78.46  14
   0  -4 -13 3904.09  214.02   2
   0  -4  13 3971.09  233.67   1
   0   4 -13 3811.73  217.31   2
   0   4 -13 3955.40  206.60   3
   0   4  13 4335.57  200.25   4
   0   4 -13 3828.13  168.71   8
   0   4  13 3960.24  165.71  14
   0  -4  14  553.99   79.62   1
   0  -4 -14  551.77   67.06   2
   0   4 -14  495.75   62.02   3
   0   4 -14  435.71   71.10   2
   0   4 -14  497.60   34.69   8
   0   4  14  495.33   30.24  14
   0   4 -15  135.05   23.57   8
   0   4  15  113.92   17.37  14
   0   4 -16 1473.75   69.26   8
   0   4  16 1421.34   64.86  14
   0   4 -17 1210.14   58.97   8
   0  -4  17 1273.89   59.31  21
   0   4 -18  783.05   40.51   8
   0  -4  18  796.87   40.60  21
   0  -4  18  895.70   39.76  13
   0   4 -19  263.39   15.71   8
   0  -4  19  268.82   16.92  21
   0   5   0    5.94    8.08   4
   0   5   0    4.05    7.26   1
   0   5   0    0.69    6.75   3
   0   5   0    4.28    8.68   5
   0   5  -1  609.14   34.94   2
   0   5  -1  629.87   35.59   3
   0   5   1  619.02   34.71   1
   0   5   1  543.97   36.13   4
   0   5   1  587.32   34.05   3
   0   5  -1  598.18   33.56   4
   0   5  -1  592.15   35.75   5
   0   5   1  667.46   38.91   5
   0   5  -2  246.94   20.68   2
   0   5   2  238.76   19.72   3
   0   5   2  229.42   22.29   4
   0   5  -2  274.11   21.32   3
   0   5   2  258.36   21.03   1
   0   5  -2  257.01   20.77   5
   0  -5  -2  269.76   21.35   7
   0   5  -2  314.25   19.94   4
   0   5   3  367.72   25.89   1
   0   5  -3  298.31   25.32   3
   0   5  -3  375.63   26.28   2
   0   5   3  374.33   28.06   4
   0   5  -3  378.78   22.62   4
   0  -5  -3  364.14   27.06   7
   0   5  -4 1560.43   75.13   2
   0  -5  -4 1628.11   82.10   2
   0   5   4 1396.38   73.07   1
   0   5  -4 1528.99   68.45   4
   0   5   5  203.21   20.05   1
   0   5  -5  149.90   18.75   2
   0  -5  -5  191.01   25.71   2
   0  -5   5  152.89   19.72   6
   0   5  -6 2358.40  115.38   3
   0   5   6 2452.08  112.42   1
   0  -5  -6 2260.54  119.68   2
   0   5  -6 2443.00  113.51   2
   0  -5   6 2390.55  115.94   6
   0   5   6 2263.30  113.41   5
   0   5  -7   52.87   16.51   3
   0  -5   7    5.19   18.33   1
   0   5   7   62.48   16.34   1
   0   5  -7   52.41   16.23   2
   0  -5  -7   33.45   18.71   2
   0  -5   7   37.01   13.44   5
   0   5   7   30.69   15.46   5
   0  -5   7   42.79   17.40   6
   0  -5  -810903.70  476.58   2
   0  -5   8 9780.03  481.54   1
   0   5  -810847.30  467.15   3
   0   5   811695.79  464.70   1
   0   5  -811051.20  465.57   2
   0  -5   811012.80  454.10   5
   0  -5   811281.90  466.49   6
   0   5   810428.91  462.18   5
   0   5  -9   70.11   25.02   2
   0   5   9   90.97   22.96   4
   0  -5   9   58.56   27.40   1
   0  -5  -9  117.16   31.58   2
   0   5  -9   80.34   24.97   3
   0   5   9   61.43   21.65   5
   0  -5   9   74.78   23.28   6
   0  -5  10  320.30   52.29   1
   0   5 -10  398.38   43.76   2
   0   5 -10  364.40   42.71   3
   0   5  10  379.17   39.97   4
   0  -5 -10  381.32   48.82   2
   0   5  10  307.78   36.83   5
   0  -5  10  395.35   40.99   6
   0   5  11  612.01   53.69   4
   0   5 -11  551.26   54.89   3
   0   5 -11  482.65   55.57   2
   0  -5 -11  523.68   61.08   2
   0  -5  11  463.71   66.61   1
   0   5  11  567.99   49.11   5
   0   5 -11  492.70   32.65   8
   0   5  11  551.05   30.18  14
   0   5 -12  696.59   70.39   2
   0  -5 -12  735.35   71.71   2
   0  -5  12  693.36   82.94   1
   0   5  12  721.44   63.59   4
   0   5 -12  647.36   65.03   3
   0   5 -12  656.42   39.79   8
   0   5  12  657.82   57.20   5
   0   5  12  699.59   36.98  14
   0   5 -13  400.62   62.44   2
   0   5 -13  334.61   53.92   3
   0   5  13  346.27   48.10   4
   0  -5 -13  279.48   51.98   2
   0  -5  13  239.82   64.89   1
   0   5 -13  289.19   27.76   8
   0   5  13  296.10   23.61  14
   0   5 -14 7289.57  304.58   8
   0   5  14 7342.57  301.65  14
   0   5 -15   48.34   22.25   8
   0   5  15   48.23   16.42  14
   0   5 -16   32.25   19.77   8
   0   5  16   -1.46   14.38  14
   0   5 -17  118.49   19.53   8
   0  -5  17  135.15   20.02  21
   0   5 -18   60.81   14.76   8
   0  -5  18   62.36   14.31  21
   0  -5  18   36.50   12.94  13
   0   5 -19   82.98   10.10   8
   0  -5  19   76.66   10.08  21
   0   6   0 7057.73  314.01   1
   0   6   0 7753.32  315.86   4
   0   6   0 7571.52  314.76   3
   0   6   0 7572.61  317.80   5
   0   6   113387.88  584.65   4
   0   6  -113863.68  581.70   2
   0   6  -114161.67  582.37   3
   0   6   114387.67  582.04   3
   0   6   114427.67  582.44   1
   0   6  -114509.07  580.74   4
   0   6  -113730.88  583.55   5
   0   6   114548.37  587.97   5
   0   6  -229839.33 1169.81   3
   0   6   229972.03 1169.76   1
   0   6  -230088.93 1169.18   2
   0   6   228879.74 1168.37   3
   0   6  -230558.62 1166.03   4
   0  -6  -229492.73 1169.92   7
   0   6  -228981.14 1170.18   5
   0   6  -3   49.50   13.84   2
   0   6  -3   43.05    9.88   4
   0   6  -3   44.67   12.60   3
   0   6   3   45.44   14.06   4
   0   6   3   35.30   11.43   1
   0   6   3   72.01   16.95   5
   0  -6  -3   25.28   12.84   7
   0   6   4 4392.83  190.66   1
   0   6   4 4547.93  196.31   4
   0   6  -4 4322.01  191.50   2
   0   6  -4 4259.58  193.05   3
   0  -6  -4 4330.51  193.42   7
   0   6   4 4288.46  196.12   5
   0  -6   4 4387.46  194.96   6
   0   6  -5 2629.11  124.93   2
   0   6   5 2655.43  122.84   1
   0  -6  -5 2723.85  132.11   2
   0   6   5 2705.35  128.75   4
   0  -6  -5 2793.15  127.16   7
   0  -6   5 2552.86  127.50   6
   0   6   6 6170.18  255.66   4
   0   6   6 5890.63  248.57   1
   0  -6  -6 5733.44  258.96   2
   0   6  -6 5925.82  251.86   2
   0  -6   6 5859.16  255.25   6
   0   6   6 4995.79  250.83   5
   0   6  -7   57.47   20.59   3
   0   6   7   66.72   16.90   1
   0   6  -7   57.18   18.62   2
   0  -6  -7   77.94   22.69   2
   0  -6   7   58.10   19.29   6
   0   6   7   61.81   18.40   5
   0   6  -8   59.94   22.96   3
   0   6  -8   56.35   21.22   2
   0  -6  -8   86.84   26.40   2
   0  -6   8   45.01   27.81   1
   0  -6   8   83.98   17.53   5
   0   6   8   45.77   19.80   5
   0  -6   8   80.56   23.59   6
   0  -6  -9  993.50   74.94   2
   0   6  -9 1000.44   67.56   2
   0   6   9 1071.20   69.41   4
   0   6  -9  964.30   69.29   3
   0  -6   9 1060.16   86.60   1
   0   6   9  876.69   65.16   5
   0  -6   9 1064.99   69.63   6
   0   6 -10   41.03   25.47   3
   0  -6 -10   39.48   28.67   2
   0  -6  10   58.41   37.53   1
   0   6 -10   64.97   27.33   2
   0   6  10   70.57   27.18   4
   0  -6  10   46.77   24.86   6
   0   6  10   65.95   25.08   5
   0   6 -11  934.70   74.91   2
   0   6 -11  853.49   72.47   3
   0  -6 -11 1009.46   80.68   2
   0   6  11 1151.93   76.34   4
   0  -6  11  943.76   92.59   1
   0   6  11  856.09   67.34   5
   0   6 -11  860.26   47.14   8
   0   6  11  883.46   45.13  14
   0  -6 -12  363.36   53.36   2
   0  -6  12  385.25   68.62   1
   0   6 -12  318.44   53.29   2
   0   6  12  391.17   50.36   4
   0   6 -12  344.91   51.03   3
   0   6 -12  321.57   27.23   8
   0   6  12  327.23   43.88   5
   0   6  12  320.11   24.94  14
   0   6 -13  303.81   49.54   3
   0  -6  13  267.78   68.79   1
   0   6 -13  310.99   56.71   2
   0   6  13  410.45   54.36   4
   0  -6 -13  349.54   54.13   2
   0   6 -13  264.69   27.86   8
   0   6  13  308.23   24.91  14
   0   6 -14   16.00   19.87   8
   0   6  14   -9.63   17.46  14
   0   6 -15  434.25   33.04   8
   0   6  15  450.15   28.78  14
   0   6 -16   44.07   19.62   8
   0   6  16   64.28   14.65  14
   0   6 -17   52.37   17.14   8
   0   6 -18  413.63   24.67   8
   0  -6  18  407.02   22.98  13
   0   6 -19   36.47    8.06   8
   0  -6  19   43.78    7.97  21
   0   7   0    2.20   11.07   3
   0   7   0    1.16   11.16   4
   0   7   0    8.10   11.73   5
   0   7   1 1607.67   92.91   4
   0   7  -1 1901.36   91.68   2
   0   7   1 1819.41   91.38   3
   0   7  -1 1940.77   92.46   3
   0   7   1 1837.65   92.46   1
   0   7   1 2047.07   99.05   5
   0   7  -1 1935.23   90.55   4
   0   7  -1 1825.87   93.82   5
   0   7   2  293.68   26.58   3
   0   7  -2  310.63   26.04   2
   0   7   2  227.01   27.40   4
   0   7  -2  276.99   26.40   3
   0   7   2  290.49   27.60   1
   0   7  -2  273.15   25.76   5
   0  -7   2  247.42   25.97   6
   0   7   2  310.89   31.48   5
   0   7  -2  296.04   23.89   4
   0   7  -3 2516.80  117.84   3
   0   7   3 2279.47  115.73   3
   0   7   3 2306.95  120.82   4
   0   7  -3 2543.47  116.89   2
   0   7   3 2580.67  118.37   1
   0  -7  -3 2448.40  119.04   7
   0   7   3 2506.63  124.61   5
   0   7   4  474.94   33.95   1
   0   7  -4  458.22   36.14   3
   0   7  -4  454.99   34.74   2
   0   7   4  452.15   38.12   4
   0  -7   4  408.28   35.43   6
   0   7   4  391.24   36.28   5
   0  -7  -4  473.36   36.52   7
   0   7  -5 6238.91  274.19   3
   0   7   5 6578.30  269.97   1
   0   7   5 6699.77  278.92   4
   0   7  -5 6279.51  271.76   2
   0  -7  -5 6500.82  274.35   7
   0  -7   5 6200.74  276.10   6
   0   7   6 3117.45  141.20   4
   0   7  -6 2943.02  135.31   2
   0  -7   6 2745.49  138.43   6
   0  -7  -6 3024.18  137.09   7
   0   7  -7 2776.26  137.25   2
   0   7   7 3058.29  143.50   4
   0  -7   7 2658.90  140.46   6
   0   7   7 2627.93  138.83   5
   0  -7  -7 3008.88  139.13   7
   0   7  -8  116.97   25.89   2
   0  -7  -8  123.26   30.20   2
   0  -7  -8  149.99   27.26   7
   0   7   8  115.97   24.45   5
   0  -7   8  109.13   27.23   6
   0   7  -9   36.36   23.88   2
   0   7   9   64.51   26.14   4
   0  -7  -9   63.91   28.70   2
   0   7  -9   79.59   28.54   3
   0  -7   9   85.81   27.17   6
   0  -7  -9   83.95   26.88   7
   0   7   9   73.98   26.22   5
   0  -7 -10  893.56   73.70   2
   0   7  10 1028.01   72.47   4
   0  -7  10  716.56   80.18   1
   0   7 -10  877.45   69.66   3
   0   7 -10  902.65   68.74   2
   0   7 -10  825.35   44.82   8
   0   7  10  875.63   66.52   5
   0  -7  10  973.52   69.85   6
   0   7  10  835.58   43.26  14
   0  -7 -11 1886.58  116.60   2
   0   7 -11 1756.13  109.72   2
   0  -7  11 1671.36  130.50   1
   0   7 -11 1633.98  108.36   3
   0   7  11 2081.80  114.85   4
   0  -7  11 1951.32  111.68   6
   0   7 -11 1601.09   79.04   8
   0   7  11 1546.09  103.28   5
   0  -7 -11 1967.35  106.49   7
   0   7  11 1702.99   78.23  14
   0   7 -12  152.21   43.41   2
   0   7 -12   88.52   37.40   3
   0   7  12  126.63   40.56   4
   0  -7  12  135.34   53.37   1
   0   7  12  128.88   35.69   5
   0   7 -12  135.86   21.94   8
   0  -7 -12  201.95   38.13   7
   0   7  12  126.90   19.82  14
   0   7  13 4921.37  233.73   4
   0  -7  13 4360.51  259.66   1
   0   7 -13 4554.55  232.60   3
   0   7 -13 4306.54  237.39   2
   0   7  13 4282.52  221.91   5
   0   7 -13 4640.07  193.63   8
   0   7  13 4529.93  191.53  14
   0   7 -14  279.81   27.51   8
   0   7  14  240.82   23.39  14
   0   7 -15 1857.27   84.70   8
   0   7  15 1824.46   82.12  14
   0   7 -16   14.61   18.23   8
   0   7  16   13.94   13.52  14
   0   7 -17  209.91   20.20   8
   0  -7  17  220.79   18.90  21
   0   7  17  211.77   15.52  14
   0   7 -18  228.88   17.27   8
   0  -7  18  246.34   15.90  21
   0  -7  18  190.41   15.36  13
   0   8   0 5306.71  228.58   3
   0   8   0 5021.54  228.59   4
   0   8   0 5092.47  232.78   5
   0   8  -1 1381.44   75.34   2
   0   8   1 1400.14   78.37   1
   0   8   1 1511.91   78.43   3
   0   8  -1 1468.32   77.91   3
   0   8   1 1218.53   77.88   4
   0  -8   1 1400.71   78.47   6
   0   8  -1 1461.96   75.36   4
   0   8  -1 1423.56   79.32   5
   0   8   1 1469.78   84.12   5
   0   8   2  783.48   50.83   3
   0   8   2  739.99   51.53   1
   0   8  -2  785.94   50.66   3
   0   8  -2  757.19   48.90   2
   0   8   2  589.85   51.80   4
   0   8  -2  821.07   51.85   5
   0   8   2  871.33   59.40   5
   0   8  -2  771.69   46.32   4
   0  -8   2  807.36   52.26   6
   0   8  -3 3574.07  155.30   2
   0   8  -3 3537.52  156.94   3
   0   8   3 3285.61  161.12   4
   0   8   3 3296.64  154.97   3
   0   8   3 3567.90  157.99   1
   0   8   3 3654.31  166.46   5
   0   8  -411947.79  502.80   3
   0   8   411287.90  499.14   3
   0   8  -411777.79  500.18   2
   0   8   412389.89  509.61   4
   0  -8  -412050.49  504.69   7
   0   8   412451.29  510.86   5
   0   8  -5 2393.17  119.55   2
   0   8  -5 2380.10  122.48   3
   0   8   5 2338.73  117.80   3
   0  -8   5 2450.59  124.98   6
   0  -8  -5 2540.30  123.69   7
   0   8   5 2229.98  125.18   5
   0   8  -6 2419.55  118.72   2
   0   8   6 2447.94  125.20   4
   0   8  -6 2310.36  121.15   3
   0  -8   6 2057.07  120.16   6
   0  -8  -6 2513.63  120.89   7
   0   8   7 2042.19  106.39   4
   0   8  -7 1815.97  101.13   3
   0   8  -7 1753.92   96.45   2
   0  -8   7 1885.89  103.04   6
   0  -8  -7 1748.97   97.82   7
   0   8   7 1546.20   98.52   5
   0  -8   8  533.01   63.21   1
   0   8  -8  601.83   50.39   2
   0   8   8  763.82   58.25   4
   0  -8  -8  588.63   49.30   7
   0  -8   8  569.61   52.44   6
   0   8   8  544.07   50.36   5
   0   8  -9 4546.71  213.25   2
   0   8   9 4404.96  215.63   5
   0  -8  -9 5109.01  214.90   7
   0  -8   9 4458.11  216.60   6
   0   8   9 4311.23  186.65  14
   0  -8  10 3376.63  178.74   6
   0   8 -10 3345.10  149.24   8
   0  -8 -10 4061.79  178.56   7
   0   8  10 3463.08  179.17   5
   0   8  10 4132.86  189.07   4
   0   8 -10 3543.46  178.83   2
   0   8  10 3551.65  148.18  20
   0   8  10 3358.13  148.66  14
   0   8  11   49.87   36.87   4
   0   8 -11  125.27   38.53   3
   0   8 -11  140.83   37.54   2
   0  -8  11  105.97   35.83   6
   0  -8 -11  107.81   32.95   7
   0   8 -11  114.45   20.77   8
   0   8  11  123.96   36.07   5
   0   8  11   76.19   18.68  14
   0   8 -12  157.11   43.53   2
   0   8 -12  205.35   44.45   3
   0  -8  12  157.60   57.27   1
   0   8  12  165.54   44.09   4
   0   8 -12  171.56   24.32   8
   0   8  12  231.80   41.75   5
   0   8  12  164.25   22.09  14
   0   8 -13  205.36   25.88   8
   0   8  13  173.96   22.99  14
   0   8 -14  197.33   25.74   8
   0   8  14  259.65   23.49  14
   0   8 -15 2154.95   97.24   8
   0   8  15 2166.14   94.80  14
   0   8 -16   82.51   18.30   8
   0  -8  16   83.02   17.06  21
   0   8  16   72.71   14.28  14
   0   8 -17  361.44   22.91   8
   0  -8  17  348.63   20.61  21
   0   8 -18  253.20   16.23   8
   0  -8  18  251.99   14.39  21
   0  -8  18  209.47   13.93  13
   0   9   0   -9.20   18.26   2
   0   9   0   14.59   16.74   3
   0   9   0    9.93   13.87   4
   0   9   0    6.00   19.10   5
   0   9  -116359.75  665.74   3
   0   9  -115582.26  662.94   2
   0   9   116100.06  666.04   3
   0   9   117451.74  677.56   5
   0   9  -115355.26  668.18   5
   0  -9   116854.65  669.11   6
   0   9  -115937.06  662.19   4
   0   9   114167.67  667.28   4
   0   9   210015.11  425.04   3
   0   9  -210296.61  425.09   3
   0   9  -2 9958.58  422.41   2
   0   9   210419.11  428.62   1
   0   9  -210162.01  427.01   5
   0   9   211347.70  440.79   5
   0  -9   210043.61  427.07   6
   0   9   3 1717.19  107.50   4
   0   9   3 1886.47  102.30   3
   0   9  -3 1961.07  101.57   2
   0   9  -3 2145.52  104.94   3
   0   9   3 2130.85  114.73   5
   0  -9   3 1885.81  104.88   6
   0   9  -4  866.80   57.85   2
   0   9   4  855.82   64.65   4
   0   9   4  889.31   58.21   3
   0   9  -4  967.69   62.28   3
   0   9   4  984.41   68.51   5
   0   9  -5 3340.01  165.75   3
   0   9   5 3503.26  161.70   3
   0   9   5 3677.60  173.69   4
   0   9  -5 3451.70  162.77   2
   0  -9  -5 3362.55  165.84   7
   0   9   5 3269.82  170.88   5
   0   9   6  805.90   61.05   4
   0   9  -6  822.33   55.57   2
   0   9  -6  810.14   58.31   3
   0   9   6  695.44   49.73   3
   0  -9   6  664.90   55.75   6
   0   9   6  601.24   56.76   5
   0  -9  -6  752.05   56.09   7
   0   9  -7   59.06   23.03   2
   0   9   7   88.16   21.45   3
   0   9  -7   34.89   23.70   3
   0   9   7   68.99   27.36   4
   0  -9  -7   37.70   23.76   7
   0  -9   7   50.95   23.54   6
   0  -9   8 1859.31  128.09   1
   0   9  -8 1917.80  106.82   2
   0   9  -8 2048.42  113.71   3
   0   9   8 2078.18  116.74   4
   0   9  -8 1822.50   84.58   8
   0  -9  -8 2013.39  107.56   7
   0   9   8 1768.66  110.86   5
   0  -9   8 1951.01  111.66   6
   0   9   8 1797.07   84.63  14
   0   9  -8 1997.59   87.59  12
   0   9   9 1977.17  121.98   5
   0  -9   9 2020.53  120.65   6
   0  -9  -9 2368.74  120.25   7
   0   9  -9 2082.86  122.21   3
   0   9   9 2360.40  129.02   4
   0  -9   9 1773.03  136.67   1
   0   9  -9 2158.87  118.94   2
   0   9   9 2129.66   92.74  20
   0   9   9 1991.89   92.90  14
   0  -9  10 1683.23  107.88   6
   0   9  10 1652.64  109.42   5
   0  -9 -10 1832.20  104.72   7
   0   9 -10 1862.47  108.35   2
   0  -9  10 1530.21  124.89   1
   0   9  10 1765.74   78.43  20
   0   9  10 1663.27   79.10  14
   0   9 -11  504.89   34.19   8
   0  -9  11  582.59   59.91   6
   0   9  11  476.39   58.39   5
   0   9 -11  623.71   62.08   2
   0   9  11  578.97   64.06   4
   0   9  11  533.19   31.82  20
   0   9  11  505.85   33.23  14
   0   9 -12  736.21   43.37   8
   0   9  12  778.90   42.59  14
   0   9 -13  115.08   23.55   8
   0   9  13  113.86   20.87  14
   0   9 -14 3687.18  158.05   8
   0   9  14 3683.89  156.65  14
   0   9 -15    7.43   17.78   8
   0   9  15    1.22   15.05  14
   0   9 -16   -7.88   15.71   8
   0  -9  16    4.06   13.48  21
   0   9  16  -10.55   12.06  14
   0   9 -17  326.05   21.59   8
   0  -9  17  340.13   19.55  21
   0   9 -18   30.55    8.78   8
   0  -9  18   29.80    5.95  21
   0  -9  18   17.75    5.81  13
   0  10   0 4428.41  216.32   2
   0  10   0 4781.44  219.53   3
   0 -10   0 5295.94  226.15   6
   0  10   0 4216.20  216.92   4
   0  10   0 5086.79  228.19   5
   0  10   1   36.22   21.17   2
   0  10   1   34.66   22.16   3
   0  10  -1   62.73   20.27   2
   0  10  -1   52.43   21.45   3
   0  10   1   56.00   22.36   4
   0 -10   1   52.42   22.90   6
   0  10   1   36.39   25.92   5
   0  10  -1   65.03   22.07   5
   0  10  -2  212.15   29.37   2
   0  10   2  188.06   32.22   4
   0  10  -2  244.56   32.74   3
   0  10   2  213.16   31.60   3
   0  10   2  300.62   42.70   5
   0 -10   2  202.31   31.91   6
   0  10  -2  262.74   33.99   5
   0  10   3 2128.02  126.21   4
   0  10   3 2377.51  120.27   3
   0  10  -3 2230.39  120.21   3
   0  10  -3 2220.37  117.14   2
   0 -10   3 2320.14  123.69   6
   0  10   3 2403.25  132.59   5
   0  10   4 2611.67  132.14   3
   0  10  -4 2573.21  131.38   2
   0  10   4 2419.80  139.24   4
   0  10  -4 2594.02  134.78   3
   0 -10   4 2736.02  139.19   6
   0  10   4 2833.47  146.85   5
   0  10   5 3579.93  179.08   4
   0  10   5 3339.68  165.71   3
   0  10  -5 3662.99  174.20   3
   0  10  -5 3517.97  168.16   2
   0  10   5 3451.12  179.53   5
   0  10   6 4557.30  211.91   4
   0  10  -6 4272.97  204.85   3
   0  10  -6 4156.93  198.16   2
   0  10   6 3952.30  207.55   5
   0  10  -7  650.72   37.04   8
   0 -10   7  595.67   56.70   6
   0 -10  -7  629.73   54.70   7
   0  10  -7  641.00   58.16   3
   0  10  -7  673.79   53.64   2
   0  10   7  647.92   61.52   4
   0  10   7  657.08   36.54  20
   0  10  -7  707.06   40.47  12
   0  10   8  789.89   69.14   5
   0 -10   8  761.93   65.51   6
   0 -10  -8  764.39   64.03   7
   0  10  -8  816.17   44.54   8
   0  10  -8  845.29   64.38   2
   0 -10   8  913.31   87.44   1
   0  10   8  837.61   73.74   4
   0  10  -8  866.62   70.43   3
   0  10   8  885.13   45.11  20
   0  10  -8  925.59   49.09  12
   0  10   8  832.65   44.64  14
   0  10   9  792.73   72.17   5
   0 -10   9  710.92   66.73   6
   0  10  -9  822.15   44.65   8
   0 -10  -9  832.07   65.90   7
   0  10  -9  845.38   72.65   3
   0  10   9  903.86   76.87   4
   0 -10   9  762.79   84.72   1
   0  10  -9  925.15   68.48   2
   0  10   9  858.30   44.75  20
   0  10   9  798.11   44.06  14
   0 -10  10  750.96   66.37   6
   0  10  10  790.97   71.71   5
   0 -10  10  483.24   73.56   1
   0  10 -10  701.36   68.33   3
   0  10 -10  709.18   63.95   2
   0  10  10  654.83   71.97   4
   0  10  10  735.73   39.89  20
   0  10  10  682.88   40.94  14
   0  10  11 1433.15  105.28   5
   0 -10  11 1400.06  100.50   6
   0 -10  11 1280.76  117.95   1
   0  10 -11 1598.51  107.97   3
   0  10  11 1624.82   73.19  20
   0  10  11 1605.29   74.84  14
   0  10 -12  801.44   44.95   8
   0  10  12  816.59   42.50  20
   0  10  12  796.92   45.00  14
   0  10 -13  346.21   29.44   8
   0  10  13  371.88   28.68  14
   0  10 -14   22.34   19.04   8
   0  10  14   39.38   17.26  14
   0  10 -15   28.06   16.62   8
   0 -10  15    9.88   14.77  21
   0  10  15    6.40   14.43  14
   0  10 -16   58.50   15.41   8
   0 -10  16   47.46   12.01  21
   0  10  16   40.70   11.36  14
   0  10 -17   32.53   11.07   8
   0 -10  17   21.47    7.35  21
   0  11   0  -10.46   19.83   2
   0  11   0   -2.17   23.10   3
   0 -11   0   14.63   22.77   6
   0  11   0   16.71   26.01   5
   0  11   1 1655.73  100.86   2
   0  11  -1 1736.06   99.45   2
   0  11  -1 1907.96  104.14   3
   0  11   1 1692.50  101.06   3
   0  11   1 1873.95  114.38   5
   0 -11   1 1880.36  107.96   6
   0 -11  -1 1734.39  104.96   6
   0  11  -1 1846.65  107.43   5
   0  11  -2  236.71   35.63   3
   0  11   2  215.43   34.63   3
   0  11  -2  222.16   33.60   2
   0  11   2  222.58   36.88   4
   0 -11   2  258.08   38.74   6
   0  11   2  312.11   46.61   5
   0  11   3 4061.15  193.39   3
   0  11  -3 4111.98  196.76   3
   0  11  -3 3863.71  190.57   2
   0  11   3 4350.93  212.15   5
   0 -11   3 4210.41  201.89   6
   0  11   3 3672.65  200.54   4
   0  11  -4   47.27   26.33   3
   0  11   4   22.45   20.83   3
   0  11  -4   32.16   23.17   2
   0  11   4   30.53   24.34   4
   0 -11   4   22.64   24.37   6
   0  11   4   23.81   27.60   5
   0  11  -5  176.64   34.96   3
   0  11  -5  154.64   28.45   2
   0  11   5  102.84   33.27   4
   0 -11   5  114.64   32.71   6
   0  11   5  153.98   37.91   5
   0  11  -6  619.25   35.54   8
   0  11   6  608.89   60.50   5
   0  11  -6  625.96   52.37   2
   0  11  -6  584.38   56.89   3
   0  11   6  594.78   61.05   4
   0  11   6  614.59   36.04  20
   0  11   6  625.78   36.78  14
   0  11  -6  577.00   38.53  12
   0  11  -7  168.04   21.34   8
   0  11   7  132.66   39.52   5
   0 -11   7  158.30   44.54   1
   0  11   7  186.30   43.47   4
   0  11  -7  181.35   38.99   3
   0  11  -7  187.57   32.78   2
   0  11   7  178.20   20.49  20
   0  11  -7  162.10   25.49  12
   0 -11   8 3644.94  204.76   6
   0  11  -8 4146.41  176.84   8
   0  11   8 4513.71  219.68   4
   0 -11   8 3410.63  224.18   1
   0  11  -8 4362.83  212.47   3
   0  11  -8 4345.47  203.42   2
   0  11   8 4263.75  177.36  20
   0 -11   9  175.53   40.85   6
   0  11  -9  180.94   24.00   8
   0  11   9  176.26   43.85   5
   0  11   9  164.60   45.96   4
   0  11  -9  204.35   42.36   3
   0 -11   9  192.34   54.79   1
   0  11   9  173.97   22.62  20
   0  11   9  198.56   23.87  14
   0 -11  10  115.18   35.04   6
   0  11  10  157.53   42.69   5
   0  11 -10  152.20   23.05   8
   0  11  10  112.14   44.91   4
   0  11 -10  133.13   41.25   3
   0 -11  10   99.42   48.13   1
   0  11  10  148.13   21.27  20
   0  11  10  168.45   23.47  14
   0  11  11   31.23   18.51  20
   0  11  11   11.98   20.91  14
   0  11  12  520.62   32.64  20
   0  11  12  575.02   36.28  14
   0  11 -13 2926.92  131.55   8
   0  11  13 3140.78  131.63  14
   0  11 -14  321.58   25.86   8
   0  11  14  358.93   25.56  14
   0  11 -15  363.50   24.61   8
   0 -11  15  340.17   21.48  21
   0  11  15  332.15   22.49  14
   0  11 -16 1172.23   49.47   8
   0  11  16 1098.14   46.77  14
   0  12   0  847.74   67.39   2
   0  12   0  887.68   70.04   3
   0  12   0  959.21   79.17   5
   0 -12   0  979.96   75.37   6
   0  12  -1 1855.09  108.31   3
   0  12   1 1542.45  103.85   2
   0  12  -1 1669.21  103.29   2
   0  12   1 1744.42  105.53   3
   0 -12  -1 1892.26  110.11   6
   0 -12   1 1861.82  114.31   6
   0  12  -1 1790.08  113.58   5
   0  12   1 2151.14  126.04   5
   0  12   2   46.12   26.68   3
   0  12   2   54.30   28.34   2
   0  12  -2   34.06   27.24   3
   0  12   2   12.29   25.09   4
   0  12  -2   41.20   25.52   2
   0 -12   2   91.45   34.54   6
   0  12   2   49.50   34.97   5
   0 -12  -2   51.24   25.26   6
   0 -12   3  514.21   54.90   6
   0 -12  -3  438.64   45.19   6
   0  12   3  527.53   61.27   5
   0  12   3  440.43   52.28   4
   0  12  -3  453.99   49.82   3
   0  12   3  458.69   32.03  20
   0  12   3  477.20   33.83  14
   0  12   4 2397.00  144.99   5
   0  12   4 2292.68  139.25   4
   0 -12   4 2426.76  139.36   6
   0  12  -4 2388.75  106.37   8
   0  12  -4 2540.83  136.73   3
   0  12   4 2429.73  107.65  20
   0  12   4 2375.73  108.58  14
   0  12  -5 1764.39   83.19   8
   0  12   5 1864.36  119.14   5
   0  12   5 1974.83  118.86   4
   0 -12   5 1836.25  115.22   6
   0  12  -5 1896.52  112.98   3
   0  12   5 1821.86   84.03  20
   0  12   5 1867.28   84.97  14
   0  12  -5 1723.22   86.36  12
   0  12   6  259.97   42.81   4
   0  12  -6  202.78   42.11   3
   0  12   6  204.25   43.04   5
   0 -12   6  189.28   40.98   6
   0  12  -6  193.55   22.31   8
   0  12   6  173.68   22.81  14
   0  12  -6  221.33   27.56  12
   0  12  -7 1956.79   88.99   8
   0  12   7 2034.76  124.84   4
   0  12   7 1804.02  121.41   5
   0 -12   7 1700.59  134.69   1
   0  12  -7 2009.24  121.97   3
   0  12   7 2008.64   89.33  20
   0  12  -7 2106.45   95.03  12
   0  12   7 1781.03   89.46  14
   0  12  -8   18.74   19.58   8
   0  12   8    2.40   20.15  20
   0  12   8   39.81   32.77   4
   0  12  -8   11.82   34.38   3
   0 -12   8   -9.83   40.42   1
   0  12  -9  106.71   23.33   8
   0  12   9   79.58   37.96   5
   0 -12   9   50.61   32.87   6
   0  12  -9   66.76   37.42   3
   0 -12   9  181.10   53.61   1
   0  12   9   85.60   38.99   4
   0  12   9   64.14   19.92  20
   0  12 -10   45.02   20.01   8
   0  12  10   27.30   19.81  20
   0  12  10   60.72   22.51  14
   0  12 -11   96.35   23.45   8
   0  12  11   60.47   19.83  20
   0  12  11   77.89   22.38  14
   0  12  12   25.20   16.25  20
   0  12  12   16.36   19.91  14
   0  12  13   87.49   14.71  20
   0  12  13   98.71   19.98  14
   0  12 -14   36.88   17.59   8
   0 -12  14   26.16   11.70  21
   0  12  14    1.53   14.30  14
   0  12 -15  549.53   29.77   8
   0  12  15  521.87   27.76  14
   0  12 -16   54.61   10.69   8
   0  12  16   32.93    6.55  14
   0 -13   0    5.71   29.66   6
   0  13   0   28.78   36.92   5
   0  13   0    2.47   26.25   3
   0  13   0    9.91   18.34  20
   0  13   0    6.49   19.33  14
   0 -13  -1  497.36   53.13   6
   0  13   1  522.11   65.89   5
   0 -13   1  468.20   56.35   6
   0  13  -1  380.62   48.77   3
   0  13   1  485.73   34.25  20
   0  13  -1  465.00   32.91  14
   0  13   1  535.80   36.88  14
   0 -13   2 1107.60   86.14   6
   0  13   2 1092.23   93.23   5
   0 -13  -2  896.34   71.38   6
   0  13  -2  949.19   75.31   3
   0  13   2 1024.66   52.80  20
   0  13   2  982.92   53.90  18
   0  13  -2  886.59   50.74  14
   0  13   2  988.23   54.13  14
   0  13   3  295.32   52.33   5
   0 -13   3  231.73   44.69   6
   0  13  -3  242.75   24.28   8
   0  13  -3  243.21   44.01   3
   0  13   3  228.50   25.66  20
   0  13   3  220.53   26.05  14
   0  13  -3  208.43   22.38  14
   0  13  -4 3141.26  134.80   8
   0 -13   4 3307.09  175.31   6
   0  13   4 3055.88  176.74   5
   0  13   4 2766.27  168.20   4
   0  13  -4 3205.14  168.48   3
   0  13   4 3072.53  135.88  20
   0  13   4 3067.52  137.30  14
   0  13  -5 1288.26   64.06   8
   0 -13   5 1267.58   96.50   6
   0  13   5 1378.53  100.83   5
   0  13   5 1317.23   96.86   4
   0  13  -5 1364.17   94.06   3
   0  13   5 1233.77   64.44  20
   0  13  -5 1403.69   67.06  12
   0  13   5 1252.27   65.40  14
   0  13   6  172.93   41.93   4
   0 -13   6  178.43   54.30   1
   0  13  -6  188.70   43.54   3
   0 -13   6  112.60   40.08   6
   0  13   6  126.76   42.57   5
   0  13  -6  160.81   23.85   8
   0  13   6  145.27   24.44  14
   0  13  -6  190.20   28.47  12
   0  13   7  401.29   55.39   5
   0  13  -7  396.33   30.38   8
   0 -13   7  331.17   51.27   6
   0  13  -7  389.77   55.07   3
   0 -13   7  222.69   59.11   1
   0  13   7  349.02   53.28   4
   0  13   7  334.03   30.81  20
   0  13   7  320.83   30.15  14
   0  13  -8 1488.23   71.79   8
   0  13   8 1505.26   72.86  20
   0  13  -9  414.98   32.82   8
   0  13   9  454.28   32.09  20
   0  13 -10  263.74   26.62   8
   0  13  10  258.22   24.89  20
   0  13  10  235.78   27.38  14
   0  13 -11  549.33   35.01   8
   0  13  11  483.56   32.47  20
   0  13  11  541.65   35.45  14
   0  13 -12 2828.05  125.55   8
   0  13  12 2867.19  123.88  20
   0  13  12 3016.92  126.24  14
   0  13  13  406.31   27.04  14
   0  13  14  496.01   27.56  14
   0  13  15  228.80   14.96  14
   0 -14   0 9955.03  460.46   6
   0  14   010433.31  428.33  14
   0 -14  -1  765.08   68.56   6
   0  14   1  874.68   85.47   5
   0 -14   1  893.22   77.49   6
   0  14   1  920.98   50.42  20
   0  14   1  891.99   52.37  14
   0  14  -1  836.43   49.79  14
   0  14   2 1400.02  109.60   5
   0 -14   2 1349.76  101.28   6
   0  14  -2 1395.31   67.59   8
   0  14   2 1346.94   68.11  20
   0  14  -2 1351.14   67.93  14
   0  14   2 1339.11   69.74  14
   0  14   3  369.05   58.18   5
   0 -14   3  348.07   55.42   6
   0  14  -3  279.50   27.99   8
   0  14  -3  288.69   48.22   3
   0  14   3  275.24   27.59  20
   0  14   3  303.03   30.99  14
   0  14  -3  283.20   26.91  14
   0  14   4  249.00   51.81   5
   0  14  -4  302.78   29.33   8
   0 -14   4  320.53   53.83   6
   0  14  -4  384.42   51.92   3
   0  14   4  290.32   28.99  20
   0  14   4  300.91   30.56  14
   0  14  -5 1243.10   62.49   8
   0 -14   5 1267.99   97.47   6
   0  14   5 1118.75   95.79   5
   0  14  -5 1299.65   93.25   3
   0  14   5 1182.37   63.32  20
   0  14   5 1300.78   64.17  14
   0  14  -6 2469.99  103.50   8
   0 -14   6 2409.63  142.21   6
   0  14   6 2310.13  143.75   5
   0  14   6 2278.94  139.62   4
   0  14  -6 2543.97  140.69   3
   0  14   6 2019.30  102.29  20
   0  14   6 2219.34  104.40  14
   0  14  -7  229.17   26.79   8
   0  14   7  188.50   27.28  14
   0  14  -8  221.62   26.61   8
   0  14   8  182.53   26.69  20
   0  14   8  186.62   26.90  14
   0  14  -9  558.30   36.96   8
   0  14   9  538.66   35.84  20
   0  14 -10 2376.58  102.58   8
   0  14  10 2204.79  101.69  20
   0  14 -11  529.51   33.11   8
   0  14  11  479.05   30.86  20
   0  14  11  512.12   33.34  14
   0  14 -12   14.60   17.27   8
   0  14  12   19.74   16.75  14
   0  14 -13  276.92   22.06   8
   0  14  13  254.67   19.79  14
   0  14 -14  812.04   38.88   8
   0  14  14  797.65   37.26  14
   0  15   0    0.83   22.21  14
   0  15  -1   42.94   20.50   8
   0 -15   1   69.62   35.44   6
   0  15   1   69.97   24.68  14
   0  15  -1   41.58   23.29  14
   0  15  -2   42.91   20.70   8
   0  15   2   40.80   42.17   5
   0 -15   2   58.23   36.38   6
   0  15   2   29.81   21.01  20
   0  15   2   60.84   24.99  14
   0  15  -2   41.84   22.80  14
   0  15   3 2081.97  142.72   5
   0 -15   3 2143.19  137.09   6
   0  15  -3 2258.09   99.63   8
   0  15   3 2165.06  100.41  20
   0  15  -3 2099.97   99.76  14
   0  15   3 2223.74  102.59  14
   0  15  -4  105.37   23.29   8
   0  15   4   89.76   24.17  20
   0  15   4  148.30   25.87  14
   0  15  -5  108.09   22.77   8
   0  15   5   36.68   21.15  20
   0  15   5   79.88   24.45  14
   0  15  -6  274.77   28.15   8
   0  15   6  216.24   27.27  20
   0  15   6  242.38   28.36  14
   0  15  -7  129.16   23.79   8
   0  15   7  101.40   23.08  14
   0  15  -8  533.56   35.42   8
   0  15   8  486.97   35.41  20
   0  15   8  477.14   34.02  14
   0  15  -9 1042.23   51.18   8
   0  15   9  932.67   50.80  20
   0  15   9  914.82   51.07  14
   0  15 -10  801.36   43.90   8
   0  15 -11  762.52   40.14   8
   0  15  11  695.20   39.83  14
   0  15 -12 1276.82   57.17   8
   0  15  12 1173.95   56.32  14
   0  15 -13 1026.64   44.28   8
   0  15  13  864.07   42.86  14
   0  16   0  957.92   55.10  14
   0  16  -1 1097.51   54.62   8
   0  16   1 1092.20   60.59  14
   0  16  -1 1079.27   59.80  14
   0  16  -2  288.72   25.93   8
   0  16   2  274.96   30.84  14
   0  16  -2  247.06   28.19  14
   0  16  -3   70.50   20.96   8
   0  16   3   60.48   23.98  14
   0  16  -3   73.57   21.19  14
   0  16  -4  719.56   42.38   8
   0  16   4  742.97   45.49  14
   0  16  -5 1800.80   81.73   8
   0  16   5 1674.47   82.46  14
   0  16  -6    8.82   21.18   8
   0  16   6    9.97   19.88  14
   0  16  -7  171.01   23.62   8
   0  16   7  143.81   23.86  14
   0  16  -8   14.64   18.71   8
   0  16   8   15.30   19.88  14
   0  16  -9 1628.66   72.38   8
   0  16   9 1484.88   72.24  14
   0  16 -10  135.92   19.33   8
   0  16 -11  383.13   24.94   8
   0  16 -12   26.57   12.57   8
   0  16  12   26.73   10.92  14
   0  17   0   -7.19   22.09  14
   0  17  -1   21.29   20.48  10
   0  17   1   44.75   21.72  14
   0  17  -1   19.18   21.27  14
   0  17  -2 1888.55   85.83   8
   0  17   2 1923.30   91.87  14
   0  17  -2 2024.90   91.06  14
   0  17  -3   57.21   17.48   8
   0  17   3   45.32   22.86  14
   0  17  -3   51.55   19.68  14
   0  17  -4  528.26   32.57   8
   0  17   4  511.06   35.81  14
   0  17  -5  958.55   48.60   8
   0  17   5  944.59   51.18  14
   0  17  -6 1078.55   53.42   8
   0  17   6 1105.56   55.71  14
   0  17  -7  969.98   47.08   8
   0  17   7  880.10   47.88  14
   0  17  -8 1451.65   66.05   8
   0  17   8 1424.64   67.14  14
   0  17  -9 2843.97  120.15   8
   0  17   9 2793.21  120.74  14
   0  17 -10  680.52   34.70   8
   0  17 -11  166.79   13.82   8
   0  18   0  470.12   32.18  14
   0  18   0  440.22   31.10  10
   0  18   1  131.95   22.01  14
   0  18  -1  130.84   20.86  14
   0  18   2 3112.91  134.48  14
   0  18  -2 3061.94  133.98  14
   0  18  -3   12.81   13.32   8
   0  18   3    5.44   18.23  14
   0  18  -3    1.03   16.61  14
   0  18  -4  641.11   34.16   8
   0  18   4  697.68   39.08  14
   0  18  -5   -0.64   13.71   8
   0  18   5    4.35   17.80  14
   0  18  -6   63.62   13.85   8
   0  18   6   62.41   18.09  14
   0  18  -7    8.63   12.49   8
   0  18   7    0.41   15.46  14
   0  18  -8   34.87   12.03   8
   0  18   8   39.67   13.77  14
   0  18  -9   47.74   10.37   8
   0  18   9   61.53   12.57  14
   0  18  10 1916.98   76.35  14
   0  18  10 1698.36   75.27  10
   0  19   0    5.41   13.78  10
   0  19   0    2.59   14.47  14
   0  19   1  174.92   18.99  10
   0  19   1  234.94   20.57  14
   0  19  -1  224.81   20.37  14
   0  19   2  184.23   18.28  10
   0  19   2  174.34   19.04  14
   0  19  -2  155.06   17.52  14
   0  19   3 1182.54   55.50  10
   0  19   3 1167.45   55.68  14
   0  19   4  175.47   18.41  14
   0  19   5  172.62   17.29  14
   0  19   6 1567.99   69.28  14
   0  19   7  352.09   20.68  14
   0  19   7  317.97   20.26  10
   0  19   8  229.47   15.15  14
   0  20   0  121.65   12.93  14
   0  20   1 2580.38  106.56  14
   0  20   1 2482.87  105.94  10
   0  20   2 1049.78   49.00  10
   0  20   2 1133.25   49.28  14
   0  20   3  200.10   15.93  14
   0  20   3  213.63   15.88  10
   0  20   4    5.54    9.86  10
   0  20   4    0.25    8.81  14
   0  20   5 1264.95   55.71  10
   0  20   5 1290.58   55.57  14
  -1   0  20   -1.77    6.64  21
  -1   0  19   51.72   12.24  21
  -1   0  18    4.70   14.91  21
  -1   0  18    9.88   13.91  13
  -1   0  17  126.78   20.95  21
  -1   0  17  142.54   19.68  13
  -1   0  16    7.47   20.52  21
  -1   0  16  -27.51   22.08  13
  -1   0  15 4619.29  194.72  21
  -1   0  14   -4.10   41.81   1
   1   0 -14   23.01   47.81   2
  -1   0  13  456.23   63.88   1
   1   0 -13  379.42   50.09   3
   1   0 -13  314.87   61.58   2
   1   0 -12  -11.37   36.42   2
   1   0 -12   -2.48   27.40   3
  -1   0  12   -7.70   34.30   1
   1   0 -11 2504.93  136.38   3
  -1   0  11 2819.44  157.14   1
   1   0 -11 2482.94  148.94   2
  -1   0  10   10.15   12.80   5
   1   0 -10    2.55   21.55   2
  -1   0  10   -3.19   24.97   1
   1   0 -10   11.02   16.89   3
  -1   0  10   15.24   14.92   4
  -1   0   9 6058.43  254.95   5
  -1   0   9 6123.30  285.23   1
   1   0  -9 6003.26  265.18   3
   1   0  -9 5651.81  271.21   2
  -1   0   8   17.23   11.53   5
   1   0  -8    2.59   13.47   3
   1   0  -8   12.68   15.88   2
  -1   0   7 2700.67  120.62   5
   1   0  -7 2952.95  130.65   2
  -1   0   7 2757.11  141.02   1
   1   0  -7 2647.08  126.76   3
  -1   0   6    5.13   13.81   1
   1   0  -6    4.26    9.55   3
   1   0  -6   -7.80   11.03   2
  -1   0   541104.23  500.62   5
   1   0  -541430.03  514.89   3
  -1   0   4   -0.32    4.91   5
   1   0  -4    9.59    7.65   2
  -1   0   314285.47  594.85   5
   1   0  -315017.16  597.85   2
   1   0  -315100.46  596.74   3
  -1   0   2   -0.15    1.93   5
   1   0  -2    1.11    3.16   2
   1   0  -2    1.73    2.89   3
  -1   0   2    2.43    2.99   4
   1   0  -133712.50 1303.41   3
   1   0  -133637.60 1304.40   2
   1   0   0    0.65    1.34   7
   1   0   199999.00 4016.39   6
   1   0   2    1.93    2.86   6
  -1   0  -2    7.74    4.58   4
   1   0   3 8761.92  352.58   6
  -1   0  -3 8487.11  354.35   4
   1   0   4    2.23    5.75   6
   1   0   4    9.25    6.58   5
  -1   0  -4    3.22    6.09   4
   1   0   4    1.90    8.71   1
   1   0   5   81.86   10.49   5
   1   0   5   63.45   10.12   6
   1   0   5   72.60   14.94   1
   1   0   6    7.53    7.65   5
  -1   0  -6   10.82   12.26   3
   1   0   6   -4.63   12.57   1
   1   0   7  204.12   18.93   5
  -1   0  -7  178.22   24.11   3
   1   0   7  167.00   26.35   1
   1   0   8   17.44   12.09   5
  -1   0  -8   22.42   18.57   3
   1   0   8    6.85   18.43   1
   1   0   9 2297.84  106.75   5
  -1   0  -9 2153.77  118.48   3
   1   0   9 2058.06  125.76   1
   1   0  10   12.81   17.55   5
   1   0  10   52.94   28.65   1
  -1   0 -10   14.11   23.24   3
   1   0  11   95.01   23.56   5
   1   0  11  136.48   41.36   1
  -1   0 -11  153.02   35.88   3
  -1   0 -12    6.57   19.18   8
   1   0  12   29.10   22.90   5
  -1   0 -12   37.90   16.13  15
   1   0  12   11.42   33.36   1
  -1   0 -12  -11.95   31.97   3
  -1   0 -13 3145.66  140.76   8
  -1   0 -13 3300.83  138.58  15
  -1   0 -14   -0.58   20.97   8
  -1   0 -14   12.29   17.82  15
  -1   0 -15 3271.85  142.08   8
  -1   0 -16   -3.77   18.84   8
   1   0  16   -4.27   18.16  21
  -1   0 -17 2861.92  119.82   8
   1   0  17 2750.50  119.47  21
  -1   0 -18    1.58   12.67   8
   1   0  18    4.36   12.35  21
  -1   0 -19  498.37   24.05   8
   1   0  19  507.76   24.08  21
  -1  -1  20   39.29    7.66  21
  -1   1  19  580.23   28.84  21
  -1  -1  19  580.70   29.70  21
  -1   1  18  810.69   40.81  21
  -1  -1  18  839.42   42.40  21
  -1   1  18  844.46   39.78  13
  -1  -1  18  850.02   41.11  13
   1   1 -17 1447.22   69.73   8
  -1  -1  17 1587.04   71.38  21
  -1   1  17 1497.83   69.72  21
  -1   1  17 1657.61   70.02  13
  -1  -1  17 1514.32   71.05  13
   1   1 -16 1407.04   69.59   8
  -1   1  16 1454.39   68.55  21
  -1  -1  16 1522.58   70.40  21
  -1   1  16 1521.82   69.39  13
   1   1 -15  547.87   36.08   8
  -1  -1  15  566.47   35.09  21
  -1   1  15  568.54   33.80  21
  -1   1  15  512.46   34.42  13
   1   1 -14  378.30   29.86   8
  -1   1  14  389.25   28.27  21
   1   1 -14  390.70   55.54   3
  -1   1  14  400.84   61.57   1
  -1  -1  14  339.39   61.47   1
   1   1 -14  252.99   60.99   2
   1  -1 -14  354.11   64.79   2
   1   1 -13  551.72   34.61   8
   1   1 -13  522.01   31.74  15
  -1  -1  13  495.34   69.61   1
  -1   1  13  553.28   66.33   1
   1  -1 -13  488.66   70.55   2
   1   1 -13  547.99   58.30   3
   1   1 -13  488.40   67.83   2
   1  -1 -12   25.99   13.63  15
   1   1 -12    3.56   30.98   2
  -1   1  12   50.71   34.08   1
   1  -1 -12  -15.72   32.65   2
   1  -1 -12   38.53   27.62   3
  -1  -1  12   28.59   36.09   1
   1   1 -12   50.70   31.29   3
  -1  -1  11   15.07   30.73   1
  -1   1  11   76.72   33.21   1
   1  -1 -11   40.40   34.81   2
   1   1 -11   85.12   32.15   2
   1  -1 -11   14.80   22.43   3
   1   1 -11   48.39   26.72   3
  -1   1  11   42.91   21.59   4
  -1   1  10   58.69   16.64   5
  -1   1  10   80.03   33.04   1
   1  -1 -10   76.69   23.98   3
   1   1 -10   58.81   23.99   2
  -1   1  10   73.89   19.90   4
  -1  -1  10   54.10   28.98   1
   1  -1 -10   55.49   27.71   2
   1   1 -10   63.98   22.25   3
  -1  -1   9 3103.47  140.68   5
  -1   1   9 3173.68  143.53   5
   1   1  -9 3380.87  157.26   2
   1   1  -9 3220.69  152.63   3
   1  -1  -9 3144.01  161.94   2
   1  -1  -9 3048.62  151.26   3
  -1  -1   9 3143.87  169.96   1
  -1   1   9 3224.94  167.80   1
  -1   1   8 2256.84   99.09   5
  -1  -1   8 2101.02   95.24   5
   1  -1  -8 2078.16  111.25   2
  -1  -1   8 1973.85  119.26   1
   1   1  -8 1983.67  103.70   3
  -1   1   8 2213.35  119.89   1
   1   1  -8 2046.89  106.75   2
   1  -1  -8 2038.85  103.91   3
  -1  -1   719609.12  789.03   5
  -1   1   720102.42  792.87   5
   1  -1  -719954.62  804.21   2
  -1  -1   717678.24  811.61   1
   1   1  -719773.32  799.42   2
   1  -1  -719236.73  797.42   3
   1   1  -718678.03  797.45   3
  -1   1   719287.23  812.80   1
  -1  -1   611276.80  456.47   5
  -1   1   611558.00  460.55   5
   1   1  -610595.70  463.82   3
   1  -1  -611636.90  468.68   2
  -1   1   610755.20  475.72   1
   1  -1  -611079.30  463.92   3
  -1   1   511084.50  436.42   5
  -1  -1   511019.50  439.55   6
  -1  -1   510680.60  432.01   5
   1  -1  -510456.31  438.03   3
   1  -1  -511023.50  441.50   2
  -1   1   5 9480.74  447.65   1
   1   1  -510145.81  438.17   3
  -1   1   4  650.81   31.36   5
  -1  -1   4  563.16   32.13   6
  -1  -1   4  543.82   26.53   5
   1  -1  -4  625.56   31.57   3
  -1   1   4  509.66   37.85   1
   1   1  -4  582.54   31.68   3
   1  -1  -4  577.72   33.08   2
  -1   1   3  999.18   49.23   5
  -1  -1   3 1038.47   44.91   5
   1  -1  -3 1107.07   48.53   3
   1   1  -3 1113.10   49.92   3
   1  -1  -3 1141.52   50.61   2
  -1   1   3 1061.83   56.18   1
  -1   1   2 9522.72  405.98   5
   1   1  -210064.71  406.62   3
   1  -1  -210577.90  406.10   2
   1  -1  -2 9895.44  404.34   3
   1  -1  -116841.55  678.83   2
   1   1  -116894.95  680.76   3
   1   1   0 3673.22  149.87   5
  -1   1  -111416.70  451.69   4
  -1   1  -111284.70  449.68   2
   1   1   110857.30  448.67   1
  -1   1  -2 1327.94   60.81   4
  -1   1  -2 1293.19   60.64   2
   1   1   2 1282.02   61.03   1
   1  -1   3  293.10   18.02   6
  -1   1  -3  283.65   18.16   4
  -1   1  -3  281.92   19.57   2
  -1  -1  -3  299.06   21.81   3
   1   1   3  280.86   20.72   1
  -1   1  -4  777.97   39.88   4
   1  -1   4  764.58   39.92   6
   1  -1   4  835.62   40.96   5
   1   1   4  784.12   45.85   1
  -1   1  -4  752.06   42.82   2
  -1  -1  -4  851.73   45.61   3
   1  -1   5   93.46   12.46   5
   1   1   5   84.76   11.85   5
  -1   1  -5   92.07   11.98   4
   1  -1   5  109.89   18.26   1
  -1  -1  -5   95.44   16.50   3
   1   1   5   92.05   17.44   1
  -1   1  -5   89.24   14.98   2
   1   1   6  609.92   33.09   5
   1  -1   6  496.57   32.42   6
   1  -1   6  573.18   32.63   5
   1  -1   6  525.21   42.46   1
  -1  -1  -6  562.31   39.69   3
   1   1   6  506.24   41.79   1
  -1   1  -6  468.09   37.80   2
  -1  -1  -6  498.97   43.70   2
  -1   1  -6  540.99   38.36   3
   1   1   7 4565.86  186.43   5
   1  -1   7 4653.30  187.95   6
   1  -1   7 4338.75  184.50   5
  -1  -1  -7 3834.62  201.13   2
  -1   1  -7 4322.64  194.57   3
  -1  -1  -7 4427.15  196.72   3
   1  -1   7 4246.65  201.95   1
   1   1   7 4228.57  200.37   1
   1   1   810267.81  404.50   5
   1  -1   8 9953.14  402.05   5
   1  -1   8 9348.68  423.90   1
   1   1   8 9997.88  425.31   1
  -1   1  -810032.61  415.78   3
  -1  -1  -8 8893.25  424.27   2
  -1  -1  -8 9947.55  416.82   3
   1  -1   9 2602.52  113.93   5
   1   1   9 2446.38  116.23   5
  -1  -1  -9 2538.94  129.21   3
  -1   1  -9 2404.07  126.91   3
   1  -1   9 2403.44  137.13   1
  -1  -1  -9 2151.36  136.46   2
   1   1   9 2488.86  135.91   1
   1   1  10   81.60   22.32   5
   1  -1  10   87.25   20.46   5
  -1  -1 -10  117.99   30.53   3
  -1   1 -10  106.86   34.18   2
   1   1  10   88.06   30.88   1
  -1  -1 -10   40.61   31.55   2
  -1   1 -10  115.22   28.84   3
   1  -1  10   48.81   30.12   1
   1  -1  11  399.95   36.34   5
   1   1  11  325.40   34.90   5
   1  -1  11  418.77   58.81   1
  -1   1 -11  240.73   50.41   2
  -1  -1 -11  373.83   46.97   3
  -1   1 -11  441.23   50.00   3
  -1  -1 -11  420.10   59.95   2
   1   1  11  409.61   54.61   1
   1   1  12 2414.06  122.06   5
  -1   1 -12 2259.55  105.07   8
  -1  -1 -12 2263.72  104.43   8
  -1  -1 -12 2503.28  102.71  15
  -1   1 -12 2375.56  102.77  15
  -1   1 -12 2456.00  142.79   3
  -1   1 -12 2087.50  149.02   2
  -1  -1 -12 2080.38  147.93   2
   1  -1  12 2464.97  154.05   1
  -1   1 -13  775.01   46.17   8
  -1  -1 -13  769.77   45.28   8
  -1  -1 -13  807.98   43.42  15
  -1   1 -13  870.91   42.95  15
  -1   1 -13  807.05   76.46   3
  -1   1 -13  719.99   83.65   2
  -1  -1 -13  775.30   83.76   2
   1  -1  13  775.30   84.70   1
  -1  -1 -14  110.35   23.65   8
  -1   1 -14  141.98   24.53   8
  -1  -1 -14  175.98   53.94   2
  -1   1 -14   85.07   52.13   2
  -1  -1 -14  158.34   22.11  15
  -1   1 -14  152.23   20.69  15
  -1   1 -15  378.74   31.06   8
  -1  -1 -15  346.68   29.21   8
   1   1  15  326.61   27.13  21
  -1   1 -15  355.66   26.88  15
   1   1  15  420.66   25.41  14
  -1  -1 -16  228.63   23.30   8
  -1   1 -16  210.03   24.41   8
   1  -1  16  246.88   23.77  21
   1   1  16  238.11   22.53  21
   1   1  16  248.66   19.34  14
  -1   1 -17  132.90   19.53   8
  -1  -1 -17  175.34   19.20   8
   1  -1  17  174.16   20.16  21
   1   1  17  154.10   18.33  21
  -1  -1 -18  855.33   40.21   8
  -1   1 -18  846.76   40.83   8
   1   1  18  841.81   39.94  21
   1  -1  18  899.23   41.41  21
  -1   1 -19  752.22   34.02   8
   1  -1  19  768.30   34.55  21
  -1  -2  20  234.37   13.70  21
  -1   2  19   23.14   10.02  21
  -1  -2  19   18.83   12.33  21
  -1  -2  19   32.67   10.54  13
   1   2 -18   22.40   14.05   8
  -1   2  18   19.20   13.13  21
  -1  -2  18   -0.35   16.62  21
  -1  -2  18    1.30   15.15  13
   1   2 -17  601.69   37.18   8
  -1   2  17  690.13   36.48  21
  -1  -2  17  697.10   38.85  21
  -1   2  17  719.25   35.97  13
  -1  -2  17  662.31   38.83  13
   1   2 -16  781.03   44.25   8
  -1  -2  16  798.13   44.64  21
  -1   2  16  790.64   42.20  21
  -1   2  16  821.40   42.36  13
   1   2 -15 1150.48   57.94   8
  -1   2  15 1103.96   55.66  21
  -1   2  15 1180.52   56.40  13
   1   2 -14 2967.20  131.24   8
   1   2 -14 2938.08  167.85   3
   1  -2 -14 2857.93  181.58   2
  -1  -2  14 3121.20  189.75   1
   1   2 -14 2589.44  180.07   2
  -1   2  14 3122.13  129.59  21
  -1   2  14 2992.16  129.96  13
   1   2 -13  237.26   25.29   8
   1  -2 -13  149.80   47.97   2
   1   2 -13  298.35   47.39   3
  -1   2  13  210.20   48.50   1
   1   2 -13  173.61   51.04   2
  -1  -2  13  331.36   62.64   1
  -1   2  13  286.70   22.29  21
  -1   2  13  208.21   23.07  13
   1   2 -12 1364.37   67.03   8
   1   2 -12 1499.31  105.17   2
  -1  -2  12 1545.95  115.32   1
   1   2 -12 1585.52   97.65   3
  -1   2  12 1373.79  101.80   1
  -1   2  12 1669.20   91.25   4
   1  -2 -12 1262.63  106.66   2
  -1   2  11   41.27   19.99   5
  -1   2  11   59.29   22.16   4
  -1  -2  11   59.42   38.92   1
   1   2 -11   69.69   26.73   3
   1  -2 -11    3.52   31.42   2
   1  -2 -11   49.85   24.25   3
   1   2 -11   65.53   29.12   2
  -1   2  11   87.22   34.87   1
  -1   2  10 5658.74  255.57   5
   1   2 -10 5720.89  269.74   2
   1   2 -10 6021.35  267.16   3
  -1   2  10 6582.70  263.41   4
   1  -2 -10 5906.46  265.79   3
   1  -2 -10 5130.10  278.12   2
  -1   2  10 6120.82  281.68   1
  -1  -2  10 5586.98  286.82   1
  -1  -2   9 4966.80  209.96   5
  -1   2   9 4992.81  216.59   5
  -1  -2   9 4504.03  241.30   1
   1   2  -9 5056.01  226.58   2
   1   2  -9 4919.56  224.00   3
   1  -2  -9 4620.24  236.00   2
  -1   2   9 5300.06  240.20   1
  -1   2   9 4954.57  220.72   4
   1  -2  -9 4857.08  223.81   3
  -1   2   817056.75  714.76   5
  -1  -2   817861.14  708.69   5
  -1   2   817743.04  734.73   1
   1   2  -817294.14  721.01   3
   1  -2  -817315.94  720.90   3
   1   2  -817874.24  722.57   2
  -1  -2   815930.26  736.54   1
   1  -2  -817165.55  732.96   2
  -1  -2   7  604.07   32.03   5
  -1  -2   7  636.79   41.11   6
  -1   2   7  639.16   38.03   5
   1  -2  -7  572.10   39.96   3
   1   2  -7  629.64   41.55   3
  -1  -2   7  584.73   50.07   1
   1  -2  -7  624.45   47.95   2
  -1   2   7  596.99   48.62   1
   1   2  -7  598.58   40.56   2
  -1  -2   6 2842.73  126.49   6
  -1   2   6 2955.79  124.33   5
  -1  -2   6 2748.56  117.31   5
  -1   2   6 2715.03  134.61   1
   1  -2  -6 2684.71  132.43   2
   1  -2  -6 2724.53  125.55   3
   1   2  -6 2640.96  125.55   3
  -1   2   5 5003.99  203.65   5
  -1  -2   5 4764.11  196.88   5
   1  -2  -5 4710.72  203.20   3
   1   2  -5 4756.24  204.31   3
  -1   2   5 4689.35  212.30   1
   1  -2  -5 4653.16  208.99   2
  -1   2   4  797.24   40.60   5
  -1  -2   4  694.64   33.78   5
   1  -2  -4  740.12   42.85   2
   1  -2  -4  736.25   38.13   3
   1   2  -4  752.69   39.80   3
  -1   2   3 5467.23  225.79   5
  -1   2   3 5359.25  229.66   1
   1   2  -3 5362.98  224.65   3
   1  -2  -3 5418.82  222.50   3
   1  -2  -3 5229.40  227.09   2
   1  -2  -2  101.54   12.04   2
  -1   2   2  105.88   12.12   1
   1   2  -1 8914.86  382.34   5
  -1   2   1 9795.54  381.09   3
   1  -2  -1 9391.58  382.61   2
  -1  -2   072006.95 2730.41   6
  -1   2   068716.98 2733.33   4
  -1   2   070706.56 2730.15   3
   1   2   1 5091.72  213.98   5
  -1   2  -1 5224.68  214.98   4
  -1   2  -1 5202.81  213.23   3
   1   2   1 5133.20  210.15   1
  -1   2  -1 5304.63  211.81   2
  -1   2  -2 1190.71   55.18   4
   1  -2   2 1232.76   55.84   6
  -1   2  -2 1178.88   53.83   2
   1   2   2 1210.52   54.60   1
  -1   2  -3  207.46   15.34   4
   1  -2   3  237.43   16.54   6
   1   2   3  209.23   17.39   1
  -1   2  -3  193.44   15.79   2
   1  -2   415809.76  657.72   6
  -1   2  -416056.26  655.91   4
  -1   2  -416318.05  658.78   2
  -1  -2  -416946.25  663.32   3
   1   2   415666.46  662.10   1
   1  -2   5   49.68   10.75   6
   1   2   5   45.30   10.38   5
   1  -2   5   36.76    9.49   5
  -1  -2  -5   27.78   13.19   3
  -1   2  -5   43.12    9.15   4
   1   2   5   34.48   13.28   1
   1  -2   6 5914.13  260.14   6
   1  -2   6 6070.26  258.64   5
   1   2   6 6365.82  260.30   5
  -1   2  -6 5881.07  257.27   4
  -1   2  -6 6429.07  265.84   2
  -1  -2  -6 5682.77  274.49   2
  -1   2  -6 6239.25  265.59   3
   1   2   6 6442.87  271.71   1
   1  -2   6 6309.58  274.61   1
  -1  -2  -6 6234.47  268.27   3
   1   2   7  193.67   20.94   5
   1  -2   7  225.89   20.39   5
   1  -2   7  173.22   20.99   6
   1   2   7  215.07   29.00   1
  -1   2  -7  163.24   23.06   3
  -1  -2  -7  199.75   26.48   3
  -1  -2  -7  195.98   30.85   2
  -1   2  -7  268.09   28.60   2
   1  -2   7  268.80   32.12   1
   1  -2   8 5974.33  255.28   6
   1   2   8 5859.37  254.46   5
   1  -2   8 5748.13  250.00   5
  -1  -2  -8 6226.37  266.32   3
   1  -2   8 5584.52  272.18   1
  -1   2  -8 6067.84  263.65   3
  -1   2  -8 5888.51  265.72   2
   1   2   8 6076.99  270.42   1
  -1  -2  -8 5268.57  272.37   2
   1  -2   9  664.20   42.52   5
   1   2   9  673.79   46.96   5
  -1  -2  -9  714.02   55.84   3
  -1   2  -9  611.62   52.42   3
  -1   2  -9  678.38   58.53   2
   1   2   9  745.40   60.53   1
  -1  -2  -9  749.61   65.00   2
   1  -2   9  653.83   61.08   1
   1  -2  10 1488.47   74.43   5
   1   2  10 1362.30   79.02   5
   1   2  10 1523.66   96.12   1
  -1   2 -10 1329.20   88.39   3
  -1   2 -10 1289.31   94.94   2
  -1  -2 -10 1172.66   96.48   2
   1  -2  10 1282.88   98.38   1
   1  -2  11  435.69   37.24   5
   1   2  11  447.98   41.25   5
  -1   2 -11  361.64   56.46   2
  -1  -2 -11  362.86   55.99   2
   1  -2  11  353.63   54.95   1
  -1   2 -11  408.06   48.66   3
   1   2  12 1049.48   70.15   5
  -1   2 -12 1021.99   55.05   8
  -1  -2 -12  969.64   52.92   8
  -1   2 -12 1097.29   51.96  15
  -1  -2 -12 1174.21   52.54  15
  -1   2 -12 1069.38   85.33   3
   1  -2  12  992.81   95.45   1
  -1  -2 -12 1135.95   95.99   2
  -1   2 -12  975.19   95.42   2
  -1   2 -13   -0.60   21.01   8
  -1  -2 -13   -4.63   19.08   8
  -1  -2 -13   16.93   17.36  15
  -1   2 -13   43.39   16.57  15
  -1  -2 -13   12.14   38.35   2
  -1   2 -13   16.53   38.07   3
   1  -2  13  -13.84   44.97   1
  -1   2 -13  -49.78   47.02   2
  -1   2 -14 1428.77   72.28   8
  -1  -2 -14 1449.77   70.88   8
  -1  -2 -14 1529.56  116.38   2
  -1   2 -14 1513.68  109.25   3
   1  -2  14 1380.51  118.30   1
  -1   2 -14 1219.69  114.53   2
  -1   2 -14 1539.64   69.53  15
  -1  -2 -14 1587.07   70.23  15
  -1  -2 -15   18.84   19.30   8
  -1   2 -15    2.36   20.17   8
   1   2  15   -2.46   15.78  21
  -1   2 -15    6.38   17.17  15
   1   2  15   16.91   14.71  14
  -1   2 -16 2234.94  104.16   8
  -1  -2 -16 2423.68  102.46   8
   1   2  16 2364.30  101.21  21
   1   2  16 2328.53  100.59  14
  -1  -2 -17  413.24   25.92   8
  -1   2 -17  401.17   28.09   8
   1  -2  17  447.81   28.64  21
  -1   2 -18 1032.85   48.35   8
   1  -2  18 1065.41   48.90  21
  -1   2 -19   61.19    8.92   8
   1  -2  19   39.45    9.60  21
  -1  -3  19  371.38   21.55  21
  -1  -3  19  350.23   19.97  13
   1   3 -18  424.72   26.41   8
  -1  -3  18  444.50   27.92  21
  -1  -3  18  460.23   27.33  13
   1   3 -17  851.12   46.67   8
  -1  -3  17 1003.79   47.52  21
  -1   3  17  924.51   44.69  21
   1   3 -16 1674.66   82.94   8
  -1  -3  16 1879.08   83.60  21
  -1   3  16 1828.38   80.52  21
  -1   3  16 1867.43   80.80  13
   1   3 -15   83.14   22.30   8
  -1   3  15   92.32   17.57  21
  -1   3  15   99.42   18.45  13
   1   3 -14 1487.40   72.76   8
   1  -3 -14 1482.89  115.44   2
   1   3 -14 1494.56  105.99   3
  -1  -3  14 1713.31  132.56   1
  -1   3  14 1506.60   69.62  21
  -1   3  14 1547.58   70.43  13
   1   3 -13   71.30   20.24   8
   1  -3 -13   62.58   42.18   2
  -1  -3  13   44.44   43.71   1
   1   3 -13  100.99   35.71   3
  -1   3  13   88.58   15.91  21
  -1   3  13   49.18   17.92  13
   1   3 -12   96.03   19.11   8
  -1   3  12  123.82   32.54   4
   1  -3 -12   55.84   38.64   2
  -1  -3  12  143.01   46.93   1
   1   3 -12  106.56   34.28   3
  -1   3  12  119.99   37.07   1
  -1   3  12  108.24   15.55  21
  -1   3  12   73.80   17.16  13
  -1   3  11 1147.82   74.53   5
  -1  -3  11 1288.44  102.97   1
  -1   3  11 1454.99   83.23   4
   1   3 -11 1321.24   85.53   3
  -1   3  11 1454.45   94.97   1
   1  -3 -11 1219.33   95.83   2
  -1   3  10   18.60   17.90   5
  -1  -3  10    3.60   27.89   1
   1   3 -10   43.38   22.84   3
  -1   3  10   12.84   25.72   1
   1  -3 -10   21.74   27.22   2
  -1   3  10   16.94   19.34   4
  -1   3   9  299.59   30.55   5
  -1   3   9  391.52   34.44   4
   1  -3  -9  246.91   39.56   2
  -1   3   9  378.85   42.44   1
  -1  -3   9  334.39   45.05   1
   1   3  -9  332.09   35.15   3
  -1  -3   8 1463.50   67.07   5
  -1  -3   8 1608.40   80.90   6
  -1   3   8 1333.69   74.67   5
   1  -3  -8 1303.23   89.07   2
   1   3  -8 1412.64   79.23   3
  -1   3   8 1519.51   79.20   4
  -1   3   8 1490.64   87.10   1
  -1  -3   8 1376.51   92.70   1
  -1  -3   718501.63  738.74   5
  -1  -3   718359.63  750.57   6
  -1   3   718701.73  748.05   5
   1  -3  -717429.04  761.61   2
  -1   3   716894.95  756.28   1
   1   3  -718628.93  751.11   3
  -1  -3   717467.44  765.73   1
  -1  -3   6 1120.35   51.64   5
  -1  -3   6 1116.28   60.05   6
  -1   3   6 1104.45   59.36   5
  -1  -3   6 1081.62   70.28   1
   1   3  -6 1151.44   60.92   3
   1  -3  -6 1016.63   67.10   2
  -1   3   6 1133.16   65.72   1
  -1   3   515950.46  630.13   5
  -1  -3   515007.26  621.33   5
  -1   3   516308.45  635.85   1
   1  -3  -514503.77  636.04   2
  -1   3   4 1036.91   56.37   5
   1  -3  -4 1072.16   59.75   2
  -1   3   4 1125.59   58.44   1
  -1   3   3  126.32   15.30   5
  -1   3   3  120.14   14.70   1
   1  -3  -3  145.37   17.05   2
   1   3  -232587.81 1291.82   4
   1   3  -231263.62 1295.02   5
  -1   3   229847.93 1299.51   1
   1  -3  -233903.89 1299.53   2
  -1  -3   1 1916.70   84.38   6
   1   3  -1 1756.32   82.84   5
  -1   3   1 1954.47   81.45   3
   1   3  -1 1966.19   81.61   4
  -1   3   1 1979.15   86.89   4
  -1   3   1 1992.64   85.38   1
  -1   3   0 5530.76  224.31   4
   1   3   0 5051.21  222.83   5
  -1   3   0 5535.65  220.55   3
  -1   3   0 5272.66  222.94   1
  -1  -3  -1 4493.58  186.83   7
   1   3   1 4368.66  190.69   5
  -1   3  -1 4541.13  190.17   4
   1   3   1 4623.82  185.40   1
  -1   3  -1 4451.62  188.29   3
  -1   3  -1 4563.39  187.05   2
  -1   3  -2 5428.65  225.12   4
  -1  -3  -2 5909.36  232.54   2
  -1   3  -2 5546.51  225.19   3
  -1   3  -2 5565.85  223.43   2
   1   3   2 4978.89  221.80   1
  -1   3  -326638.46 1097.29   4
   1  -3   327025.36 1099.83   6
  -1  -3  -326452.46 1107.60   2
   1   3   327158.46 1097.23   1
  -1   3  -327912.65 1097.38   2
   1  -3   416988.35  719.47   6
  -1   3  -417864.34  716.25   4
   1   3   417893.44  719.91   1
  -1   3  -417584.34  718.07   2
  -1   3  -5 1113.67   52.72   4
   1  -3   5 1083.83   56.58   6
   1   3   5 1146.65   59.47   1
  -1   3  -5 1091.45   56.54   2
  -1   3  -6  466.02   29.33   4
   1  -3   6  485.18   32.11   5
   1  -3   6  455.66   33.14   6
   1   3   6  440.71   32.28   5
  -1   3  -6  500.33   36.39   3
   1   3   6  536.40   38.82   1
  -1  -3  -6  457.59   42.62   2
  -1   3  -6  520.90   35.64   2
   1   3   7 2047.79   96.67   5
   1  -3   7 1910.24   95.98   6
   1  -3   7 1965.73   92.96   5
  -1   3  -7 1852.92   99.99   3
  -1  -3  -7 1859.23  109.69   2
   1   3   7 2039.53  104.30   1
   1  -3   7 1795.92  108.69   1
  -1   3  -7 2036.72  100.48   2
   1  -3   821515.01  892.03   5
   1   3   822016.80  898.07   5
   1  -3   821940.30  898.37   6
  -1   3  -821653.81  905.64   2
   1  -3   821362.21  917.85   1
   1   3   823866.29  910.62   1
  -1   3  -822184.30  905.62   3
  -1  -3  -819920.02  915.59   2
   1  -3   910746.90  450.50   5
   1   3   911062.60  457.55   5
   1  -3   911058.10  458.98   6
  -1   3  -910912.70  470.69   2
  -1  -3  -910344.01  478.34   2
   1   3   911358.90  470.33   1
   1  -3   9 9974.85  478.88   1
  -1   3  -910525.81  466.73   3
   1  -3  10  858.64   50.90   5
   1   3  10  766.01   55.07   5
   1  -3  10  776.51   74.65   1
  -1   3 -10  880.83   72.55   2
  -1  -3 -10  766.97   71.23   2
  -1   3 -10  829.03   65.92   3
   1   3  11 3710.60  181.67   5
  -1  -3 -11 3928.06  160.64  15
  -1   3 -11 3877.90  196.69   3
   1  -3  11 3624.27  209.97   1
  -1  -3 -11 3468.64  202.38   2
  -1   3 -11 3634.80  203.21   2
  -1  -3 -12 1622.47   74.45   8
  -1   3 -12 1550.13   76.00   8
   1   3  12 1529.57   92.98   5
  -1   3 -12 1673.99   73.16  15
  -1   3 -12 1585.53  108.41   3
   1  -3  12 1602.34  125.08   1
  -1  -3 -12 1592.84  115.46   2
  -1   3 -12 1552.90  119.58   2
  -1   3 -13   55.26   21.87   8
  -1  -3 -13   46.04   18.77   8
  -1  -3 -13   76.76   41.83   2
  -1   3 -13   43.04   36.50   3
   1  -3  13  130.10   53.34   1
   1   3  13   67.87   31.58   4
  -1   3 -13   13.47   43.53   2
  -1   3 -13   84.73   17.40  15
  -1  -3 -13   50.08   18.41  15
  -1   3 -14 5448.38  234.68   8
  -1  -3 -14 5642.94  232.42   8
  -1   3 -14 5655.53  278.70   3
   1  -3  14 5530.65  298.43   1
  -1  -3 -14 5067.62  279.38   2
  -1   3 -14 5129.33  288.80   2
  -1   3 -14 5580.19  231.48  15
   1   3  14 5687.21  231.31  14
  -1   3 -15  307.37   29.78   8
  -1  -3 -15  322.27   26.11   8
  -1   3 -15  287.43   24.67  15
   1   3  15  314.13   23.42  14
  -1   3 -16   40.08   19.72   8
  -1  -3 -16   51.03   16.89   8
   1   3  16   33.65   14.40  14
  -1   3 -17  152.90   20.30   8
  -1  -3 -17  175.91   17.44   8
   1  -3  17  130.62   20.40  21
   1   3  17  149.40   15.36  14
  -1   3 -18   28.18   13.06   8
   1  -3  18   30.31   13.82  21
  -1   3 -19  407.39   21.02   8
   1  -3  19  422.23   21.51  21
   1   4 -19   95.42   11.27   8
  -1  -4  19   97.10   12.64  21
  -1  -4  19  104.80   11.55  13
   1   4 -18   22.69   15.28   8
  -1  -4  18   39.57   15.81  21
  -1  -4  18   36.13   15.82  13
   1   4 -17  105.03   19.06   8
  -1  -4  17  125.80   21.25  21
   1   4 -16  841.11   48.55   8
  -1  -4  16  911.98   48.84  21
  -1   4  16  987.98   45.48  13
   1   4 -15 2457.03  116.19   8
  -1   4  15 2767.24  113.63  13
   1  -4 -14  198.48   48.08   2
   1   4 -14  189.04   45.41   3
   1   4 -14  201.78   54.86   2
  -1  -4  14  174.58   57.90   1
   1   4 -14  225.02   26.08   8
  -1   4  14  229.07   22.25  13
  -1   4  13  120.48   37.07   4
   1   4 -13  167.53   46.49   2
   1  -4 -13  118.67   40.46   2
  -1  -4  13   98.16   52.91   1
   1   4 -13  105.12   37.82   3
   1   4 -13  118.37   21.85   8
  -1   4  13  111.64   18.42  13
  -1   4  12   20.94   27.84   4
   1  -4 -12   24.26   34.46   2
  -1  -4  12  -14.43   39.95   1
   1   4 -12   30.83   32.99   2
   1   4 -12   39.83   31.77   3
  -1   4  12    5.20   27.52   1
   1   4 -12    9.61   17.05   8
  -1   4  12   25.02   21.74   5
  -1   4  12   16.59   14.58  13
   1   4 -11 2596.78  142.99   3
  -1  -4  11 2613.25  167.31   1
  -1   4  11 3148.59  146.00   4
  -1   4  11 2928.52  148.69   1
   1  -4 -11 2444.41  152.96   2
  -1   4  11 2494.21  134.18   5
  -1  -4  10  345.78   52.50   1
  -1   4  10  351.35   42.71   1
   1   4 -10  369.86   40.95   3
   1  -4 -10  370.48   50.08   2
  -1   4  10  398.39   39.81   4
  -1   4  10  371.85   36.51   5
  -1  -4   9 8137.03  386.49   1
  -1   4   9 9185.30  371.79   1
   1  -4  -9 7685.64  376.44   2
   1   4  -9 8115.25  363.85   3
  -1   4   9 9110.21  365.96   4
  -1   4   9 7899.51  358.72   5
  -1  -4   9 8516.46  364.65   6
  -1  -4   8 2257.72  134.25   1
  -1   4   8 2564.25  124.32   1
  -1   4   8 2618.95  121.45   4
   1  -4  -8 2122.34  126.81   2
   1   4  -8 2247.65  117.78   3
  -1   4   8 2364.52  116.14   5
  -1  -4   8 2424.36  118.96   6
   1  -4  -7 5137.33  244.42   2
  -1   4   7 5550.02  238.16   1
   1   4  -7 5389.54  234.12   3
  -1  -4   7 4469.38  244.67   1
  -1   4   7 5711.38  237.16   4
  -1  -4   7 5370.91  234.47   6
  -1   4   7 5395.56  232.97   5
  -1  -4   7 5243.14  221.75   5
   1  -4  -616843.75  737.85   2
  -1   4   618415.13  733.74   4
  -1   4   618454.93  733.37   1
   1   4  -617270.94  730.01   3
  -1   4   618435.23  730.77   5
  -1  -4   617615.74  720.02   5
  -1  -4   617140.95  730.53   6
   1   4  -5  249.38   21.82   3
  -1   4   5  190.00   21.57   1
   1  -4  -5  190.01   24.19   2
  -1   4   5  214.88   22.35   5
  -1   4   4 3592.46  165.51   1
   1  -4  -4 3879.01  168.76   2
  -1   4   4 3836.14  168.15   5
  -1   4   316879.55  715.39   1
   1   4  -317270.04  704.49   4
   1   4  -2   20.36    4.72   4
  -1   4   2    7.04    6.06   4
  -1   4   2   14.15    7.51   1
  -1   4   2   18.38    5.91   3
   1   4  -2   13.02    6.24   5
  -1  -4   2   24.21    8.29   6
   1   4  -1 7104.02  271.51   4
  -1   4   1 6444.70  274.67   1
  -1   4   1 6563.25  270.99   3
  -1   4   1 6987.28  277.50   4
  -1  -4   1 6359.17  273.80   6
   1   4  -1 6074.91  272.67   5
  -1   4   011537.00  455.57   3
  -1   4   011052.20  458.04   1
  -1   4   011300.40  459.00   4
   1   4   010721.40  458.41   5
  -1   4   011024.20  459.83   5
  -1   4  -117217.85  673.55   2
  -1   4  -116882.85  674.83   3
  -1   4  -115840.06  676.32   1
   1   4   116757.65  672.02   1
   1   4   115660.06  678.06   5
  -1   4  -116287.45  677.86   5
  -1   4  -116830.05  676.66   4
  -1  -4  -116642.65  673.58   7
  -1   4  -212447.79  450.19   2
   1   4   212151.59  448.24   1
  -1   4  -212434.49  452.16   3
  -1  -4  -212112.19  450.64   7
  -1   4  -212555.19  452.47   4
   1   4   3 1516.31   73.87   1
  -1   4  -3 1670.76   75.76   2
  -1   4  -3 1653.43   77.78   3
  -1   4  -3 1634.71   75.82   4
   1   4   422540.50  896.31   1
  -1   4  -422524.70  897.96   2
  -1  -4  -423902.48  911.07   2
   1  -4   422559.30  901.26   6
  -1   4  -422900.29  896.20   4
  -1   4  -512315.29  508.62   2
   1   4   512357.09  507.93   1
  -1  -4  -512542.69  520.76   2
  -1   4  -512356.39  504.85   4
   1  -4   511966.29  511.03   6
  -1   4  -6 7904.29  331.17   2
  -1  -4  -6 7708.22  343.22   2
   1   4   6 8088.33  330.91   1
   1  -4   6 7854.99  332.02   6
   1   4   6 7233.99  329.42   5
  -1   4  -6 7898.59  324.47   4
  -1   4  -725096.57 1011.98   2
  -1  -4  -723740.69 1022.90   2
   1   4   725675.57 1011.57   1
  -1   4  -725082.37 1013.90   3
   1  -4   723676.89 1009.57   6
   1   4   725172.07 1009.38   5
   1  -4   723955.98 1005.29   5
  -1   4  -8  319.77   34.65   2
  -1  -4  -8  264.42   37.83   2
  -1   4  -8  268.20   33.87   3
   1  -4   8  281.26   41.05   1
   1  -4   8  349.43   28.55   5
   1   4   8  335.83   31.13   5
   1  -4   8  290.10   30.46   6
  -1   4  -9 1440.02   91.06   2
  -1   4  -9 1579.65   92.77   3
   1  -4   9 1382.34  100.94   1
  -1  -4  -9 1630.06  102.22   2
   1  -4   9 1582.18   86.76   6
   1  -4   9 1542.58   78.60   5
   1   4   9 1528.59   85.25   5
   1  -4  10 6436.66  324.10   1
  -1  -4 -10 6521.08  316.27   2
  -1   4 -10 7005.03  313.36   2
  -1   4 -10 6437.03  306.81   3
   1   4  10 6779.73  297.41   5
   1  -4  10 6601.96  286.89   5
   1  -4  10 6996.40  300.67   6
  -1   4 -11 3307.18  178.23   2
  -1   4 -11 3169.62  169.59   3
  -1  -4 -11 3208.42  177.30   2
   1  -4  11 3343.87  190.35   1
  -1   4 -11 3049.89  135.90   8
   1   4  11 3231.66  157.52   5
  -1   4 -12 5023.91  253.96   3
  -1   4 -12 4711.87  263.36   2
  -1  -4 -12 4874.79  260.05   2
   1   4  12 5328.22  243.02   4
   1  -4  12 4814.18  274.47   1
   1   4  12 4772.14  237.62   5
  -1   4 -12 4948.76  216.25   8
  -1  -4 -12 5157.82  214.16   8
   1   4  12 5443.20  214.29  14
  -1   4 -13  709.26   42.61   8
   1   4  13  691.27   60.49   5
  -1  -4 -13  772.30   40.25   8
   1   4  13  729.38   63.70   4
  -1  -4 -13  798.38   78.24   2
  -1   4 -13  510.98   75.70   2
  -1   4 -13  726.91   74.19   3
   1  -4  13  743.73   91.55   1
  -1  -4 -13  602.89   39.18  15
   1   4  13  782.30   38.91  14
  -1   4 -14  103.29   22.96   8
  -1  -4 -14  120.89   19.92   8
   1   4  14  124.09   18.21  14
  -1   4 -15 2197.86  105.07   8
  -1  -4 -15 2478.43  101.81   8
   1   4  15 2287.64  101.37  14
  -1   4 -16    2.08   19.50   8
  -1  -4 -16   13.97   15.48   8
   1   4  16   -4.01   14.82  14
  -1   4 -17  159.21   20.73   8
   1   4  17  178.12   15.94  14
  -1   4 -18  388.69   23.91   8
   1  -4  18  385.76   23.75  21
  -1   4 -19  683.69   30.53   8
   1  -4  19  661.16   30.82  21
   1   5 -19  153.16   12.21   8
  -1  -5  19  124.38   12.46  21
  -1  -5  19  153.90   12.32  13
   1   5 -18 1770.62   77.63   8
  -1  -5  18 1742.56   77.19  21
  -1  -5  18 1801.69   77.87  13
   1   5 -17  619.28   35.64   8
   1   5 -16   23.51   19.82   8
   1   5 -15  143.85   23.32   8
   1  -5 -14 1488.58  113.32   2
   1   5 -14 1614.00  113.13   3
   1   5 -14 1663.82  125.28   2
  -1  -5  14 1882.76  144.70   1
   1   5 -14 1685.37   81.64   8
  -1   5  14 1929.19   78.38  13
  -1   5  14 1659.20   77.74  14
  -1   5  13 4688.85  223.91   4
   1   5 -13 4627.31  226.18   3
   1  -5 -13 4149.07  227.42   2
  -1  -5  13 4365.56  255.19   1
   1   5 -13 4457.48  233.40   2
   1   5 -13 4258.12  188.15   8
  -1   5  13 4711.44  185.84  13
  -1   5  13 4291.85  185.71  14
  -1  -5  12   85.20   47.91   1
   1   5 -12   72.46   33.69   2
   1   5 -12   57.16   32.40   3
   1  -5 -12   97.06   38.46   2
  -1   5  12  111.87   34.07   4
  -1   5  12  104.57   30.25   5
   1   5 -12   38.17   18.39   8
  -1   5  12   78.43   15.26  14
  -1   5  12   77.00   15.89  13
  -1  -5  11 1497.32  116.72   1
  -1   5  11 1701.03   95.50   4
   1   5 -11 1421.62   92.32   3
   1   5 -11 1451.70   93.57   2
   1  -5 -11 1498.50  101.88   2
  -1   5  11 1337.48   84.48   5
   1   5 -11 1336.02   65.76   8
   1   5 -10  593.01   52.06   2
   1   5 -10  535.45   49.83   3
  -1   5  10  652.73   52.73   4
  -1   5  10  616.06   51.75   1
  -1  -5  10  550.61   65.53   1
   1  -5 -10  609.86   59.58   2
  -1   5  10  484.87   45.57   5
  -1   5   9 2388.68  120.74   1
  -1  -5   9 2211.92  139.81   1
  -1   5   9 2483.84  123.24   4
   1   5  -9 2254.01  120.33   3
   1   5  -9 2319.54  120.35   2
   1  -5  -9 2050.48  126.12   2
  -1   5   9 2229.81  116.86   5
  -1  -5   9 2313.39  120.34   6
   1   5  -8 3059.52  153.66   3
  -1   5   8 3578.69  158.15   4
  -1   5   8 3399.86  155.19   1
   1   5  -8 3113.63  152.50   2
   1  -5  -8 3098.19  161.95   2
  -1  -5   8 3258.48  154.94   6
  -1   5   8 3015.86  151.26   5
  -1   5   7 8261.05  343.61   4
  -1   5   7 8206.76  339.82   1
   1  -5  -7 7656.39  346.02   2
   1   5  -7 7935.77  339.60   3
   1   5  -7 7877.93  338.08   2
  -1   5   7 7712.08  338.88   5
  -1  -5   7 7683.59  326.62   5
  -1  -5   7 8024.94  340.74   6
   1   5  -6  421.49   32.90   2
  -1   5   6  451.41   33.63   1
   1  -5  -6  345.13   34.82   2
   1   5  -6  429.44   33.38   3
  -1  -5   6  438.59   42.55   1
  -1   5   6  405.89   34.18   5
  -1  -5   6  377.37   32.64   6
   1  -5  -5 7126.04  309.53   2
  -1   5   5 7329.38  306.40   1
   1   5  -5 6993.01  305.90   3
   1   5  -5 6955.51  305.82   2
  -1   5   5 7173.88  311.03   4
  -1  -5   5 7328.20  307.62   6
  -1   5   5 7440.24  310.36   5
   1   5  -4 1824.65   91.98   3
  -1   5   4 1870.23   91.64   1
   1   5  -4 1891.10   92.28   2
   1  -5  -4 2043.37   94.72   2
   1   5  -3 1600.86   76.46   2
  -1   5   3 1380.07   73.94   1
   1  -5  -3 1433.26   75.60   7
   1   5  -3 1544.41   65.64   4
   1   5  -2 4129.35  167.92   2
  -1   5   2 3814.49  161.61   3
  -1   5   2 3865.14  170.08   4
  -1   5   2 3675.13  165.78   1
   1   5  -2 3980.36  159.63   4
   1   5  -2 3792.58  163.48   5
  -1  -5   2 3879.38  166.16   6
   1   5  -1 1666.40   72.24   4
  -1   5   1 1548.79   77.67   4
  -1   5   1 1497.38   71.36   3
  -1   5   1 1508.27   75.35   1
   1   5  -1 1425.19   73.39   5
  -1  -5   1 1768.01   75.85   6
   1   5   0 1424.39   75.99   4
   1   5   0 1741.57   78.99   3
  -1   5   0 1700.69   75.90   3
  -1   5   0 1716.09   78.82   1
   1   5   0 1605.25   79.18   5
  -1   5   0 1695.44   79.33   4
  -1   5   0 1702.31   80.95   5
  -1   5  -1 4511.39  200.11   1
   1   5   1 4427.88  199.66   3
  -1   5  -1 4763.12  196.48   2
   1   5   1 4827.07  195.80   1
  -1   5  -1 4661.42  197.54   3
  -1   5  -1 4620.71  201.33   5
  -1   5  -1 4547.71  199.37   4
   1   5   1 4768.04  203.15   5
  -1   5  -2 9030.49  367.94   2
   1   5   2 8816.37  366.60   1
  -1   5  -2 8817.48  369.57   3
  -1  -5  -2 8836.43  368.81   7
   1   5   2 8775.16  373.10   5
  -1   5  -2 9117.68  370.19   4
  -1   5  -312413.09  504.88   3
  -1   5  -312700.89  502.43   2
   1   5   311590.70  500.57   1
  -1  -5  -312027.09  503.40   7
  -1   5  -312482.89  502.77   4
  -1   5  -4  428.12   31.41   3
  -1  -5  -4  506.29   39.01   2
  -1   5  -4  421.45   29.24   2
   1   5   4  444.20   28.10   1
  -1   5  -4  438.08   28.30   4
   1   5   4  458.07   31.89   5
   1  -5   4  420.72   32.79   6
   1   5   5 6968.36  285.37   1
  -1  -5  -5 7116.12  300.52   2
  -1   5  -5 6940.88  288.31   2
  -1   5  -5 6565.87  291.06   3
   1   5   5 5879.93  287.77   5
   1  -5   5 6932.95  292.51   6
  -1   5  -5 7073.82  284.55   4
  -1  -5  -6   35.11   18.58   2
  -1   5  -6   56.78   15.35   2
   1  -5   6   39.59   14.80   6
  -1  -5  -7 2891.25  152.29   2
  -1   5  -7 3153.17  144.33   2
   1  -5   7 2999.07  139.81   5
   1   5   7 2909.07  142.16   5
   1  -5   7 3127.30  145.29   6
  -1   5  -8   39.58   20.93   2
  -1  -5  -8   40.65   22.87   2
   1  -5   8   70.41   28.41   1
   1   5   8   46.30   18.45   5
   1  -5   8   34.39   17.66   5
   1  -5   8   29.82   21.10   6
   1  -5   913704.68  633.65   1
  -1   5  -915230.36  618.73   2
  -1  -5  -913496.48  623.96   2
  -1   5  -914803.77  617.34   3
   1   5   914373.17  609.01   5
   1  -5   914485.97  611.20   6
   1  -5   914687.77  600.95   5
  -1   5 -10 7484.56  338.95   2
   1  -5  10 7171.04  356.34   1
  -1   5 -10 7222.79  336.93   3
  -1  -5 -10 7258.56  343.02   2
   1  -5  10 7926.95  331.82   6
   1   5  10 7142.85  326.44   5
   1   5  11  829.02   65.35   5
  -1   5 -11  865.82   48.56   8
   1   5  11  963.07   69.30   4
  -1   5 -11 1084.53   79.23   3
  -1  -5 -11  843.04   78.56   2
   1  -5  11 1020.64   94.28   1
  -1   5 -11  999.44   81.20   2
  -1  -5 -11  900.59   45.54  15
   1   5  11  983.67   46.12  14
  -1  -5 -12 1099.25   52.11   8
  -1   5 -12  978.29   54.38   8
   1   5  12  967.40   73.85   5
   1   5  12 1154.71   79.66   4
  -1   5 -12  905.48   88.69   2
   1  -5  12 1072.30  103.31   1
  -1  -5 -12 1060.08   89.39   2
  -1   5 -12 1061.81   85.69   3
  -1  -5 -12 1004.74   51.88  15
   1   5  12 1143.34   52.23  14
  -1  -5 -13 2656.59  158.04   2
   1  -5  13 2778.57  181.57   1
  -1   5 -13 2454.59  152.30   3
   1   5  13 2997.69  148.43   4
  -1   5 -13 2394.08  162.67   2
  -1  -5 -13 2613.77  112.52   8
   1   5  13 2292.71  137.06   5
  -1   5 -13 2585.97  116.01   8
   1   5  13 2598.70  112.70  14
  -1   5 -14   81.71   22.80   8
   1   5  14   71.72   17.97  14
  -1   5 -15 3145.62  137.56   8
   1   5  15 3158.67  134.31  14
  -1   5 -16  482.37   31.88   8
   1   5  16  449.91   27.94  14
  -1   5 -17  -10.85   16.76   8
   1  -5  17    4.80   15.97  21
   1   5  17   19.86   11.66  14
  -1   5 -18  186.54   16.56   8
   1  -5  18  174.34   16.35  21
  -1   5 -19  385.87   18.52   8
   1  -5  19  356.13   18.61  21
   1   6 -19  461.39   22.79   8
  -1  -6  19  485.06   22.64  13
   1   6 -18  -28.37   14.32   8
   1   6 -17 2469.84  107.35   8
   1   6 -16  333.34   27.43   8
  -1  -6  16  304.62   26.40  21
   1   6 -15 1856.45   83.87   8
  -1   6  15 1745.87   79.66  14
   1   6 -14 1377.43   66.53   8
  -1   6  14 1308.03   62.73  14
   1   6 -13   87.28   40.63   2
  -1  -6  13  -27.07   49.03   1
   1  -6 -13   -3.16   35.16   2
  -1   6  13   43.46   37.70   4
   1   6 -13   21.19   33.33   3
   1   6 -13   58.10   21.64   8
  -1   6  13   32.64   16.17  14
  -1  -6  12  -10.36   46.15   1
   1  -6 -12   52.09   34.42   2
  -1   6  12    8.29   30.07   4
   1   6 -12   33.66   33.10   3
   1   6 -12   29.78   29.42   2
   1   6 -12    7.42   18.54   8
  -1   6  12   18.79   24.71   5
  -1   6  12   -0.45   13.74  14
  -1   6  12   37.67   15.61  13
   1   6 -11 1429.26   91.93   2
   1   6 -11 1411.27   91.75   3
  -1  -6  11 1373.26  115.65   1
  -1   6  11 1658.32   97.11   4
   1   6 -11 1285.67   63.74   8
  -1   6  11 1345.39   86.62   5
  -1   6  11 1322.62   62.10  14
   1   6 -10  190.53   33.95   2
   1  -6 -10  142.94   34.16   2
   1   6 -10   97.57   29.90   3
  -1   6  10  227.14   37.12   4
  -1  -6  10  135.48   30.75   6
  -1   6  10  146.71   29.59   5
  -1   6   9 1151.19   73.03   4
  -1   6   9 1102.18   67.28   1
   1   6  -9  908.03   66.66   3
   1  -6  -9  981.90   72.30   2
   1   6  -9  964.00   66.15   2
  -1   6   9  923.18   65.67   5
  -1  -6   9 1006.66   69.27   6
   1   6  -8 2804.26  138.59   2
  -1   6   8 2904.90  137.71   1
  -1   6   8 2978.19  144.63   4
   1  -6  -8 2700.52  143.60   2
   1   6  -8 2747.41  139.71   3
  -1   6   8 2826.80  140.11   5
  -1  -6   8 2742.55  140.56   6
  -1  -6   7  102.91   30.64   1
  -1   6   7  102.68   20.49   1
   1  -6  -7  101.20   23.80   2
   1   6  -7   84.28   20.35   3
   1   6  -7   73.30   19.47   2
  -1   6   7   76.47   19.39   5
  -1  -6   7   97.44   20.94   6
  -1   6   6 3325.93  162.79   4
   1   6  -6 3404.21  157.67   3
   1   6  -6 3257.40  155.91   2
   1  -6  -6 3315.78  159.74   2
  -1   6   6 3524.94  155.79   1
  -1   6   6 3341.95  160.94   5
  -1  -6   6 3445.81  159.09   6
   1   6  -510793.60  441.44   2
  -1   6   511311.20  449.30   4
  -1   6   510892.70  439.68   1
   1   6  -510015.91  441.16   3
   1  -6  -511527.40  445.56   2
  -1   6   510106.31  445.92   5
   1  -6  -511073.30  443.86   7
  -1   6   4 1051.42   67.49   4
  -1   6   4 1121.21   61.80   1
   1   6  -4 1246.66   64.79   2
   1  -6  -4 1137.90   64.83   7
   1   6  -3  544.43   37.52   2
  -1   6   3  528.70   33.11   3
  -1   6   3  524.05   37.14   1
   1  -6  -3  594.43   39.13   7
   1   6  -3  566.40   34.77   5
  -1  -6   3  541.44   36.99   6
  -1   6   2 1217.25   65.20   1
  -1   6   2 1193.28   60.32   3
   1   6  -2 1303.39   65.87   2
  -1   6   2 1189.95   68.05   4
   1   6  -2 1219.55   58.55   4
   1  -6  -2 1190.20   64.73   7
   1   6  -2 1240.82   62.86   5
  -1  -6   2 1207.38   64.02   6
   1   6  -1 7278.28  285.62   4
  -1   6   1 6631.72  284.55   3
   1   6  -1 6621.99  289.21   3
  -1   6   1 6920.58  289.91   1
   1   6  -1 6552.03  287.68   5
  -1  -6   1 6795.85  287.89   6
  -1   6   1 6690.71  291.37   4
   1   6   0 2894.22  141.45   4
  -1   6   0 3185.58  139.26   2
   1   6   0 3257.11  144.32   3
  -1   6   0 3216.75  140.24   3
  -1   6   0 3085.95  144.10   1
  -1   6   0 3307.93  144.75   4
  -1   6   0 3199.62  146.33   5
   1   6   0 3434.25  146.51   5
  -1   6  -1 1140.86   56.71   2
  -1   6  -1 1153.30   58.49   3
  -1   6  -1 1158.17   60.83   1
   1   6   1 1260.42   58.07   1
   1   6   1 1124.25   61.00   3
   1   6   1 1199.33   64.74   5
  -1   6  -1 1163.64   62.22   5
  -1   6  -1 1224.53   60.61   4
   1   6   2   94.07   13.41   1
  -1   6  -2   86.13   15.04   3
  -1   6  -2   91.47   13.42   2
   1   6   2   62.60   13.85   3
  -1   6  -2   65.93   12.34   4
   1   6   2  109.93   17.72   5
  -1  -6  -2  100.21   15.00   7
   1   6   325334.37 1029.91   1
  -1   6  -325392.27 1032.93   3
  -1   6  -325403.27 1030.12   2
  -1  -6  -325383.77 1033.10   7
  -1   6  -325879.77 1031.16   4
   1   6   325056.27 1036.13   5
   1  -6   324555.58 1034.55   6
  -1   6  -4  193.53   19.80   2
  -1   6  -4  194.07   22.38   3
  -1   6  -4  209.84   19.70   4
   1   6   4  173.87   21.44   5
   1  -6   4  202.57   23.00   6
  -1  -6  -4  200.13   21.88   7
  -1   6  -516094.16  656.26   2
  -1   6  -515820.16  660.06   3
   1  -6   516168.35  662.16   6
   1   6   514802.77  658.50   5
  -1  -6  -516643.55  657.78   7
  -1   6  -6 2807.52  133.34   2
  -1  -6  -6 2898.97  145.31   2
  -1   6  -6 2856.19  137.81   3
   1  -6   6 2834.66  138.38   6
  -1   6  -7 7705.77  373.76   3
  -1  -6  -7 9400.74  386.45   2
  -1   6  -7 9254.27  373.96   2
   1   6   7 7996.21  371.72   5
   1  -6   7 9456.79  377.96   6
   1  -6   8 1384.69  101.03   1
  -1   6  -8 1508.59   84.81   2
  -1  -6  -8 1442.82   93.00   2
   1  -6   8 1350.66   83.87   6
   1   6   8 1474.95   83.48   5
   1  -6   8 1434.51   78.05   5
   1  -6   9 5683.04  282.85   1
  -1   6  -9 5680.29  260.30   2
  -1  -6  -9 5662.41  269.00   2
   1  -6   9 5949.26  260.76   6
   1   6   9 5233.63  254.91   5
   1  -6   9 5644.41  247.00   5
  -1   6 -10  466.73   30.35   8
   1   6  10  378.85   43.49   5
   1  -6  10  505.55   50.18   6
  -1   6 -10  419.25   50.23   2
  -1  -6 -10  363.31   50.81   2
   1   6  10  528.63   48.52   4
  -1   6 -10  414.55   50.98   3
   1  -6  10  396.71   58.30   1
  -1  -6 -10  462.67   26.59  15
   1   6  10  428.59   26.79  14
  -1   6 -11  766.06   74.86   2
   1   6  11  897.86   68.48   4
   1  -6  11  737.00   84.69   1
  -1   6 -11  926.45   75.66   3
  -1  -6 -11  822.35   76.50   2
   1  -6  11  995.97   71.59   6
   1   6  11  776.19   65.46   5
   1   6  11  840.82   43.57  14
  -1   6 -12 4063.69  225.99   2
  -1   6 -12 4294.65  220.11   3
   1   6  12 4747.97  215.18   4
  -1  -6 -12 4418.98  225.38   2
   1  -6  12 4090.87  243.09   1
   1   6  12 4008.90  206.27   5
  -1   6 -12 4088.78  180.92   8
   1   6  12 4327.13  178.83  14
   1   6  13 5529.57  243.90   4
  -1   6 -13 4723.17  256.78   2
   1  -6  13 4722.81  272.25   1
  -1   6 -13 4721.95  246.21   3
   1   6  13 4495.86  231.67   5
  -1   6 -13 4759.05  205.89   8
   1   6  13 4953.26  203.50  14
  -1   6 -14 1077.45   57.04   8
   1   6  14 1103.49   53.91  14
  -1   6 -15  338.34   28.80   8
   1   6  15  299.65   24.25  14
  -1   6 -16  131.54   20.38   8
   1   6  16  117.25   16.64  14
  -1   6 -17  918.43   43.51   8
   1  -6  17  856.67   42.13  21
   1   6  17  837.63   40.30  14
  -1   6 -18  215.15   17.01   8
   1  -6  18  205.87   15.18  21
   1   7 -19  128.34    9.12   8
  -1  -7  19  122.94    9.27  21
  -1  -7  19  120.44    8.65  13
   1   7 -18   33.80   13.07   8
  -1  -7  18   37.79   11.23  21
   1   7 -17  150.45   19.11   8
  -1  -7  17  154.19   17.72  21
   1   7 -16  839.00   44.65   8
  -1  -7  16  793.29   42.64  21
   1   7 -15   55.03   20.65   8
  -1   7  15   64.22   16.32  14
   1   7 -14 4067.10  173.50   8
  -1   7  14 4047.68  171.34  14
  -1  -7  13   76.81   51.70   1
   1   7 -13   71.29   39.24   2
  -1   7  13   73.68   38.81   4
   1   7 -13  120.11   40.49   3
   1  -7 -13   81.80   34.55   7
   1   7 -13   90.45   22.16   8
  -1   7  13   73.43   17.59  14
   1   7 -12 3404.45  179.03   2
   1  -7 -12 3453.19  178.95   2
   1   7 -12 3204.84  174.66   3
  -1   7  12 3646.25  181.20   4
  -1   7  12 2938.47  167.24   5
   1   7 -12 3163.19  140.57   8
   1  -7 -12 3720.28  173.79   7
  -1   7  12 3183.60  139.02  14
  -1   7  11  126.42   38.24   4
   1   7 -11  103.17   35.75   2
   1   7 -11   82.75   33.84   3
   1  -7 -11   85.16   35.23   2
  -1   7  11   73.81   29.68   5
   1  -7 -11  102.06   32.48   7
   1   7 -11  128.36   19.63   8
  -1   7  11   75.30   16.99  14
  -1   7  10  562.42   56.80   4
   1   7 -10  557.71   52.99   3
   1  -7 -10  551.77   55.43   2
   1   7 -10  456.85   48.57   2
  -1  -7  10  582.04   54.28   6
   1   7 -10  497.60   31.67   8
  -1   7  10  454.25   49.33   5
   1   7  -9  657.99   54.32   2
  -1   7   9  762.81   61.67   4
   1   7  -9  796.46   58.97   3
  -1  -7   9  654.70   70.93   1
   1  -7  -9  636.52   59.13   2
  -1  -7   9  686.60   57.34   6
  -1   7   9  646.27   55.61   5
   1  -7  -9  745.88   57.74   7
   1   7  -8 2301.81  125.27   3
   1   7  -8 2465.64  123.27   2
  -1  -7   8 2181.21  140.97   1
  -1   7   8 2370.79  119.39   1
   1  -7  -8 2431.11  128.01   2
  -1   7   8 2277.23  125.39   5
  -1  -7   8 2416.68  126.49   6
   1  -7  -8 2550.05  125.51   7
   1  -7  -7  183.70   29.57   2
  -1  -7   7  215.14   38.04   1
   1   7  -7  159.21   24.72   2
  -1   7   7  144.92   28.61   4
   1   7  -7  190.28   28.36   3
  -1   7   7  170.31   24.88   1
  -1   7   7  183.32   28.88   5
   1  -7  -7  171.56   26.00   7
  -1  -7   7  183.70   28.13   6
   1   7  -6  417.68   36.73   2
  -1   7   6  414.07   34.28   1
   1   7  -6  355.26   35.62   3
  -1   7   6  501.52   43.80   4
   1  -7  -6  504.60   39.48   7
  -1   7   6  370.18   38.39   5
  -1  -7   6  387.68   37.52   6
  -1   7   5 1625.70   85.34   3
  -1   7   5 1817.93   90.41   1
  -1   7   5 1880.94  100.38   4
   1   7  -5 1741.50   92.21   2
   1  -7  -5 1913.11   95.57   7
  -1   7   4   15.19   15.07   1
  -1   7   4    6.96   10.82   3
  -1   7   4   -5.64   16.61   4
   1   7  -4    8.09   14.76   2
  -1  -7   4   25.39   15.35   6
   1  -7  -4   11.85   14.63   7
  -1   7   4    1.88   17.64   5
   1   7  -3 1607.18   82.76   3
   1   7  -3 1617.36   83.22   2
  -1   7   3 1588.44   78.11   3
  -1   7   3 1590.12   83.08   1
  -1  -7   3 1711.35   83.81   6
   1  -7  -3 1525.28   83.57   7
   1   7  -3 1529.89   79.26   5
  -1   7   3 1715.45   91.28   5
  -1   7   2 5489.35  231.30   1
  -1   7   2 5120.26  223.97   3
   1   7  -2 5273.46  229.52   2
   1   7  -2 5288.28  229.48   3
  -1   7   2 4661.42  232.13   4
  -1  -7   2 5431.30  229.16   6
  -1   7   2 5397.63  236.41   5
   1   7  -2 5105.01  220.97   4
   1   7  -2 5185.27  226.58   5
  -1   7   1 5960.68  260.70   3
   1   7  -1 6171.99  265.96   3
   1   7  -1 5979.66  265.16   2
  -1   7   1 6109.30  266.69   1
  -1   7   1 6304.61  270.61   5
   1   7  -1 6276.17  261.23   4
  -1  -7   1 6193.97  264.54   6
  -1   7   1 6031.40  268.08   4
   1   7  -1 6099.36  264.95   5
   1   7   0  922.71   53.80   3
  -1   7   0  834.57   49.05   3
  -1   7   0  871.00   48.34   2
  -1   7   0  881.34   53.48   1
   1   7   0  782.03   50.15   4
  -1   7   0  858.73   52.17   4
  -1   7   0  938.16   56.21   5
   1   7   0  861.44   54.23   5
  -1  -7   0  959.72   52.88   6
   1   7   114690.17  601.99   3
  -1   7  -115216.56  596.31   2
  -1   7  -115226.36  598.44   3
  -1   7  -114739.07  603.58   5
   1   7   115567.76  607.82   5
  -1   7  -115433.06  600.76   4
   1   7   212431.09  527.17   4
  -1   7  -213537.38  525.43   3
   1   7   212219.19  527.23   3
   1   7   212362.89  522.67   1
  -1   7  -213131.38  522.32   2
   1   7   213793.38  534.05   5
  -1   7  -213681.68  526.11   4
  -1   7  -3  572.16   39.11   3
  -1   7  -3  539.60   36.14   2
   1   7   3  561.63   39.66   4
   1   7   3  495.18   38.15   3
   1  -7   3  531.12   39.33   6
  -1   7  -3  595.15   37.45   4
   1   7   3  538.85   41.10   5
  -1  -7  -3  551.98   39.53   7
  -1   7  -410317.11  420.38   3
  -1   7  -410039.11  415.79   2
  -1  -7  -410403.81  419.99   7
   1   7   4 9143.30  421.17   5
   1  -7   4 9620.78  421.69   6
  -1   7  -5    6.92   13.79   2
  -1   7  -5   14.69   15.98   3
   1  -7   5    7.89   14.18   6
  -1  -7  -5    1.27   13.95   7
   1   7   5   12.11   14.45   5
  -1   7  -6 2492.32  123.20   3
  -1   7  -6 2585.85  118.95   2
  -1  -7  -6 2503.80  118.73   7
   1  -7   6 2256.98  121.80   6
   1   7   6 2196.26  120.20   5
  -1   7  -7  844.62   55.94   2
  -1   7  -7  799.34   57.93   3
  -1  -7  -7  848.27   54.72   7
   1  -7   7  812.20   58.96   6
   1   7   811642.50  546.14   4
  -1   7  -813097.28  551.70   3
  -1   7  -812885.78  546.62   2
   1  -7   812615.89  549.73   6
   1   7   812506.49  547.37   5
   1  -7   813297.88  541.65   5
  -1  -7  -813913.17  545.49   7
  -1   7  -9   69.07   27.68   2
   1  -7   9    3.97   27.57   1
  -1  -7  -9   28.44   21.23   7
   1  -7   9   69.06   27.17   6
   1   7   9   38.58   22.86   5
   1  -7  10  423.61   48.72   6
   1   7  10  460.60   48.61   5
  -1  -7 -10  465.68   44.53   7
  -1   7 -10  372.79   48.99   2
   1   7  10  449.53   49.64   4
   1  -7  10  424.40   63.09   1
   1   7  10  420.91   25.58  20
   1   7  10  424.59   27.65  14
   1  -7  11  514.99   71.30   1
  -1   7 -11  379.50   52.90   2
   1   7  11  467.41   53.26   4
  -1   7 -11  399.29   31.23   8
   1  -7  11  431.86   50.88   6
   1   7  11  460.81   49.89   5
   1   7  11  430.29   28.30  14
  -1   7 -12 1251.52   97.18   3
  -1   7 -12 1256.59  102.05   2
   1   7  12 1585.64   99.22   4
   1  -7  12 1420.86  121.54   1
   1   7  12 1228.43   89.25   5
  -1   7 -12 1286.57   65.46   8
   1   7  12 1348.15   63.34  14
  -1   7 -13 1007.27   54.27   8
   1   7  13 1024.81   51.41  14
  -1   7 -14 6868.84  284.68   8
   1   7  14 6795.61  282.31  14
  -1   7 -15  546.58   34.32   8
   1   7  15  484.93   30.80  14
  -1   7 -16  505.17   32.34   8
   1   7  16  522.83   29.21  14
  -1   7 -17   23.37   14.28   8
   1   7  17   32.22   10.84  14
  -1   7 -18    8.66   10.34   8
   1   8 -18  307.77   19.31   8
  -1  -8  18  294.90   17.31  21
   1   8 -17  579.86   31.89   8
  -1  -8  17  553.99   29.77  21
   1   8 -16  202.40   21.97   8
  -1  -8  16  194.63   20.39  21
  -1   8  16  180.74   16.89  14
   1   8 -15  362.15   29.26   8
  -1   8  15  388.91   26.02  14
   1   8 -14  395.97   30.88   8
  -1   8  14  382.05   27.79  14
   1   8 -13  405.43   31.71   8
  -1   8  13  409.28   29.27  14
  -1  -8  12   15.79   49.16   1
   1   8 -12   80.02   35.95   2
   1   8 -12   26.97   33.85   3
  -1   8  12   -3.18   37.69   4
  -1   8  12   22.06   31.31   5
   1   8 -12    7.34   21.23   8
   1  -8 -12   41.94   32.95   7
  -1   8  12   34.93   17.41  14
  -1  -8  11  323.19   61.96   1
  -1   8  11  323.46   53.00   4
   1   8 -11  387.89   49.14   2
   1   8 -11  356.76   48.16   3
  -1   8  11  372.16   48.60   5
   1   8 -11  360.93   28.10   8
  -1  -8  11  433.33   52.27   6
   1  -8 -11  478.60   51.05   7
  -1   8  11  313.10   26.50  14
  -1  -8  10 1104.91   98.62   1
   1   8 -10  991.04   77.34   3
  -1   8  10 1255.47   86.67   4
   1   8 -10 1104.16   76.20   2
   1   8 -10  982.81   51.67   8
  -1   8  10 1038.74   77.46   5
  -1  -8  10 1021.55   77.34   6
   1  -8 -10 1187.56   77.80   7
  -1   8  10  970.49   50.70  14
  -1  -8   9 1919.76  137.32   1
   1   8  -9 2033.00  119.27   3
   1   8  -9 2091.78  116.87   2
  -1   8   9 1946.53  118.96   5
  -1  -8   9 2171.77  120.66   6
  -1  -8   8 1819.00  120.61   1
   1   8  -8 1739.33   98.13   2
   1   8  -8 1588.74   99.34   3
   1  -8  -8 1810.24  100.62   7
  -1   8   8 1704.81  102.91   5
  -1  -8   8 1699.66  101.67   6
  -1  -8   7 3895.97  217.96   1
  -1   8   7 4514.80  211.31   4
   1   8  -7 4419.61  201.28   2
  -1   8   7 4224.72  206.58   5
  -1  -8   7 4190.50  203.66   6
   1  -8  -7 4463.28  203.58   7
  -1   8   6 8173.07  346.44   1
  -1   8   6 8770.14  362.46   4
   1   8  -6 7780.88  349.38   2
  -1   8   6 7883.94  341.47   3
   1  -8  -6 8192.64  352.64   7
  -1   8   6 7812.03  356.84   5
  -1   8   5  119.82   19.99   1
  -1   8   5  101.99   18.15   3
  -1   8   5   83.15   25.90   4
   1   8  -5  115.52   21.68   2
   1   8  -5   66.85   21.71   3
   1  -8  -5  124.28   23.98   7
  -1   8   4   73.61   23.78   4
   1   8  -4   93.71   20.91   2
  -1   8   4  169.85   23.70   1
  -1   8   4  108.17   18.90   3
   1   8  -4  117.62   21.75   3
  -1  -8   4  108.86   21.74   6
   1  -8  -4  176.58   26.80   7
  -1   8   4  135.76   28.32   5
   1   8  -3 2692.27  127.12   2
  -1   8   3 2550.11  121.71   3
   1   8  -3 2614.84  127.23   3
  -1   8   3 2609.49  127.72   1
  -1   8   3 2914.30  138.68   5
   1  -8  -3 2414.25  127.42   7
   1   8  -3 2657.84  123.79   5
  -1  -8   3 2617.58  127.16   6
   1   8  -2 3609.21  167.59   2
  -1   8   2 3567.31  163.23   3
   1   8  -2 3741.86  168.86   3
  -1   8   2 3683.39  170.57   1
  -1   8   2 3136.67  170.42   4
   1   8  -2 3640.99  166.00   5
  -1  -8   2 3668.94  168.02   6
  -1   8   2 3741.75  177.13   5
  -1   8   1  225.77   27.53   1
  -1   8   1  176.63   22.69   3
   1   8  -1  190.18   25.64   2
   1   8  -1  204.27   25.47   3
  -1   8   1  196.20   25.78   4
  -1  -8   1  197.52   24.56   6
   1   8  -1  216.52   22.66   4
   1   8  -1  195.38   25.19   5
  -1   8   1  209.46   28.71   5
   1   8   0 4716.93  222.82   4
  -1   8   0 5290.10  228.00   1
   1   8   0 5057.53  225.91   3
  -1   8   0 4825.40  218.75   2
  -1   8   0 4831.23  220.12   3
  -1   8   0 5386.62  231.33   5
  -1  -8   0 5215.72  225.06   6
  -1   8   0 4909.55  225.31   4
   1   8   0 5411.10  230.05   5
   1   8   1  396.11   34.84   3
   1   8   1  294.68   31.57   4
  -1   8  -1  378.53   31.29   3
  -1   8  -1  361.34   29.24   2
   1   8   1  415.75   39.46   5
  -1   8  -1  439.47   36.84   5
  -1   8  -1  375.67   31.86   4
   1   8   2 6132.14  286.58   4
  -1   8  -2 6501.74  280.48   2
   1   8   2 6318.64  287.30   3
  -1   8  -2 6697.82  283.99   3
  -1   8  -2 6790.71  284.43   4
   1   8   2 7001.74  295.42   5
  -1   8  -3  746.54   47.37   2
   1   8   3  831.48   53.91   4
   1   8   3  790.31   53.37   3
  -1   8  -3  849.02   52.31   3
   1  -8   3  727.26   51.66   6
   1   8   3  820.15   56.47   5
   1   8   4  213.81   26.23   4
  -1   8  -4  156.24   21.64   2
  -1   8  -4  163.60   23.89   3
   1   8   4  157.58   24.26   3
   1   8   4  200.90   27.68   5
  -1  -8  -4  209.92   27.31   7
   1  -8   4  166.46   26.21   6
  -1   8  -5 4862.71  218.04   2
   1   8   5 5314.58  225.77   4
  -1   8  -5 4881.15  223.37   3
   1   8   5 4753.87  224.67   5
   1  -8   5 4538.65  223.97   6
  -1  -8  -5 5216.38  223.03   7
  -1   8  -6 4223.98  189.37   2
   1   8   6 4355.80  195.87   4
  -1   8  -6 4305.70  195.74   3
   1  -8   6 3972.03  194.89   6
  -1  -8  -6 4324.43  191.30   7
   1   8   6 3635.94  192.18   5
  -1   8  -7 5045.44  229.66   2
  -1   8  -7 4721.29  234.33   3
   1   8   7 5724.15  238.16   4
   1  -8   7 4595.90  234.23   6
  -1  -8  -7 5321.30  230.54   7
  -1   8  -8  307.95   38.43   2
   1   8   8  426.89   42.79   4
  -1   8  -8  330.12   42.28   3
   1  -8   8  344.55   41.85   6
  -1  -8  -8  426.77   39.63   7
   1   8   8  298.81   39.07   5
   1  -8   9  115.30   30.24   6
  -1   8  -9  151.47   20.39   8
   1   8   9  112.42   30.85   5
  -1  -8  -9  148.16   29.90   7
  -1   8  -9  130.91   31.76   2
  -1   8  -9  130.03   34.70   3
   1   8   9  176.47   35.28   4
   1  -8   9   70.78   38.36   1
   1   8   9  138.05   15.78  20
   1   8   9  125.34   18.00  14
   1   8  10 1134.31   82.36   5
   1  -8  10 1120.78   81.51   6
  -1   8 -10 1146.31   83.49   2
   1  -8  10 1105.13  100.38   1
  -1   8 -10 1208.76   87.78   3
   1   8  10 1176.22   55.10  20
   1   8  10 1123.67   55.95  14
   1   8  11   83.85   35.97   5
   1  -8  11   74.92   31.72   6
  -1   8 -11   89.78   38.80   2
   1   8  11  110.54   38.64   4
   1  -8  11   24.64   42.55   1
  -1   8 -11   98.08   39.82   3
   1   8  11   92.70   15.45  20
   1   8  11   44.98   18.65  14
  -1   8 -12 2060.97  136.48   2
   1  -8  12 2016.74  153.53   1
   1   8  12 1993.80  125.96   5
  -1   8 -12 2148.44   98.78   8
   1   8  12 2188.88   97.15  14
  -1   8 -13  950.16   51.24   8
   1   8  13  920.43   48.72  14
  -1   8 -14 1502.67   71.49   8
   1   8  14 1461.51   69.43  14
  -1   8 -15  163.30   22.04   8
   1   8  15  172.64   18.97  14
  -1   8 -16  211.43   20.97   8
   1   8  16  201.26   17.82  14
  -1   8 -17  255.77   19.11   8
   1  -8  17  223.28   16.64  21
   1   8  17  219.26   15.50  14
  -1   8 -18  342.79   17.02   8
   1  -8  18  257.66   15.09  21
   1   9 -18   29.87    9.61   8
  -1  -9  18   45.32    7.06  21
   1   9 -17   40.47   13.90   8
  -1  -9  17   37.51   11.39  21
   1   9 -16   21.86   16.60   8
  -1  -9  16    3.35   14.63  21
  -1   9  16    2.39   11.33  14
   1   9 -15  207.86   23.66   8
  -1  -9  15  192.17   21.34  21
  -1   9  15  174.43   19.28  14
   1   9 -14   21.61   19.16   8
  -1   9  14   42.23   17.57  14
   1   9 -13 2497.41  111.14   8
  -1   9  13 2486.94  109.92  14
  -1  -9  12   94.12   48.63   1
   1   9 -12  123.97   38.02   2
  -1   9  12  117.02   45.15   4
   1   9 -12   58.01   37.73   3
  -1   9  12   55.44   34.35   5
   1   9 -12  117.39   23.52   8
   1  -9 -12  135.82   39.14   7
  -1   9  12  106.80   19.82  14
  -1  -9  11 2438.52  174.46   1
   1   9 -11 2638.13  154.28   3
   1   9 -11 2960.68  155.11   2
  -1   9  11 3250.73  166.93   4
  -1  -9  11 2957.36  156.33   6
   1  -9 -11 2890.01  151.04   7
   1   9 -11 2647.21  120.77   8
  -1   9  11 2708.43  154.30   5
  -1   9  11 2750.72  120.58  14
  -1  -9  10  101.89   34.44   6
   1  -9 -10  194.05   38.60   7
  -1   9  10   85.00   34.59   5
   1   9 -10  142.08   21.79   8
  -1  -9  10  142.71   49.70   1
   1   9 -10  113.66   34.40   2
  -1   9  10  140.93   43.47   4
   1   9 -10  112.35   36.41   3
  -1   9  10  119.77   17.39  20
  -1   9  10  140.57   20.06  14
   1   9  -9 1375.39   66.76   8
   1  -9  -9 1656.62   95.23   7
  -1   9   9 1286.81   93.74   5
  -1  -9   9 1432.86   94.04   6
  -1  -9   9 1527.50  115.57   1
   1   9  -9 1469.31   91.33   2
  -1   9   9 1484.53   67.01  20
  -1   9   9 1388.96   66.75  14
   1   9  -8 1287.43   80.59   2
  -1   9   8 1458.27   92.90   4
  -1  -9   8 1201.13   99.52   1
  -1   9   8 1268.52   87.54   5
   1  -9  -8 1207.16   81.38   7
  -1  -9   8 1138.24   82.09   6
  -1   9   7  845.39   68.54   4
   1   9  -7  883.16   60.22   2
  -1  -9   7  704.44   72.90   1
  -1   9   7  738.51   63.78   5
   1  -9  -7  815.66   61.38   7
   1   9  -6  148.10   27.69   2
   1   9  -6  108.77   26.60   3
  -1   9   6  185.54   35.36   4
   1  -9  -6  140.53   29.88   7
  -1   9   5   41.55   18.97   1
   1   9  -5   31.89   19.30   2
  -1   9   5    9.95   22.19   4
  -1   9   5   16.74   16.38   3
   1   9  -5   15.21   20.25   3
  -1  -9   5   27.67   21.88   6
   1  -9  -5   17.64   21.58   7
  -1   9   5   49.60   26.25   5
  -1   9   4 3355.99  156.58   3
  -1   9   4 2791.03  167.30   4
   1   9  -4 3474.82  163.86   3
   1   9  -4 3439.25  162.76   2
  -1   9   4 3588.24  163.67   1
  -1  -9   4 3332.43  164.03   6
  -1   9   4 3494.57  174.84   5
  -1   9   3  177.53   28.25   1
  -1   9   3  139.07   22.68   3
  -1   9   3  115.28   27.19   4
   1   9  -3  150.88   24.97   2
   1   9  -3  186.89   27.19   3
  -1   9   3  138.24   30.49   5
  -1  -9   3  129.96   23.85   6
   1   9  -2  586.13   46.20   2
   1   9  -2  559.44   46.20   3
  -1   9   2  565.82   43.09   3
  -1   9   2  640.03   51.04   1
  -1   9   2  472.60   47.00   4
  -1   9   2  693.31   56.42   5
  -1  -9   2  595.88   46.83   6
   1   9  -2  594.22   44.88   5
  -1   9   1 1105.51   65.71   2
   1   9  -1 1270.46   73.31   3
  -1   9   1 1193.62   67.71   3
  -1   9   1 1138.80   73.59   1
   1   9  -1 1151.07   70.97   2
  -1   9   1 1218.51   78.14   5
  -1   9   1 1033.63   72.14   4
  -1  -9   1 1140.28   70.56   6
   1   9  -1 1131.87   71.69   5
  -1   9   0 1477.69   80.60   2
   1   9   0 1632.97   89.97   3
  -1   9   0 1437.83   81.64   3
  -1  -9   0 1598.05   87.20   6
  -1   9   0 1425.16   85.64   4
  -1   9   0 1709.32   93.52   5
   1   9   0 1466.70   84.54   4
   1   9   0 1657.00   92.53   5
  -1   9  -1 6649.70  284.26   2
  -1   9  -1 6658.92  287.51   3
   1   9   1 6605.06  293.69   3
  -1   9  -1 6677.36  289.48   4
   1   9   1 7653.00  303.79   5
  -1  -9  -1 6951.19  292.37   6
  -1   9  -1 6823.34  295.44   5
   1   9   2 2804.60  142.56   3
   1   9   2 2664.20  141.59   4
  -1   9  -2 2867.15  134.21   2
  -1   9  -2 2761.84  136.76   3
  -1   9  -2 2904.69  137.58   4
   1   9   2 3186.38  151.14   5
  -1   9  -3 4982.22  220.31   3
   1   9   3 5134.86  225.52   4
  -1   9  -3 4623.24  214.51   2
   1   9   3 4710.49  222.20   3
   1   9   3 5017.89  229.39   5
  -1   9  -4  722.38   46.97   2
   1   9   4  711.21   53.69   4
  -1   9  -4  643.18   49.81   3
   1   9   4  728.71   52.49   3
   1  -9   4  625.43   50.78   6
   1   9   4  678.27   55.49   5
  -1   9  -5 2624.22  129.58   2
  -1   9  -5 2739.95  136.20   3
   1   9   5 2770.63  134.30   3
   1   9   5 2956.29  139.57   4
   1  -9   5 2575.16  137.07   6
  -1  -9  -5 2642.41  133.94   7
   1   9   5 2516.18  137.34   5
  -1   9  -6  127.15   28.30   3
  -1   9  -6  136.91   24.43   2
   1   9   6  194.01   31.75   4
   1   9   6  122.42   24.43   3
   1   9   6  123.39   28.31   5
   1  -9   6   88.43   26.60   6
  -1  -9  -6  138.31   27.07   7
   1   9   7  186.95   32.30   4
  -1   9  -7  131.49   25.34   2
   1   9   7  155.71   28.19   3
  -1   9  -7   82.40   27.73   3
   1  -9   7  107.33   28.76   6
  -1  -9  -7  127.99   26.81   7
   1   9   7  128.77   31.02   5
   1  -9   8   66.78   28.65   6
  -1   9  -8   73.27   17.54   8
  -1   9  -8   64.88   25.79   2
   1   9   8   79.11   29.15   4
  -1   9  -8   49.13   27.57   3
   1   9   8   66.17   14.94  20
  -1   9  -8   54.46   18.03  12
   1   9   9  723.22   65.22   5
  -1   9  -9  803.57   43.64   8
   1  -9   9  704.99   63.48   6
  -1   9  -9  777.67   63.08   2
  -1   9  -9  862.58   69.81   3
   1   9   9  781.28   41.43  20
   1   9   9  724.10   42.72  14
  -1   9  -9  840.83   45.18  12
  -1   9 -10   17.81   18.53   8
   1  -9  10   10.56   29.19   6
   1   9  10   14.09   31.82   5
  -1   9 -10   60.93   31.84   2
  -1   9 -10   61.32   33.64   3
   1   9  10   15.18   15.21  20
   1   9  10  -16.11   18.21  14
   1   9  11   87.01   37.13   5
   1  -9  11  101.23   34.90   6
   1  -9  11   59.12   48.77   1
   1   9  11   48.41   37.94   4
  -1   9 -11  124.63   41.72   3
   1   9  11   82.57   16.24  20
   1   9  11   74.45   19.71  14
   1   9  12  164.55   19.13  20
   1   9  12  119.57   22.77  14
  -1   9 -13  391.48   32.49   8
   1   9  13  438.89   30.37  14
  -1   9 -14  829.39   44.59   8
   1   9  14  802.67   43.12  14
  -1   9 -15 2196.41   97.88   8
   1   9  15 2224.05   96.36  14
  -1   9 -16  546.81   29.88   8
   1  -9  16  464.10   26.73  21
   1   9  16  486.07   27.10  14
  -1   9 -17   11.54   10.87   8
   1  -9  17    5.52    8.85  21
   1   9  17    9.77    7.90  14
   1  10 -17   76.44   12.49   8
  -1 -10  17   53.82    8.86  21
   1  10 -16  215.20   19.61   8
  -1 -10  16  173.16   16.01  21
  -1  10  16  177.20   14.45  14
   1  10 -15  323.83   25.36   8
  -1 -10  15  326.10   23.40  21
  -1  10  15  309.30   22.90  14
   1  10 -14   77.12   20.05   8
  -1  10  14   55.01   17.46  14
   1  10 -13    3.92   19.07   8
  -1  10  13   15.87   18.23  14
   1  10 -12   20.12   21.26   8
  -1  10  12    8.51   19.36  14
   1  10 -11   16.00   18.99   8
  -1 -10  11   34.05   33.32   6
  -1  10  11   15.47   34.21   5
   1 -10 -11  -27.48   34.67   7
  -1  10  11   48.14   37.83   4
   1  10 -11   10.83   32.83   2
  -1 -10  11   15.42   41.88   1
  -1  10  11    7.79   16.69  20
  -1  10  11   22.59   18.02  14
  -1  10  10 2722.90  153.17   5
   1  10 -10 2575.43  115.80   8
   1 -10 -10 2855.51  147.20   7
  -1 -10  10 2740.20  148.59   6
   1  10 -10 2563.98  143.50   2
  -1 -10  10 2354.02  168.31   1
  -1  10  10 2633.87  115.06  20
  -1  10  10 2617.24  116.17  14
  -1 -10   9  368.17   46.76   6
  -1  10   9  338.76   50.78   5
   1 -10  -9  406.47   48.35   7
   1  10  -9  338.83   28.83   8
   1  10  -9  353.82   46.72   2
  -1  10   9  407.76   56.34   4
  -1 -10   9  339.43   60.69   1
  -1  10   9  436.47   28.14  20
  -1  10   9  345.89   27.54  14
  -1  10   8  465.49   54.66   5
   1 -10  -8  460.25   50.04   7
  -1  10   8  565.33   60.87   4
  -1 -10   8  497.50   67.29   1
   1  10  -8  472.19   53.36   3
   1  10  -8  531.92   50.16   2
  -1  10   8  493.54   31.19  20
  -1  10   8  483.15   31.63  14
  -1 -10   7  783.24   79.11   1
   1  10  -7  768.43   61.26   2
  -1  10   7  835.29   71.21   4
   1  10  -7  897.00   67.22   3
   1  10  -7  778.30   43.02   8
   1 -10  -7  857.53   65.28   7
  -1  10   7  901.31   72.67   5
  -1  10   7  816.34   43.51  14
   1  10  -6  102.34   28.40   2
   1  10  -6   86.18   27.20   3
  -1  10   6   96.18   33.38   4
  -1 -10   6   83.92   27.31   6
   1 -10  -6   44.01   27.34   7
   1  10  -5 1920.51  109.18   3
  -1  10   5 1884.30  116.77   4
   1  10  -5 1979.05  108.10   2
  -1 -10   5 1937.82  111.43   6
  -1  10   5 1980.18  118.83   5
   1  10  -4 8455.38  373.08   2
   1  10  -4 8513.09  375.14   3
  -1 -10   4 8444.53  376.62   6
  -1  10   4 9124.69  389.74   5
  -1  10   4 8120.94  383.55   4
   1  10  -3 4314.01  199.88   3
   1  10  -3 4156.48  197.28   2
  -1  10   3 3982.35  191.08   3
  -1  10   3 4674.94  203.69   1
  -1 -10   3 4224.30  199.85   6
  -1  10   3 4742.89  215.93   5
  -1  10   2 1470.33   83.70   3
   1  10  -2 1520.01   89.84   3
   1  10  -2 1488.95   87.90   2
  -1  10   2 1685.00   95.35   1
  -1 -10   2 1540.37   89.81   6
  -1  10   2 1202.98   88.76   4
  -1  10   2 1508.34   99.50   5
   1  10  -2 1387.78   86.14   5
   1  10  -1  761.31   59.48   2
  -1  10   1  845.76   57.07   2
  -1  10   1  884.74   57.88   3
   1  10  -1  879.05   63.48   3
  -1 -10   1  962.79   64.65   6
   1  10  -1  969.76   65.81   5
  -1  10   1  833.78   68.12   5
  -1  10   1  736.13   61.17   4
   1  10   0  369.71   40.26   2
  -1  10   0  420.35   39.50   3
   1  10   0  436.28   42.77   3
  -1  10   0  396.83   36.14   2
  -1 -10   0  394.26   40.59   6
  -1  10   0  400.91   40.07   4
   1  10   0  394.47   43.10   5
  -1  10   0  394.91   45.14   5
   1  10   1  622.36   52.39   3
  -1  10  -1  665.84   48.85   3
  -1  10  -1  565.74   43.99   2
   1 -10   1  608.27   52.58   6
   1  10   1  712.83   59.62   5
  -1  10  -1  627.37   49.29   4
  -1 -10  -1  754.04   53.97   6
  -1  10  -1  630.22   52.95   5
   1  10   1  464.65   47.76   4
  -1  10  -2 1933.65   99.08   2
  -1  10  -2 2078.74  105.04   3
   1  10   2 1924.46  108.12   3
  -1 -10  -2 1939.13  104.59   6
   1 -10   2 1954.30  108.75   6
   1  10   2 2095.45  117.24   5
  -1  10  -3  837.69   56.09   2
  -1  10  -3  929.00   62.74   3
   1  10   3  926.17   65.48   3
   1  10   3  930.79   66.47   4
   1  10   3  922.85   70.40   5
  -1  10  -4 1570.46   92.08   3
   1  10   4 1597.37   93.11   3
  -1  10  -4 1547.10   85.92   2
   1  10   4 1857.76   99.92   4
   1  10   4 1496.13   97.64   5
   1  10   5 2074.09  113.54   4
  -1  10  -5 2058.25  111.38   3
  -1  10  -5 1966.47  102.86   2
   1  10   5 2013.50  107.97   3
   1  10   5 1766.26  111.58   5
   1 -10   5 1914.55  112.02   6
   1  10   6 4701.22  216.48   3
  -1  10  -6 4637.48  213.54   2
  -1  10  -6 4707.14  222.64   3
   1 -10   6 4144.33  219.94   6
   1  10   6 4555.81  224.60   5
   1  10   7 1711.33  108.97   5
   1 -10   7 1699.44  107.25   6
  -1  10  -7 1755.11   82.65   8
  -1  10  -7 1917.12  103.01   2
  -1  10  -7 1876.07  110.38   3
   1  10   7 1896.69  102.86   3
   1  10   7 1980.26  113.19   4
   1  10   7 1837.25   82.54  20
  -1  10  -7 1970.29   86.42  12
   1  10   7 1785.02   83.00  14
  -1  10  -8  203.64   22.56   8
   1 -10   8  192.16   36.12   6
  -1  10  -8  224.00   41.33   3
   1  10   8  269.44   43.04   4
   1 -10   8  245.07   52.68   1
   1  10   8  244.50   22.19  20
  -1  10  -8  228.35   26.81  12
   1  10   9  177.76   40.59   5
   1 -10   9  173.02   37.77   6
   1  10   9  260.94   45.74   4
   1 -10   9  190.26   50.50   1
  -1  10  -9  200.97   41.91   3
   1  10   9  220.70   21.90  20
  -1  10  -9  195.82   25.02  12
  -1  10 -10 1084.52   56.69   8
   1 -10  10 1060.58   81.72   6
   1  10  10 1070.74   85.99   5
   1  10  10 1201.21   91.71   4
  -1  10 -10 1000.52   85.21   3
   1  10  10 1143.53   55.81  20
   1  10  10 1150.31   57.38  14
  -1  10 -11  194.94   25.05   8
   1  10  11  193.78   22.21  20
   1  10  11  202.02   24.90  14
   1  10  12  312.18   24.94  20
   1  10  12  327.61   28.61  14
   1  10  13 1657.54   76.23  20
   1  10  13 1785.54   79.32  14
  -1  10 -14  196.70   24.14   8
   1  10  14  244.28   22.71  14
  -1  10 -15   68.85   16.86   8
   1  10  15   54.90   14.72  14
  -1  10 -16   23.88   13.55   8
   1 -10  16   24.72   10.73  21
   1  10  16   30.07   10.66  14
  -1  10 -17   75.97   11.21   8
   1 -10  17   76.63    8.02  21
   1  11 -17  111.09   10.71   8
  -1  11  17   61.27    7.86  15
  -1 -11  16  213.28   14.71  21
  -1  11  16  238.35   14.83  14
   1  11 -15  264.17   21.66   8
  -1 -11  15  250.02   18.33  21
  -1  11  15  221.68   18.69  14
   1  11 -14  139.69   20.63   8
  -1 -11  14  120.73   16.93  21
  -1  11  14  118.79   18.67  14
   1  11 -13  119.91   21.22   8
  -1  11  13  102.01   20.65  14
   1  11 -12 1832.16   84.68   8
  -1  11  12 1799.91   82.17  20
  -1  11  12 1845.63   84.91  14
   1  11 -11 2863.33  127.46   8
  -1  11  11 2978.63  126.81  20
  -1  11  11 2882.73  128.05  14
  -1 -11  10  826.16   71.39   6
  -1  11  10  714.33   72.95   5
  -1  11  10  896.55   80.36   4
   1  11 -10  676.73   64.94   2
   1  11 -10  745.31   71.03   3
  -1 -11  10  682.82   87.68   1
  -1  11  10  820.53   43.93  20
  -1  11  10  804.84   44.79  14
   1 -11  -9   80.20   35.07   7
  -1  11   9  147.16   40.23   5
  -1  11   9  136.43   39.55   4
  -1 -11   9   64.16   41.62   1
   1  11  -9  110.89   34.09   2
   1  11  -9  141.78   40.00   3
  -1  11   9  107.44   20.65  20
  -1  11   9  123.42   20.22  14
  -1  11   8  721.12   69.42   5
  -1  11   8  772.29   71.42   4
   1  11  -8  737.73   68.13   3
   1  11  -8  705.01   61.48   2
  -1 -11   8  607.75   79.12   1
  -1  11   8  731.77   41.22  20
  -1  11   8  708.58   41.63  14
  -1 -11   7 2135.65  125.04   6
   1  11  -7 2127.17   94.83   8
  -1  11   7 2280.00  133.01   4
   1  11  -7 2141.97  125.02   3
  -1 -11   7 1940.87  141.13   1
   1  11  -7 2117.86  118.59   2
  -1  11   7 2153.49   96.21  20
  -1  11   7 2059.35   96.05  14
  -1  11   6 1590.35  101.29   4
  -1  11   6 1442.30   98.61   5
   1  11  -6 1348.51   65.35   8
  -1 -11   6 1462.64   94.28   6
  -1 -11   6 1219.09  104.25   1
   1  11  -6 1494.46   94.46   3
   1  11  -6 1562.52   89.88   2
  -1  11   6 1439.85   66.65  20
   1  11  -6 1201.42   67.79  12
   1  11  -5  415.29   43.85   2
   1  11  -5  376.29   46.09   3
  -1  11   5  463.14   52.46   4
  -1 -11   5  396.77   48.19   6
  -1  11   5  395.92   51.29   5
   1  11  -4  162.22   33.97   3
   1  11  -4  222.22   34.88   2
  -1  11   4  162.89   34.97   4
  -1 -11   4  132.93   32.53   6
  -1  11   4  142.17   36.52   5
   1  11  -3 2930.79  155.24   2
   1  11  -3 3047.94  158.88   3
  -1  11   3 3418.84  175.13   5
  -1  11   3 2782.59  163.33   4
  -1 -11   3 3110.29  160.19   6
   1  11  -2 1267.25   83.41   2
   1  11  -2 1319.86   85.46   3
  -1 -11   2 1432.35   88.72   6
  -1  11   2 1505.12  100.39   5
   1  11  -2 1334.28   84.79   5
   1  11  -1  118.64   30.14   3
  -1  11   1  138.58   30.76   4
   1  11  -1  171.49   32.32   2
  -1  11   1  136.72   27.49   3
  -1  11   1  119.83   35.49   5
  -1 -11   1  132.15   31.20   6
   1  11  -1  166.41   33.15   5
   1  11   0   41.13   25.83   2
  -1  11   0   42.40   23.21   4
  -1  11   0   44.93   23.00   3
   1  11   0   51.53   25.13   3
   1  11   0   54.94   29.30   5
  -1  11   0   53.95   29.05   5
  -1 -11   0  114.52   29.98   6
   1 -11   0   49.17   27.93   6
  -1  11  -1  449.46   42.50   3
   1  11   1  465.78   49.67   2
   1  11   1  434.17   48.93   3
   1 -11   1  493.87   50.35   6
  -1 -11  -1  429.33   45.20   6
   1  11   1  532.40   56.14   5
  -1  11  -2 2405.79  123.80   3
   1  11   2 2390.31  128.96   3
  -1 -11  -2 2153.50  120.34   6
   1 -11   2 2313.30  129.22   6
   1  11   2 2049.51  126.58   4
   1  11   2 2619.87  140.86   5
   1  11   3    2.54   27.46   4
  -1  11  -3   -2.05   20.57   3
   1  11   3   28.73   24.70   3
   1  11   3    8.64   26.68   5
  -1 -11  -3   31.51   21.23   6
   1 -11   3   22.64   23.32   6
   1  11   4 4769.08  233.10   3
   1  11   4 5102.68  241.93   4
  -1  11  -4 5074.46  235.84   3
   1  11   4 5140.44  245.30   5
   1  11   5    8.28   24.78   5
   1  11   5    7.67   26.40   4
   1  11   5   -9.98   22.89   3
  -1  11  -5   30.14   25.91   3
   1  11   5    9.06   14.06  20
   1  11   5   13.05   15.89  14
  -1  11  -6 1357.38   86.35   3
   1  11   6 1145.91   75.95   3
   1  11   6 1325.61   88.11   4
   1 -11   6 1028.49   80.20   6
   1  11   6 1157.47   85.13   5
  -1  11  -6 1153.74   57.30   8
   1  11   6 1143.02   57.84  14
  -1  11  -6 1227.22   62.06  12
   1  11   7   17.35   29.36   5
   1 -11   7   44.61   27.81   6
  -1  11  -7   52.22   18.50   8
   1  11   7   28.26   31.14   4
  -1  11  -7   66.12   34.17   3
   1  11   7   43.58   17.42  20
   1  11   7   41.65   17.75  14
  -1  11  -7   42.42   23.14  12
  -1  11  -8 1307.32   63.49   8
   1  11   8 1159.64   91.45   5
   1 -11   8 1171.96   87.57   6
   1 -11   8 1127.98  105.08   1
  -1  11  -8 1258.37   92.35   3
   1  11   8 1325.95   96.05   4
   1  11   8 1322.22   63.72  20
   1  11   8 1266.41   64.00  14
  -1  11  -8 1486.35   69.14  12
   1 -11   9  951.00   78.24   6
  -1  11  -9 1076.06   55.49   8
   1  11   9 1133.41   55.45  20
  -1  11  -9 1056.23   84.07   3
   1  11   9 1221.33   92.39   4
   1 -11   9  844.88   93.32   1
   1  11  10 1074.24   87.08   5
  -1  11 -10 1070.79   56.57   8
   1 -11  10 1136.59   82.98   6
  -1  11 -10 1151.70   89.18   3
   1  11  10 1103.08   91.13   4
   1 -11  10  981.10   99.28   1
   1  11  10 1110.34   55.33  20
  -1  11 -11  134.94   23.56   8
   1  11  11  123.12   20.57  20
   1  11  11   99.76   23.47  14
  -1  11 -12  144.81   22.74   8
   1  11  12  112.80   19.32  20
   1  11  12  147.78   22.92  14
   1  11  13   25.63   14.08  20
   1  11  13   -9.45   18.98  14
   1  11  14 1484.11   68.03  14
   1 -11  15   75.01   12.87  21
   1  11  15   74.90   14.29  14
  -1  11 -16  626.29   29.08   8
   1  11  16  564.76   26.60  14
   1  12 -16   17.84   11.02   8
   1  12 -15  132.31   16.43   8
  -1  12  15  125.40   13.16  14
   1  12 -14  665.64   36.74   8
  -1  12  14  671.42   35.43  14
   1  12 -13  696.24   39.50   8
  -1  12  13  717.63   39.45  14
   1  12 -12  115.93   21.25   8
  -1  12  12  103.78   18.19  20
  -1  12  12  113.38   21.99  14
  -1  12  11   14.18   17.95  20
  -1  12  11   26.63   21.23  14
  -1  12  10  221.26   25.04  20
  -1  12  10  302.44   27.95  14
  -1  12   9  706.32   70.71   5
  -1  12   9  644.26   69.40   4
   1  12  -9  789.47   70.16   3
  -1 -12   9  589.90   81.64   1
  -1  12   9  641.53   38.84  20
  -1  12   9  616.53   40.07  14
  -1  12   8  850.14   78.62   5
   1  12  -8  816.30   47.70   8
  -1  12   8 1025.81   83.97   4
  -1 -12   8  905.85   75.83   6
   1  12  -8  861.02   69.21   2
   1  12  -8  952.22   78.02   3
  -1 -12   8  699.95   87.44   1
  -1  12   8  923.41   48.93  20
  -1  12   8  889.41   49.13  14
   1  12  -7  419.51   30.59   8
  -1 -12   7  352.77   49.46   6
  -1  12   7  436.88   31.10  20
  -1  12   7  430.11   28.61  18
  -1  12   7  420.26   56.09   4
  -1 -12   7  333.44   62.76   1
   1  12  -7  395.82   47.72   2
   1  12  -7  412.69   52.64   3
  -1  12   6  975.99   82.88   5
   1  12  -6 1004.78   52.15   8
  -1  12   6  966.26   82.26   4
  -1 -12   6  947.06   78.67   6
   1  12  -6  984.58   73.09   2
   1  12  -6 1071.62   80.85   3
  -1 -12   6  851.50   89.60   1
  -1  12   6 1061.38   51.94  18
  -1  12   6 1006.59   53.22  20
  -1  12   5 4981.11  253.53   4
  -1 -12   5 4924.14  247.57   6
   1  12  -5 4798.65  212.30   8
  -1  12   5 5472.20  260.02   5
   1  12  -5 5201.28  247.14   3
   1  12  -5 5164.46  240.59   2
  -1  12   5 5272.60  213.38  18
  -1  12   5 5000.51  214.54  14
  -1  12   4 1291.89   96.92   5
  -1  12   4  988.98   85.03   4
  -1 -12   4 1151.94   86.17   6
   1  12  -4 1174.05   85.34   3
   1  12  -4 1079.05   78.54   2
  -1  12   4 1166.58   57.86  18
  -1  12   4 1144.31   58.09  20
  -1  12   4 1125.96   59.41  14
  -1 -12   3 3522.23  185.55   6
  -1  12   3 3748.66  199.62   5
   1  12  -3 3552.94  183.17   3
   1  12  -3 3427.95  179.30   2
  -1  12   3 3702.11  154.37  20
  -1  12   3 3563.95  155.37  14
  -1  12   2  132.01   36.11   4
   1  12  -2  242.97   37.17   2
   1  12  -2  161.42   37.96   3
  -1 -12   2  228.13   41.09   6
  -1  12   2  185.61   45.24   5
   1  12  -1  353.43   45.38   2
   1  12  -1  504.58   53.90   3
  -1  12   1  422.19   52.07   4
  -1 -12   1  496.02   53.26   6
   1 -12  -1  437.54   51.24   6
   1  12  -1  481.85   54.35   5
  -1  12   1  480.76   58.69   5
   1  12   0 2394.03  141.77   2
  -1  12   0 2466.95  134.43   3
   1  12   0 2546.85  144.41   3
   1 -12   0 2636.56  147.78   6
   1  12   0 2817.95  153.63   5
  -1 -12   0 2551.64  140.77   6
  -1  12   0 2855.62  155.15   5
  -1  12  -1  104.27   30.25   3
   1  12   1   99.82   32.62   3
   1  12   1   65.76   29.40   2
   1  12   1  118.52   40.86   5
   1 -12   1  102.35   33.06   6
  -1 -12  -1   85.80   27.75   6
   1  12   2 1374.91   90.12   3
   1  12   2 1104.29   88.53   2
  -1  12  -2 1312.98   85.54   3
   1 -12   2 1507.71   97.22   6
  -1 -12  -2 1276.89   82.56   6
   1  12   2 1515.06  104.30   5
   1  12   3  113.52   35.97   5
   1 -12   3  116.06   34.85   6
  -1  12  -3  119.88   30.33   3
   1  12   3  104.97   32.19   4
   1  12   3   89.09   29.65   3
   1  12   3  118.12   18.61  20
  -1  12  -3  114.75   18.72  14
   1  12   3  121.87   21.23  14
   1  12   4  212.82   42.61   5
  -1  12  -4  195.31   22.25   8
   1 -12   4  308.10   45.68   6
  -1  12  -4  201.80   38.44   3
   1  12   4  201.47   35.35   3
   1  12   4  237.30   39.17   4
   1  12   4  192.12   21.80  20
  -1  12  -4  211.26   21.58  14
   1  12   4  231.00   23.78  14
  -1  12  -4  188.42   24.74  12
   1  12   5 2616.71  149.79   5
  -1  12  -5 2589.11  113.60   8
  -1  12  -5 2761.38  145.42   3
   1  12   5 2592.72  147.05   4
   1  12   5 2629.22  114.07  20
  -1  12  -5 2617.89  118.63  12
  -1  12  -5 2454.18  113.36  14
   1  12   5 2581.81  115.40  14
  -1  12  -6 3427.60  176.88   3
   1  12   6 3665.46  183.51   4
   1  12   6 3241.76  179.86   5
  -1  12  -6 3289.04  144.13   8
  -1  12  -6 3518.52  149.58  12
   1  12   6 3221.64  145.26  14
   1 -12   7  362.71   49.53   6
   1  12   7  349.97   53.50   5
  -1  12  -7  429.22   31.17   8
   1  12   7  422.27   56.93   4
  -1  12  -7  441.09   55.17   3
   1  12   7  395.53   30.27  20
   1  12   7  389.29   30.98  14
  -1  12  -7  422.03   35.44  12
   1 -12   8 1016.83   81.42   6
  -1  12  -8 1134.17   56.97   8
   1  12   8 1038.79   87.82   5
   1 -12   8  849.35   94.11   1
  -1  12  -8 1080.71   85.87   3
   1  12   8 1139.63   91.89   4
   1  12   8 1129.61   57.16  20
   1  12   8 1053.27   57.16  14
  -1  12  -8 1199.60   63.00  12
  -1  12  -9 2530.77  112.22   8
   1  12   9 2607.28  112.30  20
   1  12   9 2392.94  112.56  14
  -1  12 -10  145.99   23.41   8
   1  12  10  112.71   20.58  20
  -1  12 -11 2815.46  118.08   8
   1  12  11 2697.75  116.70  20
   1  12  11 2482.35  117.41  14
  -1  12 -12  266.50   25.31   8
   1  12  12  256.32   22.35  20
   1  12  12  235.78   25.66  14
  -1  12 -13    9.44   17.59   8
   1  12  13   21.34   12.90  20
   1  12  13   11.43   17.61  14
  -1  12 -14   52.30   16.63   8
   1 -12  14   43.41   11.85  21
   1  12  14   31.32   14.97  14
   1 -12  15  913.27   43.39  21
   1  12  15 1177.71   46.25  14
   1  12  16  273.10   14.15  14
   1  13 -15  689.82   33.60   8
  -1  13  15  647.56   30.63  14
   1  13 -14   76.30   15.81   8
  -1  13  14   73.39   13.79  14
   1  13 -13  388.01   26.63   8
  -1  13  13  367.72   25.81  14
  -1  13  12  666.54   38.88  14
  -1  13  11 2183.27   96.91  20
  -1  13  11 2155.48   98.14  14
  -1  13  10   32.05   18.49  20
  -1  13  10   58.83   22.01  14
   1  13  -9  658.82   40.69   8
  -1  13   9  657.29   40.11  20
  -1  13   9  675.95   41.23  14
   1  13  -8  538.13   34.66   8
  -1 -13   8  446.97   56.41   6
  -1  13   8  546.30   65.40   5
  -1 -13   8  395.82   71.63   1
   1  13  -8  547.69   61.46   3
  -1  13   8  465.33   62.11   4
  -1  13   8  525.76   35.94  20
  -1  13   8  454.11   35.77  14
  -1 -13   7  465.77   59.32   6
   1  13  -7  481.61   35.06   8
  -1 -13   7  335.82   64.36   1
  -1  13   7  498.94   62.32   4
   1  13  -7  534.34   59.44   3
  -1  13   7  513.49   36.09  20
  -1  13   7  569.73   33.87  18
  -1 -13   6  126.34   41.08   6
  -1  13   6  160.83   45.27   5
   1  13  -6  172.70   24.25   8
  -1  13   6  110.31   40.58   4
   1  13  -6  214.33   44.00   3
  -1  13   6  174.62   21.73  18
  -1  13   6  122.17   25.03  14
   1  13  -5 2404.36  109.93   8
  -1  13   5 2312.61  149.25   5
  -1  13   5 2316.33  146.62   4
  -1 -13   5 2616.85  148.34   6
   1  13  -5 2624.46  144.85   3
  -1  13   5 2568.87  110.39  18
  -1  13   5 2386.13  110.65  20
  -1  13   5 2453.58  111.90  14
  -1  13   4  720.03   74.67   5
   1  13  -4  606.17   39.86   8
  -1 -13   4  631.45   66.24   6
  -1  13   4  552.88   64.90   4
   1  13  -4  638.76   64.50   3
  -1  13   4  687.41   40.41  18
  -1  13   4  634.80   39.90  20
  -1  13   4  661.45   41.82  14
  -1  13   3 1013.87   91.77   4
  -1 -13   3 1231.06   93.65   6
  -1  13   3 1347.95  104.98   5
   1 -13  -3 1167.58   85.25   6
   1  13  -3 1317.89   89.40   2
   1  13  -3 1175.69   90.83   3
  -1  13   3 1203.52   63.74  18
  -1  13   3 1287.59   63.83  20
  -1  13   3 1334.06   66.00  14
  -1  13   2  290.01   55.12   5
  -1 -13   2  256.39   45.88   6
   1 -13  -2  208.81   40.99   6
   1  13  -2  142.99   37.46   2
   1  13  -2  275.23   45.84   3
  -1  13   2  286.88   28.37  18
  -1  13   2  277.15   27.22  20
  -1  13   2  266.51   29.21  14
  -1 -13   1 2645.21  148.84   6
  -1  13   1 2719.25  164.58   5
   1 -13  -1 2595.48  148.76   6
   1  13  -1 2535.13  148.94   3
   1  13  -1 2323.37  144.98   2
  -1  13   1 2728.65  120.99  18
  -1  13   1 2746.43  119.73  20
   1  13  -1 2486.89  117.44  14
  -1  13   1 2751.17  120.41  14
  -1 -13   0  997.00   76.95   6
   1 -13   0 1110.66   84.83   6
   1  13   0 1049.93   87.31   5
   1  13   0  916.92   78.89   2
   1  13   0 1001.15   80.10   3
   1  13   0 1054.28   54.78  20
  -1  13   0 1065.64   56.44  14
   1  13   0  995.10   55.05  14
   1 -13   1  232.92   45.88   6
   1  13   1  218.00   49.34   5
   1  13   1  172.76   39.70   2
   1  13   1  238.43   40.38   3
   1  13   1  242.71   25.19  20
   1  13   1  262.34   27.44  14
  -1  13  -1  238.11   25.33  14
   1 -13   2  737.72   73.45   6
   1  13   2  829.84   79.28   5
   1  13   2  810.93   67.47   3
   1  13   2  801.95   70.74   2
   1  13   2  797.98   45.51  20
   1  13   2  839.84   47.58  14
  -1  13  -2  757.18   44.75  14
  -1  13  -3 2116.50   95.19   8
   1 -13   3 2227.19  134.32   6
   1  13   3 2292.07  139.30   5
   1  13   3 1817.19  123.69   2
  -1  13  -3 2166.17  123.59   3
   1  13   3 2139.35   96.61  20
  -1  13  -3 2030.60   96.05  14
   1  13   3 2158.11   98.31  14
   1 -13   4  421.35   56.44   6
   1  13   4  518.72   57.27   4
   1  13   4  463.17   60.66   5
  -1  13  -4  489.19   32.18   8
  -1  13  -4  462.11   54.05   3
   1  13   4  463.24   32.68  20
  -1  13  -4  519.84   35.76  12
  -1  13  -4  474.92   31.76  14
  -1  13  -5 5062.07  209.59   8
   1  13   5 4905.90  246.83   4
   1  13   5 5132.82  252.51   5
   1 -13   5 4639.13  246.20   6
  -1  13  -5 5508.66  247.22   3
   1  13   5 4825.24  209.93  20
  -1  13  -5 4646.94  208.86  14
   1  13   5 5000.58  211.29  14
  -1  13  -5 5373.42  214.25  12
  -1  13  -6  367.74   27.87   8
   1  13   6  316.24   51.47   5
   1  13   6  378.91   50.28   4
  -1  13  -6  247.69   47.31   3
   1  13   6  272.32   28.12  20
   1  13   6  293.28   29.40  14
  -1  13  -6  309.06   25.54  14
  -1  13  -6  309.04   33.90  12
   1 -13   7  -25.27   43.91   1
  -1  13  -7   20.91   35.90   3
   1  13   7   74.16   38.05   4
   1  13   7   13.40   35.04   5
   1 -13   7   32.81   36.01   6
  -1  13  -7   47.22   21.13   8
  -1  13  -7    6.27   28.94  12
   1  13   7   25.27   21.37  14
  -1  13  -8 3934.65  170.76   8
   1  13   8 4091.66  171.35  20
   1  13   8 3936.38  171.81  14
  -1  13  -9  662.95   40.58   8
   1  13   9  671.21   40.68  20
   1  13   9  671.64   40.95  14
  -1  13 -10   20.66   21.01   8
   1  13  10   -6.52   20.52  20
  -1  13 -11   66.47   20.61   8
   1  13  11   44.97   17.89  20
  -1  13 -12 1647.26   72.15   8
   1  13  12 1473.78   69.43  20
   1  13  12 1522.60   71.76  14
  -1  13 -13 2546.41  109.87   8
   1  13  13 2533.35  109.49  14
  -1  13 -14  130.90   15.88   8
   1  13  14  118.41   14.93  14
  -1  13 -15  566.06   27.70   8
   1  13  15  523.37   26.00  14
   1  14 -15 1031.69   45.66   8
  -1  14  14   41.33   10.13  14
  -1  14  13  342.66   22.89  14
  -1  14  12  987.55   49.33  14
   1  14 -11  642.79   40.83   8
  -1  14  11  812.92   42.06  14
   1  14 -10 1255.36   62.48   8
  -1  14  10 1279.76   62.61  14
   1  14  -9 1536.16   72.85   8
  -1  14   9 1481.13   73.08  20
  -1  14   9 1542.87   73.85  14
   1  14  -8 2634.08  119.08   8
  -1  14   8 2725.41  119.33  20
   1  14  -7   19.52   21.32   8
  -1  14   7   14.02   16.56  18
  -1  14   7    1.93   22.64  20
  -1  14   6 1289.05  103.60   5
   1  14  -6 1373.57   67.58   8
  -1  14   6 1316.78  101.87   4
  -1 -14   6 1405.30  102.27   6
   1  14  -6 1469.28  102.33   3
  -1  14   6 1333.17   65.90  18
  -1  14   6 1341.12   67.99  14
  -1  14   5 1362.81  106.33   5
  -1  14   5 1163.11   98.84   4
   1  14  -5 1476.72   68.56   8
  -1 -14   5 1288.34  100.22   6
   1  14  -5 1374.13  100.06   3
  -1  14   5 1326.75   68.33  20
  -1  14   5 1366.96   66.57  18
  -1  14   5 1311.32   69.32  14
   1  14  -4 3493.43  154.03   8
  -1  14   4 3629.34  201.76   5
  -1 -14   4 3522.78  193.89   6
   1  14  -4 3641.66  191.48   3
  -1  14   4 3473.59  154.51  20
  -1  14   4 3556.91  154.11  18
  -1  14   4 3582.89  156.04  14
  -1 -14   3   25.91   34.91   6
  -1  14   3  102.76   43.52   5
   1 -14  -3   67.56   30.26   6
   1  14  -3   61.51   38.63   3
  -1  14   3   33.88   22.04  18
  -1  14   3   41.58   21.61  20
  -1  14   3   55.81   24.22  14
   1 -14  -2   32.45   28.64   6
  -1  14   2   59.37   45.40   5
  -1 -14   2   21.28   30.26   6
   1  14  -2   54.08   35.97   3
  -1  14   2   29.53   24.19  18
  -1  14   2   45.32   24.01  14
   1  14  -1  975.87   78.86   3
   1 -14  -1  873.15   76.27   6
  -1 -14   1  984.75   78.53   6
  -1  14   1 1013.13   55.61  14
   1  14  -1  955.71   53.26  14
   1 -14   0 1478.43  105.14   6
   1  14   0 1498.29  100.50   3
   1  14   0 1597.18   75.33  20
  -1  14   0 1503.10   75.84  14
   1  14   0 1467.58   75.26  14
   1  14   1 4976.13  242.90   5
   1 -14   1 4316.70  229.28   6
   1  14   1 4509.19  190.52  20
  -1  14  -1 4264.94  191.13  14
   1  14   1 4432.02  191.65  14
   1 -14   2  118.56   43.89   6
   1  14   2   96.40   43.90   5
   1  14   2   76.80   21.54  20
   1  14   2   90.17   23.77  14
  -1  14  -2   89.30   22.22  14
   1 -14   3 3611.32  191.89   6
  -1  14  -3 3464.35  146.34   8
   1  14   3 3368.14  191.70   5
   1  14   3 3360.22  147.58  20
  -1  14  -3 3232.26  147.56  14
   1  14   3 3419.52  149.70  14
   1  14   4 1601.21  114.01   5
   1 -14   4 1599.59  113.12   6
  -1  14  -4 1605.18   74.03   8
   1  14   4 1491.12   74.65  20
   1  14   4 1570.52   76.21  14
  -1  14  -4 1487.59   73.92  14
   1 -14   5  635.06   68.28   6
   1  14   5  605.44   69.05   5
  -1  14  -5  660.71   39.45   8
   1  14   5  571.19   39.52  20
  -1  14  -5  615.81   37.24  14
  -1  14  -5  712.66   43.29  12
   1  14   5  530.42   40.02  14
  -1  14  -6  851.79   46.24   8
   1  14   6  779.23   46.10  20
  -1  14  -6  718.69   43.36  14
   1  14   6  785.40   47.55  14
  -1  14  -6  887.09   50.61  12
  -1  14  -7 1193.79   58.13   8
   1  14   7 1050.02   58.63  14
  -1  14  -8  125.78   23.97   8
   1  14   8  125.12   24.71  20
   1  14   8   93.68   24.91  14
  -1  14  -9  678.41   40.81   8
   1  14   9  668.81   40.77  20
   1  14   9  690.74   42.23  14
  -1  14 -10   17.83   19.86   8
   1  14  10    7.58   18.53  20
   1  14  10    4.49   20.72  14
  -1  14 -11  546.42   34.42   8
   1  14  11  546.76   32.67  20
  -1  14 -12  565.99   32.17   8
   1  14  12  509.14   29.11  20
  -1  14 -13  414.89   25.73   8
   1  14  13  390.94   24.43  14
  -1  14 -14  144.15   14.06   8
   1  14  14  136.55   12.59  14
  -1  15  14   69.00    7.43  14
  -1  15  13  130.45   12.99  14
   1  15 -12 2108.23   89.80   8
  -1  15  12 1992.08   89.15  14
   1  15 -11  341.03   26.11   8
  -1  15  11  324.39   25.66  14
   1  15 -10  371.30   28.48   8
  -1  15  10  380.96   28.72  14
   1  15  -9  162.63   23.60   8
   1  15  -8  402.78   31.57   8
   1  15  -7 3792.92  155.49   8
  -1  15   7 3362.39  155.27  14
   1  15  -6  748.83   42.79   8
  -1  15   6  702.11   40.65  18
  -1  15   6  692.80   44.06  14
   1  15  -5  376.74   32.20   8
  -1  15   5  298.75   28.18  18
  -1  15   5  325.10   31.87  14
   1  15  -4   40.06   23.92   8
  -1  15   4   34.06   21.72  18
  -1  15   4   52.65   24.59  14
  -1  15   3   20.58   42.00   5
   1  15  -3   16.36   23.68   8
  -1 -15   3   28.01   33.49   6
  -1  15   3   22.59   25.65  14
  -1  15   2 2224.22  103.32  14
   1  15  -2 2102.85   99.79  14
   1 -15  -1 3275.46  186.50   6
  -1  15   1 3718.22  162.32  14
   1  15  -1 3686.80  160.03  14
   1 -15   0  190.16   44.18   6
   1  15   0  179.37   28.33  14
  -1  15   0  188.61   28.94  14
   1 -15   1  363.09   55.46   6
   1  15   1  422.88   34.18  20
  -1  15  -1  435.35   36.11  14
   1  15   1  444.14   36.15  14
   1 -15   2  175.28   44.87   6
   1  15   2   54.19   42.54   5
   1  15   2   87.88   22.86  20
   1  15   2  111.27   25.90  14
  -1  15  -2  126.46   24.24  10
  -1  15  -2   72.50   23.99  14
   1 -15   3  587.68   68.58   6
   1  15   3  458.30   63.89   5
  -1  15  -3  553.66   35.40   8
   1  15   3  580.99   37.19  20
  -1  15  -3  489.31   36.49  14
   1  15   3  534.27   39.04  14
  -1  15  -4 2161.53   94.29   8
   1  15   4 1989.34   95.44  20
  -1  15  -4 1999.58   94.77  14
   1  15   4 2108.06   97.00  14
  -1  15  -5   21.54   20.68   8
   1  15   5    1.25   22.67  20
  -1  15  -5   -1.94   21.95  12
  -1  15  -5   11.47   17.51  14
   1  15   5   33.20   22.54  14
  -1  15  -6   18.70   21.52   8
   1  15   6   65.95   22.33  20
   1  15   6   77.40   23.16  14
  -1  15  -6   17.03   18.75  14
  -1  15  -7  558.82   37.18   8
   1  15   7  599.77   38.78  14
  -1  15  -8  469.42   32.31   8
   1  15   8  401.28   32.47  14
  -1  15  -9 2848.01  120.02   8
   1  15   9 2692.74  119.67  20
   1  15   9 2673.68  120.31  14
  -1  15 -10 2426.91  103.10   8
   1  15  10 2258.06  102.25  20
   1  15  10 2328.16  103.16  14
  -1  15 -11 1158.06   55.40   8
  -1  15 -12  427.88   25.96   8
  -1  15 -13   18.89   11.56   8
   1  15  13   19.59   10.01  14
   1  16 -13  177.77   12.85   8
  -1  16  13  121.04    9.94  14
   1  16 -12    6.49   12.41   8
  -1  16  12   19.95    8.18  10
  -1  16  12   16.55   10.61  14
   1  16 -11   73.47   16.04   8
  -1  16  11   61.01   15.18  14
   1  16 -10 3345.43  138.46   8
  -1  16  10 3142.07  138.16  14
   1  16  -9  131.28   21.50   8
   1  16  -8 1244.58   61.27   8
   1  16  -7   64.54   21.79   8
  -1  16   7   32.01   20.67  14
   1  16  -6   77.15   21.85   8
  -1  16   6   39.90   21.83  14
   1  16  -5  207.68   26.30   8
  -1  16   5  182.33   27.03  14
   1  16  -4  531.87   36.03   8
  -1  16   4  515.16   38.69  14
   1  16  -3   72.78   23.04   8
  -1  16   3   85.44   25.84  14
   1  16  -2  147.85   23.65   8
   1  16  -2  111.78   23.71  14
  -1  16   2  112.18   27.13  14
   1  16  -1   -3.34   19.85   8
   1  16  -1    6.02   21.32  14
  -1  16   1   -9.91   26.63  14
  -1  16   0 1115.90   63.18  14
   1  16   0 1133.10   61.09  14
  -1  16  -1   39.94   24.24  14
  -1  16  -1   59.91   23.33  10
   1  16   1   61.38   24.74  14
   1  16   2 2468.15  111.55  14
  -1  16  -2 2390.39  111.54  14
  -1  16  -3   17.06   18.29   8
   1  16   3   -3.15   21.92  20
  -1  16  -3   20.16   19.67  14
   1  16   3   14.73   21.57  14
  -1  16  -4  226.36   24.03   8
   1  16   4  191.77   26.01  20
   1  16   4  174.85   26.23  14
  -1  16  -4  197.08   24.70  14
  -1  16  -5  646.83   36.54   8
   1  16   5  567.48   38.30  20
  -1  16  -5  496.52   35.63  14
   1  16   5  604.85   38.93  14
  -1  16  -6 1597.00   71.54   8
   1  16   6 1470.47   72.70  20
   1  16   6 1453.76   72.59  14
  -1  16  -7  179.39   23.21   8
   1  16   7  152.37   24.46  20
   1  16   7  188.52   23.53  14
  -1  16  -8  339.78   26.23   8
   1  16   8  273.83   26.86  14
  -1  16  -9  122.48   19.39   8
   1  16   9  133.54   20.26  14
  -1  16 -10  728.41   38.63   8
   1  16  10  749.94   39.31  14
  -1  16 -11  957.92   44.88   8
   1  16  11  916.14   44.82  14
  -1  16 -12   58.69   11.01   8
   1  17 -11  879.16   39.11   8
  -1  17  11  747.98   36.48  10
  -1  17  11  844.56   38.20  14
   1  17 -10  249.96   20.14   8
  -1  17  10  224.56   19.77  14
   1  17  -9 2428.51  105.14   8
   1  17  -8  848.98   43.88   8
  -1  17   8  828.55   44.44  14
   1  17  -7  732.29   39.99   8
  -1  17   7  694.05   40.61  14
   1  17  -6 1080.10   54.10   8
  -1  17   6 1083.63   55.58  14
   1  17  -5 1163.79   55.33   8
  -1  17   5 1023.87   56.13  14
   1  17  -4  303.05   25.79   8
  -1  17   4  277.08   27.77  14
   1  17  -3 2444.62  110.00   8
  -1  17   3 2601.99  114.09  14
   1  17  -2  459.01   30.69   8
  -1  17   2  434.42   36.05  14
   1  17  -1   34.94   17.82   8
  -1  17   1   24.27   23.80  14
   1  17  -1   32.34   21.04  14
   1  17   0  128.07   19.35   8
   1  17   0  176.89   24.37  14
  -1  17   0  138.58   23.89  10
  -1  17   0  111.58   25.20  14
   1  17   1   24.13   16.14   8
  -1  17  -1    5.87   22.56  14
   1  17   1   -4.03   21.55  14
  -1  17  -1   40.32   21.32  10
   1  17   2   26.68   20.20  14
  -1  17  -2   18.09   21.16  14
   1  17   3 2218.53   98.49  14
  -1  17  -3 2079.37   98.07  14
  -1  17  -4  146.63   19.02   8
  -1  17  -4  136.97   21.27  14
   1  17   4  155.79   22.68  14
  -1  17  -5   31.89   16.37   8
   1  17   5   16.24   20.35  14
  -1  17  -5   -7.62   17.90  14
  -1  17  -6   12.31   15.50   8
   1  17   6   15.78   18.10  14
  -1  17  -7  635.50   35.28   8
   1  17   7  698.71   38.25  14
  -1  17  -8 3040.49  130.11   8
   1  17   8 3147.10  132.18  14
  -1  17  -9 1708.70   75.73   8
   1  17   9 1787.27   77.63  14
  -1  17 -10  721.46   35.49   8
   1  17  10  795.50   37.20  14
   1  17  11   20.35    9.22  14
   1  18 -10   25.32    9.21   8
  -1  18  10   28.68    8.03  10
   1  18  -9 2026.09   85.00   8
  -1  18   9 1963.87   85.20  10
   1  18  -8  114.98   15.06   8
  -1  18   8   96.49   15.22  14
   1  18  -7   57.19   14.91   8
  -1  18   7   59.35   15.91  14
   1  18  -6    2.49   14.52   8
  -1  18   6   -6.40   17.45  14
   1  18  -5  121.30   17.54   8
  -1  18   5  107.29   19.52  14
   1  18  -4  111.00   17.29   8
  -1  18   4  114.34   20.87  14
   1  18  -3   48.46   15.35   8
  -1  18   3   52.18   20.70  14
   1  18  -2  162.19   18.85   8
  -1  18   2  212.57   25.04  14
  -1  18   2  206.09   23.36  10
   1  18  -1 2225.75  100.78   8
   1  18  -1 2415.59  104.97  14
  -1  18   1 2546.72  107.05  14
  -1  18   1 2383.88  105.12  10
   1  18   0  479.73   28.13   8
   1  18   0  527.95   33.22  14
  -1  18   0  506.26   33.18  10
  -1  18   0  521.01   34.66  14
  -1  18  -1 1318.27   67.24  14
  -1  18  -1 1384.54   66.20  10
   1  18   1 1430.05   66.47  14
   1  18   2   31.36   18.29  14
  -1  18  -2   10.36   18.55  14
  -1  18  -3  747.80   42.49  14
   1  18   3  801.25   42.75  14
   1  18   4   63.66   18.52  14
  -1  18  -4   54.33   16.39  14
   1  18   5 1274.09   60.53  14
   1  18   6    8.06   15.39  14
   1  18   7  284.26   22.33  14
   1  18   8   85.39   14.31  14
   1  18   9    8.35   10.61  14
   1  19  -8  657.10   32.34   8
  -1  19   8  964.48   35.99  14
   1  19  -7   48.97    9.23   8
  -1  19   7   46.28   11.52  10
  -1  19   7   52.66   11.82  14
   1  19  -6  103.18   11.52   8
  -1  19   6  110.83   14.92  14
  -1  19   6  103.13   14.65  10
   1  19  -5  675.23   33.67   8
  -1  19   5  749.43   36.99  10
  -1  19   5  771.98   37.53  14
   1  19  -4   21.26   10.83   8
  -1  19   4   15.23   13.78  10
  -1  19   4   48.32   15.23  14
   1  19  -3  345.09   20.68   8
  -1  19   3  384.73   25.38  14
  -1  19   3  362.78   24.43  10
  -1  19   2 1296.17   59.99  10
  -1  19   2 1279.27   60.48  14
  -1  19   1  453.31   28.21  10
  -1  19   1  474.67   29.58  14
  -1  19   0  287.25   22.79  10
   1  19   0  306.77   22.02  14
  -1  19   0  316.34   24.11  14
  -1  19  -1  187.77   19.82  14
   1  19   1  194.13   19.04  14
   1  19   1  200.46   18.33  10
   1  19   2   81.45   15.81  14
  -1  19  -2  102.36   16.14  14
  -1  19  -3  153.56   17.13  14
   1  19   3  191.58   17.81  14
   1  19   4  115.26   15.86  14
   1  19   5   23.17   13.01  14
   1  19   6  606.25   30.96  14
   1  19   7  177.81   14.65  14
   1  19   8  472.42   23.41  14
   1  19   8  473.00   23.30  10
  -1  20   6   84.85    9.69  10
  -1  20   6   89.60    9.58  14
  -1  20   5  442.02   22.51  14
  -1  20   5  402.27   22.63  10
  -1  20   4 1169.18   51.18  14
  -1  20   4 1113.29   50.87  10
  -1  20   3   77.39   12.66  14
  -1  20   3   81.46   12.66  10
  -1  20   2  717.72   35.29  10
  -1  20   2  759.02   35.78  14
  -1  20   1  186.75   14.91  10
  -1  20   1  196.34   16.28  14
  -1  20  -1   13.72   10.28  14
  -1  20  -2 2868.63  119.65  14
   1  20   2 2886.99  119.74  14
   1  20   2 2880.25  119.83  10
   1  20   3  156.51   12.59  10
   1  20   3  137.12   12.02  14
   1  20   4   34.59    9.12  10
   1  20   4   38.04    9.33  14
   1  20   5   13.54    7.23  14
   1  20   5    7.51    8.47  10
  -2   0  20 1645.81   69.27  21
  -2   0  19    0.27   12.51  21
  -2   0  19   23.83   11.23  13
  -2   0  18   33.64   16.84  21
  -2   0  18   53.81   15.57  13
  -2   0  17   13.26   17.95  21
  -2   0  17  -16.31   18.62  13
  -2   0  16   14.41   19.59  21
  -2   0  16  -14.98   23.61  13
  -2   0  15    3.54   20.87  21
   2   0 -15  -41.37   49.46   2
  -2   0  15  -11.62   44.85   1
  -2   0  14 6792.74  277.77  21
  -2   0  14 6770.23  333.84   1
   2   0 -14 5832.66  331.33   2
  -2   0  13   -6.73   16.53  21
   2   0 -13  -36.55   42.46   2
   2   0 -12  203.03   44.72   2
   2   0 -12  239.01   36.78   3
  -2   0  12  270.71   48.50   1
  -2   0  11   25.22   29.35   1
   2   0 -11   11.24   25.04   2
   2   0 -11    5.84   20.70   3
   2   0 -10 6185.08  292.70   2
   2   0 -10 6185.57  284.47   3
  -2   0  10 6350.52  307.64   1
  -2   0  10 6937.23  285.47   4
  -2   0   9    4.27   11.42   5
  -2   0   9    2.85   19.79   1
  -2   0   9   12.46   16.18   4
   2   0  -9   23.06   17.99   2
   2   0  -9   12.45   15.13   3
  -2   0   816286.95  665.75   5
   2   0  -815879.06  671.79   3
  -2   0   815646.86  691.70   1
   2   0  -816574.15  676.58   2
  -2   0   816760.45  674.17   4
  -2   0   7    2.57    8.58   5
  -2   0   7   18.58   11.83   4
  -2   0   7   25.70   17.95   1
   2   0  -7    3.70   10.65   3
   2   0  -7   -3.33   11.96   2
  -2   0   6 3372.01  143.14   5
  -2   0   6 3595.72  148.55   4
   2   0  -6 3241.39  147.76   2
   2   0  -6 3171.11  145.38   3
  -2   0   5    3.87    7.29   4
   2   0  -5    2.78    7.45   2
   2   0  -5    4.02    6.67   3
  -2   0   4 8441.63  358.56   5
   2   0  -4 8674.65  360.88   3
   2   0  -4 8619.50  362.92   2
  -2   0   3    3.60    3.62   5
  -2   0   3   16.90    6.07   4
   2   0  -3    3.03    5.79   2
   2   0  -3   -1.28    4.54   3
  -2   0   2 1311.63   54.92   4
   2   0  -2 1149.97   52.38   3
   2   0  -2 1204.40   54.29   2
  -2   0   1    5.68    4.79   4
  -2   0   1   12.19    5.51   1
   2   0  -1    2.71    3.25   2
  -2   0   029012.64 1168.62   1
  -2   0  -1   57.18    5.73   1
  -2   0  -1   -3.08    6.64   2
   2   0   2 1456.16   63.10   6
  -2   0  -2 1581.22   76.32   2
   2   0   3   -1.55    4.20   6
  -2   0  -3    3.73   12.52   2
  -2   0  -3    3.05    5.86   4
  -2   0  -4 4556.55  200.58   4
   2   0   4 4866.04  196.44   6
  -2   0  -4 4553.50  211.08   2
   2   0   5    5.84    6.72   6
   2   0   5    0.75    7.79   5
   2   0   5   11.01   11.17   1
  -2   0  -5   -1.60   13.57   2
  -2   0  -5    7.24    8.94   4
   2   0   6 7067.12  289.38   5
  -2   0  -6 7026.22  299.19   3
   2   0   6 6811.87  300.08   1
  -2   0  -6 6276.39  303.29   2
   2   0   7   -0.94   11.59   5
   2   0   7    3.74   16.12   1
  -2   0  -7    1.70   15.01   3
  -2   0  -7   -4.43   21.71   2
   2   0   8 3175.62  143.47   5
  -2   0  -8 3290.78  157.95   3
  -2   0  -8 2825.24  162.65   2
   2   0   8 3195.32  161.00   1
   2   0   9    2.42   15.67   5
   2   0   9    8.03   22.02   1
  -2   0  -9   18.50   23.89   3
  -2   0  -9   -3.03   27.69   2
   2   0  10 1602.76   84.09   5
  -2   0 -10 1360.78  105.47   2
  -2   0 -10 1628.78  101.45   3
   2   0  10 1379.77  102.02   1
  -2   0 -11    4.92   17.74   8
   2   0  11    3.24   20.90   5
  -2   0 -11   18.57   15.12  15
  -2   0 -11   26.73   30.86   3
   2   0  11   -7.06   35.35   1
  -2   0 -11   -3.82   35.08   2
  -2   0 -12 3401.20  147.91   8
   2   0  12 3185.22  164.63   5
  -2   0 -12 3495.96  145.40  15
  -2   0 -12 3189.01  194.70   2
  -2   0 -13   15.19   20.76   8
  -2   0 -13   50.60   16.93  15
  -2   0 -13   -4.16   41.41   2
  -2   0 -14   48.82   23.64   8
  -2   0 -14   95.16   20.78  15
  -2   0 -14   96.60   46.92   2
  -2   0 -15    0.53   21.75   8
  -2   0 -15   -9.16   19.19  15
  -2   0 -16 5163.46  216.50   8
   2   0  16 5064.68  215.47  21
   2   0  16 5315.37  214.62  14
  -2   0 -17    9.43   14.55   8
   2   0  17    3.52   14.12  21
   2   0  17   22.51   11.44  14
  -2   0 -18 1166.42   51.86   8
   2   0  18 1160.78   51.33  21
  -2   0 -19    2.38    7.25   8
  -2  -1  20  224.73   14.26  21
  -2   1  20  222.89   13.00  21
  -2  -1  20  223.51   12.20  13
  -2  -1  19  640.99   32.31  21
  -2   1  19  610.00   31.30  21
  -2  -1  19  618.62   31.08  13
  -2   1  19  650.57   30.67  13
  -2   1  18  194.25   19.07  21
  -2  -1  18  200.50   21.01  21
  -2  -1  18  158.02   19.32  13
  -2   1  18  190.93   18.40  13
  -2   1  17  839.50   42.67  21
  -2  -1  17  886.11   44.53  21
  -2   1  17  819.40   43.41  13
  -2  -1  17  748.91   44.52  13
  -2  -1  16 2685.95  114.52  21
  -2   1  16 2559.52  113.30  21
  -2   1  16 2561.67  113.98  13
  -2  -1  15 1666.04  124.43   1
  -2   1  15 1562.20  114.93   1
   2   1 -15 1259.14  117.74   2
   2  -1 -15 1441.84  121.62   2
  -2  -1  15 1615.15   75.31  21
  -2   1  15 1618.47   74.78  21
  -2   1  15 1599.91   75.33  13
  -2   1  14   92.89   20.82  21
  -2  -1  14   84.53   19.89  21
  -2  -1  14  144.68   50.87   1
  -2   1  14  141.52   49.30   1
   2   1 -14   39.38   45.33   2
   2  -1 -14   44.68   44.27   2
  -2   1  13    0.94   16.73  21
   2   1 -13   63.12   33.80   3
  -2   1  13  -11.14   37.65   1
  -2  -1  13   13.09   37.58   1
   2   1 -13   26.87   35.83   2
   2  -1 -13  -25.08   43.43   2
  -2   1  12  495.95   30.61  21
   2   1 -12  547.55   53.18   3
   2  -1 -12  435.73   59.56   2
  -2   1  12  645.28   68.03   1
  -2  -1  12  580.93   68.54   1
   2   1 -12  521.30   59.93   2
   2   1 -11  843.47   61.28   3
   2   1 -11  776.24   65.22   2
   2  -1 -11  750.91   58.10   3
  -2   1  11  972.21   78.31   1
   2  -1 -11  786.67   70.16   2
  -2  -1  11  762.98   76.82   1
  -2  -1  10  509.25   60.12   1
  -2   1  10  720.84   50.11   4
   2   1 -10  647.12   52.09   2
   2   1 -10  572.11   46.92   3
  -2   1  10  644.31   61.49   1
   2  -1 -10  556.08   53.19   2
   2  -1 -10  491.91   44.02   3
  -2   1   9  398.98   31.98   5
   2  -1  -9  480.63   44.77   2
   2  -1  -9  443.38   36.74   3
  -2   1   9  427.39   48.27   1
  -2  -1   9  485.16   52.29   1
   2   1  -9  452.20   40.52   2
  -2   1   9  531.87   41.10   4
   2   1  -9  411.55   36.68   3
  -2  -1   8 1395.75   63.18   5
  -2   1   8 1282.61   66.94   5
   2  -1  -8 1352.13   76.38   2
  -2  -1   8 1250.37   87.44   1
  -2   1   8 1239.28   83.64   1
   2   1  -8 1289.58   73.29   2
   2   1  -8 1309.72   71.23   3
  -2  -1   8 1398.46   68.85   4
  -2   1   8 1354.00   73.77   4
   2  -1  -8 1198.52   69.03   3
  -2  -1   7 8832.86  341.09   5
  -2   1   7 8357.57  345.80   5
  -2  -1   7 8831.98  346.08   4
   2  -1  -7 7576.84  346.34   3
   2  -1  -7 8519.29  352.83   2
   2   1  -7 8058.26  348.18   3
  -2   1   7 7696.99  363.05   1
  -2   1   7 7520.08  350.95   4
   2   1  -7 8449.33  350.59   2
  -2  -1   7 7909.11  366.52   1
  -2   1   617558.44  716.26   5
  -2  -1   617757.84  710.81   5
   2  -1  -617676.34  719.78   2
  -2  -1   619366.13  715.10   4
   2   1  -617691.34  719.17   2
  -2   1   615809.76  719.81   4
  -2   1   616499.95  730.64   1
   2   1  -616927.95  717.19   3
   2  -1  -617226.74  715.88   3
  -2   1   5  645.04   35.32   5
  -2  -1   5  606.98   29.79   5
   2   1  -5  597.74   34.86   3
   2   1  -5  635.30   36.69   2
   2  -1  -5  593.56   33.48   3
   2  -1  -5  554.68   35.47   2
  -2   1   5  644.41   38.00   4
  -2   1   4 3540.94  155.57   5
  -2  -1   4 3876.08  153.50   4
   2   1  -4 3535.26  157.76   2
   2  -1  -4 3616.88  154.06   3
   2   1  -4 3633.97  156.55   3
   2  -1  -4 3715.76  156.86   2
  -2   1   4 3830.17  159.31   4
  -2   1   3 5418.99  207.71   4
  -2   1   3 4713.43  203.93   5
  -2  -1   3 5207.43  202.38   4
   2  -1  -3 4777.69  203.98   2
   2   1  -3 4814.44  206.83   2
   2  -1  -3 4808.26  201.61   3
   2   1  -3 4879.39  204.99   3
  -2   1   2 2011.33   87.45   4
  -2  -1   2 1993.22   83.48   4
  -2   1   2 1964.38   85.44   5
   2   1  -2 2020.31   87.05   2
   2  -1  -2 1950.70   81.19   3
   2   1  -2 2037.60   85.55   3
   2  -1  -2 1988.23   83.41   2
  -2  -1   2 1888.81   91.68   1
   2  -1  -138002.86 1509.53   7
  -2  -1   137848.36 1508.75   4
   2   1  -137197.57 1506.89   5
  -2  -1   137145.97 1512.32   1
   2   1  -138367.05 1509.43   3
   2  -1  -136968.37 1506.28   2
   2   1   036615.97 1490.72   5
  -2   1   036280.37 1492.04   3
  -2  -1   039578.44 1488.52   1
   2   1   1 4033.36  162.14   5
  -2   1  -1 3809.09  163.61   3
  -2   1  -1 3938.51  162.13   1
  -2   1  -1 3665.47  164.69   2
  -2   1  -2 5749.49  237.01   4
  -2   1  -2 5562.18  237.28   3
  -2   1  -2 5677.91  241.09   2
  -2   1  -3 9751.61  402.12   4
   2  -1   3 9529.22  398.71   6
  -2   1  -3 9757.10  407.29   2
   2   1   310087.51  402.20   1
  -2  -1  -4 2202.63  102.20   4
   2  -1   4 2266.37   99.58   6
  -2   1  -4 2307.92  102.40   4
  -2   1  -4 2277.78  108.94   2
   2   1   4 2269.56  104.97   1
   2  -1   5 3175.97  139.58   6
   2  -1   5 3437.05  143.29   5
  -2   1  -5 3156.29  142.39   4
  -2   1  -5 3237.43  150.99   2
   2   1   5 3115.75  147.45   1
   2  -1   6  609.95   36.19   6
   2   1   6  620.05   36.96   5
   2  -1   6  658.63   38.14   5
  -2   1  -6  536.04   36.68   4
  -2  -1  -6  586.84   44.85   3
   2  -1   6  656.02   46.90   1
   2   1   6  609.73   44.98   1
  -2   1  -6  723.82   45.77   3
  -2   1  -6  584.74   46.82   2
   2   1   7 4608.47  191.51   5
   2  -1   7 4514.10  190.47   6
   2  -1   7 4467.31  191.10   5
   2  -1   7 4044.05  203.65   1
  -2  -1  -7 4376.54  203.54   3
  -2   1  -7 4168.52  200.68   3
   2   1   7 4302.95  203.67   1
  -2   1  -7 3992.08  204.70   2
   2   1   8 6882.86  289.64   5
   2  -1   8 6931.06  289.01   5
  -2   1  -8 6585.95  301.61   3
   2   1   8 6657.51  305.60   1
  -2  -1  -8 7267.62  305.80   3
   2  -1   8 6333.98  306.32   1
  -2   1  -8 6306.22  307.96   2
   2   1   9  340.04   31.65   5
   2  -1   9  342.59   30.29   5
   2  -1   9  307.98   42.36   1
   2   1   9  341.54   42.66   1
  -2  -1  -9  316.42   41.52   3
  -2   1  -9  340.97   40.47   3
  -2   1  -9  264.82   45.28   2
   2   1  10   66.31   23.09   5
   2  -1  10   92.65   21.41   5
  -2   1 -10   31.72   25.90   3
   2  -1  10   72.37   31.73   1
  -2   1 -10   62.68   33.10   2
  -2  -1 -11 2149.66   97.82   8
  -2   1 -11 2185.54   98.20   8
   2   1  11 1983.35  113.83   5
   2  -1  11 2349.15  113.35   5
  -2   1 -11 2208.84   96.03  15
  -2  -1 -11 2208.46   95.95  15
   2  -1  11 2164.65  141.01   1
  -2   1 -11 2114.57  130.52   3
  -2   1 -11 1962.41  139.55   2
  -2   1 -12 2719.20  123.03   8
   2   1  12 2611.67  140.11   5
  -2  -1 -12 2745.60  122.14   8
   2  -1  12 2714.44  138.75   5
  -2   1 -12 2803.22  120.53  15
  -2  -1 -12 2891.14  120.33  15
  -2   1 -12 3031.36  164.52   3
  -2   1 -12 2535.92  168.59   2
  -2  -1 -12 2762.55  170.00   2
  -2   1 -13    9.42   21.24   8
  -2  -1 -13   -4.59   21.94   8
  -2   1 -13   48.32   17.66  15
  -2  -1 -13   45.37   17.02  15
  -2  -1 -13   24.07   38.83   2
  -2   1 -13   -8.53   41.59   2
  -2  -1 -14 3753.86  160.00   8
  -2   1 -14 3578.34  160.90   8
  -2   1 -14 3790.05  158.11  15
  -2  -1 -14 3736.60  158.53  15
  -2   1 -15  252.37   28.25   8
  -2  -1 -15  278.47   26.43   8
  -2  -1 -15  267.57   25.21  15
  -2   1 -15  253.02   24.55  15
  -2   1 -16  465.67   31.56   8
  -2  -1 -16  447.62   30.34   8
   2   1  16  438.68   28.53  21
   2   1  16  485.02   27.64  14
  -2  -1 -17  334.17   22.84   8
  -2   1 -17  337.21   24.21   8
   2   1  17  335.99   21.22  21
   2  -1  17  322.82   22.93  21
   2   1  17  264.27   19.57  14
  -2  -1 -18  335.34   20.12   8
  -2   1 -18  325.51   20.15   8
   2  -1  18  301.46   19.92  21
  -2  -1 -19   13.89    6.41   8
  -2   1 -19   17.31    7.56   8
   2  -1  19   15.15    5.75  21
  -2  -2  20  615.89   28.84  21
  -2  -2  20  618.34   27.22  13
  -2  -2  19  147.30   16.08  21
  -2   2  19  178.51   14.43  21
  -2  -2  19  172.66   15.19  13
  -2   2  19  143.19   13.32  13
  -2   2  18  182.24   17.81  21
  -2  -2  18  191.05   21.37  21
  -2  -2  18  153.64   19.92  13
  -2   2  18  212.65   17.97  13
  -2  -2  17  995.04   49.86  21
  -2   2  17  962.12   47.75  21
  -2  -2  17  939.20   50.13  13
  -2   2  17  995.28   48.16  13
  -2   2  16 1047.14   51.38  21
  -2  -2  16 1009.98   54.06  21
  -2   2  16 1066.39   52.51  13
  -2   2  15 2063.26   91.87  21
  -2  -2  15 2013.43   93.22  21
  -2   2  15 2087.80   92.75  13
  -2  -2  14   28.37   45.77   1
   2  -2 -14   46.52   43.42   2
  -2   2  14   19.94   36.36   1
   2   2 -14   -4.20   43.07   2
  -2   2  14   25.40   18.31  21
  -2   2  14    3.56   20.46  13
   2   2 -13  864.28   82.67   2
   2   2 -13  857.05   71.73   3
   2  -2 -13  889.51   85.71   2
  -2   2  13  967.50   84.42   1
  -2  -2  13  832.12   89.66   1
  -2   2  13  904.48   45.18  21
  -2   2  13  821.96   45.73  13
  -2   2  12  294.18   21.93  21
  -2   2  12  373.36   55.52   1
   2  -2 -12  261.99   53.59   2
   2   2 -12  261.16   45.14   2
   2   2 -12  310.15   41.60   3
  -2  -2  12  265.04   53.06   1
   2   2 -11 1031.14   70.10   3
   2   2 -11  882.48   71.44   2
  -2   2  11 1009.82   79.92   1
   2  -2 -11  913.35   80.06   2
  -2   2  11 1067.48   70.07   4
  -2  -2  11  989.51   88.53   1
  -2   2  10   67.25   18.63   5
  -2  -2  10   47.11   29.90   1
  -2   2  10   49.46   20.61   4
   2   2 -10   62.01   24.15   2
   2  -2 -10   75.69   29.67   2
   2  -2 -10   66.14   21.43   3
  -2   2  10   36.61   27.73   1
   2   2 -10   58.49   22.36   3
  -2   2   9 4505.02  204.32   5
   2  -2  -9 4516.85  219.94   2
   2   2  -9 4651.34  211.89   2
  -2   2   9 5147.48  215.66   4
   2   2  -9 4370.77  208.81   3
   2  -2  -9 4566.38  207.82   3
  -2  -2   9 4461.26  231.90   1
  -2   2   9 5020.22  228.01   1
  -2   2   8 1135.28   62.44   5
   2  -2  -8 1141.18   72.24   2
  -2   2   8 1220.62   69.40   4
   2   2  -8 1146.41   65.78   2
   2  -2  -8 1175.73   64.10   3
   2   2  -8 1074.36   64.73   3
  -2   2   8 1245.66   78.06   1
  -2  -2   8 1111.27   80.30   1
  -2   2   739807.54 1612.92   5
  -2  -2   741173.63 1603.00   5
   2  -2  -740120.34 1620.83   2
   2   2  -738388.35 1613.66   3
  -2   2   739406.45 1627.24   1
  -2  -2   741867.32 1605.07   4
  -2   2   736474.47 1618.06   4
   2   2  -738605.05 1614.81   2
   2  -2  -738654.95 1611.62   3
  -2  -2   735721.08 1631.28   1
  -2  -2   611768.99  476.88   5
  -2   2   612176.99  488.00   5
   2  -2  -612470.59  492.12   2
  -2  -2   612388.89  478.27   4
   2   2  -611351.30  486.57   3
   2  -2  -611831.89  484.71   3
  -2   2   611625.10  497.88   1
   2   2  -611997.29  488.32   2
  -2   2   5 3235.32  106.00   5
  -2  -2   5 3099.30   92.16   4
  -2   2   5 2754.31  107.65   4
  -2   2   5 3130.00  115.69   1
   2  -2  -5 2945.96  106.05   2
   2  -2  -5 3134.75  100.33   3
   2   2  -5 2942.49  103.30   3
  -2   2   418241.84  753.09   5
  -2  -2   417111.35  761.67   1
  -2   2   418792.43  756.32   4
   2   2  -418353.03  752.31   3
   2  -2  -419469.82  753.31   2
   2  -2  -418430.33  748.06   3
  -2   2   3 1574.49   72.99   5
  -2  -2   3 1609.77   80.29   1
   2  -2  -3 1643.89   71.89   2
   2   2  -3 1602.65   74.38   2
   2  -2  -3 1585.74   67.67   3
   2   2  -3 1591.16   72.97   3
  -2   2   3 1561.13   75.11   4
  -2   2   224321.98  970.03   5
  -2  -2   224751.28  963.65   4
   2   2  -221920.90  963.18   5
  -2  -2   225249.47  968.98   6
   2   2  -225243.57  971.61   2
   2  -2  -224604.68  966.32   2
   2   2  -225369.07  969.91   3
  -2  -2   225121.27  974.83   1
   2   2  -1   99.92    8.74   5
  -2  -2   1  122.74    8.48   4
   2  -2  -1  109.37   10.81   7
  -2  -2   1  123.54    9.81   6
   2   2  -1  119.90   10.97   3
  -2  -2   1  129.82   12.51   1
   2   2   0 5218.22  212.68   5
  -2  -2   0 5169.85  213.28   4
  -2  -2   0 5190.17  210.86   6
  -2   2   0 5108.59  212.15   3
   2   2   125339.67 1006.12   5
  -2   2  -125981.87 1010.47   4
  -2   2  -124863.08 1006.75   3
  -2   2  -123910.48 1006.01   2
  -2   2  -236532.77 1468.73   4
   2   2   237199.67 1465.48   5
  -2   2  -237220.27 1466.59   2
  -2   2  -236101.38 1467.09   3
   2   2   235339.28 1462.30   1
  -2   2  -3 2305.38  100.45   4
   2  -2   3 2221.62   98.39   6
  -2   2  -3 2220.18  100.50   3
  -2   2  -3 2184.42  100.00   2
   2   2   3 2140.21   97.49   1
   2  -2   4   66.63   10.46   6
  -2   2  -4   81.81   14.98   2
  -2   2  -4   81.93   12.26   4
   2   2   4   50.14   11.64   1
   2  -2   5 2856.49  127.16   5
  -2   2  -5 2802.93  125.34   4
   2  -2   5 2754.76  124.50   6
  -2   2  -5 2795.89  130.69   2
   2   2   5 2760.93  130.10   1
   2  -2   6  110.33   16.66   5
   2   2   6  103.28   15.74   5
   2  -2   6   93.07   14.98   6
   2   2   6   84.31   19.60   1
  -2   2  -6  112.03   21.01   2
  -2   2  -6   95.85   15.03   4
  -2   2  -6   74.11   18.59   3
   2  -2   7 4889.00  212.13   6
   2   2   7 4890.42  212.53   5
   2  -2   7 4908.79  212.40   5
   2  -2   7 4688.00  227.46   1
   2   2   7 4580.51  221.58   1
  -2   2  -7 5051.37  222.12   3
  -2   2  -7 4986.08  225.86   2
   2  -2   8  546.46   39.08   6
   2  -2   8  579.70   38.59   5
   2   2   8  556.02   39.85   5
   2  -2   8  445.08   48.04   1
   2   2   8  593.87   49.79   1
  -2   2  -8  570.99   47.67   3
  -2   2  -8  504.23   49.09   2
   2  -2   9 1725.89   89.36   5
   2   2   9 1738.41   92.98   5
   2  -2   9 1772.40  111.51   1
  -2   2  -9 1846.61  105.07   3
  -2   2  -9 1742.97  110.72   2
   2  -2  10 4422.10  195.66   5
   2   2  10 4299.18  201.31   5
  -2   2 -10 4625.75  217.09   3
  -2   2 -10 3929.41  222.47   2
   2  -2  10 4274.62  225.02   1
   2  -2  11 1566.53   83.86   5
  -2   2 -11 1453.54   70.93   8
   2   2  11 1512.58   88.54   5
  -2  -2 -11 1491.97   69.94   8
  -2   2 -11 1427.27   68.23  15
  -2  -2 -11 1583.14   68.26  15
  -2   2 -11 1479.08  102.01   3
   2  -2  11 1380.26  109.47   1
  -2   2 -11 1226.27  106.98   2
   2   2  12  465.74   46.92   5
  -2   2 -12  468.86   35.41   8
  -2  -2 -12  509.36   34.00   8
  -2   2 -12  535.43   31.84  15
  -2  -2 -12  532.98   31.12  15
   2  -2  12  479.97   68.54   1
  -2   2 -12  507.72   62.06   3
  -2   2 -12  409.76   64.24   2
  -2   2 -13  540.84   38.65   8
   2   2  13  569.35   53.29   5
  -2  -2 -13  563.54   36.89   8
  -2  -2 -13  609.88   35.01  15
  -2   2 -13  643.16   35.70  15
  -2   2 -13  596.07   76.84   2
  -2   2 -13  599.69   70.46   3
  -2   2 -14    8.75   22.64   8
  -2  -2 -14   19.69   20.47   8
  -2  -2 -14   59.11   20.52  15
  -2   2 -14   49.32   18.68  15
  -2  -2 -15 1982.76   86.19   8
  -2   2 -15 1734.75   87.47   8
  -2   2 -15 1880.44   84.72  15
   2   2  15 1965.91   84.43  14
  -2  -2 -16    1.61   16.95   8
  -2   2 -16   -5.77   19.93   8
   2   2  16   12.08   14.38  14
  -2  -2 -17 1757.91   74.06   8
  -2   2 -17 1702.31   75.09   8
   2  -2  17 1762.35   75.04  21
   2   2  17 1551.42   72.58  14
  -2  -2 -18   21.35   11.23   8
  -2   2 -18   23.61   12.53   8
   2  -2  18   17.22   12.10  21
  -2   2 -19 1392.03   56.28   8
   2  -2  19 1273.67   55.79  21
  -2  -3  20  155.40   11.20  21
  -2  -3  20  145.94    9.37  13
  -2  -3  19  237.72   18.09  21
  -2  -3  19  237.61   17.43  13
  -2  -3  18 2662.49  115.46  21
  -2   3  18 2587.80  113.46  21
  -2   3  18 2792.48  113.65  13
  -2  -3  18 2758.11  115.76  13
   2   3 -17  384.12   27.89   8
  -2  -3  17  408.65   29.74  21
  -2   3  17  398.82   26.53  21
  -2   3  17  474.79   27.29  13
   2   3 -16 2982.92  132.29   8
  -2  -3  16 2965.64  132.89  21
  -2   3  16 3077.65  130.69  21
  -2   3  16 3202.06  131.37  13
   2   3 -15 4299.48  187.23   8
  -2  -3  15 4313.58  187.38  21
  -2   3  15 4519.83  185.63  21
  -2   3  15 4516.54  186.15  13
   2   3 -14  291.06   26.22   8
  -2   3  14  360.06   51.69   1
   2   3 -14  265.97   55.19   2
   2   3 -14  289.97   49.11   3
  -2  -3  14  248.19   60.24   1
   2  -3 -14  190.83   49.83   2
  -2   3  14  320.32   24.94  21
  -2   3  14  272.32   25.47  13
   2   3 -13 1550.51   72.30   8
   2   3 -13 1390.61  106.17   2
   2   3 -13 1467.37  100.67   3
  -2   3  13 1580.50  106.83   1
  -2  -3  13 1611.34  126.25   1
   2  -3 -13 1414.10  111.43   2
  -2   3  13 1558.09   70.29  21
  -2   3  13 1523.62   71.29  13
   2   3 -12  212.13   21.31   8
  -2  -3  12  254.83   57.12   1
  -2   3  12  239.07   39.02   4
   2  -3 -12  173.23   45.95   2
   2   3 -12  294.66   43.37   2
  -2   3  12  233.99   43.65   1
   2   3 -12  175.83   36.86   3
  -2   3  12  216.48   19.60  21
  -2   3  12  232.67   21.53  13
   2   3 -11  729.94   59.96   2
  -2   3  11  725.01   65.27   1
   2   3 -11  757.68   59.61   3
  -2   3  11  760.23   59.78   4
  -2  -3  11  680.20   75.18   1
   2  -3 -11  621.85   66.62   2
  -2   3  10  242.51   28.96   5
   2   3 -10  321.29   35.15   3
  -2   3  10  241.14   38.46   1
  -2   3  10  343.14   38.20   4
  -2  -3  10  227.74   45.31   1
   2   3 -10  254.19   35.03   2
   2  -3 -10  216.34   41.00   2
  -2   3   9  242.79   26.94   5
  -2   3   9  222.89   30.25   4
  -2  -3   9  205.73   37.16   1
  -2   3   9  232.92   34.39   1
   2  -3  -9  192.58   35.11   2
   2   3  -9  218.75   27.63   2
   2   3  -9  204.80   27.01   3
  -2   3   8   50.67   16.25   5
  -2   3   8   50.53   19.67   4
  -2   3   8   35.73   20.94   1
   2  -3  -8   25.25   24.18   2
   2   3  -8   51.18   16.18   2
   2   3  -8   33.69   14.53   3
  -2  -3   8   55.76   24.28   1
  -2  -3   7  275.55   27.07   6
  -2   3   7  222.30   24.47   5
   2  -3  -7  246.14   23.35   3
  -2   3   7  214.25   26.58   4
   2   3  -7  223.27   24.05   3
   2  -3  -7  228.93   30.25   2
  -2   3   7  240.90   28.45   1
   2   3  -7  236.34   23.79   2
  -2   3   6 9668.90  381.23   5
  -2  -3   6 9203.74  364.79   5
  -2  -3   6 9065.98  379.95   6
  -2   3   6 8932.71  385.45   1
   2   3  -6 8852.11  378.50   2
   2   3  -6 9077.21  378.08   3
   2  -3  -6 9043.67  384.90   2
  -2   3   5  106.59   15.87   5
  -2  -3   5   80.24    5.29   5
  -2  -3   5   70.97   17.65   1
  -2   3   5   82.01   16.47   1
  -2   3   5   56.83   14.26   4
   2  -3  -5   86.54   16.54   2
   2   3  -5   86.44   13.76   3
  -2   3   4  346.57   23.54   5
  -2   3   4  303.43   23.52   4
  -2  -3   4  389.50   29.41   1
  -2   3   4  301.10   24.05   1
   2   3  -4  310.41   20.91   3
   2  -3  -4  414.39   25.38   2
  -2   3   3  962.38   51.35   5
  -2  -3   3  987.04   49.96   6
  -2  -3   3 1027.97   56.52   1
   2  -3  -3  958.57   50.58   2
   2   3  -3 1076.70   51.28   3
  -2   3   3  933.28   53.57   1
   2   3  -2 2879.01  126.67   5
  -2   3   2 2776.76  132.89   5
  -2  -3   2 3171.64  131.51   6
  -2  -3   2 3317.31  136.54   1
   2   3  -2 3157.52  133.07   3
   2  -3  -2 3211.33  129.21   2
  -2  -3   1  649.11   31.99   6
   2   3  -1  593.90   31.54   5
  -2  -3   1  706.05   34.45   1
  -2   3   1  609.34   27.76   3
  -2  -3   0  521.36   25.98   6
   2   3   0  458.05   28.17   5
  -2   3   0  480.97   30.86   4
  -2  -3   0  580.29   25.70   1
  -2   3   0  533.91   26.06   3
  -2  -3  -118511.63  743.99   6
   2   3   118193.54  749.31   5
  -2   3  -118160.54  752.70   4
  -2  -3  -118625.83  744.21   7
  -2   3  -118218.04  744.71   2
  -2   3  -118776.63  748.16   3
  -2   3  -221122.81  292.03   4
   2   3   221634.51  283.56   5
  -2   3  -221281.41  284.99   3
  -2   3  -221242.91  275.93   2
   2  -3   3 5262.74  221.29   6
  -2   3  -3 5159.32  221.75   4
  -2   3  -3 5171.21  219.00   2
  -2   3  -3 5202.08  221.38   3
   2   3   3 5224.57  215.46   1
   2  -3   4   12.52    9.30   6
   2   3   4   33.74    9.66   1
  -2   3  -4   49.15   11.05   4
  -2   3  -4   24.63   10.65   3
  -2   3  -4   29.32   10.03   2
   2  -3   5 5053.77  213.03   6
  -2   3  -5 5023.73  211.84   4
  -2   3  -5 5151.83  215.86   2
   2   3   5 5358.23  214.97   1
  -2  -3  -5 5008.14  226.21   2
   2  -3   6  762.67   48.69   5
  -2   3  -6  814.61   46.41   4
   2  -3   6  807.67   48.44   6
  -2   3  -6  872.71   53.25   2
   2   3   6  840.51   51.70   1
  -2  -3  -6  837.11   59.78   2
   2  -3   7  557.27   39.21   5
  -2   3  -7  591.47   38.26   4
   2   3   7  641.69   42.46   5
   2  -3   7  539.75   39.15   6
  -2  -3  -7  469.72   48.26   2
  -2   3  -7  592.76   46.33   2
   2   3   8 6544.91  289.97   5
   2  -3   8 6768.10  289.14   6
   2  -3   8 6742.48  287.00   5
  -2   3  -8 6820.71  303.20   2
   2  -3   8 6869.91  310.15   1
  -2   3  -8 6587.47  298.73   3
  -2  -3  -8 6170.71  305.03   2
   2  -3   9 7276.82  300.30   6
   2   3   9 6386.61  298.84   5
   2  -3   9 6835.94  294.44   5
  -2   3  -9 6614.85  315.97   2
  -2   3  -9 7029.17  312.04   3
  -2  -3  -9 6951.26  319.07   2
   2  -3   9 6659.82  321.83   1
   2   3  10 1807.47  102.08   5
   2  -3  10 2002.93   97.85   5
   2  -3  10 1821.44  123.23   1
  -2   3 -10 2009.46  116.94   3
  -2  -3 -10 1636.30  115.18   2
  -2   3 -10 1852.90  121.37   2
   2   3  11   76.04   27.16   5
   2  -3  11   61.05   21.64   5
  -2  -3 -11   48.71   18.42   8
  -2   3 -11   50.71   19.63   8
  -2   3 -11   38.88   15.48  15
  -2   3 -11   30.72   37.22   2
  -2  -3 -11   89.45   36.66   2
  -2   3 -11   48.42   32.81   3
   2  -3  11   53.47   38.74   1
   2   3  12  718.45   58.07   5
  -2   3 -12  679.71   42.20   8
  -2  -3 -12  723.32   40.39   8
  -2  -3 -12  723.96   38.49  15
  -2   3 -12  708.52   38.76  15
  -2   3 -12  699.03   71.72   3
   2  -3  12  611.93   79.02   1
  -2   3 -12  613.50   76.75   2
  -2  -3 -12  604.32   70.45   2
  -2   3 -13  640.50   40.92   8
  -2  -3 -13  576.96   37.80   8
   2   3  13  627.08   56.88   5
  -2  -3 -13  564.43   69.37   2
  -2   3 -13  682.83   73.71   3
  -2   3 -13  563.81   74.98   2
   2  -3  13  660.13   84.25   1
  -2  -3 -13  606.59   36.72  15
  -2   3 -13  684.89   36.56  15
  -2  -3 -14  140.39   22.51   8
  -2   3 -14  129.67   25.72   8
  -2  -3 -14  140.34   21.81  15
  -2   3 -14  164.55   20.60  15
   2   3  14  177.52   20.17  14
  -2   3 -15 2822.93  130.74   8
  -2  -3 -15 3103.80  128.67   8
  -2   3 -15 3004.66  127.49  15
   2   3  15 2985.19  127.74  14
  -2  -3 -16  469.88   28.14   8
  -2   3 -16  398.52   30.14   8
   2   3  16  407.46   26.16  14
  -2  -3 -17   31.89   13.96   8
  -2   3 -17   20.05   15.52   8
   2  -3  17   15.06   16.57  21
   2   3  17   13.18   11.89  14
  -2  -3 -18   41.92   10.78   8
  -2   3 -18   46.57   12.28   8
   2  -3  18   53.26   12.82  21
  -2   3 -19  445.74   20.52   8
   2  -3  19  404.25   20.11  21
  -2  -4  19  103.95   13.32  21
  -2  -4  19   95.47   13.28  13
   2   4 -18  249.55   20.85   8
  -2  -4  18  289.03   21.54  21
  -2  -4  18  223.71   21.95  13
  -2   4  18  272.09   18.58  13
   2   4 -17  484.62   31.75   8
  -2   4  17  513.82   28.84  21
  -2  -4  17  464.09   32.30  21
  -2   4  17  555.27   29.61  13
   2   4 -16  553.95   36.32   8
  -2   4  16  567.12   33.16  21
  -2   4  16  633.70   34.09  13
   2   4 -15  594.43   39.07   8
  -2   4  15  668.44   36.48  21
  -2   4  15  684.61   36.96  13
   2   4 -14 4012.16  174.28   8
   2   4 -14 3398.59  215.74   2
   2   4 -14 4032.96  209.73   3
  -2  -4  14 3901.88  237.03   1
   2  -4 -14 3697.53  214.67   2
  -2   4  14 4119.30  172.04  21
  -2   4  14 4304.50  172.69  13
   2   4 -13  544.76   34.78   8
  -2  -4  13  556.48   78.54   1
   2   4 -13  531.07   57.73   3
  -2   4  13  562.44   59.94   1
   2  -4 -13  581.46   66.46   2
   2   4 -13  488.33   61.48   2
  -2   4  13  594.60   32.94  21
  -2   4  13  554.92   33.42  13
  -2   4  12  453.47   53.50   1
  -2   4  12  450.07   51.49   4
   2  -4 -12  365.52   55.21   2
   2   4 -12  439.62   51.45   2
   2   4 -12  372.67   46.86   3
  -2  -4  12  463.47   68.69   1
   2   4 -12  439.71   29.13   8
  -2   4  12  418.92   28.03  13
  -2   4  11  265.31   34.58   5
  -2   4  11  343.83   44.47   1
   2   4 -11  233.54   37.78   3
  -2  -4  11  326.20   57.49   1
   2   4 -11  331.91   42.02   2
  -2   4  11  407.48   44.64   4
   2  -4 -11  252.05   46.05   2
  -2   4  10 1088.01   67.70   5
  -2   4  10 1125.88   74.63   4
  -2   4  10 1131.93   75.94   1
   2   4 -10 1021.66   70.19   2
   2   4 -10  996.37   69.55   3
  -2  -4  10 1063.97   91.25   1
   2  -4 -10 1018.59   80.75   2
  -2   4   9  379.39   36.13   5
   2   4  -9  364.32   36.66   2
   2   4  -9  374.96   36.23   3
   2  -4  -9  357.29   43.40   2
  -2   4   9  440.76   41.38   4
  -2   4   9  460.39   42.72   1
  -2  -4   8 8895.38  369.62   6
  -2   4   8 8420.82  367.00   5
  -2   4   8 8955.60  374.54   4
  -2   4   8 8770.93  372.98   1
   2   4  -8 8427.64  366.35   3
   2  -4  -8 7942.60  377.38   2
   2   4  -8 8426.08  366.71   2
  -2   4   7 4284.17  179.30   5
  -2  -4   7 3802.50  176.09   6
  -2  -4   7 3447.90  188.94   1
  -2   4   7 3928.01  182.62   4
  -2   4   7 4036.07  180.44   1
   2   4  -7 3939.95  175.33   3
   2  -4  -7 3714.75  183.35   2
   2   4  -7 3616.92  173.99   2
  -2   4   6  812.38   49.80   5
  -2  -4   6  797.65   47.76   6
   2   4  -6  720.82   45.51   2
  -2   4   6  756.42   49.04   1
  -2   4   6  595.45   48.50   4
   2   4  -6  715.53   45.49   3
  -2  -4   6  752.99   56.80   1
   2  -4  -6  726.34   50.96   2
  -2   4   529448.13 1087.59   5
   2   4  -527040.46 1081.83   2
   2   4  -527680.25 1081.45   3
  -2   4   528058.65 1085.42   1
  -2  -4   528105.85 1094.94   1
   2  -4  -526338.76 1084.21   2
  -2   4   4  357.15   28.53   5
  -2   4   4  300.54   27.26   1
   2   4  -4  365.72   26.90   3
   2  -4  -4  313.36   26.39   2
  -2  -4   4  292.38   29.77   1
   2   4  -3  276.48   16.91   5
  -2   4   3  280.81   24.34   5
  -2  -4   3  267.08   21.67   6
  -2   4   3  283.59   24.30   1
  -2  -4   3  247.33   24.67   1
  -2   4   3  295.27   15.80   3
   2  -4  -3  288.05   21.17   2
  -2  -4   2 7201.66  293.68   6
   2   4  -2 6808.70  289.43   5
  -2   4   2 6422.45  295.47   1
  -2   4   2 6847.59  286.27   3
   2   4  -2 7558.85  287.09   4
  -2  -4   1 7631.58  267.03   6
   2   4  -1 7148.69  266.79   5
  -2   4   1 7146.04  272.40   4
  -2   4   1 7099.95  261.53   3
  -2  -4   0   89.67    9.85   6
  -2   4   0   75.63   12.57   4
  -2   4   0   76.73    6.93   2
  -2   4   0   78.74    9.01   3
  -2  -4  -1 3672.12  154.08   6
  -2   4  -1 3661.62  161.76   4
   2   4   1 3874.84  160.05   5
  -2   4  -1 3619.76  152.82   2
  -2   4  -1 3728.12  156.80   3
   2   4   2 6609.96  260.24   5
  -2  -4  -2 6878.47  255.33   7
  -2   4  -2 6500.52  261.45   4
  -2   4  -2 6794.44  254.72   2
  -2   4  -2 6897.38  259.16   3
   2  -4   3 3305.04  150.44   6
  -2   4  -3 3358.51  149.71   4
  -2   4  -3 3457.61  145.89   2
  -2   4  -3 3386.52  149.46   3
   2   4   4  124.18   15.74   5
   2  -4   4  101.71   15.98   6
  -2   4  -4  101.33   14.34   4
  -2   4  -4  109.63   14.92   2
  -2   4  -4   92.09   15.79   3
  -2  -4  -4  129.05   21.20   2
  -2   4  -5  238.52   21.42   4
   2  -4   5  201.48   22.04   6
   2   4   5  201.40   21.25   5
  -2   4  -5  211.23   22.60   2
  -2   4  -5  218.01   23.58   3
  -2  -4  -5  185.31   26.20   2
   2  -4   6  163.40   22.16   6
  -2   4  -6  178.12   19.84   4
  -2   4  -6  171.64   22.59   2
  -2   4  -6  170.29   24.69   3
  -2  -4  -6  174.29   27.70   2
   2   4   7 1278.09   78.06   5
  -2   4  -7 1462.90   75.11   4
   2  -4   7 1525.17   79.93   5
   2  -4   7 1533.78   80.95   6
  -2   4  -7 1606.80   86.63   2
  -2  -4  -7 1586.97   93.24   2
   2  -4   8  609.40   45.52   6
   2  -4   8  586.83   43.58   5
   2   4   8  597.30   46.45   5
  -2   4  -8  714.88   55.34   2
   2  -4   8  669.96   60.45   1
  -2  -4  -8  608.75   56.25   2
   2  -4   9 1520.28   80.89   5
   2   4   9 1531.45   86.03   5
   2  -4   9 1484.90   85.00   6
  -2   4  -9 1455.29   96.95   2
   2  -4   9 1470.35  104.12   1
  -2  -4  -9 1369.14   96.03   2
   2   4  10  330.29   38.52   5
   2  -4  10  315.33   37.77   6
   2  -4  10  311.99   33.67   5
  -2   4 -10  335.62   50.83   2
  -2  -4 -10  270.20   45.86   2
   2  -4  10  345.48   54.02   1
  -2   4 -10  294.32   42.86   3
  -2   4 -11  100.59   20.24   8
  -2  -4 -11   53.04   18.24   8
   2   4  11   60.65   27.14   5
  -2  -4 -11   78.38   16.07  15
   2  -4  11   73.60   43.14   1
  -2  -4 -11   80.84   38.34   2
  -2   4 -11    3.74   37.29   2
  -2   4 -11  103.38   35.14   3
  -2  -4 -12  403.72   56.11   2
  -2   4 -12  226.48   59.39   2
  -2   4 -12  323.68   54.42   3
   2  -4  12  316.53   62.84   1
   2   4  12  343.31   43.32   5
  -2   4 -12  388.73   30.03   8
  -2  -4 -12  371.75   27.66   8
  -2  -4 -13 3897.13  164.32   8
  -2   4 -13 3655.09  166.66   8
   2   4  13 3323.12  187.08   5
   2   4  13 4025.05  194.50   4
  -2   4 -13 3877.07  209.74   3
  -2  -4 -13 3744.79  210.01   2
   2  -4  13 3809.80  227.62   1
  -2   4 -13 3223.53  211.53   2
  -2   4 -13 4058.09  163.46  15
   2   4  13 4008.69  163.92  14
  -2   4 -14   43.11   22.07   8
  -2  -4 -14   63.76   18.73   8
  -2   4 -14   76.72   17.49  15
   2   4  14   56.42   17.34  14
  -2   4 -15  187.57   24.13   8
  -2  -4 -15  200.29   21.33   8
  -2   4 -15  184.23   20.09  15
   2   4  15  193.17   20.31  14
  -2   4 -16  525.72   33.99   8
  -2  -4 -16  581.03   31.58   8
   2   4  16  496.71   30.09  14
  -2  -4 -17  242.84   17.97   8
  -2   4 -17  175.49   19.62   8
   2  -4  17  230.06   20.09  21
   2   4  17  196.56   16.90  14
  -2   4 -18  540.33   28.56   8
   2  -4  18  579.83   28.51  21
  -2  -5  19   67.71   12.01  13
   2   5 -18  178.49   17.59   8
  -2  -5  18  155.71   19.46  13
   2   5 -17  913.43   47.42   8
  -2   5  17  972.81   45.04  13
   2   5 -16 1740.13   82.70   8
  -2   5  16 1858.98   80.13  13
   2   5 -15 1016.42   54.68   8
  -2  -5  15 1032.31   54.32  21
  -2   5  15 1106.47   51.54  13
   2  -5 -14  375.20   55.78   2
   2   5 -14  412.62   55.35   3
  -2  -5  14  411.75   73.36   1
   2   5 -14  383.47   31.16   8
  -2   5  14  397.86   28.08  13
   2   5 -13 1751.23  111.98   3
  -2  -5  13 1672.86  138.39   1
  -2   5  13 1800.17  112.97   4
   2  -5 -13 1712.54  115.35   2
   2   5 -13 1674.68   81.10   8
  -2   5  13 1823.36   79.25  13
  -2   5  12 3444.65  173.58   4
  -2   5  12 3553.91  170.83   1
   2   5 -12 3289.67  168.93   3
  -2  -5  12 3326.25  200.62   1
   2  -5 -12 2842.68  172.40   2
   2   5 -12 3041.92  137.13   8
  -2   5  12 3257.36  136.21  13
  -2   5  11   26.34   23.39   5
  -2   5  11   32.70   26.95   1
   2   5 -11   46.16   26.62   3
   2  -5 -11   55.67   31.56   2
  -2   5  11   30.52   31.00   4
  -2   5  10 1101.40   71.66   5
  -2   5  10 1115.93   78.32   4
   2   5 -10 1037.00   72.30   3
  -2   5  10 1170.13   75.77   1
   2  -5 -10 1088.48   81.46   2
  -2   5   9 1333.83   79.71   5
  -2  -5   9 1364.55   81.49   6
  -2   5   9 1344.66   84.90   4
  -2   5   9 1375.19   81.50   1
   2   5  -9 1320.66   79.73   3
   2  -5  -9 1215.60   85.66   2
  -2   5   8  211.79   29.00   5
  -2  -5   8  227.98   28.23   6
   2  -5  -8  205.24   31.92   2
  -2  -5   8  248.45   39.59   1
   2   5  -8  192.93   26.82   3
  -2   5   8  227.23   28.48   1
  -2   5   8  203.90   32.33   4
  -2  -5   7   24.06   15.18   6
  -2   5   7   50.95   20.04   5
  -2   5   7   16.67   15.49   1
   2  -5  -7   26.18   18.91   2
  -2   5   7    9.75   16.67   4
  -2  -5   7   50.16   22.95   1
   2   5  -7   16.92   14.51   3
  -2   5   6 4888.69  209.05   5
  -2  -5   6 4718.04  218.33   1
   2   5  -6 4694.59  202.88   3
  -2   5   6 4589.07  203.99   1
   2  -5  -6 4488.55  204.86   2
  -2   5   5 4161.30  177.22   5
  -2  -5   5 3916.44  181.39   1
  -2   5   5 3612.04  169.78   1
   2   5  -5 3504.26  167.86   3
   2  -5  -5 3756.49  169.21   2
  -2   5   4   92.43   18.16   5
  -2  -5   4  103.34   15.71   6
   2  -5  -4  121.04   16.26   2
  -2  -5   4  139.73   22.35   1
  -2   5   4   89.68   19.48   4
   2   5  -4  135.56   18.10   3
  -2   5   4  100.61   10.84   3
  -2   5   4  100.84   16.76   1
  -2  -5   3  529.53   34.34   6
   2   5  -3  536.63   29.84   5
  -2   5   3  522.50   27.39   3
  -2   5   3  500.06   35.99   1
  -2  -5   217928.24  732.67   6
   2   5  -217094.85  728.96   5
  -2   5   217404.54  734.96   1
  -2   5   217252.94  725.40   3
   2   5  -219432.63  726.10   4
  -2  -5   1  877.55   45.10   6
  -2   5   1  863.45   49.73   4
   2   5  -1  806.87   44.91   5
  -2   5   1  791.11   47.38   1
  -2   5   1  862.13   41.01   3
  -2   5   0 7621.49  323.41   4
  -2  -5   0 7951.79  317.60   6
   2   5   0 7678.94  321.89   5
  -2   5   0 7474.07  315.37   3
  -2   5   0 7601.26  312.78   2
  -2  -5  -118259.74  736.09   6
  -2   5  -118823.63  743.82   4
   2   5   118907.43  742.53   5
  -2   5  -117451.44  733.02   2
  -2   5  -118052.04  737.17   3
  -2   5  -2  392.91   29.55   4
   2   5   2  410.84   29.46   5
  -2  -5  -2  411.55   25.74   7
  -2   5  -2  431.41   24.70   2
  -2   5  -2  439.58   28.50   3
   2  -5   311304.40  487.66   6
  -2   5  -311790.89  487.02   4
   2   5   312076.19  486.86   5
  -2  -5  -311441.00  482.70   7
  -2   5  -311768.39  481.67   2
  -2   5  -312090.39  486.67   3
   2  -5   4 3435.14  159.74   6
   2   5   4 3519.19  157.96   5
  -2   5  -4 3454.40  157.35   4
  -2   5  -4 3604.50  155.33   2
  -2   5  -4 3615.13  159.49   3
   2  -5   5  304.57   28.16   6
  -2   5  -5  323.75   26.20   4
   2   5   5  321.17   27.24   5
  -2   5  -5  256.68   25.09   2
  -2   5  -5  311.49   29.27   3
  -2  -5  -5  290.98   34.76   2
  -2   5  -6 1541.15   75.79   4
   2   5   6 1363.27   78.55   5
   2  -5   6 1280.23   78.86   6
  -2   5  -6 1615.01   84.18   3
  -2   5  -6 1597.66   81.19   2
  -2  -5  -6 1567.56   91.60   2
   2  -5   7 5589.27  242.29   5
   2  -5   7 5280.80  243.00   6
  -2   5  -7 5546.67  245.92   2
  -2   5  -7 5396.78  246.93   3
  -2  -5  -7 5397.59  254.60   2
   2  -5   8 2444.10  122.96   5
   2   5   8 2554.74  126.64   5
   2  -5   8 2529.79  127.00   6
  -2   5  -8 2661.26  133.81   2
  -2   5  -8 2342.43  130.67   3
  -2  -5  -8 2488.70  137.33   2
   2  -5   9 5402.83  229.95   5
   2   5   9 5078.65  234.32   5
   2  -5   9 5037.14  234.73   6
  -2   5  -9 4830.58  244.34   2
   2  -5   9 4917.49  257.34   1
  -2  -5  -9 5100.68  248.07   2
   2   5  10  161.69   32.35   5
   2  -5  10  122.18   29.82   6
   2  -5  10  135.18   25.13   5
  -2  -5 -10  193.28   39.10   2
  -2   5 -10   98.38   36.61   2
   2  -5  10  135.08   43.21   1
  -2  -5 -10  168.48   16.91  15
  -2  -5 -11 6084.96  250.88   8
   2   5  11 5620.22  275.66   5
  -2   5 -11 5749.70  252.80   8
   2  -5  11 5794.52  310.39   1
  -2   5 -11 5151.00  286.38   3
  -2  -5 -11 6365.28  297.36   2
  -2   5 -11 5368.66  294.63   2
  -2  -5 -11 6070.03  250.40  15
   2   5  11 6579.69  251.24  14
   2   5  12   32.22   28.95   5
  -2   5 -12   31.91   21.85   8
  -2  -5 -12   58.43   17.54   8
  -2   5 -12   -4.07   42.35   2
  -2  -5 -12   49.81   38.55   2
  -2   5 -12  103.60   41.10   3
   2  -5  12   84.98   51.98   1
  -2  -5 -12   51.57   17.80  15
   2   5  12   62.81   17.73  14
   2   5  13   58.48   31.92   5
  -2  -5 -13   78.56   19.63   8
  -2   5 -13   69.34   21.45   8
  -2  -5 -13   86.91   40.57   2
   2  -5  13   41.68   50.85   1
  -2   5 -13    4.21   45.09   2
  -2   5 -13   76.83   41.49   3
   2   5  13  106.56   34.73   4
  -2  -5 -13   64.63   20.20  15
   2   5  13   77.19   18.38  14
  -2   5 -14 3964.37  169.44   8
  -2  -5 -14 4024.20  166.21   8
   2   5  14 3837.59  166.21  14
  -2  -5 -15  375.46   25.96   8
  -2   5 -15  329.52   29.01   8
   2   5  15  360.24   25.84  14
  -2   5 -16  400.30   28.07   8
  -2  -5 -16  379.39   24.82   8
   2   5  16  355.78   24.62  14
  -2   5 -17  217.94   19.86   8
   2  -5  17  203.41   19.52  21
   2   5  17  206.64   16.97  14
  -2   5 -18  103.20   12.88   8
   2  -5  18  108.93   12.18  21
  -2  -6  19 1021.09   47.13  21
  -2  -6  19 1159.98   47.92  13
   2   6 -18 2472.00   99.19   8
  -2  -6  18 2189.51   98.54  21
   2   6 -17 1043.04   51.72   8
  -2  -6  17 1070.55   51.16  21
  -2   6  17 1068.44   48.71  13
   2   6 -16  513.30   32.64   8
  -2  -6  16  466.57   32.13  21
  -2   6  16  505.42   29.12  13
   2   6 -15  103.49   21.82   8
  -2  -6  15  111.43   21.80  21
  -2   6  15  104.39   19.12  13
   2   6 -14 3551.67  158.55   8
  -2   6  14 3802.47  155.90  13
   2   6 -13 5100.85  259.32   2
   2   6 -13 5046.24  254.29   3
   2   6 -13 4977.11  219.52   8
  -2   6  13 5250.62  257.64   4
  -2   6  13 5480.25  217.75  13
   2  -6 -12  465.55   55.40   2
   2   6 -12  454.71   54.21   2
   2   6 -12  405.30   51.11   3
  -2   6  12  446.06   55.62   4
   2   6 -12  416.41   30.65   8
  -2   6  12  447.67   27.77  13
  -2   6  11  306.96   40.34   1
   2  -6 -11  308.16   45.42   2
   2   6 -11  258.36   40.29   3
   2   6 -11  200.33   38.18   2
  -2   6  11  270.77   45.22   4
  -2   6  11  230.26   37.61   5
   2   6 -11  245.72   22.81   8
  -2   6  11  273.51   21.23  13
   2   6 -10 2810.42  153.22   2
  -2   6  10 3374.94  157.34   1
  -2   6  10 3356.11  164.78   4
   2   6 -10 2938.76  154.87   3
   2  -6 -10 2929.50  159.70   2
  -2  -6  10 2933.14  180.56   1
  -2   6  10 2981.17  154.82   5
  -2  -6   9 1104.11   92.13   1
  -2   6   9 1258.96   82.65   4
   2   6  -9 1143.20   73.35   2
  -2   6   9 1234.96   75.04   1
   2   6  -9 1090.76   73.97   3
   2  -6  -9 1102.92   77.11   2
  -2   6   9 1089.52   74.99   5
  -2  -6   9 1260.41   77.79   6
  -2  -6   8 1028.48   83.75   1
  -2   6   8 1226.04   78.42   4
  -2   6   8 1161.68   68.75   1
   2   6  -8 1031.88   67.99   3
   2   6  -8  923.10   65.77   2
   2  -6  -8 1142.02   71.69   2
  -2   6   8 1133.68   71.71   5
  -2  -6   8 1037.17   68.81   6
  -2   6   7   34.86   22.07   4
   2  -6  -7  103.81   21.54   2
   2   6  -7   53.11   19.00   2
   2   6  -7   64.76   19.20   3
  -2  -6   7   31.21   23.00   1
  -2   6   7   62.26   19.19   1
  -2   6   7   70.21   22.30   5
  -2  -6   7   43.19   18.22   6
  -2   6   616535.35  691.07   1
   2   6  -615936.26  691.26   3
  -2  -6   616475.45  708.44   1
   2  -6  -616332.25  691.53   2
  -2   6   617230.14  700.12   5
   2  -6  -617718.24  696.22   7
  -2   6   5  448.32   43.91   4
  -2   6   5  630.87   42.01   1
   2   6  -5  549.49   41.18   3
  -2  -6   5  665.08   51.57   1
  -2   6   5  533.59   32.61   3
   2  -6  -5  620.50   41.06   2
   2  -6  -5  546.30   43.05   7
  -2   6   5  613.33   47.97   5
  -2  -6   5  676.33   43.44   6
  -2   6   4 1009.55   71.46   4
  -2   6   4 1128.04   66.17   1
  -2   6   4 1212.55   58.38   3
   2   6  -4 1234.90   67.95   3
  -2  -6   4 1316.47   67.91   6
  -2   6   4 1376.25   75.02   5
  -2   6   3 9535.32  390.14   3
  -2   6   3 8812.67  400.11   1
   2   6  -3 9536.59  400.66   3
  -2  -6   3 9824.90  399.59   6
  -2   6   3 9176.60  406.00   4
   2   6  -3 9751.63  393.54   5
  -2   6   2  811.53   51.00   1
   2   6  -2  888.84   42.88   4
  -2   6   2  854.01   43.19   3
   2   6  -2  778.64   49.92   3
   2   6  -2  886.66   47.19   5
  -2   6   2  821.64   53.33   5
  -2  -6   2  838.60   48.70   6
  -2   6   2  879.41   54.14   4
   2   6  -1  462.13   30.71   4
  -2   6   1  548.63   29.24   2
  -2   6   1  536.95   30.19   3
  -2   6   1  521.68   36.86   1
  -2  -6   1  476.40   33.03   6
  -2   6   1  576.21   39.30   4
   2   6  -1  536.64   34.89   5
  -2   6   0  873.94   42.97   2
  -2   6   0  872.66   45.73   3
  -2   6   0  921.75   51.95   1
  -2   6   0  832.84   52.61   5
  -2   6   0  861.92   52.01   4
  -2  -6   0  911.42   48.14   6
   2   6   0  845.95   51.03   5
  -2   6  -1  209.37   19.13   3
  -2   6  -1  197.99   16.01   2
   2   6   1  162.43   21.38   3
  -2   6  -1  174.60   20.44   1
   2   6   1  205.13   22.99   5
  -2   6  -1  220.36   22.69   4
  -2   6  -2  469.49   28.76   2
  -2   6  -2  517.53   33.67   3
   2   6   2  561.76   37.22   5
  -2   6  -2  493.31   35.42   4
  -2   6  -3 3755.78  168.67   3
  -2   6  -3 3824.91  163.74   2
   2  -6   3 3675.16  170.47   6
   2   6   3 3716.16  170.26   5
  -2  -6  -3 3859.21  167.13   7
  -2   6  -3 3861.81  169.99   4
  -2   6  -4  575.58   42.01   3
  -2   6  -4  646.25   38.67   2
   2   6   4  652.23   42.81   5
  -2   6  -4  642.41   41.72   4
   2  -6   4  596.13   43.44   6
  -2  -6  -4  679.32   40.57   7
  -2   6  -5  120.51   18.46   2
  -2   6  -5   91.77   16.61   4
  -2   6  -5   83.40   20.10   3
   2   6   5   83.50   17.32   5
   2  -6   5  102.56   20.67   6
  -2  -6  -5  129.15   18.11   7
  -2   6  -6   43.30   17.72   2
  -2   6  -6   52.38   19.62   3
   2   6   6   62.48   18.51   5
   2  -6   6   64.61   19.53   6
  -2   6  -7 3555.24  162.10   2
  -2   6  -7 3203.91  163.06   3
   2  -6   7 3307.48  161.89   6
  -2   6  -8  110.35   25.81   2
  -2  -6  -8   44.79   28.41   2
  -2   6  -8   54.73   25.90   3
   2  -6   8   40.08   21.63   6
   2  -6   8   20.86   20.79   5
   2   6   8   34.60   22.35   5
  -2   6  -9  447.93   49.39   2
  -2  -6  -9  424.78   52.15   2
   2  -6   9  387.67   55.85   1
  -2   6  -9  349.01   46.73   3
   2   6   9  431.96   44.58   5
   2  -6   9  401.99   39.51   5
   2  -6   9  396.80   43.25   6
   2   6  10 5520.47  270.76   5
  -2  -6 -10 5892.83  244.48   8
   2  -6  10 5914.08  273.41   6
   2  -6  10 5404.45  297.43   1
  -2   6 -10 5124.75  276.65   3
  -2   6 -10 5565.98  283.28   2
  -2  -6 -10 5727.08  286.51   2
  -2  -6 -10 6162.08  243.91  15
  -2   6 -10 5820.83  245.64  12
   2   6  10 6059.87  244.99  14
  -2  -6 -11 7997.00  327.69   8
   2   6  11 7246.02  354.96   5
   2  -6  11 7848.86  392.21   1
  -2   6 -11 7229.89  372.77   2
  -2  -6 -11 8157.01  327.30  15
   2   6  11 8015.76  328.22  14
  -2   6 -12   61.57   21.28   8
   2   6  12   46.49   33.09   5
  -2  -6 -12   62.69   18.72   8
   2  -6  12   30.94   47.83   1
   2   6  12  119.84   34.83   4
  -2   6 -12    3.97   41.10   2
  -2  -6 -12   49.92   17.93  15
   2   6  12   49.81   18.07  14
  -2   6 -13 2249.55  106.63   8
  -2  -6 -13 2379.21  103.26   8
   2   6  13 2411.26  103.77  14
  -2   6 -14 1004.96   52.88   8
  -2  -6 -14  999.65   48.88   8
   2   6  14  941.12   49.45  14
  -2  -6 -15  122.06   18.11   8
  -2   6 -15  130.35   21.79   8
   2   6  15   95.15   18.12  14
  -2   6 -16   21.43   16.92   8
   2   6  16   -1.78   14.57  14
  -2   6 -17  736.05   37.94   8
   2  -6  17  751.84   36.86  21
   2   6  17  748.28   35.90  14
  -2   6 -18  850.52   36.52   8
   2  -6  18  735.07   35.54  21
  -2  -7  19   30.78    7.34  21
  -2  -7  19   37.24    8.47  13
   2   7 -18   50.36   12.28   8
  -2  -7  18   45.05   11.72  21
   2   7 -17   57.14   16.73   8
  -2  -7  17   88.21   16.44  21
   2   7 -16   50.50   19.07   8
  -2  -7  16   42.32   17.40  21
  -2   7  16   56.85   14.90  13
   2   7 -15  782.69   44.44   8
  -2  -7  15  864.81   44.57  21
  -2   7  15  779.20   40.87  13
   2   7 -14  607.52   38.47   8
  -2   7  14  618.63   34.46  13
   2   7 -13 1531.86  105.46   2
   2   7 -13 1411.43  101.37   3
  -2  -7  13 1366.04  126.90   1
   2   7 -13 1459.50   70.95   8
  -2   7  13 1477.68  105.31   4
   2  -7 -13 1672.72  102.50   7
  -2   7  13 1434.00   68.54  14
  -2   7  13 1503.28   67.81  13
  -2  -7  12  253.37   62.94   1
   2   7 -12  238.37   43.05   3
   2   7 -12  233.33   44.44   2
  -2   7  12  190.13   45.19   4
   2   7 -12  230.50   24.22   8
   2  -7 -12  246.64   42.88   7
  -2   7  12  238.94   21.58  13
  -2   7  12  213.95   21.02  14
   2   7 -11  100.32   33.60   2
  -2  -7  11  113.00   47.80   1
   2   7 -11  108.55   33.84   3
  -2   7  11   95.72   38.76   4
   2   7 -11  128.47   19.97   8
  -2   7  11  119.87   34.53   5
   2  -7 -11  165.87   39.71   7
  -2   7  11  131.31   17.59  13
  -2   7  11  120.35   17.05  14
   2   7 -10  516.32   51.07   2
  -2   7  10  534.34   48.36   1
   2   7 -10  503.18   50.52   3
  -2  -7  10  530.99   67.98   1
  -2   7  10  622.25   59.82   4
   2   7 -10  478.20   30.59   8
  -2   7  10  476.20   51.86   5
   2  -7 -10  603.20   54.29   7
  -2  -7  10  528.08   52.15   6
  -2  -7   9 1317.03  103.27   1
  -2   7   9 1451.23   93.49   4
  -2   7   9 1393.03   82.69   1
   2   7  -9 1184.39   82.91   3
   2   7  -9 1336.58   83.84   2
   2  -7  -9 1392.64   86.32   2
  -2   7   9 1322.28   86.64   5
   2  -7  -9 1391.73   86.56   7
  -2  -7   9 1355.87   86.58   6
  -2  -7   8 4016.81  228.72   1
   2   7  -8 4529.26  211.97   3
   2  -7  -8 4600.67  212.49   2
   2   7  -8 4491.71  210.54   2
  -2   7   8 4555.98  208.17   1
  -2   7   8 4898.38  223.72   4
  -2  -7   8 4232.53  211.53   6
  -2   7   8 4540.61  216.33   5
   2  -7  -8 4712.18  213.69   7
  -2   7   7 7351.26  317.04   1
   2   7  -7 7030.58  319.24   2
   2   7  -7 7105.19  320.08   3
  -2  -7   7 7137.50  339.66   1
   2  -7  -7 7202.21  320.00   2
  -2   7   7 7623.15  327.99   5
   2  -7  -7 7536.72  323.56   7
  -2   7   6  355.51   43.28   4
   2   7  -6  381.84   36.66   3
  -2  -7   6  378.80   44.88   1
   2   7  -6  355.56   35.28   2
  -2   7   6  411.48   35.15   1
  -2   7   6  387.95   41.61   5
   2  -7  -6  441.52   39.13   7
  -2  -7   6  389.88   36.95   6
   2   7  -5  482.87   40.47   2
  -2   7   5  356.60   43.12   4
  -2  -7   5  520.50   49.78   1
  -2   7   5  479.70   38.00   1
   2   7  -5  571.65   42.18   3
  -2   7   5  497.62   46.93   5
  -2  -7   5  492.67   40.15   6
   2  -7  -5  549.61   43.08   7
  -2   7   4 1529.80   80.18   1
  -2   7   4 1347.02   69.26   3
   2   7  -4 1403.72   79.36   3
   2   7  -4 1554.45   81.44   2
   2  -7  -4 1658.11   85.06   7
  -2  -7   4 1567.95   80.03   6
  -2   7   3 3151.85  153.89   1
   2   7  -3 3344.36  155.80   2
  -2   7   3 3295.10  143.90   3
  -2  -7   3 3581.69  153.90   6
  -2   7   3 2962.28  158.23   4
   2   7  -3 3304.15  147.37   5
  -2   7   2  573.37   41.55   1
   2   7  -2  577.91   42.96   2
  -2   7   2  549.72   33.43   3
   2   7  -2  618.90   38.77   5
  -2  -7   2  553.26   38.76   6
  -2   7   2  469.32   42.57   4
  -2   7   2  576.86   46.20   5
   2   7  -1 9127.90  394.50   4
  -2   7   1 9365.45  390.86   2
  -2   7   1 9222.36  392.18   3
  -2   7   1 9561.49  403.55   1
  -2  -7   110089.81  399.36   6
  -2   7   1 9308.67  405.56   5
  -2   7   1 9894.13  405.13   4
   2   7  -1 9572.62  399.52   5
  -2   7   0 1299.96   62.06   2
  -2   7   0 1343.01   65.27   3
   2   7   0 1306.00   72.57   3
  -2   7   0 1349.45   72.91   1
  -2   7   0 1353.55   73.22   4
  -2  -7   0 1336.89   68.40   6
  -2   7   0 1416.21   75.56   5
   2   7   0 1461.51   75.06   5
  -2   7  -1 2398.37  108.32   2
  -2   7  -1 2383.82  112.34   3
   2   7   1 2473.13  120.27   3
  -2   7  -1 2328.44  118.31   1
  -2  -7  -1 2557.49  114.25   6
   2   7   1 2524.34  120.95   5
  -2   7  -1 2462.92  118.67   4
  -2   7  -224539.88 1005.42   2
  -2   7  -225175.77 1011.35   3
   2   7   221757.90 1015.52   3
  -2   7  -225647.47 1016.22   4
  -2  -7  -226243.36 1010.49   6
   2   7   224814.48 1017.44   5
  -2   7  -3 8458.63  345.96   3
  -2   7  -3 8248.02  339.17   2
   2  -7   3 7239.32  345.97   6
   2   7   3 8180.18  348.62   5
  -2   7  -3 8402.84  346.98   4
  -2   7  -4  537.23   35.05   2
  -2   7  -4  507.74   38.71   3
  -2   7  -4  568.42   39.11   4
   2   7   4  458.31   38.75   5
  -2  -7  -4  516.84   37.53   7
   2  -7   4  486.48   39.72   6
  -2   7  -5 6413.58  280.04   3
  -2   7  -5 6482.04  273.95   2
   2  -7   5 6381.56  281.50   6
   2   7   5 5647.13  276.93   5
  -2  -7  -5 6797.01  275.88   7
  -2   7  -6   65.81   19.44   2
  -2   7  -6   52.99   21.84   3
   2   7   6   57.93   21.25   5
   2  -7   6   59.30   19.39   6
  -2  -7  -6   70.29   18.29   7
  -2   7  -7 1122.32   67.54   2
  -2   7  -7 1003.70   69.33   3
   2  -7   7 1019.77   68.53   6
   2   7   7  882.93   64.82   5
  -2  -7  -7 1055.81   61.81   7
  -2   7  -8   87.90   26.24   2
  -2   7  -8   55.28   27.47   3
   2  -7   8   60.88   24.56   5
   2  -7   8   99.18   28.64   6
  -2   7  -9 3786.10  185.61   2
   2  -7   9 3583.27  205.11   1
  -2   7  -9 3930.77  188.52   3
   2  -7   9 3582.32  171.72   5
   2  -7   9 3871.40  182.59   6
  -2   7  -9 3620.74  154.17   8
   2   7   9 3415.08  178.33   5
  -2   7  -9 3511.40  153.40  12
  -2   7 -10 6428.42  274.98   8
   2  -7  10 6934.19  305.68   6
   2   7  10 6402.52  303.17   5
  -2  -7 -10 6735.74  272.99   8
  -2   7 -10 6309.26  311.49   2
  -2   7 -10 6682.40  312.27   3
   2  -7  10 6133.92  330.46   1
  -2  -7 -10 6657.60  272.32  15
  -2   7 -10 6574.47  274.59  12
   2   7  10 6676.21  273.64  14
   2   7  11  222.09   40.32   4
  -2   7 -11  122.86   43.43   2
   2  -7  11  157.40   51.53   1
  -2   7 -11  186.62   45.39   3
   2  -7  11  188.90   38.35   6
  -2  -7 -11  164.10   21.20   8
   2   7  11  118.77   34.37   5
   2   7  11  161.20   21.12  14
   2  -7  12  536.08   78.68   1
  -2   7 -12  511.55   64.79   3
   2   7  12  617.31   60.50   4
   2   7  12  531.97   56.39   5
  -2  -7 -12  541.70   33.15   8
   2   7  12  491.83   33.32  14
  -2  -7 -13 1312.56   58.06   8
   2   7  13 1199.47   58.90  14
  -2   7 -14  522.25   36.05   8
  -2  -7 -14  567.27   32.14   8
   2   7  14  548.22   33.29  14
  -2   7 -15 6520.81  269.87   8
   2   7  15 6469.66  267.92  14
  -2   7 -16  287.06   23.28   8
   2   7  16  306.10   21.09  14
  -2   7 -17  -12.02   13.58   8
   2  -7  17   -1.71   12.14  21
   2   7  17    7.41   10.34  14
  -2   7 -18   18.27    8.50   8
   2  -7  18   12.20    6.90  21
   2   8 -18 2537.60   99.17   8
  -2  -8  18 2209.67   97.88  21
   2   8 -17  258.51   20.98   8
  -2  -8  17  249.47   19.31  21
   2   8 -16   12.96   18.19   8
  -2  -8  16    8.95   16.27  21
   2   8 -15   69.53   20.66   8
  -2  -8  15   61.57   19.52  21
   2   8 -14  211.84   26.13   8
  -2   8  14  227.83   22.05  13
  -2   8  14  229.18   21.57  14
   2   8 -13 1823.76   86.07   8
  -2   8  13 1824.20   84.49  14
  -2   8  13 1938.81   83.45  13
  -2  -8  12  318.22   69.39   1
  -2   8  12  457.79   59.01   4
   2   8 -12  404.54   54.31   2
   2   8 -12  338.59   50.96   3
  -2   8  12  291.88   48.24   5
   2   8 -12  385.02   29.07   8
   2  -8 -12  378.02   51.79   7
  -2   8  12  407.58   27.43  13
  -2   8  12  382.64   28.00  14
   2   8 -11  561.25   57.03   2
  -2   8  11  639.33   67.26   4
  -2  -8  11  567.19   77.05   1
   2   8 -11  585.05   59.50   3
  -2   8  11  516.96   58.54   5
   2  -8 -11  655.08   60.07   7
   2   8 -11  522.19   34.70   8
  -2   8  11  594.50   34.46  14
  -2   8  11  601.43   33.64  13
  -2   8  10    3.08   33.69   4
   2   8 -10   35.35   29.97   2
   2   8 -10   43.26   30.47   3
  -2  -8  10   23.34   39.15   1
  -2  -8  10   52.44   30.53   6
   2   8 -10   29.10   16.63   8
  -2   8  10   29.29   29.00   5
   2  -8 -10    4.90   26.25   7
  -2   8  10   42.94   15.36  14
  -2   8  10   42.00   14.81  13
  -2  -8   9  731.71   80.33   1
   2   8  -9  888.11   67.15   3
  -2   8   9  819.97   72.44   4
   2   8  -9  812.92   63.68   2
  -2   8   9  861.87   69.38   5
  -2  -8   9  812.22   65.87   6
   2  -8  -9  886.19   67.52   7
   2   8  -8  169.38   30.27   2
  -2  -8   8  170.63   41.16   1
   2   8  -8  163.34   30.72   3
  -2   8   8  157.75   28.39   1
  -2   8   8  188.05   35.36   5
   2  -8  -8  204.38   34.27   7
  -2  -8   7  540.49   61.37   1
  -2   8   7  657.75   48.10   1
   2   8  -7  583.38   49.88   3
   2   8  -7  570.59   49.13   2
  -2   8   7  530.90   57.40   4
  -2   8   7  597.70   54.91   5
   2  -8  -7  660.66   52.23   7
  -2   8   6  493.76   41.28   1
  -2   8   6  486.59   52.26   4
   2   8  -6  505.81   43.96   2
  -2  -8   6  513.33   53.92   1
   2   8  -6  420.37   41.74   3
   2  -8  -6  494.80   45.10   7
  -2   8   6  506.43   49.35   5
  -2  -8   6  420.10   41.82   6
  -2   8   5 9857.32  400.80   1
   2   8  -5 9581.15  403.87   2
  -2  -8   5 9680.85  418.57   1
  -2   8   5 8590.21  411.56   4
   2  -8  -5 9802.06  406.72   7
  -2  -8   5 9719.02  403.18   6
  -2   8   5 9922.96  415.23   5
  -2   8   4 6409.72  275.25   1
   2   8  -4 6205.65  275.98   2
  -2  -8   4 6451.95  275.46   6
   2  -8  -4 6522.11  279.79   7
  -2   8   311364.60  480.51   1
  -2   8   310974.50  467.12   3
   2   8  -311167.60  479.37   2
  -2   8   310245.31  484.55   4
  -2  -8   311821.59  478.39   6
  -2   8   312281.29  491.26   5
   2   8  -311359.60  471.77   5
  -2   8   2 5696.79  247.86   3
   2   8  -2 5443.17  258.06   3
   2   8  -2 5899.68  260.48   2
  -2   8   2 5945.24  261.75   1
  -2  -8   2 6092.91  257.15   6
  -2   8   2 5568.88  263.03   4
  -2   8   2 6139.10  267.21   5
   2   8  -2 5799.35  254.02   5
  -2   8   1 1012.83   53.02   2
  -2   8   1  919.11   53.62   3
   2   8  -1  930.63   63.00   2
  -2   8   1 1051.31   65.39   1
   2   8  -1 1042.46   64.26   3
  -2   8   1 1015.36   67.32   5
   2   8  -1  986.29   60.77   5
  -2   8   1  981.37   64.43   4
  -2  -8   1 1038.01   60.58   6
  -2   8   0  179.33   18.04   2
  -2   8   0  141.21   23.09   1
   2   8   0  106.85   19.12   4
  -2   8   0  181.41   20.40   3
  -2   8   0  163.06   24.42   4
   2   8   0  173.78   24.99   3
  -2   8   0  156.31   26.12   5
  -2  -8   0  152.46   21.43   6
   2   8   0  164.95   26.05   5
  -2   8  -1 3114.21  140.49   2
   2   8   1 3013.26  153.31   3
  -2   8  -1 3199.68  145.38   3
   2   8   1 2945.10  148.03   4
  -2  -8  -1 3446.43  149.12   6
   2   8   1 3433.58  157.49   5
  -2   8  -1 3283.56  152.63   4
  -2   8  -2 6633.08  291.35   2
   2   8   2 6468.40  305.02   3
  -2   8  -2 7148.72  298.70   3
   2   8   2 7068.43  300.58   4
  -2  -8  -2 6959.61  298.07   6
  -2   8  -2 7279.82  303.53   4
   2   8   2 7246.00  307.63   5
  -2   8  -3 3053.78  141.97   3
  -2   8  -3 2927.98  134.58   2
   2   8   3 2989.45  146.55   3
   2  -8   3 2782.63  143.84   6
  -2  -8  -3 3028.26  137.92   6
   2   8   3 3002.74  146.05   5
  -2   8  -3 3207.58  143.71   4
   2   8   4  408.49   38.60   3
  -2   8  -4  555.53   41.87   3
  -2   8  -4  498.89   34.78   2
   2  -8   4  479.76   41.59   6
   2   8   4  481.16   40.51   5
  -2   8  -5   40.89   19.59   3
  -2   8  -5   41.01   16.24   2
   2  -8   5   29.08   20.05   6
   2   8   5   38.69   18.45   5
  -2  -8  -5   45.48   19.44   7
  -2   8  -6  760.87   52.59   2
  -2   8  -6  868.90   59.95   3
   2  -8   6  781.13   58.12   6
   2   8   6  803.22   58.23   5
  -2  -8  -6  741.30   51.80   7
  -2   8  -7 1448.47   83.43   2
  -2   8  -7 1365.70   86.69   3
   2  -8   7 1438.95   87.83   6
   2   8   7 1313.05   85.03   5
  -2   8  -8 2217.11  119.80   2
   2   8   8 2312.38  123.25   4
  -2   8  -8 2197.85  124.16   3
   2  -8   8 2102.04  114.93   5
   2  -8   8 2232.48  123.39   6
   2   8   8 2124.04   95.24  14
  -2   8  -9 7545.36  338.29   2
   2   8   9 8193.46  339.29   4
  -2   8  -9 7792.39  342.78   3
   2  -8   9 6924.35  359.63   1
  -2  -8  -9 7565.78  304.28   8
  -2   8  -9 7195.86  305.51   8
   2  -8   9 7435.37  335.96   6
   2   8   9 6916.54  334.02   5
  -2   8  -9 7501.67  304.37  14
  -2   8  -9 7125.02  305.76  12
  -2   8 -10  748.68   68.62   3
   2  -8  10  631.73   78.73   1
  -2   8 -10  635.15   39.03   8
   2   8  10  669.53   61.15   5
  -2  -8 -10  643.46   36.50   8
   2  -8  10  592.66   58.04   6
   2   8  11  146.69   38.09   5
   2  -8  11  144.67   37.27   6
  -2  -8 -11   93.16   19.54   8
  -2   8 -11   86.32   23.01   8
   2  -8  11   94.28   49.22   1
  -2   8 -11   73.43   39.32   3
   2   8  11  183.11   41.95   4
   2   8  11  141.54   17.55  20
   2   8  11  100.34   19.80  14
  -2  -8 -12  816.42   43.98   8
   2   8  12  839.99   42.74  20
   2   8  12  834.85   44.98  14
  -2  -8 -13 2610.57  114.15   8
   2   8  13 2707.73  116.27  14
   2   8  14 2956.58  127.38  14
  -2   8 -15   22.85   18.13   8
   2   8  15   48.45   16.07  14
  -2   8 -16   32.76   14.95   8
   2   8  16   32.31   12.96  14
  -2   8 -17    8.61   11.66   8
   2   8  17   13.52    9.05  14
   2   9 -18   14.84    9.04   8
  -2  -9  18   20.76    6.85  21
   2   9 -17  437.38   25.12   8
  -2  -9  17  399.94   23.05  21
   2   9 -16   68.57   17.85   8
   2   9 -15 1143.52   55.25   8
  -2  -9  15 1146.93   53.82  21
  -2   9  15 1037.12   51.64  14
   2   9 -14   19.69   20.01   8
  -2  -9  14   26.18   19.01  21
  -2   9  14    4.18   15.95  14
   2   9 -13  572.85   36.96   8
  -2   9  13  563.82   35.32  14
   2   9 -12 3133.01  167.83   2
   2   9 -12 2983.84  167.29   3
  -2  -9  12 2647.51  190.28   1
  -2   9  12 2947.80  165.79   5
  -2   9  12 3004.29  172.97   4
   2   9 -12 3047.80  132.71   8
   2  -9 -12 3273.00  166.46   7
  -2   9  12 3057.90  132.25  14
   2   9 -11 1584.15  104.22   2
   2   9 -11 1485.74  105.18   3
  -2  -9  11 1556.74  130.10   1
  -2   9  11 1612.95  107.34   5
   2   9 -11 1575.58   75.48   8
  -2   9  11 1683.45  114.24   4
   2  -9 -11 1889.35  108.94   7
  -2   9  11 1677.66   74.10  13
  -2   9  11 1572.39   75.24  14
   2   9 -10 2131.35  125.02   3
   2   9 -10 2118.47  121.01   2
  -2  -9  10 1836.66  143.03   1
  -2   9  10 2202.29  133.17   4
   2   9 -10 2054.97   93.32   8
  -2   9  10 1952.89  124.41   5
   2  -9 -10 2329.98  125.92   7
  -2  -9  10 2345.95  128.08   6
  -2   9  10 2108.58   91.32  13
  -2   9  10 1967.26   93.07  14
   2  -9  -9 3460.54  162.24   7
   2   9  -9 2885.51  127.27   8
  -2   9   9 2928.57  161.90   5
  -2  -9   9 2679.03  177.20   1
   2   9  -9 3098.65  159.27   3
   2   9  -9 3031.70  155.06   2
  -2   9   9 3005.74  127.78  20
  -2   9   9 2865.38  127.84  14
  -2   9   9 2932.99  125.77  13
   2   9  -8 1033.36   71.20   2
   2   9  -8  989.56   72.59   3
  -2  -9   8  921.90   88.32   1
  -2   9   8  878.06   74.63   5
  -2   9   8 1007.45   79.82   4
   2  -9  -8 1124.64   76.79   7
  -2   9   7   32.72   26.52   4
  -2   9   7    8.66   18.25   1
   2   9  -7   39.65   22.23   2
   2   9  -7   44.02   23.97   3
  -2  -9   7   37.05   28.68   1
  -2   9   7   41.37   26.15   5
  -2  -9   7   27.03   22.43   6
   2  -9  -7   11.20   25.31   7
  -2   9   6  569.31   46.32   1
   2   9  -6  549.47   48.53   2
  -2  -9   6  604.60   62.47   1
  -2   9   6  709.83   60.76   4
  -2  -9   6  476.57   47.44   6
  -2   9   6  555.50   56.37   5
   2  -9  -6  598.49   52.61   7
  -2   9   5  578.38   47.56   1
   2   9  -5  641.85   50.72   2
  -2  -9   5  556.60   57.58   1
   2  -9  -5  549.44   50.14   7
  -2   9   5  571.04   56.22   4
  -2  -9   5  574.94   49.02   6
  -2   9   4  558.93   45.58   1
   2   9  -4  480.45   45.09   2
  -2   9   4  381.96   47.68   4
   2   9  -4  471.18   44.46   3
  -2  -9   4  615.92   48.08   6
  -2   9   4  399.69   50.47   5
   2   9  -3  642.00   51.75   2
   2   9  -3  658.26   51.39   3
  -2   9   3  663.72   52.29   1
  -2  -9   3  676.60   50.39   6
  -2   9   3  679.65   60.61   5
  -2   9   3  496.37   52.26   4
   2   9  -2 1009.26   67.25   2
  -2   9   2  902.56   56.14   3
   2   9  -2 1134.96   70.11   3
  -2   9   2 1071.53   71.45   1
   2   9  -2 1095.87   64.95   5
  -2   9   2  877.86   68.71   4
  -2  -9   2 1093.56   66.91   6
  -2   9   2 1110.40   75.22   5
  -2   9   1  288.95   34.21   4
   2   9  -1  284.50   34.49   2
  -2   9   1  273.51   27.28   3
  -2   9   1  295.55   35.53   1
   2   9  -1  286.24   34.89   3
  -2  -9   1  298.31   32.29   6
   2   9  -1  301.38   33.46   5
  -2   9   1  335.85   39.47   5
  -2   9   0 2696.49  127.88   3
   2   9   0 2805.85  140.08   3
  -2   9   0 2690.68  140.06   1
  -2  -9   0 2919.88  135.21   6
  -2   9   0 2666.63  137.21   4
  -2   9   0 3014.23  143.41   5
   2   9   0 2941.39  141.06   5
   2   9   1  252.13   30.28   4
  -2   9  -1  279.77   27.64   3
  -2   9  -1  211.32   29.56   4
   2   9   1  181.14   30.30   3
   2   9   1  285.58   35.46   5
  -2  -9  -1  240.39   28.41   6
   2   9   2 1099.42   66.12   4
  -2   9  -2 1099.89   63.51   3
   2   9   2 1021.41   69.73   3
   2  -9   2  909.34   65.87   6
  -2   9  -2  989.83   64.90   4
  -2  -9  -2 1104.16   63.32   6
   2   9   2 1055.21   71.33   5
   2   9   3  601.85   45.64   4
  -2   9  -3  537.86   43.20   3
   2   9   3  585.25   48.46   3
   2  -9   3  484.71   44.58   6
   2   9   3  534.47   47.29   5
   2   9   4 6888.45  275.36   4
  -2   9  -4 6300.66  273.40   3
   2   9   4 6035.04  275.07   3
   2  -9   4 5394.02  272.76   6
   2   9   4 5964.70  276.21   5
   2   9   5  144.66   26.64   4
  -2   9  -5   81.10   24.85   3
   2   9   5  127.42   25.24   3
   2   9   5  122.86   26.81   5
   2  -9   5   97.60   24.19   6
   2   9   610568.50  431.59   4
  -2   9  -610291.21  431.11   3
   2   9   6 9616.41  425.95   3
   2  -9   6 9697.07  430.22   6
   2   9   6 9226.68  428.80   5
   2   9   7  371.88   41.71   4
  -2   9  -7  367.05   43.51   3
   2  -9   7  256.38   37.96   6
   2   9   7  315.29   39.91   5
  -2   9  -7  312.46   25.61  12
   2   9   7  288.75   23.36  14
   2   9   8   65.34   30.05   4
  -2   9  -8   20.58   29.55   3
   2  -9   8   31.44   26.10   6
   2   9   8   63.16   30.28   5
  -2   9  -8   52.48   17.88   8
   2   9   8   47.56   16.37  14
  -2   9  -8   56.54   15.35  14
   2  -9   9  168.29   36.46   6
  -2   9  -9  195.85   23.21   8
   2   9   9  221.81   40.04   4
   2  -9   9  150.28   48.11   1
  -2   9  -9  135.45   38.09   3
   2   9   9  171.59   20.12  20
   2   9   9  155.44   21.56  14
  -2   9  -9  208.51   19.80  14
  -2   9 -10  895.13   48.54   8
   2  -9  10  919.11   73.22   6
   2   9  10  847.25   74.12   5
   2  -9  10  775.79   88.98   1
   2   9  10 1128.83   81.11   4
  -2   9 -10  899.65   77.72   3
   2   9  10  842.23   45.64  20
  -2   9 -10  919.30   49.41  12
   2  -9  11  269.30   43.98   6
   2   9  11  141.39   40.07   5
  -2   9 -11  197.19   25.76   8
   2  -9  11  309.73   60.60   1
  -2   9 -11  166.54   43.88   3
   2   9  11  197.36   20.56  20
   2   9  11  146.74   24.59  14
  -2   9 -12  206.18   25.59   8
   2   9  12  217.91   21.07  20
   2   9  12  188.42   24.82  14
   2   9  13  144.56   17.76  20
   2   9  13  142.12   22.68  14
   2   9  14 4296.42  180.64  14
   2   9  15  314.66   23.11  14
  -2   9 -16 1488.84   68.73   8
   2   9  16 1587.98   67.68  14
  -2   9 -17  285.21   16.87   8
   2  -9  17  265.56   14.68  21
   2   9  17  228.74   14.30  14
   2  10 -17    7.99   11.73   8
  -2 -10  17   14.01    7.48  21
   2  10 -16   39.86   15.41   8
  -2 -10  16   54.80   12.47  21
   2  10 -15  238.77   22.94   8
  -2 -10  15  248.38   20.41  21
  -2  10  15  201.99   18.61  14
   2  10 -14 1105.72   55.77   8
  -2 -10  14 1146.17   54.01  21
  -2  10  14 1074.89   53.69  14
   2  10 -13   67.04   20.09   8
  -2 -10  13   54.92   18.69  21
  -2  10  13   77.84   19.22  14
   2  10 -12   60.30   20.39   8
  -2  10  12   68.06   19.85  14
  -2  10  11   34.33   34.52   5
   2  10 -11   36.78   20.57   8
   2 -10 -11   24.26   31.66   7
  -2  10  11   81.47   40.61   4
   2  10 -11   13.45   30.38   2
  -2 -10  11  -26.43   45.93   1
   2  10 -11  -17.81   35.20   3
  -2  10  11   20.62   15.04  20
  -2  10  11   38.58   19.79  14
  -2  10  10 1307.01   97.83   5
   2  10 -10 1345.64   66.81   8
   2 -10 -10 1626.94   99.49   7
   2  10 -10 1359.80   92.81   2
   2  10 -10 1458.55   97.52   3
  -2 -10  10 1357.50  118.15   1
  -2  10  10 1370.96   65.98  20
  -2  10  10 1394.73   66.75  14
   2  10  -9   68.43   19.44   8
  -2  10   9   43.39   32.15   5
   2 -10  -9   44.16   30.66   7
  -2 -10   9   24.01   39.24   1
   2  10  -9   84.55   33.36   3
  -2  10   9   88.94   18.49  20
  -2  10   9   80.11   18.23  14
   2  10  -8 5478.37  234.13   8
  -2  10   8 5703.30  274.20   5
   2 -10  -8 5991.44  268.45   7
  -2  10   8 6468.36  282.26   4
  -2 -10   8 5751.14  268.02   6
  -2 -10   8 4906.70  285.38   1
   2  10  -8 5705.54  263.10   2
  -2  10   8 5720.55  235.34  20
  -2  10   8 5483.05  235.20  14
  -2 -10   7 2283.53  151.57   1
   2  10  -7 2489.53  133.09   2
  -2  10   7 2569.93  144.01   5
   2 -10  -7 2473.98  136.16   7
   2  10  -7 2365.25  106.83   8
  -2  10   7 2682.83  147.09   4
  -2 -10   7 2535.63  136.61   6
   2  10  -6 2059.50  115.70   2
  -2 -10   6 1841.07  129.58   1
  -2  10   6 2036.73  125.51   4
   2 -10  -6 2204.01  120.79   7
  -2 -10   6 1941.42  115.80   6
  -2  10   6 2193.29  128.16   5
   2  10  -5 2788.19  147.70   2
  -2 -10   5 2934.88  164.96   1
   2  10  -5 2813.80  148.53   3
  -2  10   5 3109.84  147.59   1
  -2  10   5 2507.48  156.01   4
  -2 -10   5 2915.94  149.68   6
  -2  10   4   86.76   31.48   4
  -2  10   4  182.60   31.13   1
   2  10  -4   96.76   27.21   2
   2  10  -4  132.87   29.79   3
  -2  10   4  195.25   40.36   5
  -2 -10   4  152.53   30.31   6
  -2  10   314749.97  596.28   1
   2  10  -313657.38  592.09   2
   2  10  -314083.07  593.85   3
  -2 -10   314672.77  593.17   6
  -2  10   314953.97  609.69   5
   2  10  -2 3622.71  180.92   2
   2  10  -2 3743.47  182.76   3
  -2  10   2 3824.36  185.84   1
  -2 -10   2 3711.72  179.36   6
  -2  10   2 3173.27  182.65   4
   2  10  -2 3684.87  176.78   5
  -2  10   2 3992.34  193.68   5
  -2  10   1   50.27   26.31   1
  -2  10   1   48.68   21.56   4
   2  10  -1   34.79   24.00   3
   2  10  -1   38.85   22.77   2
   2  10  -1   20.96   20.89   5
  -2  10   1   40.21   25.62   5
  -2 -10   1   33.04   20.49   6
  -2  10   0 1445.48   82.57   3
   2  10   0 1433.13   94.30   2
   2  10   0 1553.12   95.57   3
  -2 -10   0 1670.85   91.32   6
   2  10   0 1704.49   97.76   5
  -2  10   0 1544.09   97.57   5
  -2  10   0 1532.37   93.62   4
   2  10   1  567.99   50.90   4
  -2  10  -1  679.38   48.16   3
   2  10   1  717.33   58.76   3
  -2 -10  -1  680.02   51.75   6
  -2  10  -1  664.51   53.48   4
   2  10   1  722.19   60.53   5
   2  10   2  478.92   44.30   4
  -2  10  -2  443.28   39.42   3
   2  10   2  341.44   42.82   3
   2  10   2  486.02   48.73   5
   2  10   3 2813.72  139.44   4
   2  10   3 2716.39  140.79   3
  -2  10  -3 2763.49  135.94   3
   2 -10   3 2432.53  137.97   6
   2  10   3 2653.98  142.86   5
   2  10   4  146.66   27.70   4
  -2  10  -4  118.76   27.41   3
   2  10   4  110.51   28.13   3
   2 -10   4   75.25   25.69   6
   2  10   4   63.03   26.13   5
   2  10   5  673.04   53.80   4
   2  10   5  603.48   51.53   3
  -2  10  -5  609.70   52.38   3
   2 -10   5  498.22   49.73   6
   2  10   5  418.77   49.08   5
   2  10   6  987.69   68.50   4
  -2  10  -6  914.55   68.38   3
   2  10   6  930.96   65.48   3
   2 -10   6  832.40   66.57   6
   2  10   6  863.81   68.08   5
  -2  10  -6  921.61   47.81  12
   2  10   6  796.81   44.65  14
   2 -10   7   34.43   28.39   6
   2  10   7   28.90   27.52   5
  -2  10  -7   38.17   18.02   8
   2  10   7   44.88   29.47   4
  -2  10  -7   65.13   30.96   3
   2  10   7   68.61   26.36   3
   2  10   7   55.72   16.10  20
  -2  10  -7   55.07   20.41  12
   2  10   7   34.66   15.96  14
  -2  10  -7   43.24   15.61  14
  -2  10  -8 1762.72   81.97   8
   2  10   8 1605.63  109.64   5
   2 -10   8 1654.29  107.56   6
  -2  10  -8 1627.97  109.32   3
   2  10   8 1912.21  105.55   3
   2  10   8 1828.39   81.43  20
  -2  10  -8 1844.38   81.46  14
   2  10   8 1667.44   82.20  14
  -2  10  -8 1837.63   84.43  12
  -2  10  -9  246.41   25.61   8
   2 -10   9  246.66   42.42   6
   2  10   9  292.62   47.50   4
  -2  10  -9  272.99   45.94   3
   2  10   9  265.80   23.95  20
   2  10   9  219.30   25.33  14
  -2  10  -9  293.13   28.24  12
  -2  10  -9  311.07   23.49  14
   2 -10  10   26.52   30.71   6
  -2  10 -10   35.88   21.30   8
   2  10  10   -3.02   33.07   5
   2  10  10   15.00   17.41  20
   2 -10  10  -23.67   43.87   1
   2  10  10   45.27   36.92   4
  -2  10 -10   27.98   34.02   3
  -2  10 -11 1097.40   57.53   8
   2  10  11 1121.75   55.18  20
  -2  10 -12 2440.10  109.10   8
   2  10  12 2435.69  106.67  20
   2  10  12 2450.43  108.32  14
  -2  10 -13 2136.18   96.17   8
   2  10  13 2091.87   92.78  20
   2  10  13 2179.84   95.53  14
  -2  10 -14 1423.96   71.21   8
   2  10  14 1648.25   71.07  14
   2  10  15 1252.34   57.43  14
   2 -10  16  363.55   20.73  21
   2  10  16  426.72   22.09  14
   2  11 -17  112.86   11.12   8
  -2  11  17   77.39    9.50  15
   2  11 -16   14.95   13.13   8
   2  11 -15   57.83   16.66   8
  -2 -11  15   50.34   11.94  21
  -2  11  15   59.54   12.36  14
   2  11 -14   93.74   19.94   8
  -2 -11  14  118.72   15.82  21
  -2  11  14  101.42   17.17  14
   2  11 -13  213.87   23.09   8
  -2  11  13  180.70   22.03  14
   2  11 -12  413.41   31.13   8
  -2  11  12  415.02   30.71  14
   2  11 -11 1903.95   87.16   8
  -2  11  11 1866.45   85.68  20
  -2  11  11 1891.68   87.45  14
  -2  11  10 1008.68   86.00   5
   2 -11 -10 1085.09   82.69   7
   2  11 -10 1059.55   54.77   8
   2  11 -10 1079.79   80.15   2
  -2 -11  10  948.45  101.86   1
  -2  11  10 1050.60   53.53  20
  -2  11  10 1040.29   54.53  14
  -2  11   9 1958.61  127.86   5
   2  11  -9 1983.30   90.32   8
   2 -11  -9 2198.00  123.70   7
  -2  11   9 1982.89  129.87   4
  -2 -11   9 2037.14  123.38   6
  -2 -11   9 1649.58  138.73   1
   2  11  -9 2082.68  118.97   2
  -2  11   9 2078.83   91.27  20
  -2  11   9 1887.86   90.93  14
   2  11  -8 1662.36   80.56   8
  -2  11   8 1769.40  117.82   5
  -2 -11   8 1898.10  113.57   6
  -2  11   8 1901.48  122.06   4
  -2 -11   8 1587.57  128.00   1
   2  11  -8 1623.38  105.79   2
  -2  11   8 1803.41   81.68  20
  -2  11   8 1767.65   81.82  14
  -2  11   7 1603.10  107.20   5
  -2  11   7 1510.19  106.42   4
  -2 -11   7 1487.23   99.04   6
   2  11  -7 1508.11   94.47   2
   2  11  -7 1522.46   99.00   3
  -2 -11   7 1135.35  107.19   1
  -2  11   7 1537.85   70.94  20
  -2  11   7 1383.87   70.28  14
  -2 -11   6 2367.40  128.45   6
  -2  11   6 2144.27  133.26   4
   2  11  -6 2151.02  122.66   2
  -2 -11   6 1866.50  137.47   1
   2  11  -6 2130.97  124.52   3
  -2  11   6 2180.72   97.86  20
  -2  11   6 2127.04   98.18  14
  -2  11   5 2154.78  139.12   5
  -2  11   5 2213.71  137.74   4
  -2 -11   5 2320.09  130.52   6
   2  11  -5 2374.57  130.74   3
   2  11  -5 2274.69  127.80   2
  -2 -11   5 2246.98  143.78   1
  -2  11   4  643.25   67.08   5
  -2  11   4  519.86   59.04   4
  -2 -11   4  584.13   55.58   6
   2  11  -4  577.61   54.38   2
   2  11  -4  614.14   58.18   3
  -2 -11   4  583.88   63.32   1
  -2  11   4  607.51   56.22   1
  -2 -11   3    9.66   25.24   6
  -2  11   3   14.05   30.26   5
  -2  11   3   -6.69   27.27   4
  -2  11   3    2.50   23.38   1
   2  11  -3   37.21   25.94   2
   2  11  -3   23.11   24.85   3
  -2 -11   2 1155.50   78.84   6
  -2  11   2 1197.91   89.61   5
   2  11  -2 1228.47   82.05   3
   2  11  -2 1070.26   79.27   2
  -2  11   2 1193.63   83.67   1
   2  11  -1 2552.58  131.11   5
  -2 -11   1 2291.51  125.49   6
  -2  11   1 2335.18  137.57   5
  -2  11   1 2117.24  129.59   4
   2  11  -1 2051.50  127.14   2
   2  11  -1 2372.02  131.54   3
  -2 -11   0 2275.72  124.30   6
   2  11   0 2602.71  136.54   5
  -2  11   0 2371.07  131.33   4
   2  11   0 2014.54  129.66   2
   2  11   0 2376.10  134.49   3
   2 -11   1   23.61   23.41   6
  -2 -11  -1   50.50   22.22   6
   2  11   1   69.14   31.55   5
  -2  11  -1   39.28   20.20   3
   2  11   1   16.05   24.46   3
   2  11   2 2132.58  121.63   5
   2  11   2 1862.17  111.91   4
   2  11   2 1867.52  113.93   3
  -2  11  -2 1981.59  107.01   3
   2  11   3 2118.38  124.81   5
   2  11   3 2097.17  120.26   4
  -2  11  -3 2127.01  115.74   3
   2  11   3 2123.08  121.55   3
   2  11   4  208.99   38.25   5
   2 -11   4  194.97   34.47   6
   2  11   4  209.89   36.16   4
  -2  11  -4  201.70   33.68   3
   2  11   4  171.50   35.01   3
   2  11   4  197.28   19.62  20
   2 -11   5 5197.71  258.81   6
   2  11   5 5351.99  261.29   5
   2  11   5 5717.13  260.57   4
  -2  11  -5 5812.01  258.88   3
   2  11   5 5599.02  255.78   3
   2  11   5 5341.33  228.26  20
  -2  11  -5 5242.14  229.04  14
  -2  11  -5 5889.04  233.29  12
   2  11   5 5491.37  229.52  14
   2  11   6 1187.77   82.81   4
   2  11   6 1098.33   76.44   3
  -2  11  -6 1172.32   81.44   3
   2 -11   6  981.47   78.19   6
  -2  11  -6 1131.32   54.26   8
   2  11   6  977.82   78.99   5
  -2  11  -6 1153.54   59.34  12
  -2  11  -6 1080.21   54.43  14
   2  11   6 1039.06   54.56  14
  -2  11  -7 2878.26  124.39   8
   2  11   7 2727.11  156.78   5
   2 -11   7 2451.00  149.68   6
   2  11   7 3355.66  164.11   4
   2  11   7 2845.77  148.82   3
  -2  11  -7 3013.06  158.14   3
   2  11   7 2818.83  124.36  20
  -2  11  -7 2845.70  124.40  14
  -2  11  -7 3082.56  128.88  12
   2  11   7 2722.32  124.89  14
   2  11   8 1040.20   87.37   5
  -2  11  -8 1192.10   59.59   8
   2 -11   8 1063.63   83.15   6
   2  11   8 1378.21   94.53   4
  -2  11  -8 1147.37   88.16   3
   2  11   8 1239.34   59.69  20
  -2  11  -8 1204.26   58.04  14
   2  11   8 1122.17   59.81  14
  -2  11  -8 1292.74   63.73  12
   2  11   9  520.51   64.25   5
  -2  11  -9  565.99   36.95   8
   2 -11   9  539.65   57.75   6
   2 -11   9  471.42   72.75   1
   2  11   9  616.72   67.97   4
  -2  11  -9  623.85   64.97   3
   2  11   9  571.33   35.88  20
  -2  11  -9  645.57   40.71  12
  -2  11  -9  652.55   35.02  14
   2  11   9  550.26   37.08  14
  -2  11 -10   19.66   21.06   8
   2  11  10   32.77   19.27  20
   2  11  10   30.62   19.57  14
  -2  11 -11  547.61   37.39   8
   2  11  11  572.63   35.12  20
  -2  11 -12   98.08   21.09   8
   2  11  12   91.82   18.26  20
  -2  11 -13 1513.17   70.70   8
   2  11  13 1434.70   67.40  20
   2  11  13 1617.18   71.01  14
  -2  11 -14  467.35   29.54   8
   2  11  14  472.50   28.81  14
  -2  11 -15 1666.00   73.13   8
   2  11  15 1646.04   72.22  14
  -2  11 -16   24.76   10.46   8
   2 -11  16   15.62    6.32  21
   2  11  16   15.15    8.11  14
   2  12 -16    9.01   10.95   8
   2  12 -15  102.70   16.35   8
  -2  12  15   72.32   13.99  15
  -2  12  15   91.08   11.49  14
   2  12 -14   10.79   15.97   8
  -2  12  14   24.06   13.59  14
   2  12 -13  708.87   39.03   8
  -2  12  13  703.19   38.75  14
   2  12 -12 1260.03   63.15   8
  -2  12  12 1345.67   63.56  14
   2  12 -11   87.90   21.17   8
  -2  12  11   87.31   22.00  14
   2  12 -10   39.59   21.16   8
  -2  12  10   13.77   19.25  20
  -2  12  10   37.28   20.84  14
  -2  12   9  193.55   45.92   5
  -2 -12   9  167.46   41.25   6
   2  12  -9  245.85   26.34   8
  -2 -12   9  239.32   60.96   1
   2  12  -9  198.10   40.50   2
   2  12  -9  274.96   47.90   3
  -2  12   9  233.27   49.58   4
  -2  12   9  195.47   23.39  20
  -2  12   9  207.06   26.32  14
  -2  12   8  607.84   67.50   5
  -2 -12   8  602.88   63.02   6
  -2  12   8  603.90   67.53   4
   2  12  -8  587.70   57.43   2
   2  12  -8  546.81   61.69   3
  -2  12   8  540.72   35.88  20
  -2  12   8  510.61   36.49  14
  -2  12   7 2854.53  163.89   5
  -2  12   7 2871.07  164.91   4
  -2 -12   7 2741.08  155.20   6
  -2 -12   7 2356.76  168.78   1
   2  12  -7 2703.66  148.78   2
   2  12  -7 2884.66  156.13   3
  -2  12   7 2894.12  123.13  20
  -2  12   7 2795.85  120.91  18
  -2  12   7 2585.95  122.43  14
  -2 -12   6   46.74   33.33   6
   2  12  -6    9.75   18.22   8
  -2  12   6   39.61   33.88   4
   2  12  -6   28.34   29.25   2
   2  12  -6   25.86   31.46   3
  -2  12   6   26.22   19.88  20
  -2  12   6   45.32   18.33  18
  -2  12   6   17.62   20.01  14
  -2  12   5  516.74   65.44   5
  -2 -12   5  521.40   58.71   6
  -2  12   5  594.04   35.19  18
  -2  12   5  447.22   60.17   4
   2  12  -5  540.82   58.93   3
   2  12  -5  547.65   55.10   2
  -2  12   4 9599.07  416.99   5
  -2  12   4 7867.16  404.45   4
  -2 -12   4 9149.71  399.73   6
   2  12  -4 8259.36  393.41   2
   2  12  -4 8987.78  399.39   3
  -2  12   4 9092.89  364.48  20
  -2  12   4 8550.83  362.92  18
  -2  12   3  155.08   44.34   5
  -2 -12   3  159.96   35.42   6
  -2  12   3   65.57   34.95   4
   2  12  -3  149.15   37.15   2
   2  12  -3  139.29   36.97   3
  -2  12   3  136.71   21.91  20
  -2  12   3  136.05   21.87  18
  -2  12   3  152.96   24.36  14
  -2 -12   2 3693.74  198.02   6
  -2  12   2 4364.45  221.10   5
  -2  12   2 3285.98  203.73   4
   2  12  -2 3683.40  200.65   2
   2  12  -2 3983.71  204.76   3
  -2  12   2 4110.49  172.69  18
  -2  12   2 4156.27  173.61  14
  -2 -12   1 1115.58   80.91   6
  -2  12   1 1277.19   96.78   5
  -2  12   1 1059.54   87.10   4
   2  12  -1 1135.21   87.03   2
   2  12  -1 1338.45   92.07   3
  -2  12   1 1212.53   61.81  18
  -2  12   1 1219.17   61.89  14
   2  12   0   43.43   31.47   5
   2 -12   0   42.26   32.51   6
  -2 -12   0   37.35   25.71   6
   2  12   0   18.04   29.53   3
   2  12   0    9.32   29.47   2
  -2  12   0   35.61   18.10  18
  -2  12   0   35.58   18.20  14
   2  12   1 3158.02  184.40   2
   2  12   1 3500.93  183.56   3
   2 -12   1 3553.07  184.81   6
  -2  12  -1 3388.51  149.62  14
   2 -12   2   85.73   32.96   6
   2  12   2  111.03   37.83   5
   2  12   2  136.41   35.45   3
   2  12   2  101.73   17.81  20
  -2  12  -2  100.62   18.75  14
   2  12   2  107.49   20.45  14
   2  12   3  785.67   70.17   5
  -2  12  -3  817.09   63.28   3
   2  12   3  734.48   63.94   3
   2  12   3  716.56   39.86  20
   2  12   3  749.40   42.59  14
  -2  12  -3  696.45   42.93  12
  -2  12  -3  679.14   40.86  14
  -2  12  -4  636.94   36.67   8
   2  12   4  660.80   65.73   5
   2  12   4  738.42   64.75   4
   2  12   4  688.01   61.12   3
  -2  12  -4  618.92   57.74   3
   2  12   4  628.64   37.05  20
  -2  12  -4  625.81   37.71  14
  -2  12  -4  706.16   42.82  12
   2  12   4  667.66   39.79  14
   2  12   5   39.09   32.29   5
   2 -12   5  105.07   33.46   6
  -2  12  -5   83.81   18.92   8
   2  12   5   73.37   35.85   4
  -2  12  -5   81.12   31.92   3
   2  12   5   72.75   30.99   3
   2  12   5   62.13   17.28  20
  -2  12  -5   68.37   23.64  12
  -2  12  -5   54.21   18.32  14
   2  12   5   66.75   18.86  14
   2  12   6  116.27   38.45   5
  -2  12  -6  118.69   21.73   8
   2 -12   6  137.53   36.90   6
   2  12   6  162.27   40.78   4
   2  12   6  178.39   37.64   3
  -2  12  -6  142.99   39.53   3
   2  12   6  142.76   20.91  20
  -2  12  -6  101.06   20.50  14
   2  12   6  152.00   21.43  14
  -2  12  -6  145.24   26.25  12
   2  12   7 3711.61  186.96   4
  -2  12  -7 3541.39  182.86   3
   2  12   7 3192.49  182.78   5
  -2  12  -7 3408.89  146.65   8
   2 -12   7 2906.71  173.73   6
  -2  12  -7 3729.34  152.45  12
   2  12   7 3330.30  147.75  14
  -2  12  -7 3317.77  146.32  14
   2  12   8   16.15   33.21   5
   2 -12   8   30.01   30.22   6
  -2  12  -8   56.01   21.43   8
   2  12   8   -9.42   36.77   4
  -2  12  -8   36.02   33.25   3
   2 -12   8   47.70   42.19   1
   2  12   8   60.68   21.46  20
   2  12   8   26.18   20.36  14
  -2  12  -8   62.67   18.61  14
  -2  12  -8   98.84   25.94  12
  -2  12  -9   96.84   22.65   8
   2  12   9   91.46   22.22  20
  -2  12  -9  128.17   18.87  14
   2  12   9   79.60   21.93  14
  -2  12 -10   15.90   21.12   8
   2  12  10    8.66   19.65  20
   2  12  10   12.07   20.76  14
  -2  12 -11   83.63   21.26   8
   2  12  11   71.82   18.79  20
  -2  12 -12 4134.27  171.12   8
   2  12  12 3942.80  168.94  20
  -2  12 -13 2454.87  103.86   8
   2  12  13 2251.96  100.86  20
   2  12  13 2463.11  103.68  14
  -2  12 -14  489.69   29.08   8
   2  12  14  513.03   28.81  14
  -2  12 -15   17.26   11.28   8
   2 -12  15    0.46    6.49  21
   2  12  15   -3.93    9.85  14
   2  13 -15 1360.07   52.62   8
  -2  13  15 1045.71   48.57  14
   2  13 -14    1.88   14.31   8
  -2  13  14   19.05   11.64  14
   2  13 -13   -1.32   15.60   8
  -2  13  13   16.27   14.73  14
   2  13 -12  479.46   31.72   8
  -2  13  12  490.79   31.40  14
   2  13 -11  168.45   22.36   8
  -2  13  11  177.23   20.22  18
  -2  13  11  186.60   23.38  14
   2  13 -10  520.48   37.30   8
  -2  13  10  589.77   34.72  18
  -2  13  10  587.92   37.26  14
  -2  13   9  364.00   27.86  18
  -2  13   9  337.97   29.72  20
  -2  13   9  359.31   29.33  14
  -2 -13   8   18.80   32.95   6
  -2  13   8   32.18   38.91   5
   2  13  -8   28.44   33.24   2
   2  13  -8   -9.36   35.04   3
  -2  13   8   33.00   37.64   4
  -2  13   8   12.78   19.77  20
  -2  13   8   20.82   18.57  18
  -2  13   8   26.71   20.80  14
  -2  13   7  899.25   86.47   5
   2  13  -7  956.96   52.73   8
  -2  13   7  953.01   87.43   4
  -2 -13   7 1071.66   85.26   6
   2  13  -7  912.01   75.97   2
   2  13  -7 1050.37   84.90   3
  -2  13   7 1078.51   52.86  18
  -2  13   7 1020.53   54.08  20
  -2  13   7  957.29   54.18  14
   2  13  -6 1660.97   77.91   8
  -2  13   6 1445.06  112.93   4
  -2 -13   6 1642.35  110.21   6
   2  13  -6 1515.27  102.81   2
   2  13  -6 1698.39  111.70   3
  -2  13   6 1692.12   76.94  18
  -2  13   6 1676.49   79.11  20
  -2  13   6 1514.13   78.58  14
  -2  13   5  560.32   69.27   5
   2  13  -5  518.42   35.29   8
  -2 -13   5  486.35   59.36   6
  -2  13   5  484.55   63.29   4
   2  13  -5  477.58   56.61   2
   2  13  -5  500.77   59.03   3
  -2  13   5  529.59   34.55  18
  -2  13   4 1933.75  135.85   5
  -2  13   4 1726.80  129.24   4
  -2 -13   4 1959.25  125.14   6
   2  13  -4 2063.06  124.72   2
   2  13  -4 2112.43  128.84   3
  -2  13   4 2070.87   95.02  20
  -2  13   4 2060.02   94.18  18
  -2  13   4 2005.93   95.75  14
  -2  13   3 1865.95  129.10   5
  -2 -13   3 1843.38  114.59   6
   2  13  -3 1717.07  113.50   2
   2  13  -3 1913.12  119.14   3
  -2  13   3 1792.14   84.92  18
  -2  13   3 1823.96   86.72  14
  -2  13   2  453.56   64.94   5
  -2 -13   2  362.66   48.44   6
  -2  13   2  270.00   50.98   4
   2  13  -2  431.09   55.03   2
   2  13  -2  434.26   56.50   3
  -2  13   2  408.89   33.13  18
  -2  13   2  395.21   33.51  14
   2 -13  -1 2363.84  140.48   6
   2  13  -1 2397.44  142.94   3
   2  13  -1 2104.70  138.44   2
  -2  13   1 2399.06  109.68  18
  -2  13   1 2398.45  109.87  14
   2 -13   0  689.99   67.37   6
   2  13   0  616.77   64.37   3
   2  13   0  585.81   66.13   2
   2  13   0  605.13   37.62  20
  -2  13   0  554.67   39.77  14
   2 -13   1 1613.37  110.49   6
   2  13   1 1656.67  113.73   5
   2  13   1 1418.41  102.69   3
   2  13   1 1369.75  105.98   2
   2  13   1 1623.44   74.45  20
   2  13   1 1508.24   75.59  14
  -2  13  -1 1535.88   75.83  14
   2 -13   2   33.07   33.53   6
   2  13   2    3.48   33.68   5
   2  13   2   44.35   34.14   2
   2  13   2   22.57   30.01   3
   2  13   2   10.23   18.53  20
  -2  13  -2  -10.28   18.79  14
  -2  13  -2    2.54   18.81  10
   2  13   2   -3.54   21.03  14
   2 -13   3 1415.33  105.02   6
   2  13   3 1713.32  111.52   5
   2  13   3 1540.12  100.09   3
   2  13   3 1435.88   71.55  20
   2  13   3 1555.41   74.24  14
  -2  13  -3 1431.02   73.05  14
  -2  13  -3 1667.46   75.17  12
  -2  13  -4 3943.15  165.61   8
   2  13   4 3781.84  204.79   5
   2  13   4 3577.73  193.51   3
   2  13   4 3753.47  166.03  20
  -2  13  -4 3713.72  166.72  14
  -2  13  -4 4323.27  171.06  12
   2  13   4 3937.95  168.34  14
   2  13   5  149.78   42.87   5
   2 -13   5   71.30   36.81   6
  -2  13  -5  125.01   21.28   8
   2  13   5   93.14   19.99  20
   2  13   5   93.72   21.71  14
  -2  13  -5  113.15   20.28  14
  -2  13  -5   94.83   27.48  12
   2  13   6  934.44   84.20   5
  -2  13  -6 1088.73   54.08   8
   2 -13   6  838.90   78.56   6
   2  13   6  997.53   83.85   4
   2  13   6 1025.06   54.75  20
  -2  13  -6 1014.05   54.10  14
   2  13   6 1061.83   55.80  14
  -2  13  -6 1192.71   61.69  12
   2  13   7   40.84   39.60   4
   2 -13   7   11.58   31.72   6
   2  13   7   59.56   39.06   5
  -2  13  -7   46.35   20.97   8
  -2  13  -7   30.61   18.23  14
  -2  13  -7   48.60   26.42  12
   2  13   7   32.67   21.21  14
  -2  13  -8  170.20   25.26   8
   2  13   8  163.53   24.04  20
  -2  13  -8  167.44   21.11  14
  -2  13  -8  165.26   30.50  12
   2  13   8  195.94   25.47  14
  -2  13  -9 1840.94   84.90   8
   2  13   9 1825.96   85.27  20
   2  13   9 1828.87   86.37  14
  -2  13 -10 2042.17   90.07   8
   2  13  10 1941.69   89.24  20
   2  13  10 1923.96   90.65  14
  -2  13 -11  275.15   25.41   8
   2  13  11  216.60   22.57  20
   2  13  11  238.16   24.99  14
  -2  13 -12   99.46   18.70   8
   2  13  12   86.73   15.98  20
  -2  13 -13  306.18   22.00   8
   2  13  13  220.20   17.13  20
  -2  13 -14  581.19   29.63   8
   2  13  14  540.27   29.01  14
   2  14 -15   29.52    9.63   8
   2  14 -14  681.67   33.20   8
  -2  14  14  619.15   30.48  14
   2  14 -13  291.25   21.99   8
  -2  14  13  255.06   19.98  14
   2  14 -12  220.50   21.90   8
  -2  14  12  205.55   20.71  14
   2  14 -11  457.89   32.52   8
  -2  14  11  517.45   32.60  14
  -2  14  10 1695.40   77.80  18
  -2  14  10 1763.48   80.75  14
  -2  14   9  191.16   22.73  18
  -2  14   9  217.91   24.91  14
   2  14  -8 2329.72  103.47   8
  -2  14   8 2282.08  101.50  18
  -2  14   8 2229.01  103.86  14
   2  14  -7  166.49   25.82   8
  -2  14   7  174.02   23.11  18
  -2  14   7  168.45   25.92  14
  -2  14   6   15.17   37.71   5
  -2 -14   6    3.29   34.59   6
   2  14  -6  -10.83   22.31   8
  -2  14   6   28.12   20.42  18
   2  14  -6   16.31   37.19   3
  -2  14   6    3.70   34.79   4
  -2  14   5    3.95   40.56   5
  -2 -14   5   -6.47   35.02   6
   2  14  -5   -6.57   23.57   8
  -2  14   5  -34.22   39.98   4
   2  14  -5   -3.26   36.26   3
  -2  14   5   22.84   21.10  18
   2 -14  -4  787.96   66.78   6
  -2  14   4  949.72   89.05   5
  -2 -14   4  737.89   70.76   6
  -2  14   4  614.31   74.57   4
   2  14  -4  812.34   76.32   3
  -2  14   4  720.57   44.57  18
  -2  14   4  749.77   47.35  14
  -2  14   3  641.61   79.24   5
  -2 -14   3  688.58   65.89   6
   2 -14  -3  677.76   64.13   6
   2  14  -3  688.84   67.91   2
   2  14  -3  618.53   68.78   3
  -2  14   3  680.46   43.40  18
  -2  14   3  680.23   45.97  14
   2 -14  -2 1161.07   87.76   6
   2  14  -2  975.14   87.83   2
   2  14  -2 1180.19   92.86   3
  -2  14   2 1134.51   63.21  18
  -2  14   2 1305.64   66.12  14
   2  14  -1   40.70   35.29   2
   2  14  -1   28.60   35.01   3
   2 -14  -1   46.25   33.79   6
  -2  14   1   63.31   24.95  14
   2 -14   0 1150.31   90.56   6
   2  14   0  982.71   86.93   2
   2  14   0 1152.47   89.19   3
   2  14   0 1185.28   59.11  20
  -2  14   0 1035.17   61.01  14
   2  14   0 1132.31   59.74  14
   2 -14   1  203.54   48.43   6
   2  14   1  200.41   43.24   3
   2  14   1  164.80   42.46   2
   2  14   1  242.23   26.29  20
   2  14   1  206.09   26.42  14
  -2  14  -1  196.00   27.08  14
   2 -14   2 1995.00  132.24   6
   2  14   2 2011.06  133.14   5
   2  14   2 1569.57  120.15   2
   2  14   2 2010.31  121.73   3
   2  14   2 1979.88   91.82  20
  -2  14  -2 1922.95   93.85  14
   2  14   2 2068.86   94.01  14
  -2  14  -2 2106.62   93.48  10
   2 -14   3  456.66   62.84   6
   2  14   3  579.62   67.29   5
   2  14   3  491.15   36.27  20
  -2  14  -3  594.57   36.56  12
  -2  14  -3  518.87   36.95  14
   2  14   3  557.80   37.54  14
   2  14   4   20.83   36.54   5
   2 -14   4   37.63   36.64   6
   2  14   4   25.25   20.41  20
  -2  14  -4   58.63   23.71  12
  -2  14  -4   62.34   20.34  14
   2  14   4   38.28   22.45  14
  -2  14  -5 2714.20  117.49   8
   2  14   5 2356.10  152.96   5
   2  14   5 2674.92  118.49  20
  -2  14  -5 2819.36  122.58  12
  -2  14  -5 2552.29  117.76  14
   2  14   5 2662.42  119.68  14
  -2  14  -6 2351.85  104.28   8
   2  14   6 2364.33  105.33  20
  -2  14  -6 2177.48  104.08  14
   2  14   6 2236.09  105.68  14
  -2  14  -6 2628.82  110.99  12
  -2  14  -7   36.90   21.45   8
   2  14   7   27.37   22.91  20
   2  14   7   54.71   23.55  14
  -2  14  -7   32.13   18.46  14
  -2  14  -7   12.08   29.43  12
  -2  14  -8  483.34   33.48   8
   2  14   8  482.76   34.59  14
  -2  14  -8  443.25   29.33  14
  -2  14  -9  350.86   29.04   8
   2  14   9  328.70   29.27  20
   2  14   9  348.09   29.37  14
  -2  14 -10  607.86   38.03   8
   2  14  10  650.22   37.68  20
   2  14  10  659.50   38.95  14
  -2  14 -11  960.54   46.83   8
   2  14  11  834.64   44.96  20
   2  14  11  951.48   47.19  14
  -2  14 -12  730.93   37.52   8
   2  14  12  678.81   34.98  20
  -2  14 -13  866.94   41.39   8
  -2  14 -14  150.04   12.13   8
   2  14  14  147.97   11.55  14
   2  15 -14  739.53   34.97   8
   2  15 -13   20.94   13.03   8
  -2  15  13   -2.03    9.52  14
  -2  15  12  585.92   31.65  14
  -2  15  11 3818.93  161.41  14
  -2  15  10   11.34   14.18  18
  -2  15  10    5.60   18.97  14
   2  15  -9   41.27   20.15   8
  -2  15   9   34.59   16.42  18
  -2  15   9   50.57   20.59  14
   2  15  -8  502.91   33.83   8
  -2  15   8  416.54   29.68  18
  -2  15   8  435.83   32.91  14
   2  15  -7   96.91   23.56   8
  -2  15   7   72.55   19.33  18
   2  15  -6  294.77   29.44   8
  -2  15   6  247.36   26.76  18
   2  15  -5  967.93   51.86   8
  -2  15   5  880.59   49.64  18
  -2  15   5  873.99   51.54  14
   2  15  -4   -5.43   24.48   8
  -2  15   4  -12.54   21.11  18
  -2  15   4    0.78   22.63  14
   2 -15  -3  310.09   46.07   6
   2  15  -3  346.65   53.35   3
  -2  15   3  265.85   28.67  18
  -2  15   3  306.48   32.21  14
   2  15  -2   24.84   34.87   3
   2 -15  -2    2.84   30.33   6
  -2  15   2  -10.38   26.28  14
   2  15  -1  708.00   69.68   3
   2 -15  -1  755.13   71.47   6
  -2  15   1  805.55   51.40  14
   2 -15   0 1121.49   92.39   6
   2  15   0 1346.62   64.72  20
  -2  15   0 1224.27   67.70  14
   2  15   0 1254.09   66.03  14
   2 -15   1   74.67   38.25   6
   2  15   1   85.25   21.36  20
  -2  15  -1   72.70   24.41  14
   2  15   1   76.23   22.24  14
  -2  15  -1   66.72   24.20  10
   2 -15   2  961.24   85.78   6
   2  15   2  940.81   51.34  20
  -2  15  -2  985.36   52.90  10
   2  15   2  860.92   51.65  14
  -2  15  -2  926.94   54.25  14
   2  15   3  922.36   51.13  20
   2  15   3  984.46   52.93  14
  -2  15  -3  926.24   52.21  14
   2  15   4  792.99   48.41  20
  -2  15  -4  857.16   48.11  14
   2  15   4  861.40   49.15  14
  -2  15  -4  940.48   49.02  12
  -2  15  -5 1456.83   68.32   8
   2  15   5 1372.69   70.35  20
  -2  15  -5 1321.81   69.07  14
  -2  15  -5 1574.14   72.42  12
   2  15   5 1423.47   70.15  14
  -2  15  -6   42.96   20.71   8
   2  15   6   30.70   23.34  20
  -2  15  -6   35.80   24.68  12
   2  15   6   46.88   20.45  14
  -2  15  -6   24.80   18.10  14
  -2  15  -7   60.04   20.08   8
   2  15   7   47.66   22.47  20
   2  15   7   46.86   21.62  14
  -2  15  -7   62.43   18.12  14
  -2  15  -8 2315.07   97.47   8
  -2  15  -8 2068.11   94.37  14
   2  15   8 2156.12   98.06  14
  -2  15  -9 2127.85   95.03   8
   2  15   9 2173.92   95.83  20
   2  15   9 2102.48   95.86  14
  -2  15 -10 1348.24   61.58   8
   2  15  10 1284.72   60.99  20
   2  15  10 1280.69   62.25  14
  -2  15 -11 1513.09   64.86   8
   2  15  11 1344.24   63.28  20
   2  15  11 1402.81   64.57  14
  -2  15 -12  340.82   22.05   8
   2  15  12  343.66   21.74  14
  -2  15 -13  254.20   15.09   8
  -2  16  13  178.35   10.89  14
  -2  16  12  138.14   11.18  10
  -2  16  12  154.85   13.93  14
   2  16 -11   12.58   15.61   8
  -2  16  11    7.88   11.85  10
  -2  16  11    8.90   13.26  14
   2  16 -10  230.93   21.87   8
  -2  16  10  199.21   20.86  14
   2  16  -9 5306.12  205.21   8
  -2  16   9 5106.43  204.89  14
  -2  16   8  486.82   31.17  18
  -2  16   8  503.94   34.53  14
   2  16  -7  808.06   43.86   8
  -2  16   7  703.74   40.69  18
   2  16  -6  160.60   24.31   8
  -2  16   6  100.82   19.98  18
  -2  16   6  109.03   24.65  14
   2  16  -5  292.69   28.23   8
  -2  16   5  224.57   28.76  14
   2  16  -4  589.42   38.32   8
  -2  16   4  496.95   38.82  14
   2  16  -3  145.17   26.25   8
  -2  16   3  131.90   25.65  14
  -2  16   2  194.88   30.63  14
  -2  16   1  680.98   47.06  14
   2  16   0  351.88   31.35  14
  -2  16   0  348.99   32.57  10
  -2  16   0  368.46   35.00  14
   2  16   1  790.10   47.19  20
  -2  16  -1  872.11   50.32  10
  -2  16  -1  857.22   51.65  14
   2  16   1  855.70   48.99  14
   2  16   2   23.58   21.55  20
  -2  16  -2   25.06   22.44  14
  -2  16  -2   34.25   21.96  10
   2  16   2   33.66   21.27  14
   2  16   3 1218.57   62.61  20
   2  16   3 1274.93   63.24  14
  -2  16  -3 1230.86   64.09  14
   2  16   4   -1.77   21.29  20
  -2  16  -4   20.70   19.65  14
   2  16   4   23.23   20.90  14
   2  16   5  362.77   30.67  20
   2  16   5  362.36   30.35  14
  -2  16  -5  340.88   29.42  14
  -2  16  -6  420.68   28.55   8
   2  16   6  429.85   32.50  20
   2  16   6  466.40   30.98  14
  -2  16  -6  379.99   28.51  14
  -2  16  -7  920.54   46.57   8
   2  16   7  968.57   49.78  20
  -2  16  -7  850.15   45.20  14
   2  16   7  961.06   49.21  14
  -2  16  -8   34.98   16.57   8
   2  16   8   64.45   18.83  14
  -2  16  -9  405.99   25.50   8
   2  16   9  383.22   26.91  20
   2  16   9  372.75   27.03  14
  -2  16 -10  151.98   16.78   8
   2  16  10  162.19   17.88  14
  -2  16 -11   51.65   10.99   8
   2  16  11   33.23   12.06  14
   2  16  12  481.44   24.05  14
   2  17 -11   97.18   13.71   8
  -2  17  11   81.24   10.10  10
  -2  17  11   84.01   11.30  14
   2  17 -10  547.58   28.88   8
  -2  17  10  450.81   26.35  10
  -2  17  10  489.65   27.90  14
   2  17  -9  119.59   18.67   8
  -2  17   9   93.32   17.10  14
   2  17  -8 3998.25  168.79   8
   2  17  -7  120.89   21.11   8
   2  17  -6   87.74   21.37   8
  -2  17   6   62.40   20.99  14
   2  17  -5  576.70   35.45   8
  -2  17   5  502.89   35.69  14
   2  17  -4   74.50   20.15   8
  -2  17   4   53.17   23.19  14
   2  17  -3    8.92   19.16   8
  -2  17   3    8.87   21.74  14
   2  17  -2  954.54   49.70   8
  -2  17   2  951.63   52.02  10
  -2  17   2  965.45   53.81  14
   2  17  -1  636.06   37.67   8
  -2  17   1  653.97   43.60  14
  -2  17   1  643.67   41.24  10
  -2  17   0  228.70   26.36  10
   2  17   0  245.37   25.91  14
  -2  17   0  249.16   29.33  14
   2  17   1  698.91   43.14  14
  -2  17  -1  763.25   46.85  14
  -2  17  -1  772.41   44.56  10
  -2  17  -2   32.61   20.28  10
   2  17   2   33.08   19.73  14
  -2  17  -2   42.68   22.78  14
   2  17   3   59.32   19.43  14
  -2  17  -3   90.22   21.95  14
   2  17   4 1732.86   80.66  20
  -2  17  -4 1721.64   81.30  14
   2  17   4 1759.85   80.73  14
   2  17   5   36.89   20.11  20
  -2  17  -5   41.47   17.91  14
   2  17   5   37.98   18.40  14
   2  17   6   -2.42   18.90  20
  -2  17  -6   13.36   14.68  14
   2  17   6   20.54   17.53  14
   2  17   7   -6.23   18.43  20
   2  17   7    9.01   16.45  14
   2  17   8  634.09   34.92  14
   2  17   9 2342.24  100.47  14
   2  17  10 2705.87  113.52  14
   2  18 -10 1603.56   66.66   8
  -2  18  10 1562.68   66.49  14
  -2  18  10 1504.85   65.64  10
   2  18  -9  585.97   31.18   8
  -2  18   9  651.78   31.66  14
  -2  18   9  610.09   30.63  10
   2  18  -8  193.75   17.65   8
  -2  18   8  178.10   16.98  10
   2  18  -7  589.23   30.56   8
  -2  18   7  471.25   30.95  14
   2  18  -6 1883.32   81.78   8
  -2  18   6 1776.24   81.97  10
  -2  18   6 1884.72   82.90  14
   2  18  -5   -5.14   15.64   8
  -2  18   5   17.00   15.91  10
  -2  18   5   22.00   17.23  14
   2  18  -4  657.40   36.29   8
  -2  18   4  702.35   39.16  14
  -2  18   4  652.65   37.41  10
   2  18  -3  477.77   29.91   8
  -2  18   3  515.20   33.95  14
  -2  18   3  496.74   31.92  10
   2  18  -2  316.02   23.89   8
  -2  18   2  316.39   26.84  10
  -2  18   2  314.45   28.57  14
   2  18  -1  104.24   17.03   8
  -2  18   1  101.84   20.62  10
  -2  18   1  117.94   21.73  14
   2  18   0  409.07   26.46   8
  -2  18   0  399.63   31.34  14
  -2  18   0  394.67   29.71  10
   2  18   1  300.60   22.24   8
  -2  18  -1  324.40   26.47  10
  -2  18  -1  307.98   28.60  14
   2  18   1  331.52   25.14  14
   2  18   2 2599.08  115.87   8
  -2  18  -2 2884.14  121.48  14
   2  18   2 2897.66  119.60  14
  -2  18  -3  193.40   23.39  14
   2  18   3  211.92   21.02  14
  -2  18  -4    6.64   16.29  14
   2  18   4    7.07   15.72  14
   2  18   5   28.28   15.45  14
  -2  18  -5   21.29   14.21  14
   2  18   6  435.88   27.33  14
   2  18   7   32.87   13.44  14
   2  18   8  440.57   24.56  14
   2  18   9  100.09   10.62  14
   2  19  -8   10.61    7.79   8
  -2  19   8   11.23    8.71  10
   2  19  -7   10.99    9.16   8
  -2  19   7   20.90   11.23  14
   2  19  -6  406.08   23.40   8
  -2  19   6  444.51   25.04  10
  -2  19   6  450.92   25.58  14
   2  19  -5 2001.21   91.48   8
  -2  19   5 2278.18   93.76  10
  -2  19   5 2311.86   94.23  14
   2  19  -4   81.06   13.23   8
  -2  19   4  102.22   16.14  14
  -2  19   4  110.30   15.79  10
   2  19  -3  752.66   37.68   8
  -2  19   3  789.06   40.36  10
  -2  19   3  871.44   41.76  14
   2  19  -2  988.86   46.79   8
  -2  19   2 1059.67   50.39  10
  -2  19   2 1093.84   51.18  14
   2  19  -1  300.95   19.52   8
  -2  19   1  315.58   24.69  14
  -2  19   1  332.61   23.36  10
  -2  19   0 1251.64   55.59  10
  -2  19   0 1303.78   56.94  14
  -2  19  -1 2280.64  100.27  10
  -2  19  -1 2489.81  102.16  14
   2  19   1 2253.86   99.44  10
  -2  19  -2  261.50   21.58  14
   2  19   2  241.36   18.97  14
  -2  19  -3   48.04   13.65  14
   2  19   3   59.34   13.26  14
   2  19   4  114.67   14.34  14
  -2  19  -4  111.28   13.96  14
   2  19   5   82.85   12.70  14
   2  19   6   20.98   10.19  14
   2  19   7  707.98   32.83  14
  -2  20   5   16.93    8.95  10
  -2  20   5   26.08    9.96  14
  -2  20   4    3.55    9.83  10
  -2  20   4   11.06   10.26  14
  -2  20   3 1119.58   50.43  10
  -2  20   3 1136.02   50.94  14
  -2  20   2  422.15   23.38  10
  -2  20   2  425.77   24.11  14
  -2  20   1   97.35   12.85  14
  -2  20   1   68.06   12.10  10
  -2  20   0    0.23    8.88  10
  -2  20   0   -1.44   10.59  14
  -2  20  -1  252.12   17.38  14
  -2  20  -2  108.21   11.28  14
   2  20   2   98.42   10.25  10
  -2  20  -3 1473.22   63.22  14
   2  20   3 1512.70   63.76  10
   2  20   4   20.46    8.15  10
   2  20   4   20.02    6.34  14
  -3   0  20    7.37    8.51  21
  -3   0  20    9.41    7.48  13
  -3   0  19  346.42   22.69  21
  -3   0  19  388.93   22.23  13
  -3   0  18   20.49   17.74  21
  -3   0  18    0.36   16.30  13
  -3   0  17  253.46   25.15  21
  -3   0  17  210.42   24.23  13
  -3   0  16    7.81   20.79  21
  -3   0  16  -35.11   23.99  13
  -3   0  15   99.75   22.00  21
  -3   0  15  108.08   47.16   1
   3   0 -15   59.62   47.52   2
  -3   0  14    8.66   18.52  21
  -3   0  14   59.90   45.32   1
   3   0 -14  -12.93   43.97   2
  -3   0  13 6747.59  277.33  21
  -3   0  13 6941.76  334.44   1
   3   0 -13 6051.07  323.78   2
  -3   0  12    7.27   15.25  21
  -3   0  12  -11.64   31.29   1
   3   0 -12   15.75   29.40   2
   3   0 -11 1905.94  115.89   2
  -3   0  11 2028.69  128.35   1
   3   0 -10   14.25   18.72   2
   3   0 -10    1.50   16.32   3
  -3   0  10   13.05   24.68   1
  -3   0   9 5128.95  229.62   4
   3   0  -9 5246.68  234.50   2
   3   0  -9 5154.54  228.03   3
  -3   0   9 5206.04  253.27   1
   3   0  -8   -3.07   12.64   3
  -3   0   8   23.14   13.59   4
  -3   0   8   30.16   19.02   1
   3   0  -8   14.34   14.87   2
  -3   0   715410.46  586.26   4
  -3   0   713622.58  577.72   5
   3   0  -714798.07  587.22   2
   3   0  -713856.38  582.70   3
  -3   0   713608.18  603.23   1
  -3   0   6    2.77    5.66   5
  -3   0   6    9.42    9.22   4
   3   0  -6   17.98   10.34   2
   3   0  -6   12.70    8.93   3
  -3   0   6    1.89   15.67   1
  -3   0   5 7098.83  299.67   5
  -3   0   5 7709.41  306.23   4
   3   0  -5 7441.18  303.68   3
   3   0  -5 7432.98  306.38   2
  -3   0   4   10.83    7.30   4
   3   0  -4    6.84    5.74   3
   3   0  -4   10.67    7.23   2
  -3   0   3 1338.85   59.96   4
   3   0  -3 1225.48   58.32   2
   3   0  -3 1235.40   55.86   3
  -3   0   3 1177.59   66.81   1
   3   0  -2    5.29    5.93   2
   3   0  -2    5.42    4.78   3
  -3   0   2    5.31    8.03   1
  -3   0   2    5.74    6.71   4
  -3   0   110031.01  442.66   4
   3   0  -111132.20  438.60   7
  -3   0   110935.80  441.33   1
  -3   0   0    5.29    5.15   1
  -3   0  -1 3314.51  139.28   1
   3   0   2    5.62    4.19   6
  -3   0  -2   -0.97    9.56   2
   3   0   3 7186.49  296.04   6
  -3   0  -3 6776.88  308.52   3
   3   0   4    5.13    5.54   6
  -3   0  -4    0.88    8.86   4
  -3   0  -4   -6.75   15.76   2
  -3   0  -5   70.76   13.95   4
  -3   0  -5   80.04   22.67   2
   3   0   6   16.25   11.64   5
  -3   0  -6   -5.53   10.99   4
  -3   0  -6   10.72   19.87   2
   3   0   6   23.50   16.28   1
  -3   0  -6    1.70   15.83   3
   3   0   7 9816.44  399.42   5
   3   0   7 9420.05  411.15   1
  -3   0  -7 9595.87  413.21   3
  -3   0  -7 8759.30  417.07   2
   3   0   8    1.24   13.69   5
  -3   0  -8    5.42   23.74   2
  -3   0  -8    4.53   18.07   3
   3   0   8   -4.58   20.40   1
   3   0   9 1341.28   74.11   5
  -3   0  -9 1273.03   88.60   3
  -3   0  -9 1221.39   91.91   2
   3   0  10    3.13   20.29   5
  -3   0 -10   60.47   33.85   2
  -3   0 -11 1678.10   76.69   8
   3   0  11 1655.25   93.47   5
  -3   0 -11 1511.05   73.41  15
  -3   0 -11 1653.45  115.63   2
   3   0  12  -15.85   28.23   5
  -3   0 -12   10.98   20.78   8
  -3   0 -12   15.67   17.59  15
  -3   0 -12   -3.78   36.83   2
  -3   0 -13   88.39   24.95   8
  -3   0 -13  130.97   20.79  15
  -3   0 -13  113.91   44.82   2
  -3   0 -14  -24.06   22.94   8
  -3   0 -14   44.34   20.30  15
  -3   0 -15  778.35   43.05   8
  -3   0 -15  739.06   40.97  15
  -3   0 -16    4.15   17.60   8
   3   0  16    7.42   15.22  21
   3   0  16   31.14   14.08  14
  -3   0 -17 1729.66   75.40   8
   3   0  17 1776.95   74.50  21
   3   0  17 1666.62   73.87  14
  -3   0 -18   -6.76   10.58   8
  -3  -1  20   70.46   10.31  21
  -3   1  20   78.09    9.52  21
  -3   1  20   76.70    8.51  13
  -3  -1  20   88.86    9.50  13
  -3  -1  19  457.62   27.07  21
  -3   1  19  442.62   25.70  21
  -3  -1  19  501.48   26.21  13
  -3   1  19  493.32   25.58  13
  -3   1  18  732.12   38.76  21
  -3  -1  18  756.27   39.91  21
  -3  -1  18  753.21   39.26  13
  -3   1  18  749.09   38.44  13
  -3  -1  17  543.61   33.74  21
  -3   1  17  538.90   33.30  21
  -3  -1  17  504.48   34.17  13
  -3   1  17  524.83   33.42  13
  -3  -1  16 1346.20   65.03  21
  -3   1  16 1307.58   63.38  21
  -3   1  16 1346.79   64.31  13
  -3   1  15 3306.98  184.86   1
  -3  -1  15 3336.22  192.82   1
   3  -1 -15 2830.84  189.89   2
   3   1 -15 2910.14  191.70   2
  -3   1  15 3330.67  139.57  21
  -3  -1  15 3332.89  140.21  21
  -3   1  15 3105.23  140.12  13
  -3   1  14 1243.07  101.57   1
  -3  -1  14 1295.73  111.90   1
   3   1 -14 1122.85  103.60   2
   3  -1 -14 1021.92  102.60   2
  -3   1  14 1301.67   61.08  21
  -3  -1  14 1303.88   61.48  21
  -3   1  14 1215.06   61.72  13
  -3  -1  13  211.24   22.86  21
  -3   1  13  241.38   22.78  21
  -3   1  13  219.25   51.28   1
   3   1 -13  170.36   44.49   2
   3  -1 -13  165.20   49.13   2
  -3  -1  13  314.96   57.44   1
  -3   1  12   20.88   14.38  21
  -3  -1  12   34.13   15.67  21
  -3   1  12   42.95   33.68   1
   3  -1 -12   -3.33   33.76   2
   3   1 -12   64.75   31.15   2
  -3  -1  12   54.18   36.84   1
  -3   1  11  390.84   53.53   1
   3   1 -11  355.06   38.51   3
   3   1 -11  362.37   42.82   2
   3  -1 -11  441.92   50.60   2
  -3  -1  11  413.73   55.69   1
  -3   1  10 2102.15  114.05   4
   3  -1 -10 1948.58  114.95   2
   3   1 -10 2095.72  114.18   2
  -3   1  10 2279.28  130.00   1
  -3  -1  10 2152.21  133.10   1
   3   1 -10 2115.83  108.90   3
   3  -1  -9 7403.50  318.61   2
   3   1  -9 7283.65  315.30   2
   3   1  -9 7127.65  311.55   3
   3  -1  -9 6896.81  308.38   3
  -3   1   9 7955.65  335.82   1
  -3  -1   9 7539.31  339.93   1
  -3   1   9 6961.43  316.81   4
  -3   1   8 6228.86  253.16   5
  -3  -1   8 5696.14  248.65   4
   3  -1  -8 5889.47  259.00   2
   3   1  -8 5783.81  257.37   2
  -3   1   8 6121.01  261.31   4
   3   1  -8 5885.33  254.33   3
  -3   1   8 6021.52  274.01   1
   3  -1  -8 5779.63  252.12   3
  -3  -1   8 5561.60  276.27   1
  -3  -1   7 2961.00  134.05   4
  -3   1   7 3248.74  137.78   5
   3  -1  -7 3281.71  142.34   2
  -3   1   7 3024.36  144.05   4
   3   1  -7 3105.46  141.49   2
   3   1  -7 3070.17  138.72   3
  -3   1   7 2955.86  153.53   1
   3  -1  -7 3036.18  136.44   3
  -3  -1   6 2654.67  112.49   4
  -3   1   6 2696.84  120.38   4
  -3   1   6 2629.07  114.14   5
   3  -1  -6 2495.03  116.56   2
   3   1  -6 2538.07  115.55   3
  -3   1   6 2493.71  129.57   1
   3  -1  -6 2444.02  112.54   3
   3   1  -6 2604.76  118.18   2
  -3   1   5 4453.25  184.16   4
  -3   1   5 4205.30  178.26   5
  -3  -1   5 4366.55  177.50   4
   3  -1  -5 4187.74  179.98   2
   3   1  -5 4288.86  182.58   2
   3   1  -5 4198.78  179.69   3
   3  -1  -5 4168.69  176.41   3
  -3  -1   5 3526.18  192.64   1
  -3   1   4 2008.59   87.74   5
  -3  -1   4 2041.51   87.34   4
  -3   1   4 2125.36   92.63   4
   3  -1  -4 1914.35   84.55   3
   3   1  -4 1948.45   88.48   3
   3   1  -4 1993.29   91.12   2
  -3  -1   4 1959.92  102.10   1
   3  -1  -4 1978.37   88.12   2
  -3   1   314058.37  545.96   5
  -3   1   314456.57  550.21   4
   3   1  -313084.08  538.94   5
  -3  -1   313832.78  544.93   4
   3   1  -313846.08  548.53   2
   3  -1  -313148.38  543.87   2
   3   1  -313557.78  546.13   3
  -3  -1   313013.48  557.21   1
   3  -1  -313407.38  540.97   3
   3   1  -2   20.37    4.41   5
  -3   1   2   21.37    8.95   1
  -3  -1   2   26.39    6.84   4
  -3  -1   2   28.22   11.12   1
   3  -1  -2   27.28    5.20   2
   3   1  -2   27.62    8.04   2
   3  -1  -2   23.77    4.12   3
   3   1  -2   22.56    6.88   3
  -3   1   2   30.73    8.56   4
   3   1  -1 3790.00  162.36   5
  -3  -1   1 3858.50  164.75   4
   3  -1  -1 4006.27  163.98   7
  -3   1   1 3931.67  165.52   1
  -3  -1   1 3961.91  163.87   1
   3  -1  -1 3929.54  161.08   2
   3   1   0 1049.64   49.44   5
  -3  -1   0  972.92   50.50   4
  -3   1   0 1064.55   49.98   1
  -3  -1   0 1096.53   46.68   1
   3   1   1 1491.97   71.44   5
  -3   1  -1 1580.80   76.49   3
  -3   1  -1 1631.39   71.12   2
  -3   1  -1 1597.95   71.50   1
   3   1   2  911.93   47.64   5
  -3   1  -2  962.76   52.19   3
  -3  -1  -2 1020.72   54.68   2
  -3   1  -2  945.14   53.47   2
  -3   1  -3 4054.47  170.26   4
   3  -1   3 3710.47  163.73   6
  -3   1  -3 3839.60  172.82   3
  -3  -1  -3 4225.69  181.30   2
  -3   1  -3 3897.41  178.54   2
   3  -1   4 3784.71  160.05   6
  -3   1  -4 3737.45  165.81   4
  -3   1  -4 3628.50  169.61   3
   3   1   4 3823.24  165.69   1
  -3  -1  -4 4005.91  179.56   2
  -3   1  -4 3547.37  176.13   2
  -3  -1  -5 4831.52  205.70   4
   3   1   5 4226.42  202.08   5
  -3   1  -5 4758.04  205.57   4
   3  -1   5 4834.75  200.09   6
   3   1   5 4784.45  208.45   1
  -3  -1  -5 5121.96  222.27   2
  -3   1  -5 4796.89  219.70   2
   3  -1   6 1424.73   72.09   5
  -3   1  -6 1363.59   71.34   4
   3  -1   6 1354.82   66.55   6
   3   1   6 1405.19   77.03   1
  -3  -1  -6 1263.16   83.09   2
  -3   1  -6 1311.98   84.12   2
   3   1   7  503.95   35.59   5
   3  -1   7  470.24   35.24   5
  -3   1  -7  407.94   42.51   3
   3  -1   7  405.50   41.92   1
  -3  -1  -7  469.26   46.84   2
  -3   1  -7  371.31   44.07   2
   3   1   7  486.87   42.82   1
   3   1   8  396.07   32.57   5
   3  -1   8  431.47   34.69   5
  -3  -1  -8  351.38   45.21   2
  -3   1  -8  360.52   45.26   2
  -3   1  -8  314.50   38.43   3
   3  -1   8  360.14   43.05   1
   3   1   9 6748.72  277.89   5
   3  -1   9 6444.23  276.11   5
   3  -1   9 6124.31  296.98   1
  -3   1  -9 6216.49  293.26   3
  -3  -1  -9 5829.27  297.19   2
  -3   1  -9 5883.99  299.08   2
   3   1  10  342.80   38.67   5
   3  -1  10  379.01   36.81   5
  -3  -1 -10  457.86   55.58   2
  -3   1 -10  262.29   49.72   2
  -3   1 -10  316.05   47.49   3
   3  -1  10  327.50   50.62   1
  -3  -1 -11  598.15   37.03   8
   3   1  11  563.66   50.71   5
   3  -1  11  584.61   48.35   5
  -3   1 -11  569.21   36.64   8
  -3  -1 -11  539.94   33.65  15
  -3   1 -11  551.65   34.20  15
  -3   1 -11  567.68   67.30   2
  -3   1 -11  565.74   64.20   3
  -3  -1 -11  676.91   70.37   2
  -3  -1 -12 4741.46  193.02   8
  -3   1 -12 4429.71  193.14   8
   3   1  12 4445.15  215.13   5
   3  -1  12 4603.82  213.40   5
  -3   1 -12 4559.70  190.78  15
  -3  -1 -12 4502.61  190.47  15
  -3  -1 -12 4296.81  236.27   2
  -3   1 -12 4118.33  236.73   2
  -3  -1 -13  657.09   42.27   8
  -3   1 -13  655.73   43.74   8
   3   1  13  699.83   58.95   5
  -3  -1 -13  722.97   40.26  15
  -3   1 -13  808.96   41.11  15
  -3  -1 -13  661.22   73.02   2
  -3   1 -13  658.27   75.30   2
  -3  -1 -14   10.90   22.07   8
  -3   1 -14   60.75   20.10  15
  -3  -1 -14   31.55   20.61  15
  -3  -1 -15 1262.33   60.64   8
  -3   1 -15 1208.20   61.16   8
  -3   1 -15 1262.36   59.15  15
  -3  -1 -15 1214.50   59.54  15
  -3   1 -16  410.07   28.97   8
  -3  -1 -16  454.69   29.03   8
   3   1  16  458.70   26.98  14
  -3   1 -17  285.21   20.99   8
  -3  -1 -17  304.30   20.58   8
   3  -1  17  251.14   19.39  21
   3  -1  17  275.73   17.91  14
   3   1  17  273.68   18.49  14
  -3  -1 -18  161.08   13.83   8
   3  -1  18  153.10   11.86  21
  -3  -2  20  669.30   29.04  21
  -3   2  20  623.88   27.58  21
  -3  -2  20  620.37   28.19  13
  -3   2  20  563.21   27.15  13
  -3   2  19   20.96   11.67  21
  -3  -2  19   24.30   14.21  21
  -3   2  19   14.68   11.29  13
  -3  -2  19   27.92   12.57  13
  -3   2  18  462.70   28.01  21
  -3  -2  18  496.82   30.09  21
  -3  -2  18  468.69   30.30  13
  -3   2  18  495.41   28.14  13
  -3   2  17    0.40   16.56  21
  -3  -2  17   -0.45   20.67  21
  -3   2  17    1.99   17.40  13
  -3  -2  17  -25.50   21.32  13
  -3   2  16  114.43   21.53  21
  -3  -2  16   90.26   23.89  21
  -3   2  16   86.78   20.12  13
  -3  -2  15  387.94   31.34  21
  -3   2  15  412.25   30.62  21
  -3   2  15  450.41   31.56  13
   3   2 -14 1887.51  133.03   2
  -3  -2  14 1970.10  140.86   1
  -3   2  14 2091.75  129.72   1
   3  -2 -14 1647.63  130.52   2
  -3   2  14 2019.59   87.43  21
  -3  -2  14 1860.90   87.83  21
  -3   2  14 1911.41   87.91  13
   3   2 -13  726.70   71.11   2
   3  -2 -13  546.55   71.32   2
  -3   2  13  666.34   70.40   1
  -3  -2  13  694.80   81.43   1
  -3  -2  13  640.96   38.04  21
  -3   2  13  669.32   37.07  21
  -3   2  13  595.36   37.49  13
  -3   2  12  918.79   46.19  21
   3   2 -12 1021.02   75.71   2
   3   2 -12  881.11   68.47   3
  -3   2  12 1006.78   83.02   1
  -3  -2  12  987.91   92.63   1
   3  -2 -12  834.14   81.41   2
  -3   2  11   49.18   25.79   4
  -3   2  11   40.02   30.63   1
   3   2 -11   27.52   24.98   2
   3   2 -11   19.45   22.55   3
  -3  -2  11   48.80   32.82   1
   3  -2 -11    8.85   29.56   2
   3  -2 -10 1131.78   81.30   2
  -3   2  10 1308.08   82.48   4
   3   2 -10 1163.51   73.04   3
   3   2 -10 1235.87   76.93   2
  -3   2  10 1277.16   87.16   1
  -3  -2  10 1166.34   93.12   1
  -3   2   9  387.41   32.47   5
   3   2  -9  279.14   31.52   2
  -3  -2   9  187.00   40.46   1
  -3   2   9  285.76   38.95   1
  -3   2   9  299.39   37.35   4
   3  -2  -9  275.94   34.68   2
   3   2  -9  279.75   30.52   3
  -3   2   815130.06  593.84   5
   3  -2  -814237.47  597.85   2
   3   2  -814518.27  594.12   2
   3   2  -813985.37  591.39   3
  -3   2   814060.37  606.11   1
  -3   2   813270.78  599.68   4
  -3   2   7 1845.98   88.11   5
   3  -2  -7 1685.87   88.67   2
  -3   2   7 1658.04   92.47   4
  -3   2   7 1789.74   97.78   1
   3   2  -7 1682.24   85.91   3
   3   2  -7 1801.03   88.25   2
  -3   2   622312.80  845.94   5
  -3  -2   619383.33  833.69   4
  -3   2   621466.81  852.03   4
   3  -2  -621891.00  846.76   2
   3   2  -621558.31  847.01   2
   3  -2  -621439.91  839.65   3
   3   2  -620791.01  844.21   3
  -3   2   620526.82  856.51   1
  -3  -2   620069.42  863.20   1
  -3   2   5 4555.33  186.82   5
  -3   2   5 4772.96  192.86   4
  -3  -2   5 4073.66  176.82   4
   3  -2  -5 4527.57  186.08   2
   3   2  -5 4481.38  188.83   2
   3  -2  -5 4382.88  180.30   3
   3   2  -5 4324.18  186.08   3
  -3  -2   5 4391.57  202.13   1
  -3   2   4 9890.43  408.79   5
  -3  -2   4 9569.61  400.75   4
  -3   2   410594.20  413.54   4
   3  -2  -410153.61  406.35   2
   3   2  -4 9968.08  411.09   2
   3  -2  -4 9925.38  400.96   3
   3   2  -4 9957.24  408.76   3
  -3  -2   4 9969.11  422.56   1
  -3  -2   3 5136.15  211.83   4
  -3   2   3 5115.42  218.05   5
  -3   2   3 5358.28  221.51   4
   3  -2  -3 5214.86  213.17   2
   3   2  -3 4953.94  219.43   2
   3   2  -3 5307.66  217.95   3
  -3  -2   3 4964.96  227.12   1
  -3  -2   2 1321.15   58.01   4
   3   2  -2 1186.67   55.70   5
   3  -2  -2 1313.89   62.57   7
   3  -2  -2 1346.03   55.37   2
   3   2  -2 1317.27   63.95   2
   3   2  -2 1348.64   61.79   3
  -3  -2   2 1378.09   67.54   1
  -3  -2   1  290.14   17.67   4
   3  -2  -1  269.87   18.99   7
   3   2  -1  262.15   15.44   5
  -3  -2   1  278.70   17.70   1
   3   2  -1  248.86   18.49   3
   3   2   0 5058.33  216.77   5
  -3  -2   0 5353.99  219.41   4
  -3   2   0 5147.86  220.10   1
  -3   2   0 4712.25  218.98   3
  -3  -2   0 5464.40  213.03   1
   3   2   1 6066.35  249.54   5
  -3  -2  -1 6079.19  251.35   4
  -3   2  -1 5965.25  252.83   3
  -3   2  -1 6001.33  247.94   2
  -3   2  -1 5926.86  251.42   1
  -3   2  -216983.15  688.93   4
   3   2   217271.24  683.82   5
   3   2   216526.55  677.99   1
  -3   2  -217368.24  687.75   3
  -3   2  -216111.85  690.01   2
   3  -2   3 1522.31   71.71   6
  -3   2  -3 1540.10   75.99   4
   3   2   3 1493.40   69.50   1
  -3   2  -3 1519.79   76.30   3
  -3  -2  -3 1649.68   85.83   2
  -3   2  -3 1523.86   81.70   2
  -3   2  -4  213.12   21.97   4
   3  -2   4  241.87   19.55   6
   3   2   4  236.47   20.42   5
  -3   2  -4  228.41   23.16   3
  -3  -2  -4  261.08   29.65   2
  -3   2  -4  220.65   27.28   2
   3   2   4  234.60   20.27   1
   3  -2   5  158.48   17.73   6
   3  -2   5  210.47   22.46   5
   3   2   5  202.81   19.37   5
  -3   2  -5  206.46   20.91   4
  -3  -2  -5  185.49   27.71   2
  -3   2  -5  146.91   26.97   2
  -3   2  -5  176.75   22.46   3
   3  -2   6  248.26   25.34   5
  -3   2  -6  260.53   24.28   4
   3  -2   6  214.88   21.31   6
  -3  -2  -6  186.43   29.12   2
  -3   2  -6  213.55   31.09   2
   3   2   7  194.65   23.48   5
   3  -2   7  193.32   23.84   5
   3  -2   7  212.75   22.03   6
  -3   2  -7  194.50   23.40   4
   3  -2   7  184.21   30.77   1
  -3  -2  -7  197.12   33.00   2
  -3   2  -7  161.60   32.56   2
   3   2   8 9355.31  379.19   5
   3  -2   8 9244.77  378.38   5
   3  -2   8 8696.85  397.06   1
  -3  -2  -8 8511.86  396.02   2
  -3   2  -8 7806.13  395.92   2
   3   2   9 2578.18  126.11   5
   3  -2   9 2524.18  123.18   5
   3  -2   9 2513.07  144.69   1
  -3   2  -9 2572.09  139.87   3
  -3  -2  -9 2389.00  141.03   2
  -3   2  -9 2314.19  143.52   2
   3   2  10  172.16   31.05   5
   3  -2  10  222.68   30.00   5
   3  -2  10  161.76   42.19   1
  -3   2 -10  155.94   40.74   2
  -3  -2 -10  233.67   43.74   2
  -3   2 -10  188.28   39.87   3
   3  -2  11   37.97   21.90   5
   3   2  11   24.07   26.98   5
  -3  -2 -11    2.16   18.78   8
  -3   2 -11   11.47   18.75   8
  -3   2 -11   10.29   16.46  15
  -3  -2 -11   24.13   15.87  15
  -3  -2 -11   39.30   12.62  16
  -3  -2 -11   47.72   35.43   2
  -3   2 -11   26.59   36.77   2
  -3   2 -11   46.05   38.82   3
   3  -2  11   27.69   38.02   1
   3   2  12 1841.45  111.42   5
  -3  -2 -12 2026.74   91.53   8
   3  -2  12 2148.49  110.70   5
  -3   2 -12 1952.28   92.82   8
  -3   2 -12 1945.53   89.33  15
  -3  -2 -12 2046.51   89.38  15
  -3   2 -12 2038.86  132.40   3
  -3  -2 -12 2062.45  133.22   2
  -3   2 -12 1777.54  132.22   2
   3   2  13  263.26   40.53   5
  -3  -2 -13  301.00   27.97   8
  -3   2 -13  286.35   30.76   8
  -3   2 -13  331.37   25.88  15
  -3  -2 -13  339.58   26.61  15
  -3  -2 -13  301.66   55.93   2
  -3   2 -13  236.52   54.13   2
  -3  -2 -14  431.76   32.04   8
  -3   2 -14  363.75   32.75   8
  -3  -2 -14  396.93   29.60  15
  -3   2 -14  427.44   29.14  15
  -3  -2 -15  251.04   24.07   8
  -3   2 -15  198.58   25.88   8
  -3   2 -15  245.03   22.84  15
  -3  -2 -15  220.48   23.82  15
   3   2  15  260.62   22.26  14
  -3  -2 -16 1052.52   49.44   8
  -3   2 -16  961.65   49.47   8
   3   2  16  994.51   47.83  14
  -3  -2 -17   79.89   14.96   8
  -3   2 -17   92.44   15.15   8
   3  -2  17   78.21   15.21  21
   3  -2  17   96.79   11.65  14
   3   2  17   82.49   13.22  14
  -3   2 -18 1096.89   43.06   8
  -3  -2 -18 1046.07   42.56   8
   3  -2  18 1064.03   42.37  21
  -3  -3  20   43.27    8.95  21
  -3  -3  20   57.38    8.46  13
  -3  -3  19  195.80   18.02  21
  -3   3  19  220.49   15.75  21
  -3  -3  19  256.18   18.06  13
  -3   3  19  227.00   16.36  13
  -3  -3  18  104.09   18.95  21
  -3   3  18  100.81   15.46  21
  -3   3  18  120.46   16.23  13
  -3  -3  18   58.29   18.53  13
  -3  -3  17 3724.43  159.38  21
  -3   3  17 3686.83  157.73  21
  -3   3  17 3880.60  158.29  13
  -3  -3  16  431.47   33.55  21
  -3   3  16  442.48   30.00  21
  -3   3  16  479.00   30.81  13
  -3   3  15  101.89   19.73  21
  -3   3  15   71.68   21.10  13
   3   3 -14 2168.88  148.04   2
  -3   3  14 2490.64  145.11   1
  -3  -3  14 2819.54  174.16   1
   3  -3 -14 2081.46  147.58   2
  -3   3  14 2524.04  106.51  21
  -3   3  14 2362.87  106.78  13
   3   3 -13 2069.49  130.97   2
  -3   3  13 2128.36  131.50   1
  -3  -3  13 2331.23  155.24   1
   3   3 -13 2172.73  125.77   3
   3  -3 -13 1860.82  134.66   2
  -3   3  13 2222.26   95.46  21
  -3   3  13 2129.12   96.24  13
   3   3 -12 1936.70  114.99   2
   3   3 -12 1974.12  110.83   3
  -3   3  12 2103.36  121.48   1
  -3  -3  12 1752.94  132.68   1
   3  -3 -12 1708.27  120.51   2
  -3   3  12 1785.25   81.33  21
  -3   3  12 1811.65   82.62  13
  -3  -3  11   33.88   34.16   1
  -3   3  11   55.42   26.81   4
  -3   3  11   16.81   27.13   1
   3  -3 -11  -21.88   34.20   2
   3   3 -11   33.95   25.04   2
   3   3 -11    8.09   24.30   3
  -3   3  10 1487.91   93.40   4
   3   3 -10 1464.95   84.59   3
  -3   3  10 1503.95   95.32   1
   3   3 -10 1439.68   86.72   2
   3  -3 -10 1367.40   95.33   2
  -3   3   9 1202.84   68.03   5
  -3   3   9  947.04   72.05   4
   3   3  -9 1143.92   67.37   2
  -3   3   9 1059.74   73.20   1
   3   3  -9 1073.24   65.42   3
   3  -3  -9  920.35   71.86   2
  -3   3   814636.47  560.69   5
   3   3  -813809.78  557.64   2
   3   3  -813187.68  555.50   3
  -3   3   813944.47  567.53   1
  -3   3   811790.59  564.48   4
  -3  -3   812069.59  577.73   1
   3  -3  -813000.88  564.15   2
  -3   3   7 3882.12  165.56   5
   3  -3  -7 3669.70  167.12   2
  -3   3   7 3117.92  167.24   4
   3   3  -7 3627.41  162.46   2
   3   3  -7 3224.67  158.48   3
  -3   3   7 3791.20  170.83   1
  -3  -3   7 3616.39  180.97   1
  -3   3   6 2464.10  114.01   5
   3  -3  -6 2377.67  114.24   2
   3   3  -6 2304.86  111.98   2
   3   3  -6 2365.07  110.49   3
  -3   3   6 2380.40  117.94   1
  -3   3   6 2218.76  117.23   4
  -3  -3   6 2369.00  127.21   1
  -3  -3   5  101.95   16.33   6
  -3   3   5  112.29   16.62   5
  -3   3   5  114.54   18.76   1
  -3   3   5   86.01   16.60   4
  -3  -3   5  118.24   22.75   1
   3  -3  -5   92.79   15.66   2
   3   3  -5  115.91   16.89   2
   3   3  -5  113.50   15.07   3
  -3   3   4 7475.99  319.84   5
  -3   3   4 7808.61  323.97   4
  -3  -3   4 7971.51  320.13   6
   3   3  -4 7577.14  321.06   2
   3   3  -4 7573.97  318.84   3
  -3  -3   4 7663.81  331.11   1
   3  -3  -4 7308.77  316.85   2
   3   3  -3 5978.46  255.18   5
  -3   3   3 6735.17  267.92   5
   3  -3  -3 6498.93  269.04   7
  -3  -3   3 7079.77  266.28   6
   3   3  -3 6950.14  269.72   2
   3   3  -3 6794.00  267.15   3
  -3  -3   3 6810.76  275.99   1
   3  -3  -3 6093.87  261.73   2
  -3   3   2 1507.32   75.09   5
   3   3  -2 1432.33   67.27   5
  -3  -3   2 1517.56   66.76   4
   3  -3  -2 1749.47   75.38   7
  -3  -3   2 1687.61   72.12   6
   3   3  -2 1708.43   76.85   2
   3   3  -2 1649.06   74.27   3
  -3  -3   2 1634.83   78.40   1
   3  -3  -2 1498.50   64.20   2
  -3  -3   1  893.17   40.78   6
   3   3  -1  765.69   40.23   5
   3  -3  -1  791.90   43.39   7
  -3  -3   1  831.81   39.73   4
   3   3  -1  813.00   44.00   3
  -3  -3   1  861.07   42.17   1
   3   3   011115.20  445.71   5
  -3  -3   011210.80  446.23   4
  -3   3   010419.21  445.13   3
  -3   3  -1 1601.94   77.62   4
  -3  -3  -1 1631.80   73.32   4
   3   3   1 1665.74   72.28   5
  -3   3  -1 1595.55   73.38   3
  -3   3  -1 1448.45   69.15   2
  -3   3  -2 1519.96   78.77   4
   3   3   2 1642.06   75.18   5
  -3  -3  -2 1639.41   68.37   7
  -3   3  -2 1626.00   77.19   3
  -3   3  -2 1518.76   78.34   2
  -3   3  -3  588.46   39.27   4
   3   3   3  622.55   36.61   5
  -3   3  -3  563.88   38.04   3
  -3   3  -3  627.81   41.60   2
   3  -3   4 1186.64   62.88   6
  -3   3  -4 1243.26   65.50   4
   3   3   4 1264.77   63.01   5
  -3   3  -4 1186.49   68.86   2
  -3   3  -4 1262.77   67.28   3
   3  -3   5 2592.29  120.44   6
  -3   3  -5 2663.52  122.54   4
   3   3   5 2674.39  120.94   5
  -3   3  -5 2554.57  125.48   3
  -3   3  -5 2513.94  129.13   2
   3  -3   614100.67  574.22   5
   3   3   613058.88  569.53   5
  -3   3  -613987.27  571.04   4
   3  -3   613651.68  569.63   6
  -3   3  -614005.97  579.06   3
  -3   3  -613912.47  584.33   2
   3  -3   7   24.05   14.81   6
   3  -3   7   26.71   17.45   5
  -3   3  -7   36.10   15.06   4
  -3   3  -7    2.34   23.63   2
  -3   3  -7   36.17   20.62   3
   3  -3   8  177.14   26.64   5
   3   3   8  138.79   24.58   5
   3  -3   8  161.58   33.97   1
  -3   3  -8  108.11   32.79   2
   3   3   9   95.52   25.72   5
   3  -3   9  169.12   25.52   5
   3  -3   9   94.39   36.10   1
  -3   3  -9   77.35   35.76   2
   3   3  10  367.95   40.89   5
  -3  -3 -10  348.63   26.31   8
   3  -3  10  294.27   34.54   5
  -3  -3 -10  325.21   23.16  15
   3  -3  10  301.25   52.20   1
  -3   3 -10  239.74   48.32   2
  -3   3 -11 2732.68  128.24   8
  -3  -3 -11 3063.89  127.32   8
   3   3  11 2949.85  150.26   5
   3  -3  11 3239.40  145.92   5
  -3  -3 -11 2960.36  123.96  16
  -3   3 -11 2800.26  125.68  15
  -3   3 -11 2932.87  166.82   3
  -3   3 -11 2654.65  170.22   2
   3  -3  11 2888.78  177.35   1
  -3   3 -12  187.99   26.04   8
   3   3  12  247.89   38.07   5
  -3  -3 -12  187.10   24.65   8
  -3   3 -12  194.17   22.52  15
  -3   3 -12  158.49   48.86   2
  -3   3 -12  163.23   46.08   3
  -3   3 -13  498.25   36.62   8
   3   3  13  441.92   49.26   5
  -3  -3 -13  514.26   33.69   8
  -3   3 -13  394.76   62.50   2
  -3   3 -13  567.23   68.04   3
  -3  -3 -13  522.03   66.10   2
  -3  -3 -13  453.17   32.19  15
  -3   3 -13  551.88   32.41  15
  -3  -3 -14 1827.89   83.90   8
  -3   3 -14 1721.77   85.66   8
  -3  -3 -14 1693.97   82.21  15
  -3   3 -14 1884.11   82.13  15
   3   3  14 2009.85   83.30  14
  -3  -3 -15 1402.68   63.37   8
  -3   3 -15 1280.35   65.15   8
  -3   3 -15 1280.31   61.63  15
   3   3  15 1393.99   62.82  14
  -3  -3 -16  688.42   36.67   8
  -3   3 -16  645.90   38.29   8
   3   3  16  715.97   35.91  14
  -3  -3 -17  738.34   34.80   8
  -3   3 -17  722.74   35.83   8
   3  -3  17  701.65   35.91  21
   3  -3  17  671.61   32.09  14
   3   3  17  681.28   34.05  14
  -3  -3 -18  122.95   11.41   8
   3  -3  18  128.55   11.93  21
   3   3  18   96.80    9.00  14
  -3  -4  20 1324.73   60.34  21
  -3  -4  20 1545.23   60.31  13
  -3  -4  19  244.58   18.83  21
  -3  -4  19  307.91   19.45  13
  -3   4  19  288.87   17.04  13
  -3   4  18  413.03   24.12  21
  -3  -4  18  363.51   27.74  13
  -3   4  17  583.14   32.51  21
  -3   4  17  592.26   32.64  13
  -3   4  16  128.03   19.28  21
  -3   4  16  137.23   20.32  13
   3   4 -15  130.16   21.66   8
  -3  -4  15   94.93   24.10  21
  -3   4  15  106.80   19.11  21
  -3   4  15  131.78   19.43  13
   3   4 -14 6578.34  288.71   8
   3   4 -14 6752.25  335.62   2
  -3   4  14 7097.90  327.12   1
  -3  -4  14 7186.42  361.97   1
  -3   4  14 7234.10  288.12  21
  -3  -4  14 7162.96  290.06  21
  -3   4  14 6920.40  288.51  13
   3   4 -13 6954.96  302.40   8
   3   4 -13 7069.18  342.24   2
   3   4 -13 7077.31  335.78   3
  -3   4  13 8219.58  345.59   1
  -3  -4  13 7100.25  369.56   1
   3  -4 -13 6555.26  343.84   2
  -3   4  13 7471.96  302.07  21
  -3   4  13 7673.82  302.90  13
   3  -4 -12  286.85   49.89   2
   3   4 -12  371.98   47.69   2
   3   4 -12  357.23   45.06   3
  -3   4  12  383.28   49.05   4
  -3   4  12  372.27   50.42   1
  -3   4  12  363.59   24.46  21
  -3   4  12  359.82   26.10  13
  -3   4  11   38.78   26.58   1
  -3   4  11   45.62   27.59   4
   3  -4 -11   72.53   33.27   2
   3   4 -11   40.64   25.14   2
   3   4 -11   10.57   21.88   3
  -3   4  10    7.46   19.96   5
  -3   4  10   -2.56   27.72   4
  -3  -4  10  -36.13   36.05   1
   3  -4 -10   -5.47   25.13   2
   3   4 -10    5.87   19.46   2
   3   4 -10   -3.73   18.28   3
  -3   4  10   30.86   24.51   1
  -3   4   9  284.01   34.73   5
  -3   4   9  250.62   38.06   4
  -3  -4   9  201.36   42.10   1
   3  -4  -9  195.56   36.77   2
  -3   4   9  270.58   34.88   1
   3   4  -9  239.27   30.35   2
   3   4  -9  280.65   31.31   3
  -3   4   8  205.72   29.33   5
   3  -4  -8  221.15   34.34   2
  -3   4   8  216.41   28.68   1
  -3  -4   8  295.68   41.54   1
   3   4  -8  218.74   27.70   3
  -3   4   8  240.75   35.47   4
   3   4  -8  179.29   24.87   2
  -3   4   716093.96  617.63   5
   3   4  -715429.86  611.56   2
  -3   4   715080.66  615.72   1
   3   4  -714815.47  609.12   3
  -3  -4   714828.87  632.14   1
   3  -4  -714034.67  615.98   2
  -3   4   617721.04  661.70   5
  -3   4   614075.67  661.83   4
  -3   4   616247.85  660.28   1
   3   4  -615865.66  656.03   2
   3   4  -615790.86  653.71   3
  -3  -4   616181.55  673.86   1
   3  -4  -615057.36  657.26   2
  -3   4   5 1256.98   65.34   5
  -3   4   5 1044.92   65.69   4
  -3  -4   5 1126.44   60.98   6
   3   4  -5 1100.71   62.36   2
  -3   4   5 1022.61   63.12   1
   3   4  -5 1112.04   60.33   3
   3  -4  -5 1043.86   60.32   2
  -3  -4   5 1112.48   71.66   1
  -3   4   4 5864.39  252.64   5
  -3  -4   4 6042.16  249.43   6
   3   4  -4 6070.74  252.52   2
   3   4  -4 5749.38  249.97   3
   3  -4  -4 5587.25  246.20   2
  -3   4   4 5567.55  252.99   1
  -3  -4   4 5935.11  260.48   1
  -3   4   3  342.02   27.30   5
   3   4  -3  316.15   18.02   5
  -3  -4   3  331.43   24.46   6
   3   4  -3  329.36   25.70   3
   3  -4  -3  323.29   20.39   2
  -3  -4   3  341.98   30.97   1
  -3   4   2 4887.89  210.35   5
   3   4  -2 4627.21  200.99   5
   3  -4  -2 4267.52  207.08   7
  -3  -4   2 5036.67  205.20   6
   3   4  -2 5074.85  208.86   3
  -3  -4   2 5392.07  212.67   1
   3   4  -1  406.48   26.12   5
   3  -4  -1  473.71   29.60   7
  -3  -4   1  428.13   25.21   6
  -3   4   1  377.54   21.20   3
  -3  -4   1  506.41   28.44   1
  -3   4   0 5601.96  241.23   4
   3   4   0 5800.19  235.70   5
  -3  -4   0 5612.83  230.92   6
  -3   4   0 5400.83  231.93   3
  -3   4  -110361.01  394.77   4
   3   4   110094.21  388.94   5
  -3  -4  -1 9388.44  379.78   6
  -3   4  -110142.91  387.67   3
  -3   4  -2 3065.63  138.33   4
   3   4   2 2997.06  133.84   5
  -3  -4  -2 3022.95  125.55   7
  -3   4  -2 2925.86  133.85   3
  -3   4  -2 3056.61  132.91   2
   3  -4   3 4016.79  177.08   6
  -3   4  -3 4169.98  179.76   4
   3   4   3 3953.94  175.67   5
  -3  -4  -3 4021.03  169.44   7
  -3   4  -3 4111.57  177.21   2
  -3   4  -3 3903.84  177.26   3
   3  -4   4 1843.24   91.37   6
  -3   4  -4 1885.86   92.63   4
   3   4   4 1790.98   89.88   5
  -3   4  -4 1891.82   93.62   2
  -3   4  -4 1886.15   93.16   3
   3  -4   5 5360.87  242.71   6
  -3   4  -5 5774.03  244.02   4
   3   4   5 5541.25  242.85   5
  -3   4  -5 5562.41  248.25   2
  -3   4  -5 5581.42  246.80   3
  -3  -4  -5 5752.44  259.39   2
   3  -4   6  308.45   29.48   6
   3   4   6  276.10   29.33   5
  -3   4  -6  274.78   28.12   4
  -3   4  -6  329.45   35.52   2
  -3   4  -6  316.41   33.47   3
  -3  -4  -6  303.13   37.89   2
   3  -4   7 4509.89  200.76   5
  -3   4  -7 4407.55  196.57   4
   3  -4   7 4384.84  198.31   6
  -3   4  -7 4323.80  206.39   3
  -3  -4  -7 4227.23  212.19   2
  -3   4  -7 4320.04  211.00   2
   3  -4   8  306.74   33.85   5
   3   4   8  234.34   32.58   5
   3  -4   8  320.25   32.78   6
  -3   4  -8  228.34   39.90   2
  -3  -4  -8  284.77   40.79   2
  -3   4  -8  307.43   39.89   3
   3   4   9 3610.86  172.48   5
   3  -4   9 3712.62  169.12   5
  -3   4  -9 3645.82  184.02   3
   3  -4   9 3631.04  195.89   1
  -3  -4  -9 3234.20  184.41   2
  -3   4  -9 3285.20  188.13   2
  -3   4 -10 6513.42  285.44   8
   3   4  10 7123.16  310.85   5
  -3  -4 -10 7363.15  284.95   8
   3  -4  10 7233.39  303.89   5
  -3  -4 -10 6861.31  282.37  16
  -3   4 -10 6582.22  283.54  15
  -3  -4 -10 7079.56  283.36  15
   3  -4  10 6839.18  337.60   1
  -3  -4 -10 6187.53  322.44   2
  -3   4 -10 6376.15  328.90   2
  -3  -4 -11  895.90   46.62   8
   3   4  11  857.10   66.30   5
   3  -4  11  886.85   60.83   5
  -3  -4 -11  938.16   44.52  15
  -3   4 -11  775.82   44.51  15
   3  -4  11  862.77   89.27   1
  -3   4 -11  699.76   78.34   2
   3   4  12  139.41   34.72   5
  -3  -4 -12  187.65   22.94   8
  -3   4 -12  132.73   26.75   8
  -3   4 -12  121.75   45.10   2
   3  -4  12  124.12   53.52   1
  -3   4 -12  174.77   21.34  15
  -3  -4 -12  210.25   21.20  15
  -3  -4 -13  151.92   21.68   8
  -3   4 -13  137.66   27.26   8
  -3   4 -13  176.60   20.40  15
   3   4  13  164.77   21.76  14
  -3  -4 -14  552.23   34.38   8
  -3   4 -14  500.61   37.70   8
  -3   4 -14  536.23   32.16  15
   3   4  14  584.31   33.38  14
  -3  -4 -15  196.91   21.78   8
  -3   4 -15  194.59   23.05   8
  -3   4 -15  183.65   18.80  15
   3   4  15  195.73   20.65  14
  -3  -4 -16    2.00   14.50   8
  -3   4 -16  -14.22   17.50   8
   3   4  16   -4.21   14.03  14
  -3   4 -17  932.48   43.17   8
  -3  -4 -17  930.64   41.88   8
   3  -4  17  905.29   42.76  21
   3   4  17  833.54   41.52  14
  -3   4 -18  274.24   15.50   8
   3  -4  18  273.62   14.87  21
  -3  -5  19   41.00   12.00  13
  -3  -5  18  496.10   27.65  21
  -3   5  18  478.80   25.66  13
  -3  -5  17  287.68   24.63  21
  -3   5  17  295.24   21.85  13
   3   5 -16 1052.25   53.80   8
  -3  -5  16 1043.62   54.64  21
  -3   5  16 1063.46   51.47  21
  -3   5  16 1162.11   52.01  13
   3   5 -15 2875.48  132.41   8
  -3  -5  15 3141.83  133.35  21
  -3   5  15 3130.12  130.87  21
  -3   5  15 3101.74  131.28  13
   3   5 -14 3779.85  165.19   8
   3   5 -14 3710.00  207.33   2
   3   5 -14 3533.37  197.46   3
  -3   5  14 4003.44  163.65  21
  -3  -5  14 3899.99  165.96  21
  -3   5  14 3899.09  164.01  13
   3   5 -13 1377.52   67.96   8
   3   5 -13 1527.04  101.97   2
  -3   5  13 1458.03   98.39   1
   3   5 -13 1408.94   97.47   3
  -3   5  13 1441.58   66.37  21
  -3   5  13 1481.71   67.53  13
  -3   5  12   63.05   33.78   1
  -3  -5  12   30.17   46.24   1
   3   5 -12   21.32   30.41   2
   3   5 -12   22.32   30.34   3
  -3   5  12   47.04   32.87   4
   3   5 -12    6.66   16.17   8
  -3   5  12   17.11   16.71  13
  -3  -5  11  402.54   62.37   1
   3   5 -11  502.04   50.57   3
  -3   5  11  541.42   54.00   1
   3   5 -11  414.09   47.64   2
   3  -5 -11  487.49   53.75   2
  -3   5  11  533.76   55.68   4
  -3   5  11  457.84   28.88  13
  -3   5  10  545.40   56.10   4
   3   5 -10  388.53   44.28   2
  -3   5  10  469.32   47.92   1
   3   5 -10  512.86   47.14   3
  -3  -5  10  480.41   62.66   1
   3  -5 -10  429.33   48.92   2
  -3   5  10  532.93   48.49   5
  -3   5   9 5439.46  245.70   4
   3   5  -9 5004.92  230.86   2
   3   5  -9 4608.13  228.50   3
  -3   5   9 5090.59  234.33   1
  -3  -5   9 4947.00  257.03   1
   3  -5  -9 4945.60  238.12   2
  -3   5   9 5397.20  236.91   5
  -3   5   8  845.67   70.31   4
   3   5  -8  964.61   62.09   2
  -3   5   8 1023.98   64.60   1
   3   5  -8  977.21   61.28   3
   3  -5  -8  902.26   65.11   2
  -3  -5   8  895.59   76.58   1
  -3   5   8 1003.60   66.99   5
   3   5  -7  524.12   40.43   2
  -3   5   7  372.82   43.09   4
   3   5  -7  451.46   37.30   3
  -3   5   7  518.64   41.32   1
  -3  -5   7  387.38   47.91   1
   3  -5  -7  439.20   39.37   2
  -3   5   7  513.09   43.86   5
  -3   5   6   12.21   13.03   1
  -3  -5   6   29.51   19.64   1
   3  -5  -6   15.49   15.24   2
  -3   5   6   10.63   15.35   4
   3   5  -6   20.24   15.82   2
   3   5  -6    9.30   14.62   3
  -3  -5   6    8.36   13.86   6
  -3   5   6   10.65   16.20   5
  -3  -5   5  373.07   40.02   1
  -3   5   5  343.90   33.19   1
   3   5  -5  385.78   33.17   3
   3  -5  -5  447.76   31.55   2
   3   5  -5  363.37   33.23   2
  -3   5   5  440.53   37.32   5
   3  -5  -5  422.45   35.70   7
  -3  -5   5  438.01   33.07   6
  -3  -5   4 3649.62  167.40   1
  -3   5   4 3072.04  157.90   1
   3   5  -4 3361.43  159.26   2
   3   5  -4 3560.63  157.91   3
   3  -5  -4 3429.09  160.85   7
  -3   5   4 3466.26  161.18   5
  -3  -5   4 3649.84  156.48   6
  -3  -5   3 9780.15  386.09   1
   3   5  -3 9263.03  381.75   2
   3   5  -3 9280.26  379.49   3
  -3   5   3 8582.78  379.32   1
  -3   5   3 8317.94  382.49   4
  -3   5   3 8792.96  381.79   5
   3  -5  -3 8670.73  379.93   7
  -3  -5   3 9149.43  375.88   6
  -3  -5   2  721.56   35.00   1
  -3   5   2  650.15   32.70   1
   3   5  -2  616.06   23.75   5
  -3  -5   2  657.33   27.92   6
  -3   5   1 1965.79   89.75   3
  -3  -5   1 2345.14   97.95   1
   3   5  -1 2131.03   97.07   5
  -3   5   1 2004.36  103.39   4
  -3  -5   1 2147.63   95.19   6
  -3   5   0 1294.56   60.01   3
  -3   5   0 1253.03   69.54   4
   3   5   0 1243.80   64.38   5
  -3  -5   0 1256.51   59.72   6
  -3   5  -123032.39  990.17   2
  -3   5  -125606.77  997.36   3
  -3   5  -124632.98 1002.09   1
  -3   5  -126033.37 1005.99   4
   3   5   126786.06 1000.75   5
  -3  -5  -124398.38  991.36   6
  -3   5  -215902.66  651.50   2
  -3   5  -215991.06  656.58   3
   3   5   216240.95  657.44   5
  -3   5  -215814.46  660.93   4
  -3   5  -3  117.49   18.73   4
  -3   5  -3  122.01   15.69   2
  -3   5  -3  137.48   18.96   3
   3   5   3   83.89   15.83   5
   3  -5   3  106.57   16.85   6
  -3  -5  -3  115.68   13.20   7
  -3   5  -4 3497.57  151.72   2
  -3   5  -4 3393.75  153.65   3
  -3   5  -4 3199.49  152.24   4
   3   5   4 3132.18  151.06   5
   3  -5   4 3231.41  152.24   6
  -3  -5  -4 3379.95  144.64   7
  -3   5  -510172.01  422.57   2
  -3   5  -510171.61  423.74   3
   3  -5   5 9774.50  420.94   6
   3   5   5 9311.46  419.03   5
  -3   5  -510315.41  420.33   4
  -3   5  -6 1181.67   73.21   2
  -3   5  -6 1141.78   71.60   3
   3  -5   6 1267.74   70.45   6
  -3   5  -6 1246.66   67.63   4
   3   5   6 1012.66   65.93   5
  -3   5  -711228.70  472.76   2
  -3   5  -710677.00  468.14   3
  -3  -5  -710665.60  475.71   2
   3  -5   711331.60  464.15   5
   3   5   710089.21  460.79   5
  -3   5  -711056.20  457.73   4
   3  -5   710938.20  462.32   6
  -3   5  -8 1207.71   78.18   3
  -3  -5  -8 1057.99   79.76   2
  -3   5  -8 1101.16   80.73   2
   3  -5   8 1098.02   70.03   5
   3  -5   8 1067.87   69.36   6
   3  -5   9 1687.13  117.87   1
  -3   5  -9 1580.19  103.95   3
  -3  -5  -9 1564.97  107.07   2
  -3   5  -9 1591.34  110.16   2
   3   5   9 1545.38   94.38   5
   3  -5   9 1781.31   96.16   6
   3  -5   9 1691.90   92.86   5
  -3   5 -10 7908.67  333.86   8
  -3  -5 -10 8253.90  332.52   8
   3   5  10 7707.70  357.75   5
   3  -5  10 8091.24  352.07   5
   3  -5  10 7470.74  386.29   1
  -3   5 -10 7811.65  371.38   3
  -3  -5 -10 7721.04  374.38   2
  -3   5 -10 6770.58  372.94   2
  -3  -5 -10 8529.86  331.24  15
  -3   5 -10 7962.68  331.82  12
  -3  -5 -11  872.84   47.06   8
   3   5  11  809.34   67.75   5
   3  -5  11  853.49   90.73   1
  -3   5 -11  879.47   80.31   3
  -3   5 -11  694.98   79.78   2
  -3  -5 -11  945.53   44.95  15
   3   5  12   28.30   30.46   5
  -3  -5 -12   28.62   17.89   8
  -3   5 -12   -3.88   37.52   2
   3  -5  12   24.78   47.98   1
  -3  -5 -12   44.53   17.72  15
   3   5  12   22.00   18.08  14
  -3  -5 -13  372.82   27.95   8
   3   5  13  388.56   27.42  14
  -3  -5 -14   19.29   17.81   8
  -3   5 -14    9.64   21.27   8
   3   5  14    9.10   17.79  14
  -3   5 -15 1779.02   84.08   8
  -3  -5 -15 1909.62   81.96   8
   3   5  15 1818.08   81.99  14
  -3  -5 -16  153.37   16.94   8
  -3   5 -16  119.02   19.53   8
   3   5  16  134.32   17.02  14
  -3   5 -17   27.66   13.41   8
   3  -5  17   30.57   12.86  21
   3   5  17   10.70   11.34  14
  -3   5 -18  109.62   10.43   8
   3  -5  18   84.88    9.64  21
  -3  -6  19  667.40   31.87  21
  -3  -6  19  714.43   32.86  13
  -3  -6  18 1264.60   56.92  21
   3   6 -17   25.89   16.24   8
  -3  -6  17   20.93   16.83  21
  -3   6  17   23.67   13.59  13
   3   6 -16 2276.07  100.65   8
  -3  -6  16 2248.04  100.71  21
  -3   6  16 2303.47   98.61  13
   3   6 -15  404.65   30.63   8
  -3  -6  15  432.60   31.47  21
  -3   6  15  410.20   28.62  13
   3   6 -14 3932.95  176.00   8
  -3  -6  14 4272.63  176.79  21
  -3   6  14 4235.28  174.75  13
   3   6 -13 3165.80  172.69   3
  -3  -6  13 3144.02  204.54   1
   3   6 -13 3138.89  139.26   8
  -3   6  13 2938.95  174.27   4
  -3   6  13 3383.88  138.32  13
  -3  -6  12  506.77   75.93   1
  -3   6  12  591.37   57.74   1
   3   6 -12  514.74   55.63   3
   3   6 -12  497.13   33.45   8
  -3   6  12  567.08   61.63   4
  -3   6  12  583.27   33.04  13
  -3   6  11  142.45   38.03   4
  -3  -6  11   96.05   46.41   1
   3   6 -11  130.97   34.27   3
  -3   6  11  123.19   36.08   1
  -3   6  11  139.53   32.96   5
   3   6 -11  100.32   18.06   8
  -3   6  11  136.26   18.33  13
   3   6 -10  789.28   66.31   2
  -3   6  10 1033.02   70.88   1
   3   6 -10  970.08   69.32   3
  -3  -6  10  925.19   89.75   1
  -3   6  10  925.11   69.78   5
  -3   6  10 1125.19   79.80   4
  -3   6   9  154.72   32.88   4
   3   6  -9   62.69   23.12   2
  -3  -6   9   62.13   35.85   1
   3   6  -9   68.63   23.25   3
  -3   6   9   81.99   25.30   1
  -3   6   9   81.98   29.22   5
   3   6  -8 4695.17  228.68   2
  -3   6   8 5048.65  243.62   4
  -3   6   8 5493.80  233.13   1
   3   6  -8 4825.15  228.94   3
  -3  -6   8 4788.45  251.68   1
  -3   6   8 5318.82  238.84   5
  -3  -6   7   69.70   29.26   1
  -3   6   7   72.40   25.36   4
   3   6  -7   46.23   20.59   2
   3   6  -7   65.19   20.39   3
  -3   6   7   73.91   20.38   1
  -3   6   7  113.26   29.32   5
  -3  -6   7   79.19   20.51   6
  -3   6   6  301.61   31.52   1
  -3  -6   6  264.69   38.00   1
   3   6  -6  214.54   28.23   2
   3   6  -6  255.71   29.49   3
  -3   6   6  288.10   35.87   5
   3  -6  -6  252.72   31.35   7
  -3  -6   6  295.19   29.61   6
  -3  -6   5 2435.88  129.73   1
   3   6  -5 2235.50  117.75   2
  -3   6   5 2286.29  116.80   1
   3   6  -5 2439.04  117.94   3
  -3   6   5 2553.51  125.80   5
   3  -6  -5 2221.99  119.96   7
  -3  -6   5 2398.00  116.17   6
  -3   6   4  182.06   27.44   4
   3   6  -4  294.20   28.92   3
  -3   6   4  227.30   26.75   1
   3   6  -4  254.85   28.20   2
  -3  -6   4  291.96   33.77   1
  -3   6   4  313.23   32.17   5
   3  -6  -4  232.48   28.25   7
  -3  -6   4  303.57   27.55   6
  -3   6   3 1524.77   88.74   1
  -3  -6   3 1981.08   97.08   1
   3   6  -3 1788.83   92.56   2
   3   6  -3 1714.76   89.74   3
  -3   6   3 1820.19   94.58   5
   3  -6  -3 1670.04   90.72   7
  -3   6   3 1718.24   93.90   4
  -3  -6   3 1771.39   87.20   6
  -3   6   2 5864.98  260.84   1
  -3  -6   2 6992.31  263.70   1
  -3   6   2 5378.78  244.10   3
   3   6  -2 6362.75  263.64   2
   3   6  -2 6338.10  261.47   3
  -3   6   2 6180.86  264.62   4
   3   6  -2 6236.96  253.13   5
   3  -6  -2 5858.32  259.88   7
  -3  -6   2 6481.09  256.73   6
  -3   6   1 7477.57  319.24   1
  -3  -6   1 8465.76  315.27   1
  -3   6   1 7234.22  306.12   3
   3   6  -1 7213.72  318.24   3
  -3   6   1 7200.15  320.38   5
  -3   6   1 7190.72  321.15   4
   3   6  -1 7281.80  314.32   5
  -3  -6   1 7394.46  312.09   6
  -3   6   0 6220.26  255.32   3
   3   6   0 5775.22  264.82   3
  -3   6   0 5988.84  263.91   1
  -3  -6   0 5976.81  255.98   6
   3   6   0 6222.97  262.84   5
  -3   6   0 6242.78  267.19   4
  -3   6  -1   26.16   14.53   4
  -3   6  -1   22.79   11.61   1
  -3   6  -1   35.81   11.10   3
   3   6   1   34.65   12.87   5
  -3  -6  -1   28.08    9.05   6
  -3   6  -2  590.47   32.44   2
  -3   6  -2  594.38   38.15   3
   3   6   2  539.44   38.07   5
  -3   6  -2  590.80   41.24   4
  -3   6  -3 1322.76   64.02   2
  -3   6  -3 1240.69   68.23   3
   3   6   3 1270.46   68.64   5
  -3   6  -3 1229.50   70.41   4
   3  -6   3 1208.73   69.27   6
  -3   6  -4 3535.56  152.06   2
  -3   6  -4 3490.74  156.31   3
   3  -6   4 3056.54  154.95   6
  -3   6  -4 3383.82  155.61   4
   3   6   4 3160.35  153.45   5
  -3   6  -513607.08  542.72   2
  -3   6  -512802.28  544.68   3
   3  -6   512099.69  543.01   6
   3   6   512753.99  541.40   5
  -3   6  -513294.38  541.94   4
  -3   6  -6   68.91   22.36   2
  -3   6  -6   64.48   22.27   3
  -3   6  -6   62.36   18.79   4
   3  -6   6   64.70   19.85   6
   3   6   6   41.57   19.27   5
  -3   6  -7 1304.64   84.27   2
  -3   6  -7 1355.54   84.51   3
   3  -6   7 1313.24   80.46   6
   3   6   7 1357.27   80.21   5
  -3   6  -8 2453.04  144.82   2
  -3   6  -8 2740.61  145.33   3
   3  -6   8 2850.57  139.12   5
   3  -6   8 2685.39  138.93   6
   3  -6   9 1606.45  115.36   1
  -3   6  -9 1620.38  100.76   3
  -3   6  -9 1476.49  103.24   2
  -3   6  -9 1392.57   68.66   8
  -3  -6  -9 1447.47   67.39   8
   3   6   9 1406.19   89.34   5
   3  -6   9 1546.28   91.32   6
   3  -6   9 1524.69   87.82   5
   3   6   9 1611.16   68.03  14
  -3   6  -9 1418.43   66.59  14
  -3   6  -9 1399.40   67.17  12
   3   6  10   25.34   28.99   5
  -3  -6 -10   90.96   18.52   8
  -3   6 -10   77.17   21.56   8
   3  -6  10   72.78   26.70   5
   3  -6  10  107.13   45.67   1
  -3   6 -10   31.48   37.79   2
  -3   6 -10   48.79   35.29   3
  -3  -6 -10   97.62   16.97  15
  -3   6 -10  118.76   17.17  14
  -3   6 -10   86.25   18.36  12
  -3   6 -11   14.70   21.22   8
   3   6  11   -7.28   29.41   5
  -3  -6 -11   17.20   17.64   8
   3  -6  11   -9.67   43.07   1
  -3   6 -11  -13.29   34.53   3
  -3  -6 -11   25.51   16.82  15
  -3  -6 -12  312.10   27.39   8
   3   6  12  289.54   45.18   5
   3  -6  12  336.37   65.70   1
   3   6  12  352.90   47.12   4
  -3   6 -12  321.67   54.69   3
  -3  -6 -12  289.12   24.99  15
   3   6  12  344.44   26.35  14
  -3  -6 -13 1566.15   73.40   8
   3   6  13 1612.82   73.82  14
  -3  -6 -14  849.39   43.45   8
   3   6  14  820.96   44.09  14
  -3  -6 -15 2187.98   93.81   8
  -3   6 -15 2151.38   96.21   8
   3   6  15 2126.41   94.70  14
  -3  -6 -16   19.07   12.99   8
  -3   6 -16  -19.39   16.96   8
   3   6  16    4.39   13.99  14
  -3   6 -17  269.88   18.95   8
   3  -6  17  274.15   18.11  21
   3   6  17  250.52   16.92  14
  -3  -7  19  493.62   23.79  21
  -3  -7  19  533.89   24.90  13
   3   7 -18   20.88   11.33   8
  -3  -7  18   24.43   11.57  21
   3   7 -17  130.56   17.48   8
  -3  -7  17   94.22   16.40  21
   3   7 -16   49.17   17.97   8
  -3  -7  16   60.32   18.20  21
  -3   7  16   44.85   16.56  13
   3   7 -15 1128.75   58.25   8
  -3  -7  15 1230.08   58.73  21
  -3   7  15 1181.46   55.54  13
   3   7 -14  619.51   39.90   8
  -3  -7  14  686.88   41.20  21
  -3   7  14  747.97   38.50  13
  -3   7  13 2111.24  135.30   4
   3   7 -13 2098.89   99.73   8
   3  -7 -13 2543.43  136.60   7
   3   7 -13 2225.91  135.00   2
   3   7 -13 2269.61  133.23   3
  -3  -7  13 2113.10  159.21   1
  -3  -7  13 2250.16  100.68  21
  -3   7  13 2286.16   97.99  13
   3   7 -12 3622.09  185.96   3
  -3  -7  12 3442.35  216.00   1
  -3   7  12 3385.85  189.85   4
   3   7 -12 3364.87  151.13   8
  -3   7  12 3617.50  150.36  13
  -3   7  11  689.94   59.86   1
  -3  -7  11  648.49   80.35   1
   3   7 -11  687.48   62.10   3
   3   7 -11  571.40   36.85   8
  -3   7  11  678.00   66.47   4
  -3   7  11  571.82   58.20   5
   3  -7 -11  819.17   66.95   7
  -3   7  11  677.53   35.94  13
   3   7 -10 1306.70   86.84   3
  -3   7  10 1376.86   86.17   1
  -3  -7  10 1233.14  107.18   1
  -3   7  10 1415.89   97.87   4
  -3   7  10 1379.32   89.94   5
   3   7 -10 1213.69   61.53   8
   3  -7 -10 1508.16   92.17   7
  -3   7  10 1367.40   61.21  13
  -3   7   9  333.40   46.53   4
   3   7  -9  323.99   39.48   3
  -3  -7   9  273.51   51.15   1
  -3   7   9  378.55   40.78   1
  -3   7   9  306.40   42.42   5
   3  -7  -9  376.81   43.56   7
  -3   7   8  351.96   37.98   1
  -3   7   8  422.64   49.42   4
   3   7  -8  417.65   40.78   3
  -3  -7   8  360.60   51.74   1
  -3  -7   8  366.34   41.57   6
  -3   7   8  404.77   47.37   5
   3  -7  -8  427.85   44.21   7
  -3  -7   7  278.24   44.19   1
   3   7  -7  224.78   31.70   3
  -3   7   7  287.01   32.17   1
  -3   7   7  310.96   40.91   5
  -3  -7   7  249.66   32.59   6
  -3  -7   610347.71  473.30   1
  -3   7   610706.60  455.65   1
   3   7  -610233.21  456.10   3
  -3   7   611412.50  470.26   5
  -3  -7   610859.20  456.91   6
  -3  -7   5  614.30   55.01   1
   3   7  -5  555.05   44.74   3
  -3   7   5  588.38   45.34   1
  -3   7   5  463.20   49.20   4
  -3   7   5  706.11   56.33   5
  -3  -7   5  593.51   44.03   6
  -3   7   4 2983.90  147.25   1
  -3  -7   4 3325.27  158.15   1
   3   7  -4 3200.46  148.46   3
  -3   7   4 3248.49  155.79   5
  -3   7   4 2773.36  153.51   4
   3  -7  -4 2669.72  148.53   7
  -3  -7   4 3236.30  146.19   6
  -3  -7   3  279.16   33.10   1
  -3   7   3  214.74   30.57   4
   3   7  -3  245.21   27.46   3
  -3   7   3  201.07   26.32   1
   3  -7  -3  252.45   29.95   7
  -3  -7   3  246.67   25.85   6
  -3   7   2  641.94   48.00   1
  -3  -7   2  715.97   49.42   1
   3   7  -2  708.67   48.85   3
   3   7  -2  675.10   42.61   5
  -3   7   2  689.97   50.76   4
  -3  -7   2  715.40   45.06   6
  -3  -7   1   47.57   15.19   1
  -3   7   1   29.23   15.56   1
  -3   7   1   44.59    9.96   3
  -3   7   1   40.33   16.21   4
   3   7  -1   29.13   15.21   3
  -3   7   1   28.85   15.91   5
  -3  -7   1   26.83   13.65   6
   3   7  -1   29.65   15.24   5
  -3   7   0 4761.03  205.36   3
  -3   7   0 4708.73  215.90   1
  -3  -7   0 4856.61  208.04   6
   3   7   0 4916.42  215.40   5
  -3   7   0 4690.36  217.61   4
  -3   7  -1 7375.89  303.00   3
  -3   7  -1 6595.96  309.45   1
  -3  -7  -1 7048.45  300.39   6
   3   7   1 7316.05  309.69   5
  -3   7  -1 7392.41  312.94   4
  -3   7  -2 3507.05  149.97   3
   3   7   2 3383.74  153.17   5
  -3   7  -2 3405.05  155.48   4
  -3   7  -3 4923.61  219.73   3
   3  -7   3 4691.28  221.32   6
   3   7   3 5103.08  221.41   5
  -3   7  -3 5092.51  223.47   4
  -3   7  -4 2286.91  110.11   2
  -3   7  -4 2406.25  117.50   3
   3   7   4 2289.35  115.82   5
  -3   7  -4 2427.79  117.42   4
   3  -7   4 2227.74  116.63   6
  -3   7  -5 1797.94   92.66   2
  -3   7  -5 1820.63   97.57   3
   3  -7   5 1653.52   95.81   6
  -3   7  -5 1819.87   94.82   4
   3   7   5 1770.54   95.41   5
  -3   7  -616668.85  686.04   2
  -3   7  -616421.65  688.85   3
   3  -7   615991.06  687.10   6
   3   7   616306.65  684.77   5
  -3   7  -7 1592.35   96.05   2
  -3   7  -7 1654.11   97.68   3
   3  -7   7 1560.90   94.75   6
   3   7   7 1650.38   94.50   5
  -3   7  -8   17.65   25.40   3
   3  -7   8    8.65   23.80   6
   3  -7   8   11.98   23.89   5
   3   7   8   15.02   26.13   5
   3  -7   9   18.25   26.28   6
  -3  -7  -9   -0.87   16.44   8
   3  -7   9   -9.75   23.53   5
  -3   7  -9    8.54   18.01   8
   3  -7   9   17.19   38.92   1
  -3   7  -9   22.48   28.49   3
  -3  -7  -9   23.44   13.58  15
  -3   7  -9   21.35   14.37  14
  -3   7  -9    8.66   15.86  12
   3   7   9   17.40   15.82  14
   3   7  10   39.69   29.76   5
  -3   7 -10   83.45   21.78   8
  -3  -7 -10   96.63   19.33   8
  -3   7 -10   92.85   37.20   3
   3  -7  10   88.27   45.41   1
  -3  -7 -10   86.41   16.49  15
  -3   7 -10   90.09   18.83  12
  -3   7 -10  110.61   17.71  14
   3   7  11   38.57   33.59   5
  -3  -7 -11  114.23   20.71   8
  -3   7 -11  177.73   25.24   8
  -3   7 -11  119.50   40.59   3
   3  -7  11   99.07   51.12   1
  -3  -7 -11  131.44   19.32  15
  -3  -7 -12  390.78   28.58   8
  -3   7 -12  453.84   33.26   8
   3   7  12  398.32   29.47  14
  -3   7 -13 1030.37   59.25   8
  -3  -7 -13 1159.99   55.90   8
   3   7  13 1203.08   56.87  14
  -3  -7 -14  168.69   19.62   8
   3   7  14  134.11   21.12  14
   3   7  15  -11.92   17.24  14
  -3   7 -16 1294.04   62.69   8
   3   7  16 1459.82   62.13  14
  -3   7 -17   70.47   12.19   8
   3  -7  17   64.01   10.74  21
   3   7  17   77.55   10.57  14
   3   8 -18   57.40   10.81   8
  -3  -8  18   52.65    9.98  21
   3   8 -17 1412.49   63.95   8
  -3  -8  17 1408.97   62.93  21
   3   8 -16   11.92   17.04   8
  -3  -8  16   17.79   16.51  21
   3   8 -15  123.06   21.56   8
  -3  -8  15  112.52   20.65  21
  -3   8  15  116.66   18.16  13
   3   8 -14 1248.27   62.04   8
  -3  -8  14 1273.21   62.20  21
  -3   8  14 1248.75   59.32  13
   3   8 -13 1358.96   68.89   8
  -3  -8  13 1478.74   69.33  21
  -3   8  13 1450.68   66.51  13
   3   8 -12  154.77   40.19   2
  -3  -8  12  171.19   57.99   1
   3   8 -12  183.82   42.16   3
  -3   8  12  241.82   49.94   4
   3   8 -12  183.83   22.76   8
   3  -8 -12  145.62   41.87   7
  -3   8  12  168.93   21.70  13
   3   8 -11 2713.67  145.04   2
   3   8 -11 2481.05  143.71   3
  -3  -8  11 2475.47  171.33   1
  -3   8  11 2764.08  155.91   4
  -3   8  11 2501.06  145.08   5
   3   8 -11 2387.09  112.81   8
   3  -8 -11 2861.11  148.08   7
  -3   8  11 2577.76  112.60  14
  -3   8  11 2650.65  111.62  13
   3   8 -10 2442.76  131.25   2
  -3   8  10 2392.26  126.27   1
   3   8 -10 2432.60  132.35   3
  -3  -8  10 2099.20  154.17   1
   3   8 -10 2167.08  100.71   8
  -3   8  10 2282.32  139.72   4
  -3   8  10 2343.29  134.57   5
   3  -8 -10 2712.52  136.69   7
  -3   8  10 2204.38  100.99  14
  -3   8  10 2338.87   99.79  13
  -3   8   9   45.53   29.00   4
   3   8  -9    6.87   23.67   2
   3   8  -9   28.42   25.52   3
  -3   8   9   38.35   26.48   1
  -3  -8   9    8.81   33.73   1
  -3  -8   9   14.91   27.37   6
  -3   8   9   44.65   29.71   5
   3   8  -9   36.22   15.90   8
   3  -8  -9   53.96   30.54   7
  -3   8   9   37.37   14.93  13
  -3  -8   8  762.83   77.59   1
  -3   8   8  911.54   62.32   1
   3   8  -8  813.40   62.59   2
   3   8  -8  809.23   63.14   3
  -3   8   8  886.66   71.69   5
  -3   8   8  833.55   72.85   4
   3  -8  -8  976.95   68.77   7
  -3  -8   8  800.57   63.52   6
  -3  -8   7  996.96   85.93   1
   3   8  -7 1041.21   72.33   3
   3   8  -7 1111.97   74.34   2
  -3   8   7 1132.13   70.89   1
  -3   8   7 1214.94   84.33   5
   3  -8  -7 1098.43   76.21   7
  -3  -8   7 1151.79   75.29   6
  -3  -8   6 1415.87  101.73   1
   3   8  -6 1545.79   91.19   2
   3   8  -6 1445.69   88.55   3
  -3   8   6 1545.85   87.76   1
  -3   8   6 1791.14  104.77   5
  -3   8   6 1331.43   98.08   4
   3  -8  -6 1452.46   91.85   7
  -3  -8   6 1645.77   90.71   6
  -3   8   5 1277.04   74.80   1
  -3  -8   5 1216.57   86.92   1
   3   8  -5 1063.47   74.29   2
   3   8  -5 1192.96   75.26   3
  -3   8   5 1368.88   87.01   5
  -3   8   5  958.60   79.45   4
  -3  -8   5 1307.18   75.44   6
  -3   8   4 2553.97  128.85   1
  -3  -8   4 2627.49  138.54   1
   3   8  -4 2565.42  130.93   2
   3   8  -4 2557.70  129.76   3
  -3   8   4 2133.34  134.16   4
  -3   8   4 2623.08  138.38   5
  -3  -8   4 2532.55  126.63   6
  -3   8   3 7345.63  319.72   1
  -3  -8   3 7707.18  325.28   1
   3   8  -3 7157.11  319.60   2
   3   8  -3 6913.25  317.64   3
  -3   8   3 6774.95  323.75   4
  -3  -8   3 7340.56  314.35   6
  -3  -8   2 3653.37  158.36   1
   3   8  -2 3038.33  155.84   2
  -3   8   2 3272.49  157.13   1
  -3   8   2 2939.44  157.32   4
   3   8  -2 2924.35  146.22   5
  -3   8   2 3214.35  160.07   5
  -3  -8   2 3341.75  150.86   6
  -3   8   1 8836.38  383.97   1
  -3  -8   1 8957.18  374.92   6
  -3   8   1 8510.43  384.63   5
   3   8  -1 9001.07  377.99   5
  -3   8   1 8538.17  383.52   4
   3   8   0 1450.01   80.56   4
  -3   8   0 1563.87   78.04   3
  -3   8   0 1598.72   90.12   1
  -3  -8   0 1608.83   81.86   6
  -3   8   0 1574.04   90.81   4
   3   8   0 1693.38   89.47   5
  -3   8  -1 2024.38   98.50   3
   3   8   1 1986.46  109.49   3
  -3  -8  -1 2006.43   97.51   6
  -3   8  -1 1882.63  106.20   4
   3   8   1 2167.09  107.67   5
  -3   8  -2 2269.70  108.55   3
   3   8   2 2068.14  115.70   3
   3   8   2 2111.24  111.93   5
  -3   8  -2 2244.84  114.43   4
  -3   8  -3 2050.91  100.48   3
   3   8   3 1873.22  104.61   3
   3   8   3 1896.33  101.37   5
  -3   8  -3 1822.20  100.89   4
   3  -8   3 1892.47  101.90   6
  -3   8  -4  393.24   36.78   3
   3  -8   4  335.86   35.39   6
  -3   8  -4  417.77   37.15   4
   3   8   4  367.12   36.09   5
  -3   8  -5 2877.10  138.57   3
   3  -8   5 2530.86  135.35   6
   3   8   5 2645.22  135.20   5
  -3   8  -6  222.10   34.62   3
   3   8   6  213.09   31.63   5
   3  -8   6  139.85   29.22   6
  -3   8  -7   54.13   29.78   3
   3   8   7   15.24   21.96   5
   3  -8   7   13.26   23.79   6
  -3   8  -8  580.31   57.13   3
   3  -8   8  546.19   50.43   5
  -3  -8  -8  524.69   32.20   8
  -3   8  -8  511.97   32.40   8
   3   8   8  470.24   50.32   5
   3  -8   8  522.33   52.20   6
  -3   8  -8  520.69   32.38  12
   3   8   8  527.04   31.76  14
  -3   8  -8  554.02   31.95  14
   3  -8   9   51.47   29.57   6
  -3  -8  -9   61.07   18.77   8
  -3   8  -9   60.65   19.62   8
   3  -8   9   44.57   26.38   5
   3  -8   9  102.32   45.18   1
  -3   8  -9   87.09   36.52   3
  -3  -8  -9   47.82   14.24  15
   3   8   9   89.30   17.32  14
  -3   8  -9   82.08   17.44  14
  -3   8  -9   77.34   18.68  12
   3   8  10  373.76   49.04   4
   3  -8  10  340.96   63.62   1
  -3   8 -10  322.39   51.63   3
   3  -8  10  296.91   44.25   6
  -3  -8 -10  272.53   26.58   8
  -3   8 -10  316.82   29.34   8
   3   8  10  367.13   47.52   5
  -3   8 -10  379.55   25.54  14
  -3   8 -10  324.69   27.26  12
   3   8  10  297.60   25.99  14
  -3  -8 -11 1457.99   69.10   8
  -3   8 -11 1481.45   71.56   8
   3   8  11 1422.60   97.93   5
   3  -8  11 1439.24  122.19   1
  -3   8 -11 1506.53  106.96   3
  -3  -8 -12  263.56   24.76   8
  -3   8 -12  314.13   29.86   8
   3   8  12  295.22   22.77  20
  -3   8 -13 1330.66   65.82   8
  -3  -8 -13 1314.25   62.39   8
   3   8  13 1312.75   61.08  20
   3   8  13 1391.33   64.38  14
  -3   8 -14 4655.37  199.30   8
   3   8  14 4790.02  197.99  14
   3   8  15  123.65   17.14  14
   3   8  16  363.99   22.31  14
   3   8  17  154.89   11.26  14
   3   9 -18   54.69    8.99   8
  -3  -9  18   41.80    6.99  21
   3   9 -17    2.46   13.09   8
  -3  -9  17    8.57   10.87  21
   3   9 -16  305.52   23.30   8
  -3  -9  16  255.19   20.87  21
   3   9 -15  308.50   27.06   8
  -3  -9  15  370.44   26.25  21
   3   9 -14  221.61   24.70   8
  -3  -9  14  230.88   23.26  21
   3   9 -13   12.77   20.72   8
  -3  -9  13   30.49   17.75  21
  -3   9  13   23.15   16.65  14
   3   9 -12 1799.13   85.65   8
  -3   9  12 1910.00  125.87   4
   3  -9 -12 2022.88  120.43   7
   3   9 -12 1934.73  118.26   2
   3   9 -12 1927.37  119.82   3
  -3  -9  12 1658.08  139.94   1
  -3  -9  12 1856.33   85.19  21
  -3   9  12 1862.72   84.99  14
  -3   9  12 1889.54   83.92  13
   3   9 -11 1889.58  115.56   2
   3   9 -11 1852.68  117.17   3
  -3  -9  11 1559.49  136.46   1
  -3   9  11 1935.33  119.40   5
  -3   9  11 1774.97  123.69   4
   3  -9 -11 1840.66  116.59   7
   3   9 -11 1817.96   85.18   8
  -3   9  11 1837.42   84.37  14
  -3   9  11 1905.79   83.70  13
   3   9 -10  658.11   61.67   2
   3   9 -10  670.69   63.22   3
  -3  -9  10  598.94   80.53   1
  -3   9  10  735.11   67.74   5
   3  -9 -10  686.52   65.27   7
  -3   9  10  665.66   69.65   4
  -3   9  10  638.50   37.89  14
  -3   9  10  646.95   36.92  13
  -3   9   9 4672.48  229.79   5
   3   9  -9 4298.37  189.94   8
   3  -9  -9 5059.80  227.90   7
  -3  -9   9 4595.75  224.23   6
  -3   9   9 4836.25  237.33   4
  -3   9   9 4606.11  216.05   1
   3   9  -9 4812.42  221.77   2
   3   9  -9 4574.31  222.37   3
  -3  -9   9 4080.08  245.33   1
  -3   9   9 4633.83  190.92  20
  -3   9   9 4457.83  190.99  14
  -3   9   9 4470.84  188.97  13
  -3  -9   8  671.98   76.22   1
  -3   9   8  748.79   57.77   1
   3   9  -8  710.95   60.06   3
   3   9  -8  726.84   59.91   2
  -3   9   8  705.24   67.17   5
   3   9  -8  673.27   38.35   8
   3  -9  -8  734.88   63.61   7
  -3  -9   8  700.56   61.14   6
  -3  -9   7  186.47   45.88   1
  -3   9   7  273.82   43.77   4
  -3   9   7  251.05   34.35   1
   3   9  -7  227.11   35.97   2
   3   9  -7  268.06   37.51   3
  -3  -9   7  284.60   38.11   6
  -3   9   7  280.85   44.52   5
   3  -9  -7  244.24   39.19   7
  -3  -9   6  755.28   72.64   1
  -3   9   6  699.14   54.37   1
   3   9  -6  709.63   57.93   2
   3   9  -6  699.94   57.86   3
  -3   9   6  750.45   67.03   5
  -3   9   6  545.19   62.00   4
   3  -9  -6  717.56   61.03   7
  -3  -9   6  806.68   60.41   6
  -3   9   510644.30  444.15   1
  -3  -9   510257.11  461.25   1
   3   9  -510367.51  447.84   2
   3   9  -510016.51  445.88   3
  -3   9   511697.29  465.84   5
   3  -9  -510327.91  450.49   7
  -3  -9   510563.80  444.99   6
  -3   9   4 1078.07   69.53   1
   3   9  -4 1021.76   70.00   2
  -3  -9   4 1132.53   79.11   1
  -3   9   4  890.96   74.78   4
  -3  -9   4 1121.46   68.77   6
  -3  -9   3 2430.85  126.65   1
   3   9  -3 2193.21  121.26   2
  -3   9   3 2307.77  121.90   1
  -3   9   3 2038.38  125.07   4
  -3  -9   3 2137.91  115.69   6
  -3   9   2  -15.57   23.93   1
   3   9  -2    2.18   19.40   2
  -3   9   2   14.77   21.56   4
  -3  -9   2   21.73   17.58   6
  -3   9   2   10.05   18.57   5
  -3   9   1  128.50   27.10   1
  -3   9   1  125.35   25.96   4
   3   9  -1  176.14   30.50   3
   3   9  -1  155.15   29.22   2
  -3  -9   1  131.54   22.38   6
   3   9  -1  170.81   26.20   5
  -3   9   1  111.47   26.55   5
  -3   9   0   19.30   18.02   4
  -3   9   0   69.96   22.48   1
   3   9   0   37.80   22.86   3
   3   9   0   44.33   24.36   5
  -3  -9   0   21.60   17.20   6
   3   9   1 3946.74  177.99   4
  -3   9  -1 3872.40  173.91   3
   3   9   1 3536.65  185.51   3
  -3   9  -1 3617.87  183.37   4
   3   9   1 4033.91  186.30   5
   3   9   2 3999.68  178.38   4
  -3   9  -2 3752.56  176.37   3
   3   9   2 3694.08  186.58   3
   3   9   2 4004.98  185.70   5
   3  -9   2 3646.82  182.72   6
  -3   9  -2 3831.21  183.45   4
  -3   9  -3   64.29   22.40   4
   3   9   3   77.34   19.27   4
  -3   9  -3   84.30   22.79   3
   3   9   3  103.23   26.27   3
   3   9   3   80.01   23.98   5
   3  -9   3   73.60   22.75   6
  -3   9  -4  110.63   25.60   3
   3   9   4  121.41   28.74   3
   3  -9   4  100.09   25.35   6
   3   9   4  145.34   28.03   5
  -3   9  -5 7030.82  304.72   3
   3   9   5 7191.09  306.30   3
   3  -9   5 6412.98  303.27   6
   3   9   5 6398.04  302.52   5
  -3   9  -6  937.07   68.61   3
   3  -9   6  795.36   64.23   6
   3   9   6  922.84   66.92   5
   3   9   7 2974.40  149.59   4
  -3   9  -7 3047.22  154.48   3
   3  -9   7 2725.61  148.26   6
  -3   9  -7 2757.09  121.69   8
   3   9   7 2993.71  151.63   5
   3   9   7 2726.67  121.67  14
  -3   9  -7 2871.23  122.53  14
   3   9   8  427.26   48.08   4
  -3   9  -8  374.81   50.17   3
   3   9   8  375.62   47.74   5
  -3   9  -8  361.48   28.61   8
   3  -9   8  434.07   48.20   6
   3  -9   8  321.21   42.93   5
  -3   9  -8  392.20   27.62  14
   3   9   8  388.18   28.40  14
   3   9   9  111.63   35.63   4
   3  -9   9  104.51   46.04   1
  -3   9  -9  134.25   37.76   3
   3  -9   9  114.74   33.53   6
   3   9   9   74.43   33.93   5
  -3   9  -9  101.05   21.85   8
  -3   9  -9  130.06   21.26  12
   3   9   9  123.94   20.69  14
  -3   9  -9  159.00   19.84  14
  -3   9 -10 1929.42   90.75   8
   3  -9  10 1845.97  115.77   6
   3   9  10 2103.11  122.88   4
  -3   9 -10 1843.23  123.61   3
   3   9  10 2024.79   88.50  20
  -3   9 -10 2083.89   88.83  14
   3   9  10 1907.09   89.73  14
  -3   9 -10 1983.14   90.83  12
  -3   9 -11  506.08   34.85   8
   3   9  11  522.08   31.77  20
   3   9  11  457.53   34.49  14
  -3   9 -12  224.70   27.09   8
   3   9  12  232.99   21.10  20
  -3   9 -13  175.76   23.21   8
   3   9  13  167.23   17.90  20
   3   9  13  122.76   22.50  14
  -3   9 -14  230.10   23.28   8
   3   9  14  261.78   22.64  14
  -3   9 -15 1188.99   57.04   8
   3   9  15 1246.00   56.41  14
   3   9  16   36.17   11.40  14
   3  10 -17  120.21   13.23   8
  -3 -10  17   97.08    9.29  21
   3  10 -16  134.77   17.24   8
  -3 -10  16  109.14   12.88  21
   3  10 -15   45.91   18.49   8
  -3 -10  15   48.16   14.19  21
   3  10 -14  144.34   21.51   8
  -3 -10  14  118.08   18.20  21
  -3  10  14  147.20   17.74  14
   3  10 -13 4257.69  176.57   8
  -3 -10  13 4126.20  174.61  21
  -3  10  13 4075.01  175.03  14
   3  10 -12 3272.88  142.53   8
  -3  10  12 3300.95  141.71  14
  -3  10  11  550.78   67.49   4
  -3 -10  11  520.14   80.47   1
   3  10 -11  583.65   61.31   3
   3  10 -11  460.19   56.99   2
   3  10 -11  532.25   36.17   8
  -3  10  11  588.24   63.73   5
   3 -10 -11  585.78   62.64   7
  -3  10  11  539.23   35.18  14
  -3  10  10  348.60   52.67   5
   3  10 -10  349.62   29.00   8
   3 -10 -10  348.02   50.81   7
  -3 -10  10  315.47   65.84   1
   3  10 -10  315.82   47.95   2
  -3  10  10  381.63   56.99   4
   3  10 -10  380.63   53.01   3
  -3  10  10  347.75   26.84  20
  -3  10  10  365.06   28.85  14
  -3 -10   9  112.34   36.13   6
  -3  10   9  104.81   39.52   5
   3  10  -9  103.30   20.37   8
   3 -10  -9   67.06   34.94   7
   3  10  -9   74.14   32.53   2
   3  10  -9   96.43   35.17   3
  -3 -10   9   65.01   43.95   1
  -3  10   9   81.30   19.12  20
  -3  10   9   85.51   19.54  14
  -3  10   8  475.97   59.17   5
   3  10  -8  472.87   32.24   8
   3 -10  -8  477.24   55.40   7
  -3 -10   8  526.86   55.56   6
  -3 -10   8  423.57   65.19   1
   3  10  -8  638.22   57.86   3
   3  10  -8  524.29   53.11   2
  -3  10   8  505.45   59.95   4
  -3  10   8  503.04   32.81  20
  -3  10   8  466.07   32.22  14
  -3  10   7 4619.74  244.05   4
  -3  10   7 5005.70  244.37   5
   3  10  -7 4562.39  199.62   8
   3 -10  -7 5119.65  235.50   7
  -3 -10   7 4791.32  231.33   6
  -3 -10   7 4168.41  246.99   1
  -3  10   7 4924.17  224.93   1
   3  10  -7 4561.44  229.22   3
   3  10  -7 4859.74  230.62   2
  -3  10   7 4933.47  202.01  20
  -3  10   7 4778.37  201.92  14
  -3 -10   6  378.52   55.22   1
  -3  10   6  362.21   41.92   1
   3  10  -6  380.88   44.40   2
   3  10  -6  366.54   44.88   3
  -3  10   6  350.64   51.80   4
  -3  10   6  420.93   55.25   5
   3 -10  -6  333.64   46.41   7
  -3 -10   6  488.54   49.20   6
  -3  10   5 6345.60  273.82   1
  -3 -10   5 5805.77  289.38   1
   3  10  -5 5889.50  276.31   2
  -3  10   5 6609.31  295.02   5
  -3 -10   5 6109.97  275.22   6
   3  10  -4 9241.62  405.82   2
  -3  10   4 9944.76  406.26   1
  -3 -10   4 9393.08  403.25   6
  -3  10   3   62.99   25.28   1
   3  10  -3   61.31   26.04   2
   3  10  -3   75.69   29.82   3
  -3  10   3   27.89   25.59   4
  -3  10   3   62.87   30.09   5
  -3 -10   3   63.94   25.55   6
   3  10  -2 6847.43  312.42   2
   3  10  -2 6924.88  312.72   3
  -3  10   2 6908.60  313.94   1
  -3  10   2 6955.08  320.74   5
  -3  10   2 6090.04  312.28   4
  -3 -10   2 6991.87  305.11   6
   3  10  -1 3965.72  203.89   2
   3  10  -1 4088.66  203.73   3
  -3  10   1 4394.07  207.19   1
  -3 -10   1 4177.97  194.16   6
   3  10  -1 4057.18  197.10   5
  -3  10   1 3947.18  203.88   4
   3  10   0  189.24   35.95   3
  -3  10   0  171.70   31.59   4
  -3 -10   0  175.20   27.97   6
   3  10   0  179.27   34.25   5
   3  10   1 6414.76  310.71   3
  -3  10  -1 6502.93  306.56   4
   3  10   2 1217.62   72.89   4
  -3  10  -2 1103.76   68.18   3
   3  10   2 1083.55   78.05   3
   3  10   2 1200.48   78.62   5
   3 -10   2 1023.73   74.03   6
  -3  10  -2 1005.72   71.23   4
   3  10   3   90.08   25.58   4
  -3  10  -3   63.29   23.96   3
   3  10   3   99.64   30.27   3
   3  10   3   54.97   26.54   5
   3 -10   3   60.45   26.69   6
   3  10   4 2160.98  108.58   4
  -3  10  -4 1853.23  105.15   3
   3  10   4 1804.88  107.96   3
   3 -10   4 1701.14  106.06   6
   3  10   4 1858.69  108.72   5
  -3  10  -5 1658.99   98.96   3
   3  10   5 1715.73   96.97   4
   3  10   5 1679.76  100.24   3
   3 -10   5 1534.69   97.41   6
   3  10   5 1460.04   96.92   5
  -3  10  -5 1646.08   77.16  12
   3  10   6  168.06   35.62   4
  -3  10  -6   80.12   31.80   3
   3  10   6  152.14   34.37   3
   3  10   6   86.05   29.96   5
  -3  10  -6  106.89   17.75   8
   3 -10   6   70.05   26.69   6
  -3  10  -6   74.23   17.75  14
  -3  10  -6  101.38   21.43  12
   3  10   6   81.91   17.08  14
   3  10   7 2746.23  135.18   4
  -3  10  -7 2388.21  132.15   3
   3  10   7 2470.46  129.36   3
   3 -10   7 2090.37  126.64   6
  -3  10  -7 2242.52  100.63   8
   3  10   7 2047.39  128.29   5
  -3  10  -7 2288.19  102.82  12
  -3  10  -7 2306.23  101.26  14
   3  10   7 2158.76  100.67  14
   3  10   8  412.04   51.11   4
  -3  10  -8  337.06   48.86   3
   3  10   8  294.21   43.15   3
  -3  10  -8  321.86   27.26   8
   3 -10   8  325.76   45.14   6
   3 -10   8  294.27   42.43   5
   3  10   8  284.90   46.23   5
  -3  10  -8  373.32   26.97  14
   3  10   8  264.57   25.58  14
   3 -10   9  343.01   47.61   6
   3  10   9  375.73   52.06   5
  -3  10  -9  372.20   29.78   8
   3  10   9  337.48   50.37   4
  -3  10  -9  352.15   51.56   3
   3 -10   9  276.40   58.28   1
   3  10   9  345.15   45.82   3
   3  10   9  343.07   27.46  20
  -3  10  -9  386.50   27.41  14
   3  10   9  291.69   29.07  14
  -3  10 -10  356.86   30.13   8
   3  10  10  419.28   29.09  20
  -3  10 -10  367.91   31.65  12
   3  10  10  307.15   29.91  14
  -3  10 -10  403.48   26.81  14
  -3  10 -11   24.40   21.12   8
   3  10  11   44.27   17.52  20
   3  10  11   15.48   20.37  14
  -3  10 -11   91.49   17.06  14
  -3  10 -12 4942.18  207.09   8
   3  10  12 4881.76  204.73  20
  -3  10 -13  603.40   37.11   8
   3  10  13  615.81   33.00  20
  -3  10 -14  389.96   27.61   8
   3  10  14  446.31   27.44  14
  -3  10 -15  647.35   34.73   8
   3  10  15  697.28   34.49  14
  -3  10 -16   -4.34    9.52   8
   3 -10  16    4.59    7.27  21
   3  10  16    7.76    8.58  14
   3  11 -17   43.35    9.66   8
  -3  11  17   31.64    9.12  15
   3  11 -16   53.52   13.92   8
  -3  11  16   61.44   14.20  15
   3  11 -15  130.40   18.05   8
   3  11 -14  284.95   24.46   8
  -3  11  14  239.22   19.99  14
   3  11 -13   64.97   20.08   8
  -3  11  13   77.09   17.76  14
   3  11 -12  193.36   24.62   8
  -3  11  12  177.95   22.30  14
   3  11 -11  104.25   21.72   8
  -3  11  11   62.82   20.78  14
   3  11 -10 2571.48  147.49   3
   3  11 -10 2522.02  143.96   2
  -3 -11  10 2174.85  169.34   1
  -3  11  10 2584.96  152.96   5
   3  11 -10 2540.50  113.45   8
   3 -11 -10 2737.18  150.41   7
  -3  11  10 2590.86  113.94  14
  -3 -11   9  525.11   59.40   6
  -3  11   9  472.28   60.92   5
   3  11  -9  456.97   32.01   8
   3 -11  -9  474.70   58.70   7
  -3  11   9  453.98   63.59   4
   3  11  -9  523.04   57.03   2
  -3 -11   9  500.28   75.67   1
   3  11  -9  464.26   57.12   3
  -3  11   9  450.60   31.85  20
  -3  11   9  481.84   32.86  14
  -3  11   8 2908.02  163.92   5
   3  11  -8 2655.94  118.58   8
  -3  11   8 2580.92  161.38   4
  -3 -11   8 2889.29  154.46   6
   3  11  -8 2605.23  146.81   2
   3  11  -8 2724.27  151.41   3
  -3 -11   8 2340.07  169.25   1
  -3  11   8 2836.64  120.22  20
  -3  11   8 2625.28  119.91  14
  -3  11   7  471.37   60.75   5
   3  11  -7  442.19   32.31   8
  -3 -11   7  552.48   56.54   6
   3  11  -7  518.96   54.22   2
  -3  11   7  469.20   61.98   4
  -3 -11   7  443.63   65.66   1
  -3  11   7  469.77   32.64  20
  -3  11   7  422.76   33.18  14
  -3  11   6 1053.72   92.41   4
  -3  11   6 1154.81   93.80   5
  -3 -11   6 1105.86   83.24   6
   3  11  -6 1059.44   80.79   2
  -3  11   6 1130.83   78.61   1
  -3  11   6 1152.92   58.77  20
  -3  11   6 1168.71   58.75  14
  -3 -11   5  223.43   39.85   6
  -3  11   5  135.68   34.38   1
  -3  11   5   94.40   37.87   4
   3  11  -5  136.95   36.58   2
  -3  11   5  196.36   23.51  20
  -3  11   5  160.78   22.77  14
   3  11  -4 6240.81  295.33   2
   3  11  -4 6321.90  296.05   3
  -3  11   4 6970.40  296.08   1
  -3 -11   4 6509.53  293.50   6
  -3  11   3   13.32   27.19   1
  -3  11   3    7.05   25.42   4
   3  11  -3   52.52   29.07   2
   3  11  -3   25.01   29.22   3
  -3  11   3  -21.64   32.65   5
  -3 -11   3   14.03   23.41   6
   3  11  -2 2093.74  128.41   2
   3  11  -2 2254.74  131.20   3
  -3  11   2 2238.58  130.90   1
  -3  11   2 2503.32  141.38   5
  -3  11   2 1898.64  129.35   4
  -3 -11   2 2327.28  123.99   6
   3  11  -1  245.81   41.84   3
  -3  11   1  236.22   41.68   4
   3  11  -1  247.81   41.82   2
  -3 -11   1  227.05   34.30   6
   3  11   0 2558.34  155.85   2
   3  11   0 3000.61  159.27   3
  -3  11   0 2660.75  152.64   4
   3  11   0 3039.53  156.24   5
   3  11   1 2101.73  125.66   3
   3  11   1 2217.09  125.77   5
  -3  11  -1 1950.11  119.19   4
   3  11   2  448.33   53.36   3
   3 -11   2  467.32   51.56   6
   3  11   2  590.20   56.85   5
   3 -11   3 1638.43  105.23   6
   3  11   3 1830.00  109.87   5
   3  11   3 1881.75  110.04   3
   3  11   3 1698.59   77.90  20
  -3  11  -3 1664.67   79.85  14
   3 -11   4 2996.16  172.12   6
   3  11   4 3362.73  176.59   5
  -3  11  -4 3591.80  172.36   3
   3  11   4 3907.72  176.90   4
   3  11   4 3464.16  175.85   3
   3  11   4 3327.91  145.09  20
  -3  11  -4 3682.02  150.34  12
  -3  11  -4 3246.64  146.57  14
   3  11   4 3389.32  146.36  14
   3  11   5  183.39   38.14   5
   3 -11   5  201.06   37.59   6
   3  11   5  245.32   39.35   4
  -3  11  -5  232.26   40.02   3
   3  11   5  225.53   39.36   3
   3  11   5  195.47   20.44  20
   3  11   5  211.52   21.68  14
  -3  11  -5  220.99   22.64  14
  -3  11  -5  226.30   26.66  12
   3 -11   6 7139.17  361.52   6
  -3  11  -6 8095.66  332.89   8
   3  11   6 7605.31  366.79   5
   3  11   6 8940.09  369.93   4
  -3  11  -6 8411.92  367.52   3
   3  11   6 8287.90  364.41   3
   3  11   6 8060.84  333.13  20
  -3  11  -6 8368.59  337.21  12
   3  11   6 8006.28  333.66  14
  -3  11  -6 7938.82  333.78  14
   3  11   7  524.29   56.37   4
  -3  11  -7  573.14   58.70   3
   3  11   7  428.62   51.26   3
   3 -11   7  415.51   50.50   6
   3  11   7  442.04   55.58   5
  -3  11  -7  459.51   31.84   8
  -3  11  -7  440.83   31.62  14
  -3  11  -7  514.22   36.03  12
   3  11   7  476.63   32.19  14
   3  11   8  954.94   80.56   5
  -3  11  -8  937.53   50.86   8
   3 -11   8  777.77   71.50   6
   3  11   8 1035.40   82.26   4
  -3  11  -8  914.50   78.51   3
   3  11   8  952.25   73.45   3
   3  11   8  999.07   50.85  20
  -3  11  -8  992.33   50.37  14
   3  11   8  980.68   51.78  14
  -3  11  -8  960.78   53.49  12
  -3  11  -9  255.99   27.24   8
   3  11   9  275.28   25.75  20
   3  11   9  284.88   26.20  14
  -3  11  -9  329.48   25.31  14
  -3  11  -9  238.80   29.23  12
  -3  11 -10 1713.27   81.21   8
   3  11  10 1759.90   80.27  20
  -3  11 -10 1811.56   79.25  14
   3  11  10 1668.53   81.61  14
  -3  11 -11   39.92   21.14   8
   3  11  11   54.73   18.88  20
   3  11  11   59.51   20.67  14
  -3  11 -12   49.52   19.76   8
   3  11  12   81.77   17.29  20
   3  11  12   87.73   20.84  14
  -3  11 -13   27.41   17.83   8
   3  11  13   43.26   13.75  20
  -3  11 -14  564.70   31.42   8
   3  11  14  532.99   31.23  14
  -3  11 -15  122.18   13.97   8
   3  11  15   96.99   12.67  14
   3  12 -16   50.51   11.47   8
  -3  12  16   35.59    9.70  15
   3  12 -15  369.51   24.59   8
  -3  12  15  425.94   24.48  15
   3  12 -14  311.48   24.36   8
  -3  12  14  363.55   25.03  15
  -3  12  14  348.48   21.88  18
  -3  12  14  306.96   21.29  14
   3  12 -13   17.66   17.58   8
  -3  12  13   27.57   15.87  14
   3  12 -12  887.14   48.29   8
  -3  12  12  951.56   47.89  14
   3  12 -11 1971.17   88.03   8
  -3  12  11 1852.90   87.55  14
   3  12 -10   77.93   20.63   8
  -3  12  10   63.53   19.88  14
  -3  12   9   34.58   39.78   4
   3  12  -9   64.41   32.94   2
  -3  12   9   45.98   38.16   5
  -3 -12   9  105.37   39.46   6
   3  12  -9   72.77   22.10   8
  -3  12   9   73.47   20.16  14
   3  12  -8 3443.06  189.30   2
  -3  12   8 3850.17  205.74   5
   3  12  -8 3724.81  159.06   8
  -3  12   8 3509.35  204.74   4
  -3 -12   8 3828.39  197.11   6
  -3  12   8 3726.66  160.58  14
  -3  12   7  570.36   68.27   4
   3  12  -7  568.37   58.76   2
  -3  12   7  637.11   70.32   5
  -3 -12   7  545.66   60.40   6
   3  12  -7  477.37   34.69   8
  -3  12   7  507.92   35.82  14
  -3  12   6 4809.04  245.76   5
  -3  12   6 4587.51  243.98   4
   3  12  -6 4248.01  194.28   8
  -3 -12   6 4779.68  231.91   6
   3  12  -6 4664.96  228.62   2
   3  12  -6 4533.86  230.17   3
  -3  12   6 4659.08  194.57  18
  -3  12   6 4819.39  197.21  14
  -3 -12   5  170.30   39.39   6
  -3  12   5  107.09   42.57   4
   3  12  -5  115.86   36.18   2
   3  12  -5  135.54   38.36   3
  -3  12   5  155.00   21.79  18
  -3  12   5  137.53   22.93  14
  -3  12   4  711.22   76.49   5
  -3 -12   4  697.76   63.78   6
  -3  12   4  507.03   57.53   1
   3  12  -4  594.86   63.84   3
   3  12  -4  567.01   61.54   2
  -3  12   4  483.93   66.73   4
  -3  12   4  675.80   38.97  18
  -3  12   4  629.79   40.84  14
  -3  12   3 7648.90  351.58   5
  -3 -12   3 7375.81  326.82   6
  -3  12   3 7065.86  295.51  18
   3  12  -3 6989.78  331.84   2
   3  12  -3 7326.29  334.71   3
  -3  12   3 7529.74  331.50   1
  -3  12   2  631.34   70.11   4
  -3 -12   2  772.84   62.86   6
   3  12  -2  693.52   67.97   2
   3  12  -2  730.42   70.32   3
  -3  12   2  714.75   42.90  18
  -3  12   1  194.14   42.64   4
   3  12  -1  208.90   45.44   3
   3  12  -1  271.76   48.65   2
  -3  12   1  208.99   24.94  18
  -3  12   1  251.83   26.65  14
  -3  12   0  804.23   72.30   4
   3 -12   0  916.06   76.27   6
   3  12   0  783.00   77.97   2
   3  12   0  906.16   77.45   3
  -3  12   0  845.28   47.77  18
  -3  12   0  866.31   47.84  14
   3  12   1 1480.24  100.32   5
   3  12   1 1213.46  100.05   2
   3  12   1 1363.54   97.61   3
   3  12   1 1347.60   64.42  20
  -3  12  -1 1381.80   65.89  12
  -3  12  -1 1304.86   66.57  14
   3  12   2 4348.78  205.83   5
   3  12   2 3982.19  201.24   3
   3  12   2 3867.38  164.17  20
  -3  12  -2 3920.23  167.09  12
  -3  12  -2 3714.21  165.92  14
   3  12   2 3959.74  166.52  14
  -3  12  -2 3712.19  165.24  10
   3 -12   3 2080.41  128.48   6
   3  12   3 2226.47  130.80   5
   3  12   3 2274.04  130.16   3
   3  12   3 2071.33   95.23  20
  -3  12  -3 2073.39   97.14  14
  -3  12  -3 2344.37  100.91  12
  -3  12  -3 2052.06   96.22  10
   3  12   3 2208.26   97.89  14
   3 -12   4  352.66   48.94   6
   3  12   4  376.53   51.51   5
   3  12   4  354.51   49.15   3
   3  12   4  415.08   28.86  20
  -3  12  -4  394.93   29.53  14
   3  12   4  415.12   30.28  14
  -3  12  -4  463.42   35.88  12
   3 -12   5  553.52   59.36   6
   3  12   5  568.34   61.19   5
   3  12   5  632.83   61.47   4
   3  12   5  520.15   56.94   3
   3  12   5  604.56   36.25  20
  -3  12  -5  606.72   36.75  14
  -3  12  -5  682.91   42.25  12
   3  12   5  562.61   37.18  14
   3  12   6  351.57   52.93   5
  -3  12  -6  388.68   29.68   8
   3 -12   6  359.27   50.51   6
   3  12   6  407.54   52.38   4
   3  12   6  381.51   49.90   3
   3  12   6  399.52   30.26  20
  -3  12  -6  389.75   30.33  14
   3  12   6  434.85   31.19  14
  -3  12  -6  452.72   36.75  12
   3  12   7 1122.62   84.75   4
   3  12   7  967.28   75.58   3
  -3  12  -7 1034.98   51.57   8
   3  12   7  861.69   79.77   5
   3 -12   7  821.44   73.43   6
   3  12   7  984.65   52.80  14
  -3  12  -7  984.85   56.57  12
  -3  12  -7  990.87   51.93  14
  -3  12  -8 1349.10   66.30   8
   3  12   8 1380.80   66.88  20
  -3  12  -8 1311.14   65.30  14
   3  12   8 1343.55   67.07  14
  -3  12  -8 1454.01   70.70  12
  -3  12  -9  869.12   48.90   8
   3  12   9  935.43   49.28  20
  -3  12  -9  922.86   46.88  14
  -3  12  -9  974.49   53.34  12
   3  12   9  877.00   50.43  14
  -3  12 -10   36.36   20.41   8
   3  12  10   27.85   18.75  20
  -3  12 -10   60.80   16.18  14
   3  12  10   44.40   20.95  14
  -3  12 -11  576.74   35.58   8
   3  12  11  537.14   33.41  20
   3  12  11  573.73   36.64  14
  -3  12 -12  934.62   48.03   8
   3  12  12  905.03   45.69  20
   3  12  12  966.42   48.31  14
  -3  12 -13 2363.31   98.14   8
   3  12  13 2166.85   95.56  20
  -3  12 -14  670.21   33.93   8
  -3  12 -15  832.68   37.07   8
   3  12  15  808.17   37.16  14
   3  13 -16  144.40   11.80   8
   3  13 -15  196.70   16.57   8
   3  13 -14 2284.84   91.88   8
  -3  13  14 2122.36   89.10  18
  -3  13  14 1974.26   89.03  14
   3  13 -13  355.90   25.38   8
  -3  13  13  330.11   22.75  18
  -3  13  13  362.28   23.74  14
   3  13 -12  143.29   20.81   8
  -3  13  12  161.63   19.57  18
  -3  13  12  153.22   19.58  14
   3  13 -11 2059.56   95.57   8
  -3  13  11 2238.75   95.09  18
  -3  13  11 2089.88   95.60  14
   3  13 -10   16.74   19.57   8
  -3  13  10   43.17   19.45  18
  -3  13  10   27.63   18.96  14
   3  13  -9  477.32   33.36   8
  -3  13   9  450.92   31.21  18
  -3  13   9  425.90   32.70  14
   3  13  -8 1921.60   90.47   8
  -3  13   8 2044.48   90.18  18
  -3  13   8 1905.14   91.20  14
  -3 -13   7  216.14   46.16   6
  -3  13   7  190.42   51.08   5
  -3  13   7  168.09   47.82   4
   3  13  -7  186.90   40.95   2
   3  13  -7  275.62   49.70   3
  -3  13   7  254.91   24.38  18
  -3  13   7  214.11   26.87  14
  -3  13   6  883.85   86.03   4
  -3  13   6  884.71   90.03   5
  -3 -13   6  940.75   80.59   6
   3  13  -6  922.36   77.37   2
   3  13  -6  968.14   82.35   3
  -3  13   6  935.97   51.15  18
  -3  13   6  974.74   53.40  14
  -3  13   5 3446.37  213.29   4
  -3 -13   5 4036.54  206.93   6
   3  13  -5 3716.57  204.05   2
   3  13  -5 3971.77  209.69   3
  -3  13   5 3922.12  170.57  18
  -3  13   5 4188.85  173.72  14
  -3  13   4   12.74   38.76   5
  -3 -13   4   11.52   32.03   6
  -3  13   4   16.74   34.10   4
   3  13  -4    9.61   32.88   2
   3  13  -4   36.59   37.18   3
  -3  13   4   15.46   19.70  18
  -3  13   3  177.25   46.24   4
   3  13  -3  123.70   42.64   2
   3  13  -3  149.86   45.63   3
  -3  13   3  125.32   23.97  18
  -3  13   2  794.42   81.67   4
   3  13  -2  933.94   80.88   2
   3  13  -2  865.33   79.70   3
  -3  13   2  894.94   51.83  18
  -3  13   2  929.05   54.01  14
   3 -13  -1  362.00   52.25   6
   3  13  -1  284.24   49.08   2
   3  13  -1  341.18   54.86   3
  -3  13   1  392.28   32.59  18
  -3  13   1  335.15   31.88  14
   3 -13   0 3065.70  173.24   6
   3  13   0 3187.32  175.79   3
   3  13   0 3307.72  136.28  20
  -3  13   0 3047.94  138.20  14
   3 -13   1  311.79   52.97   6
   3  13   1  394.85   56.40   3
   3  13   1  383.77   57.59   2
   3  13   1  403.70   29.43  20
  -3  13  -1  354.83   30.69  14
  -3  13  -1  392.39   31.84  10
   3  13   2  905.05   78.97   5
   3  13   2  746.25   78.13   2
   3  13   2  901.27   77.01   3
   3  13   2  861.48   46.34  20
   3  13   2  831.30   48.44  14
  -3  13  -2  860.75   48.11  10
  -3  13  -2  848.15   49.02  14
  -3  13  -2  941.85   49.45  12
   3  13   3 2517.20  147.05   5
   3  13   3 2351.31  140.70   3
   3  13   3 2434.34  108.56  20
  -3  13  -3 2386.07  109.19  10
  -3  13  -3 2353.18  109.84  14
  -3  13  -3 2600.61  112.70  12
   3  13   3 2472.35  110.61  14
   3 -13   4 3077.52  172.10   6
   3  13   4 3131.23  173.46   5
   3  13   4 3019.59  165.73   3
   3  13   4 3106.73  135.29  20
  -3  13  -4 3325.90  140.42  12
  -3  13  -4 2984.09  135.99  14
   3  13   4 3091.67  136.46  14
   3 -13   5 3251.10  192.59   6
   3  13   5 3656.61  198.87   5
   3  13   5 3739.43  191.80   3
   3  13   5 3842.97  162.06  20
  -3  13  -5 4058.29  168.23  12
  -3  13  -5 3694.24  162.40  14
   3  13   5 3701.74  162.24  14
   3  13   6   93.72   39.72   5
   3 -13   6   67.44   35.17   6
  -3  13  -6  158.45   21.89   8
   3  13   6  126.88   22.86  20
  -3  13  -6  119.22   22.77  14
  -3  13  -6  169.67   29.46  12
   3  13   6  152.67   23.26  14
  -3  13  -7 1899.08   84.39   8
   3  13   7 1749.71   84.96  20
   3  13   7 1745.07   85.16  14
  -3  13  -7 1983.55   90.66  12
  -3  13  -7 1770.06   83.44  14
  -3  13  -8 1261.27   63.66   8
  -3  13  -8 1442.71   69.95  12
  -3  13  -8 1227.53   61.97  14
   3  13   8 1342.34   65.69  14
  -3  13  -9   31.34   21.09   8
   3  13   9   10.86   21.60  20
   3  13   9    9.43   20.41  14
  -3  13  -9   52.11   16.33  14
  -3  13 -10  483.93   32.83   8
   3  13  10  461.78   32.33  20
   3  13  10  481.32   33.21  14
  -3  13 -10  496.75   28.30  14
  -3  13 -11 2533.95  109.31   8
   3  13  11 2400.47  107.99  20
   3  13  11 2567.19  109.78  14
  -3  13 -12  276.18   22.37   8
   3  13  12  284.21   20.48  20
   3  13  12  269.50   22.73  14
  -3  13 -13   47.66   14.31   8
   3  13  13   45.10   10.55  20
   3  13  13   40.03   14.23  14
  -3  13 -14   17.59   10.12   8
   3  14 -15  164.58   13.06   8
   3  14 -14   49.50   13.13   8
  -3  14  14   33.51    7.83  14
  -3  14  13  423.19   24.23  18
  -3  14  13  433.31   25.04  14
   3  14 -12 1864.31   81.63   8
  -3  14  12 1866.29   79.70  18
  -3  14  12 1699.38   78.88  10
  -3  14  12 1876.65   81.11  14
   3  14 -11   65.11   17.78   8
  -3  14  11   46.91   16.68  18
  -3  14  11   68.59   18.22  14
   3  14 -10   55.92   20.07   8
  -3  14  10   89.45   19.56  18
  -3  14  10   82.36   19.93  14
   3  14  -9 1011.56   50.60   8
  -3  14   9  912.41   49.01  18
  -3  14   9  885.03   49.98  14
  -3  14   8 1961.61   88.19  18
  -3  14   8 1864.27   89.48  14
  -3  14   7 1537.22   73.01  18
  -3  14   7 1500.87   74.18  14
  -3  14   6 1347.83   66.56  18
  -3  14   6 1325.31   68.78  14
  -3  14   5  152.50   52.08   5
   3  14  -5  192.75   27.35   8
  -3  14   5  139.03   46.59   4
   3  14  -5  184.02   41.61   2
   3  14  -5  218.12   48.87   3
  -3  14   5  208.23   25.54  18
  -3  14   5  209.52   28.55  14
   3  14  -4 2872.59  168.81   2
   3  14  -4 3296.70  176.57   3
  -3  14   4 3067.29  134.00  18
  -3  14   3  613.67   76.07   4
   3  14  -3  792.87   78.00   3
   3  14  -3  652.60   72.73   2
  -3  14   3  787.71   47.45  18
  -3  14   3  830.15   50.81  14
   3 -14  -2  124.95   38.57   6
   3  14  -2  127.29   43.00   2
   3  14  -2  150.82   44.65   3
  -3  14   2  114.63   25.99  18
  -3  14   2  130.57   29.41  14
   3  14  -1   30.23   40.52   2
   3  14  -1   82.54   40.67   3
   3 -14  -1   83.49   39.54   6
  -3  14   1   75.05   26.09  14
   3 -14   0   16.83   35.41   6
   3  14   0   42.00   40.87   2
   3  14   0   42.89   36.88   3
   3  14   0   32.32   20.10  20
  -3  14   0   30.65   22.76  10
  -3  14   0   13.28   24.44  14
   3 -14   1   -3.49   36.95   6
   3  14   1   59.62   38.56   3
   3  14   1   41.45   38.45   2
   3  14   1   22.63   20.25  20
  -3  14  -1   19.79   21.99  14
  -3  14  -1   23.15   21.45  10
   3 -14   2  109.42   42.81   6
   3  14   2  119.37   37.97   3
   3  14   2   47.74   37.92   2
   3  14   2  101.62   19.93  20
  -3  14  -2   95.72   23.44  10
   3  14   2  118.41   23.12  14
  -3  14  -2  102.45   25.52  14
  -3  14  -2  109.95   22.87  12
   3  14   3 1937.64  133.61   2
   3  14   3 2143.85  128.32   3
   3  14   3 2078.97   97.36  20
  -3  14  -3 2273.73   99.83  12
  -3  14  -3 2182.89   98.38  10
   3  14   3 2141.53   98.62  14
  -3  14  -3 2118.57   99.30  14
   3 -14   4  403.74   58.37   6
   3  14   4  423.09   58.00   5
   3  14   4  401.59   57.63   2
   3  14   4  437.18   32.45  20
  -3  14  -4  423.15   33.31  14
   3  14   4  436.97   33.63  14
  -3  14  -4  488.59   37.32  12
   3  14   5  282.72   27.87  20
   3  14   5  252.18   26.95  14
  -3  14  -5  293.23   31.48  12
  -3  14  -5  246.12   26.10  14
  -3  14  -6  252.39   25.32   8
   3  14   6  252.25   28.41  20
   3  14   6  245.99   26.01  14
  -3  14  -6  224.91   24.99  14
  -3  14  -6  254.00   33.56  12
  -3  14  -7 1306.48   62.37   8
   3  14   7 1264.29   63.70  20
  -3  14  -7 1188.15   61.68  14
  -3  14  -7 1410.72   69.49  12
   3  14   7 1257.15   63.70  14
  -3  14  -8   60.19   20.26   8
   3  14   8   35.69   21.46  14
  -3  14  -8   65.70   17.09  14
  -3  14  -8   47.93   27.11  12
  -3  14  -9 1843.54   84.93   8
   3  14   9 1835.98   85.07  20
   3  14   9 1935.16   86.22  14
  -3  14  -9 1868.73   82.37  14
  -3  14 -10  381.54   27.55   8
   3  14  10  350.46   27.23  20
  -3  14 -10  377.87   22.65  14
   3  14  10  361.65   28.22  14
  -3  14 -11  463.72   27.73   8
   3  14  11  368.92   26.18  20
   3  14  11  428.45   28.24  14
  -3  14 -12 2169.30   92.52   8
   3  14  12 2115.55   91.35  20
   3  14  12 2167.24   92.82  14
  -3  14 -13  322.26   18.60   8
   3  14  13  315.78   19.44  14
   3  15 -14   21.77    9.65   8
   3  15 -13   39.68   12.82   8
  -3  15  13   27.74    8.49  14
   3  15 -12    8.38   14.52   8
  -3  15  12    8.51   10.37  18
  -3  15  12   27.51   13.04  14
  -3  15  12   17.69   10.33  10
   3  15 -11  273.31   22.07   8
  -3  15  11  210.68   18.88  18
  -3  15  11  229.36   21.21  14
  -3  15  11  226.82   19.16  10
   3  15 -10 2148.73   94.29   8
  -3  15  10 2088.29   92.43  18
  -3  15  10 2084.15   93.90  14
  -3  15   9  839.16   43.50  18
  -3  15   9  789.42   44.45  14
  -3  15   8  123.97   21.68  18
  -3  15   8   82.26   21.13  14
  -3  15   7  853.31   47.03  18
  -3  15   7  922.02   49.94  14
   3  15  -6  107.07   25.11   8
  -3  15   6   80.90   22.43  18
  -3  15   6   91.25   23.96  14
   3  15  -5  523.18   37.36   8
  -3  15   5  474.41   34.46  18
   3  15  -4  510.24   38.76   8
  -3  15   4  498.39   36.81  18
  -3  15   3 1365.25   70.65  18
  -3  15   3 1419.20   73.67  14
  -3  15   2  371.23   36.21  14
  -3  15   1  306.94   32.34  10
  -3  15   1  270.55   34.08  14
   3  15   0  323.64   28.76  20
  -3  15   0  324.22   33.85  10
  -3  15   0  306.20   34.09  14
   3  15   1 1711.64   79.77  20
  -3  15  -1 1630.21   83.41  14
  -3  15  -1 1638.21   81.80  10
   3  15   2 1270.03   64.12  20
  -3  15  -2 1260.31   65.94  10
  -3  15  -2 1298.82   67.42  14
   3  15   2 1317.23   65.55  14
   3  15   3  825.87   47.94  20
  -3  15  -3  844.98   50.06  14
   3  15   3  867.80   49.06  14
  -3  15  -3  895.04   48.77  12
  -3  15  -3  890.78   49.07  10
   3  15   4 3038.50  135.67  20
  -3  15  -4 3044.56  136.99  14
   3  15   4 3061.69  136.12  14
  -3  15  -4 3282.10  137.65  12
   3  15   5  429.01   33.47  20
  -3  15  -5  426.47   35.70  12
   3  15   5  421.32   31.32  14
  -3  15  -5  350.12   31.80  14
   3  15   6  661.27   42.12  20
  -3  15  -6  791.77   46.25  12
   3  15   6  663.66   40.90  14
  -3  15  -6  640.91   40.04  14
  -3  15  -7   17.20   17.65   8
   3  15   7   12.75   21.62  20
  -3  15  -7   23.93   17.01  14
  -3  15  -7    3.57   25.81  12
   3  15   7   10.71   20.79  14
  -3  15  -8   32.35   17.53   8
  -3  15  -8   35.93   15.15  14
   3  15   8    8.45   19.77  14
  -3  15  -9 3704.02  156.15   8
   3  15   9 3827.20  157.89  14
  -3  15  -9 3629.31  154.37  14
  -3  15 -10 1160.74   54.62   8
   3  15  10 1183.54   55.27  20
   3  15  10 1176.49   55.78  14
  -3  15 -11   52.22   13.02   8
   3  15  11   34.41   12.39  20
   3  15  11   60.07   14.28  14
  -3  15 -12  336.61   19.12   8
   3  15  12  446.89   21.82  14
   3  16 -13   67.07   11.14   8
   3  16 -12  850.08   37.69   8
  -3  16  12  699.38   35.14  14
  -3  16  11 1022.59   44.98  10
  -3  16  11 1080.17   46.55  14
  -3  16  10  354.62   23.70  18
  -3  16  10  403.04   26.00  14
  -3  16  10  407.40   24.99  10
  -3  16   9   51.07   15.58  18
  -3  16   9   58.57   18.23  14
   3  16  -8 2854.22  125.23   8
  -3  16   8 2845.54  123.43  18
  -3  16   8 2908.25  125.21  14
   3  16  -7 2047.66   92.09   8
  -3  16   7 2001.78   90.36  18
  -3  16   7 1988.53   91.80  14
   3  16  -6  291.33   28.27   8
  -3  16   6  217.59   24.94  18
   3  16  -5   61.33   22.64   8
  -3  16   5   31.32   20.85  18
   3  16  -4  580.20   38.76   8
  -3  16   4  556.86   40.28  14
   3  16  -3  788.35   48.48   8
  -3  16   3  864.07   50.47  14
  -3  16   2  146.99   29.70  14
  -3  16   2  159.47   27.75  10
  -3  16   1  194.93   30.59  14
  -3  16   1  193.38   28.61  10
   3  16   0  495.03   34.27  20
  -3  16   0  514.48   40.36  14
  -3  16   0  508.86   38.65  10
   3  16   1   13.69   20.48  20
  -3  16  -1   24.03   26.13  14
  -3  16  -1   23.67   22.32  10
   3  16   2 1081.64   55.72  20
   3  16   2 1094.34   56.83  14
  -3  16  -2 1084.06   59.57  14
  -3  16  -2 1071.00   57.42  10
   3  16   3  820.06   46.81  20
  -3  16  -3  855.76   47.30  10
  -3  16  -3  894.08   49.67  14
  -3  16  -3  891.84   45.36  12
[truncated: 825,741 more chars]
