# Supplementary material for: Manganese-Pincer-Catalyzed Nitrile Hydration, α-Deuteration, and α-Deuterated Amide Formation via Metal Ligand Cooperation
Source: ACS Catal. 2021 Aug 3;11(16):10239–45. doi: 10.1021/acscatal.1c01748 (PMC8383274; doi:10.1021/acscatal.1c01748)
Supplement: Supplementary file 3 — cs1c01748_si_003.cif [file cs1c01748_si_003.cif]

data_m2269
# Yael Diskin Posner
_audit_creation_date               2020-11-08
_audit_creation_method
;
Olex2 1.3-alpha
(compiled 2020.11.05 svn.r0a1fe1be for OlexSys, GUI svn.r6182)
;
_shelx_SHELXL_version_number       '2014/7'
loop_
  _audit_author_name
  _audit_author_email
  _audit_author_address
 'Zhou, Q. Q.' ? ?
 'Diskin-Posner, Y.' ? ?

_audit_contact_author_address      ?
_audit_contact_author_email        ?
_audit_contact_author_name         ''
_audit_contact_author_phone        ?
_publ_contact_author_id_orcid      ?
_publ_section_references
;
Dolomanov, O.V., Bourhis, L.J., Gildea, R.J, Howard, J.A.K. & Puschmann, H.
 (2009), J. Appl. Cryst. 42, 339-341.

Sheldrick, G.M. (2015). Acta Cryst. A71, 3-8.

Sheldrick, G.M. (2015). Acta Cryst. C71, 3-8.
;
_chemical_name_common              ?
_chemical_name_systematic          ?
_chemical_formula_moiety           'C34 H51 Mn N2 O2 P2, C F3 O3 S, C H2 Cl2'
_chemical_formula_sum              'C36 H53 Cl2 F3 Mn N2 O5 P2 S'
_chemical_formula_weight           870.64
_chemical_absolute_configuration   ad
_chemical_melting_point            ?
_chemical_oxdiff_formula           C35H50N2O5S1F3O5P2Mn1
_chemical_oxdiff_usercomment       'Quan Quan'
loop_
  _atom_type_symbol
  _atom_type_description
  _atom_type_scat_dispersion_real
  _atom_type_scat_dispersion_imag
  _atom_type_scat_source
 'C' 'C' 0.0033 0.0016 'International Tables Vol C Tables 4.2.6.8 and 6.1.1.4'
 'H' 'H' 0.0000 0.0000 'International Tables Vol C Tables 4.2.6.8 and 6.1.1.4'
 'Cl' 'Cl' 0.1484 0.1585 'International Tables Vol C Tables 4.2.6.8 and 6.1.1.4'
 'F' 'F' 0.0171 0.0103 'International Tables Vol C Tables 4.2.6.8 and 6.1.1.4'
 'Mn' 'Mn' 0.3368 0.7283 'International Tables Vol C Tables 4.2.6.8 and 6.1.1.4'
 'N' 'N' 0.0061 0.0033 'International Tables Vol C Tables 4.2.6.8 and 6.1.1.4'
 'O' 'O' 0.0106 0.0060 'International Tables Vol C Tables 4.2.6.8 and 6.1.1.4'
 'P' 'P' 0.1023 0.0942 'International Tables Vol C Tables 4.2.6.8 and 6.1.1.4'
 'S' 'S' 0.1246 0.1234 'International Tables Vol C Tables 4.2.6.8 and 6.1.1.4'

_shelx_space_group_comment
;
The symmetry employed for this shelxl refinement is uniquely defined
by the following loop, which should always be used as a source of
symmetry information in preference to the above space-group names.
They are only intended as comments.
;
_space_group_crystal_system        'orthorhombic'
_space_group_IT_number             19
_space_group_name_H-M_alt          'P 21 21 21'
_space_group_name_Hall             'P 2ac 2ab'
loop_
  _space_group_symop_operation_xyz
 'x, y, z'
 '-x+1/2, -y, z+1/2'
 '-x, y+1/2, -z+1/2'
 'x+1/2, -y+1/2, -z'

_cell_length_a                     12.1759(3)
_cell_length_b                     13.3287(3)
_cell_length_c                     25.6006(6)
_cell_angle_alpha                  90
_cell_angle_beta                   90
_cell_angle_gamma                  90
_cell_volume                       4154.69(17)
_cell_formula_units_Z              4
_cell_measurement_reflns_used      24108
_cell_measurement_temperature      99.99(10)
_cell_measurement_theta_max        31.8490
_cell_measurement_theta_min        1.5850
_shelx_estimated_absorpt_T_max     ?
_shelx_estimated_absorpt_T_min     ?
_exptl_absorpt_coefficient_mu      0.629
_exptl_absorpt_correction_T_max    1.000
_exptl_absorpt_correction_T_min    0.497
_exptl_absorpt_correction_type     gaussian
_exptl_absorpt_process_details
;
CrysAlisPro 1.171.40.80a (Rigaku Oxford Diffraction, 2020)
Numerical absorption correction based on gaussian integration over
			a multifaceted crystal model
Empirical absorption correction using spherical harmonics,
 implemented in SCALE3 ABSPACK scaling algorithm.
;
_exptl_absorpt_special_details     ?
_exptl_crystal_colour              yellow
_exptl_crystal_colour_primary      yellow
_exptl_crystal_density_diffrn      1.392
_exptl_crystal_density_meas        ?
_exptl_crystal_density_method      ?
_exptl_crystal_description         prism
_exptl_crystal_F_000               1820
loop_
  _exptl_crystal_face_index_h
  _exptl_crystal_face_index_k
  _exptl_crystal_face_index_l
  _exptl_crystal_face_perp_dist
 0 -1 -2 0.0344
 0 1 2 0.0188
 8 -12 21 0.0655
 0 12 -27 0.0811
 -17 1 10 0.0981
 17 -1 -10 0.0826
 -15 -4 15 0.0858
 15 7 -7 0.0832
 -12 12 -11 0.1053

_exptl_crystal_size_max            0.182
_exptl_crystal_size_mid            0.174
_exptl_crystal_size_min            0.053
loop_
  _exptl_oxdiff_crystal_face_indexfrac_h
  _exptl_oxdiff_crystal_face_indexfrac_k
  _exptl_oxdiff_crystal_face_indexfrac_l
  _exptl_oxdiff_crystal_face_x
  _exptl_oxdiff_crystal_face_y
  _exptl_oxdiff_crystal_face_z
 0.0000 -0.9992 -1.9966 0.0003 -0.0750 -0.0165
 -0.0000 0.9992 1.9966 -0.0003 0.0750 0.0165
 7.9923 -12.3484 21.4094 0.9997 -0.0251 0.0047
 -0.0964 12.4993 -26.9561 -0.8799 0.0209 -0.4747
 -16.5352 0.6069 9.6202 -0.3157 0.0104 0.9488
 16.5191 -0.5389 -9.7566 0.3106 -0.0103 -0.9505
 -15.0851 -4.3364 15.0767 -0.0162 -0.0740 0.9971
 15.4963 7.1178 -7.3990 0.0622 0.3246 -0.9438
 -11.7410 12.4675 -10.9620 -0.9317 0.1725 0.3198

_exptl_transmission_factor_max     ?
_exptl_transmission_factor_min     ?
_diffrn_reflns_av_R_equivalents    0.0707
_diffrn_reflns_av_unetI/netI       0.0518
_diffrn_reflns_Laue_measured_fraction_full  1.000
_diffrn_reflns_Laue_measured_fraction_max  1.000
_diffrn_reflns_limit_h_max         15
_diffrn_reflns_limit_h_min         -16
_diffrn_reflns_limit_k_max         17
_diffrn_reflns_limit_k_min         -17
_diffrn_reflns_limit_l_max         34
_diffrn_reflns_limit_l_min         -33
_diffrn_reflns_number              51677
_diffrn_reflns_point_group_measured_fraction_full  1.000
_diffrn_reflns_point_group_measured_fraction_max  1.000
_diffrn_reflns_theta_full          25.242
_diffrn_reflns_theta_max           28.281
_diffrn_reflns_theta_min           1.591
_diffrn_ambient_environment        N~2~
_diffrn_ambient_temperature        99.99(10)
_diffrn_detector                   'Hybrid Pixel Array Detector'
_diffrn_detector_area_resol_mean   5.8140
_diffrn_detector_type              'Pilatus 300K'
_diffrn_measured_fraction_theta_full  1.000
_diffrn_measured_fraction_theta_max  1.000
_diffrn_measurement_details
;
List of Runs (angles in degrees, time in seconds):

  # Type    Start    End  Width  t~exp~   \w     \q     \k     \f   Frames
--------------------------------------------------------------------------
  1  \w     26.00  51.00   0.50    5.00    --  -19.06  19.00 -60.00   50
  2  \w     -4.00  40.00   0.50    5.00    --  -19.06  84.00 -73.00   88
  3  \w      4.00  59.00   0.50    5.00    --  -19.06  77.00  60.00  110
  4  \w    -26.00  21.00   0.50    5.00    --  -19.06  19.00 -60.00   94
  5  \w    -58.00 -28.00   0.50    5.00    --  -19.06  77.00  60.00   60
  6  \w    -63.00 -36.00   0.50    5.00    --  -19.06  84.00 -73.00   54
  7  \w     19.00  70.00   0.50    5.00    --   17.81 -99.00 -90.00  102
  8  \w      0.00  68.00   0.50    5.00    --   17.81 -99.00  30.00  136
  9  \w     49.00  75.00   0.50    5.00    --   17.81-113.00  84.00   52
 10  \w    -39.00 -13.00   0.50    5.00    --  -19.52 113.00 176.00   52
 11  \w    -12.00  14.00   0.50    5.00    --  -19.52  19.00  30.00   52
 12  \w     30.00  64.00   0.50    5.00    --  -19.52  19.00  30.00   68
 13  \w    -83.00 -43.00   0.50    5.00    --  -19.52-178.00  30.00   80
 14  \w    -68.00 -43.00   0.50    5.00    --  -19.52 -41.00 -54.00   50
;
_diffrn_measurement_device         'four-circle diffractometer'
_diffrn_measurement_device_type    'XtaLAB Synergy, Dualflex, Pilatus 300K'
_diffrn_measurement_method         '\w scans'
_diffrn_orient_matrix_type        
 'CrysAlisPro convention (1999,Acta A55,543-557)'
_diffrn_orient_matrix_UB_11        0.0276258000
_diffrn_orient_matrix_UB_12        -0.0339325000
_diffrn_orient_matrix_UB_13        0.0168089000
_diffrn_orient_matrix_UB_21        0.0110925000
_diffrn_orient_matrix_UB_22        0.0397860000
_diffrn_orient_matrix_UB_23        0.0176345000
_diffrn_orient_matrix_UB_31        -0.0500599000
_diffrn_orient_matrix_UB_32        -0.0098830000
_diffrn_orient_matrix_UB_33        0.0132067000
_diffrn_radiation_monochromator    mirror
_diffrn_radiation_probe            x-ray
_diffrn_radiation_type             'Mo K\a'
_diffrn_radiation_wavelength       0.71073
_diffrn_source                     'micro-focus sealed X-ray tube'
_diffrn_source_type                'PhotonJet (Mo) X-ray Source'
_reflns_Friedel_coverage           0.806
_reflns_Friedel_fraction_full      1.000
_reflns_Friedel_fraction_max       1.000
_reflns_number_gt                  9201
_reflns_number_total               10302
_reflns_odcompleteness_completeness  99.98
_reflns_odcompleteness_iscentric   1
_reflns_odcompleteness_theta       28.22
_reflns_special_details
;
 Reflections were merged by SHELXL according to the crystal
 class for the calculation of statistics and refinement.
 
 _reflns_Friedel_fraction is defined as the number of unique
 Friedel pairs measured divided by the number that would be
 possible theoretically, ignoring centric projections and
 systematic absences.
;
_reflns_threshold_expression       'I > 2\s(I)'
_computing_cell_refinement         'CrysAlisPro 1.171.40.80a (Rigaku OD, 2020)'
_computing_data_collection         'CrysAlisPro 1.171.40.80a (Rigaku OD, 2020)'
_computing_data_reduction          'CrysAlisPro 1.171.40.80a (Rigaku OD, 2020)'
_computing_molecular_graphics      'Olex2 1.3-alpha (Dolomanov et al., 2009)'
_computing_publication_material    'Olex2 1.3-alpha (Dolomanov et al., 2009)'
_computing_structure_refinement    'SHELXL 2014/7 (Sheldrick, 2015)'
_computing_structure_solution      'SHELXT 2014/5 (Sheldrick, 2014)'
_refine_diff_density_max           1.133
_refine_diff_density_min           -0.756
_refine_diff_density_rms           0.071
_refine_ls_abs_structure_details
;
 Flack x determined using 3630 quotients [(I+)-(I-)]/[(I+)+(I-)]
 (Parsons, Flack and Wagner, Acta Cryst. B69 (2013) 249-259).
;
_refine_ls_abs_structure_Flack     0.001(9)
_refine_ls_extinction_coef         .
_refine_ls_extinction_method       none
_refine_ls_goodness_of_fit_ref     1.052
_refine_ls_hydrogen_treatment      constr
_refine_ls_matrix_type             full
_refine_ls_number_parameters       491
_refine_ls_number_reflns           10302
_refine_ls_number_restraints       0
_refine_ls_R_factor_all            0.0536
_refine_ls_R_factor_gt             0.0465
_refine_ls_restrained_S_all        1.052
_refine_ls_shift/su_max            0.001
_refine_ls_shift/su_mean           0.000
_refine_ls_structure_factor_coef   Fsqd
_refine_ls_weighting_details      
 'w=1/[\s^2^(Fo^2^)+(0.0544P)^2^+2.3272P] where P=(Fo^2^+2Fc^2^)/3'
_refine_ls_weighting_scheme        calc
_refine_ls_wR_factor_gt            0.1097
_refine_ls_wR_factor_ref           0.1135
_refine_special_details            ?
_olex2_refinement_description
;
1. Fixed Uiso
 At 1.2 times of:
  All C(H) groups, All C(H,H) groups, All C(H,H,H,H) groups
 At 1.5 times of:
  All C(H,H,H) groups
2. Others
 Sof(H36D)=Sof(H36C)=Sof(Cl1A)=Sof(Cl2A)=1-FVAR(1)
 Sof(H36A)=Sof(H36B)=Sof(Cl1)=Sof(Cl2)=FVAR(1)
3.a Ternary CH refined with riding coordinates:
 C1(H1), C25(H25)
3.b Secondary CH2 refined with riding coordinates:
 C7(H7A,H7B), C36(H36A,H36B), C36(H36D,H36C)
3.c Aromatic/amide H refined with riding coordinates:
 C3(H3), C4(H4), C5(H5), C27(H27), C28(H28), C29(H29), C30(H30), C31(H31)
3.d Idealised Me refined as rotating group:
 C9(H9A,H9B,H9C), C10(H10A,H10B,H10C), C11(H11A,H11B,H11C), C13(H13A,H13B,
 H13C), C14(H14A,H14B,H14C), C15(H15A,H15B,H15C), C17(H17A,H17B,H17C), C18(H18A,
 H18B,H18C), C19(H19A,H19B,H19C), C21(H21A,H21B,H21C), C22(H22A,H22B,H22C),
 C23(H23A,H23B,H23C), C32(H32A,H32B,H32C)
;
_atom_sites_solution_hydrogens     geom
_atom_sites_solution_primary       dual
_atom_sites_solution_secondary     ?
loop_
  _atom_site_label
  _atom_site_type_symbol
  _atom_site_fract_x
  _atom_site_fract_y
  _atom_site_fract_z
  _atom_site_U_iso_or_equiv
  _atom_site_adp_type
  _atom_site_occupancy
  _atom_site_site_symmetry_order
  _atom_site_calc_flag
  _atom_site_refinement_flags_posn
  _atom_site_refinement_flags_adp
  _atom_site_refinement_flags_occupancy
  _atom_site_disorder_assembly
  _atom_site_disorder_group
 Mn1 Mn 0.27517(4) 0.52034(4) 0.42802(2) 0.01389(12) Uani 1 1 d . . . . .
 P1 P 0.42259(8) 0.41310(7) 0.41687(4) 0.0173(2) Uani 1 1 d . . . . .
 P2 P 0.10950(8) 0.60230(7) 0.41193(4) 0.01528(19) Uani 1 1 d . . . . .
 O1 O 0.3258(3) 0.6210(3) 0.52728(12) 0.0322(7) Uani 1 1 d . . . . .
 O2 O 0.1790(3) 0.3627(2) 0.49363(13) 0.0331(8) Uani 1 1 d . . . . .
 N1 N 0.2400(2) 0.4656(2) 0.35474(12) 0.0153(6) Uani 1 1 d . . . . .
 N2 N 0.3770(2) 0.6119(2) 0.38541(12) 0.0149(6) Uani 1 1 d . . . . .
 C1 C 0.4366(3) 0.4595(3) 0.34729(14) 0.0167(7) Uani 1 1 d . . . . .
 H1 H 0.4980 0.4297 0.3280 0.020 Uiso 1 1 calc R U . . .
 C2 C 0.3250(3) 0.4381(3) 0.32385(15) 0.0169(7) Uani 1 1 d . . . . .
 C3 C 0.3084(3) 0.3982(3) 0.27482(16) 0.0213(8) Uani 1 1 d . . . . .
 H3 H 0.3677 0.3804 0.2539 0.026 Uiso 1 1 calc R U . . .
 C4 C 0.2016(3) 0.3852(3) 0.25714(16) 0.0242(9) Uani 1 1 d . . . . .
 H4 H 0.1885 0.3555 0.2248 0.029 Uiso 1 1 calc R U . . .
 C5 C 0.1154(3) 0.4163(3) 0.28773(16) 0.0224(8) Uani 1 1 d . . . . .
 H5 H 0.0435 0.4089 0.2761 0.027 Uiso 1 1 calc R U . . .
 C6 C 0.1365(3) 0.4589(3) 0.33620(15) 0.0177(8) Uani 1 1 d . . . . .
 C7 C 0.0479(3) 0.5035(3) 0.37042(15) 0.0193(8) Uani 1 1 d . . . . .
 H7A H 0.0158 0.4516 0.3922 0.023 Uiso 1 1 calc R U . . .
 H7B H -0.0097 0.5320 0.3489 0.023 Uiso 1 1 calc R U . . .
 C8 C 0.5558(3) 0.4370(3) 0.45279(16) 0.0221(8) Uani 1 1 d . . . . .
 C9 C 0.5912(3) 0.5464(3) 0.44425(16) 0.0224(8) Uani 1 1 d . . . . .
 H9A H 0.6126 0.5556 0.4085 0.034 Uiso 1 1 calc R U . . .
 H9B H 0.6521 0.5617 0.4667 0.034 Uiso 1 1 calc R U . . .
 H9C H 0.5310 0.5903 0.4523 0.034 Uiso 1 1 calc R U . . .
 C10 C 0.6532(3) 0.3709(3) 0.4356(2) 0.0320(10) Uani 1 1 d . . . . .
 H10A H 0.6405 0.3029 0.4463 0.048 Uiso 1 1 calc R U . . .
 H10B H 0.7195 0.3953 0.4514 0.048 Uiso 1 1 calc R U . . .
 H10C H 0.6603 0.3735 0.3982 0.048 Uiso 1 1 calc R U . . .
 C11 C 0.5341(4) 0.4235(4) 0.51187(18) 0.0349(11) Uani 1 1 d . . . . .
 H11A H 0.4710 0.4623 0.5218 0.052 Uiso 1 1 calc R U . . .
 H11B H 0.5970 0.4461 0.5312 0.052 Uiso 1 1 calc R U . . .
 H11C H 0.5209 0.3540 0.5193 0.052 Uiso 1 1 calc R U . . .
 C12 C 0.4011(4) 0.2725(3) 0.40941(19) 0.0275(9) Uani 1 1 d . . . . .
 C13 C 0.4814(4) 0.2270(4) 0.3704(2) 0.0412(13) Uani 1 1 d . . . . .
 H13A H 0.4658 0.1568 0.3662 0.062 Uiso 1 1 calc R U . . .
 H13B H 0.5551 0.2351 0.3830 0.062 Uiso 1 1 calc R U . . .
 H13C H 0.4740 0.2602 0.3373 0.062 Uiso 1 1 calc R U . . .
 C14 C 0.4133(4) 0.2219(3) 0.4637(2) 0.0359(11) Uani 1 1 d . . . . .
 H14A H 0.3675 0.2558 0.4886 0.054 Uiso 1 1 calc R U . . .
 H14B H 0.4885 0.2257 0.4748 0.054 Uiso 1 1 calc R U . . .
 H14C H 0.3915 0.1528 0.4613 0.054 Uiso 1 1 calc R U . . .
 C15 C 0.2842(4) 0.2461(3) 0.38976(19) 0.0301(10) Uani 1 1 d . . . . .
 H15A H 0.2742 0.1746 0.3907 0.045 Uiso 1 1 calc R U . . .
 H15B H 0.2753 0.2696 0.3546 0.045 Uiso 1 1 calc R U . . .
 H15C H 0.2306 0.2776 0.4118 0.045 Uiso 1 1 calc R U . . .
 C16 C 0.0046(3) 0.6207(3) 0.46535(16) 0.0203(8) Uani 1 1 d . . . . .
 C17 C 0.0315(3) 0.7169(3) 0.49571(17) 0.0247(9) Uani 1 1 d . . . . .
 H17A H 0.1081 0.7176 0.5044 0.037 Uiso 1 1 calc R U . . .
 H17B H -0.0114 0.7190 0.5272 0.037 Uiso 1 1 calc R U . . .
 H17C H 0.0145 0.7743 0.4745 0.037 Uiso 1 1 calc R U . . .
 C18 C -0.1147(3) 0.6246(4) 0.44527(17) 0.0270(9) Uani 1 1 d . . . . .
 H18A H -0.1232 0.6807 0.4221 0.041 Uiso 1 1 calc R U . . .
 H18B H -0.1639 0.6317 0.4743 0.041 Uiso 1 1 calc R U . . .
 H18C H -0.1312 0.5637 0.4269 0.041 Uiso 1 1 calc R U . . .
 C19 C 0.0115(4) 0.5336(3) 0.50375(16) 0.0265(9) Uani 1 1 d . . . . .
 H19A H 0.0009 0.4715 0.4854 0.040 Uiso 1 1 calc R U . . .
 H19B H -0.0444 0.5409 0.5299 0.040 Uiso 1 1 calc R U . . .
 H19C H 0.0824 0.5334 0.5201 0.040 Uiso 1 1 calc R U . . .
 C20 C 0.1110(3) 0.7183(3) 0.36940(16) 0.0209(8) Uani 1 1 d . . . . .
 C21 C 0.1614(3) 0.6890(3) 0.31630(16) 0.0220(8) Uani 1 1 d . . . . .
 H21A H 0.2319 0.6584 0.3218 0.033 Uiso 1 1 calc R U . . .
 H21B H 0.1700 0.7480 0.2951 0.033 Uiso 1 1 calc R U . . .
 H21C H 0.1138 0.6424 0.2989 0.033 Uiso 1 1 calc R U . . .
 C22 C 0.1836(4) 0.7998(3) 0.39539(18) 0.0255(9) Uani 1 1 d . . . . .
 H22A H 0.1422 0.8334 0.4221 0.038 Uiso 1 1 calc R U . . .
 H22B H 0.2065 0.8475 0.3695 0.038 Uiso 1 1 calc R U . . .
 H22C H 0.2471 0.7688 0.4107 0.038 Uiso 1 1 calc R U . . .
 C23 C -0.0013(4) 0.7657(4) 0.35686(19) 0.0300(10) Uani 1 1 d . . . . .
 H23A H -0.0500 0.7150 0.3438 0.045 Uiso 1 1 calc R U . . .
 H23B H 0.0079 0.8171 0.3310 0.045 Uiso 1 1 calc R U . . .
 H23C H -0.0317 0.7945 0.3880 0.045 Uiso 1 1 calc R U . . .
 C24 C 0.4421(3) 0.5725(3) 0.35194(14) 0.0151(7) Uani 1 1 d . . . . .
 C25 C 0.5179(3) 0.6287(3) 0.31525(15) 0.0178(7) Uani 1 1 d . . . . .
 H25 H 0.5888 0.5939 0.3156 0.021 Uiso 1 1 calc R U . . .
 C26 C 0.5389(3) 0.7364(3) 0.33183(15) 0.0176(7) Uani 1 1 d . . . . .
 C27 C 0.4617(3) 0.8123(3) 0.32450(15) 0.0197(8) Uani 1 1 d . . . . .
 H27 H 0.3944 0.7969 0.3093 0.024 Uiso 1 1 calc R U . . .
 C28 C 0.4831(4) 0.9103(3) 0.33942(16) 0.0234(8) Uani 1 1 d . . . . .
 H28 H 0.4304 0.9600 0.3345 0.028 Uiso 1 1 calc R U . . .
 C29 C 0.5832(4) 0.9338(3) 0.36168(16) 0.0257(9) Uani 1 1 d . . . . .
 H29 H 0.5979 0.9995 0.3718 0.031 Uiso 1 1 calc R U . . .
 C30 C 0.6617(4) 0.8597(3) 0.36895(16) 0.0255(9) Uani 1 1 d . . . . .
 H30 H 0.7294 0.8757 0.3836 0.031 Uiso 1 1 calc R U . . .
 C31 C 0.6393(3) 0.7622(3) 0.35433(16) 0.0219(8) Uani 1 1 d . . . . .
 H31 H 0.6921 0.7128 0.3596 0.026 Uiso 1 1 calc R U . . .
 C32 C 0.4725(4) 0.6217(4) 0.25961(17) 0.0331(10) Uani 1 1 d . . . . .
 H32A H 0.4023 0.6543 0.2580 0.050 Uiso 1 1 calc R U . . .
 H32B H 0.4645 0.5524 0.2500 0.050 Uiso 1 1 calc R U . . .
 H32C H 0.5224 0.6539 0.2359 0.050 Uiso 1 1 calc R U . . .
 C33 C 0.3080(3) 0.5817(3) 0.48797(15) 0.0201(8) Uani 1 1 d . . . . .
 C34 C 0.2107(3) 0.4252(3) 0.46614(16) 0.0207(8) Uani 1 1 d . . . . .
 S1 S 0.22969(8) 0.96270(7) 0.21718(4) 0.0223(2) Uani 1 1 d . . . . .
 F1 F 0.1970(3) 1.0205(3) 0.31424(11) 0.0494(8) Uani 1 1 d . . . . .
 F2 F 0.0909(2) 1.0907(3) 0.25769(13) 0.0499(8) Uani 1 1 d . . . . .
 F3 F 0.2596(3) 1.1357(2) 0.26383(12) 0.0461(8) Uani 1 1 d . . . . .
 O3 O 0.1474(2) 0.8865(3) 0.22511(14) 0.0339(8) Uani 1 1 d . . . . .
 O4 O 0.3394(2) 0.9340(2) 0.23148(13) 0.0284(7) Uani 1 1 d . . . . .
 O5 O 0.2211(2) 1.0176(3) 0.16887(11) 0.0303(7) Uani 1 1 d . . . . .
 C35 C 0.1932(4) 1.0565(4) 0.26573(19) 0.0324(10) Uani 1 1 d . . . . .
 C36 C 0.1017(8) 0.6859(6) 0.1619(3) 0.076(2) Uani 1 1 d . . . . .
 H36A H 0.1269 0.7308 0.1892 0.091 Uiso 0.602(4) 1 calc R U P A 1
 H36B H 0.0280 0.6652 0.1714 0.091 Uiso 0.602(4) 1 calc R U P A 1
 H36D H 0.0846 0.6364 0.1884 0.091 Uiso 0.398(4) 1 calc R U P A 2
 H36C H 0.1342 0.7437 0.1790 0.091 Uiso 0.398(4) 1 calc R U P A 2
 Cl1 Cl 0.0906(4) 0.7566(2) 0.10533(12) 0.0828(13) Uani 0.602(4) 1 d . . P A 1
 Cl2 Cl 0.1747(5) 0.5915(4) 0.1644(2) 0.150(3) Uani 0.602(4) 1 d . . P A 1
 Cl1A Cl -0.0075(3) 0.7184(3) 0.13225(14) 0.0463(10) Uiso 0.398(4) 1 d . . P A
 2
 Cl2A Cl 0.2031(4) 0.6308(4) 0.1126(2) 0.0755(15) Uiso 0.398(4) 1 d . . P A 2

loop_
  _atom_site_aniso_label
  _atom_site_aniso_U_11
  _atom_site_aniso_U_22
  _atom_site_aniso_U_33
  _atom_site_aniso_U_23
  _atom_site_aniso_U_13
  _atom_site_aniso_U_12
 Mn1 0.0126(2) 0.0135(2) 0.0156(3) 0.0015(2) 0.0001(2) -0.0016(2)
 P1 0.0150(4) 0.0142(4) 0.0225(5) 0.0033(4) -0.0015(4) 0.0002(3)
 P2 0.0133(4) 0.0155(4) 0.0171(4) -0.0009(3) 0.0012(3) -0.0005(3)
 O1 0.0276(16) 0.046(2) 0.0231(16) -0.0092(14) 0.0034(13) -0.0132(15)
 O2 0.0283(16) 0.0284(17) 0.0427(19) 0.0156(14) 0.0104(15) -0.0022(14)
 N1 0.0146(14) 0.0138(14) 0.0175(14) 0.0001(11) -0.0003(12) 0.0017(12)
 N2 0.0111(14) 0.0162(15) 0.0173(15) 0.0004(12) 0.0002(11) 0.0001(12)
 C1 0.0161(17) 0.0158(18) 0.0181(18) 0.0015(13) 0.0023(14) 0.0021(14)
 C2 0.0150(17) 0.0135(17) 0.0223(19) 0.0009(14) -0.0009(14) 0.0016(14)
 C3 0.0175(18) 0.0230(19) 0.0234(19) -0.0027(16) 0.0027(15) 0.0052(15)
 C4 0.027(2) 0.026(2) 0.0188(19) -0.0078(15) -0.0032(16) 0.0008(16)
 C5 0.0177(18) 0.025(2) 0.0245(19) -0.0044(16) -0.0024(16) 0.0012(16)
 C6 0.0168(18) 0.0151(18) 0.0211(18) 0.0000(14) -0.0027(15) 0.0012(14)
 C7 0.0136(17) 0.023(2) 0.0213(18) -0.0027(14) -0.0016(14) -0.0015(14)
 C8 0.0153(18) 0.025(2) 0.026(2) 0.0078(16) -0.0046(15) -0.0019(15)
 C9 0.0153(18) 0.026(2) 0.026(2) 0.0023(15) -0.0040(15) -0.0037(15)
 C10 0.019(2) 0.026(2) 0.051(3) 0.009(2) -0.0032(19) 0.0074(17)
 C11 0.028(2) 0.046(3) 0.031(2) 0.012(2) -0.0082(19) -0.005(2)
 C12 0.026(2) 0.0129(17) 0.044(2) 0.0026(17) -0.001(2) 0.0027(16)
 C13 0.042(3) 0.016(2) 0.065(4) -0.008(2) 0.005(3) 0.001(2)
 C14 0.034(3) 0.022(2) 0.052(3) 0.012(2) -0.010(2) -0.0039(19)
 C15 0.033(2) 0.0152(19) 0.042(2) 0.0026(17) -0.006(2) -0.0042(18)
 C16 0.0160(18) 0.022(2) 0.0226(19) -0.0062(15) 0.0064(15) -0.0027(15)
 C17 0.019(2) 0.028(2) 0.027(2) -0.0093(17) 0.0011(17) 0.0017(17)
 C18 0.0142(18) 0.036(2) 0.030(2) -0.0102(18) 0.0038(16) -0.0021(17)
 C19 0.026(2) 0.029(2) 0.024(2) -0.0034(17) 0.0092(17) -0.0035(18)
 C20 0.0189(19) 0.0167(18) 0.027(2) 0.0026(15) 0.0005(16) 0.0024(15)
 C21 0.020(2) 0.023(2) 0.0227(19) 0.0067(16) 0.0016(16) 0.0040(16)
 C22 0.023(2) 0.0175(19) 0.036(2) 0.0022(16) 0.0029(18) 0.0010(16)
 C23 0.023(2) 0.030(2) 0.037(2) 0.005(2) -0.0010(19) 0.0093(18)
 C24 0.0126(16) 0.0147(17) 0.0180(17) 0.0013(13) -0.0039(14) 0.0007(13)
 C25 0.0146(17) 0.0176(18) 0.0212(18) 0.0017(14) 0.0045(15) 0.0004(14)
 C26 0.0190(19) 0.0194(18) 0.0145(17) 0.0034(14) 0.0029(14) -0.0011(15)
 C27 0.0137(17) 0.022(2) 0.024(2) 0.0039(15) 0.0024(15) -0.0009(15)
 C28 0.027(2) 0.0166(19) 0.026(2) 0.0049(15) 0.0060(16) 0.0024(16)
 C29 0.034(2) 0.022(2) 0.021(2) 0.0024(15) 0.0019(18) -0.0065(17)
 C30 0.025(2) 0.030(2) 0.022(2) 0.0048(16) -0.0046(17) -0.0057(17)
 C31 0.021(2) 0.024(2) 0.0211(19) 0.0053(15) -0.0006(16) 0.0024(16)
 C32 0.040(3) 0.035(3) 0.025(2) 0.0013(18) 0.003(2) -0.004(2)
 C33 0.0157(18) 0.025(2) 0.0191(18) 0.0032(15) 0.0023(14) -0.0051(15)
 C34 0.0135(18) 0.0218(19) 0.027(2) 0.0017(15) 0.0009(15) -0.0019(15)
 S1 0.0157(4) 0.0244(5) 0.0268(5) 0.0056(4) -0.0019(4) -0.0026(4)
 F1 0.062(2) 0.061(2) 0.0256(14) 0.0055(14) 0.0076(13) -0.0002(17)
 F2 0.0327(16) 0.057(2) 0.060(2) -0.0036(16) 0.0063(14) 0.0180(15)
 F3 0.0542(19) 0.0332(15) 0.0510(18) -0.0095(13) 0.0092(15) -0.0117(14)
 O3 0.0235(15) 0.0309(17) 0.047(2) 0.0085(15) -0.0004(14) -0.0095(13)
 O4 0.0160(14) 0.0336(17) 0.0358(17) 0.0083(13) -0.0020(12) -0.0002(12)
 O5 0.0253(15) 0.0403(17) 0.0253(14) 0.0074(13) -0.0033(13) -0.0031(15)
 C35 0.029(2) 0.037(3) 0.031(2) 0.0068(19) 0.0030(19) 0.0039(19)
 C36 0.106(6) 0.071(5) 0.052(4) 0.003(4) -0.004(4) -0.015(5)
 Cl1 0.146(4) 0.0465(16) 0.0556(17) -0.0045(12) -0.026(2) 0.0051(19)
 Cl2 0.202(6) 0.113(4) 0.134(4) 0.043(3) 0.040(4) 0.119(4)

_geom_special_details
;
 All esds (except the esd in the dihedral angle between two l.s. planes)
 are estimated using the full covariance matrix.  The cell esds are taken
 into account individually in the estimation of esds in distances, angles
 and torsion angles; correlations between esds in cell parameters are only
 used when they are defined by crystal symmetry.  An approximate (isotropic)
 treatment of cell esds is used for estimating esds involving l.s. planes.
;
loop_
  _geom_bond_atom_site_label_1
  _geom_bond_atom_site_label_2
  _geom_bond_distance
  _geom_bond_site_symmetry_2
  _geom_bond_publ_flag
 Mn1 P1 2.3123(11) . ?
 Mn1 P2 2.3307(11) . ?
 Mn1 N1 2.058(3) . ?
 Mn1 N2 2.053(3) . ?
 Mn1 C33 1.784(4) . ?
 Mn1 C34 1.782(4) . ?
 P1 C1 1.893(4) . ?
 P1 C8 1.891(4) . ?
 P1 C12 1.901(4) . ?
 P2 C7 1.851(4) . ?
 P2 C16 1.887(4) . ?
 P2 C20 1.891(4) . ?
 O1 C33 1.155(5) . ?
 O2 C34 1.157(5) . ?
 N1 C2 1.352(5) . ?
 N1 C6 1.350(5) . ?
 N2 C24 1.280(5) . ?
 C1 H1 0.9800 . ?
 C1 C2 1.513(5) . ?
 C1 C24 1.513(5) . ?
 C2 C3 1.378(5) . ?
 C3 H3 0.9300 . ?
 C3 C4 1.387(6) . ?
 C4 H4 0.9300 . ?
 C4 C5 1.374(6) . ?
 C5 H5 0.9300 . ?
 C5 C6 1.389(5) . ?
 C6 C7 1.511(5) . ?
 C7 H7A 0.9700 . ?
 C7 H7B 0.9700 . ?
 C8 C9 1.537(6) . ?
 C8 C10 1.542(6) . ?
 C8 C11 1.546(6) . ?
 C9 H9A 0.9600 . ?
 C9 H9B 0.9600 . ?
 C9 H9C 0.9600 . ?
 C10 H10A 0.9600 . ?
 C10 H10B 0.9600 . ?
 C10 H10C 0.9600 . ?
 C11 H11A 0.9600 . ?
 C11 H11B 0.9600 . ?
 C11 H11C 0.9600 . ?
 C12 C13 1.525(7) . ?
 C12 C14 1.553(6) . ?
 C12 C15 1.550(6) . ?
 C13 H13A 0.9600 . ?
 C13 H13B 0.9600 . ?
 C13 H13C 0.9600 . ?
 C14 H14A 0.9600 . ?
 C14 H14B 0.9600 . ?
 C14 H14C 0.9600 . ?
 C15 H15A 0.9600 . ?
 C15 H15B 0.9600 . ?
 C15 H15C 0.9600 . ?
 C16 C17 1.535(5) . ?
 C16 C18 1.541(5) . ?
 C16 C19 1.524(6) . ?
 C17 H17A 0.9600 . ?
 C17 H17B 0.9600 . ?
 C17 H17C 0.9600 . ?
 C18 H18A 0.9600 . ?
 C18 H18B 0.9600 . ?
 C18 H18C 0.9600 . ?
 C19 H19A 0.9600 . ?
 C19 H19B 0.9600 . ?
 C19 H19C 0.9600 . ?
 C20 C21 1.542(6) . ?
 C20 C22 1.550(6) . ?
 C20 C23 1.540(6) . ?
 C21 H21A 0.9600 . ?
 C21 H21B 0.9600 . ?
 C21 H21C 0.9600 . ?
 C22 H22A 0.9600 . ?
 C22 H22B 0.9600 . ?
 C22 H22C 0.9600 . ?
 C23 H23A 0.9600 . ?
 C23 H23B 0.9600 . ?
 C23 H23C 0.9600 . ?
 C24 C25 1.515(5) . ?
 C25 H25 0.9800 . ?
 C25 C26 1.519(5) . ?
 C25 C32 1.531(6) . ?
 C26 C27 1.394(5) . ?
 C26 C31 1.395(6) . ?
 C27 H27 0.9300 . ?
 C27 C28 1.386(6) . ?
 C28 H28 0.9300 . ?
 C28 C29 1.381(6) . ?
 C29 H29 0.9300 . ?
 C29 C30 1.388(6) . ?
 C30 H30 0.9300 . ?
 C30 C31 1.380(6) . ?
 C31 H31 0.9300 . ?
 C32 H32A 0.9600 . ?
 C32 H32B 0.9600 . ?
 C32 H32C 0.9600 . ?
 S1 O3 1.441(3) . ?
 S1 O4 1.437(3) . ?
 S1 O5 1.441(3) . ?
 S1 C35 1.819(5) . ?
 F1 C35 1.332(5) . ?
 F2 C35 1.342(5) . ?
 F3 C35 1.330(5) . ?
 C36 H36A 0.9700 . ?
 C36 H36B 0.9700 . ?
 C36 H36D 0.9700 . ?
 C36 H36C 0.9700 . ?
 C36 Cl1 1.733(8) . ?
 C36 Cl2 1.541(9) . ?
 C36 Cl1A 1.591(9) . ?
 C36 Cl2A 1.912(10) . ?

loop_
  _geom_angle_atom_site_label_1
  _geom_angle_atom_site_label_2
  _geom_angle_atom_site_label_3
  _geom_angle
  _geom_angle_site_symmetry_1
  _geom_angle_site_symmetry_3
  _geom_angle_publ_flag
 P1 Mn1 P2 160.02(4) . . ?
 N1 Mn1 P1 80.19(9) . . ?
 N1 Mn1 P2 79.94(9) . . ?
 N2 Mn1 P1 80.39(9) . . ?
 N2 Mn1 P2 98.63(9) . . ?
 N2 Mn1 N1 81.48(12) . . ?
 C33 Mn1 P1 102.43(13) . . ?
 C33 Mn1 P2 97.54(13) . . ?
 C33 Mn1 N1 173.31(16) . . ?
 C33 Mn1 N2 92.84(15) . . ?
 C34 Mn1 P1 88.28(13) . . ?
 C34 Mn1 P2 92.80(13) . . ?
 C34 Mn1 N1 98.93(16) . . ?
 C34 Mn1 N2 168.44(15) . . ?
 C34 Mn1 C33 87.34(18) . . ?
 C1 P1 Mn1 89.08(12) . . ?
 C1 P1 C12 103.89(19) . . ?
 C8 P1 Mn1 120.09(14) . . ?
 C8 P1 C1 108.99(17) . . ?
 C8 P1 C12 109.46(19) . . ?
 C12 P1 Mn1 120.96(14) . . ?
 C7 P2 Mn1 96.79(12) . . ?
 C7 P2 C16 103.56(17) . . ?
 C7 P2 C20 104.79(18) . . ?
 C16 P2 Mn1 121.25(14) . . ?
 C16 P2 C20 108.51(18) . . ?
 C20 P2 Mn1 118.46(13) . . ?
 C2 N1 Mn1 118.1(2) . . ?
 C6 N1 Mn1 122.5(2) . . ?
 C6 N1 C2 119.4(3) . . ?
 C24 N2 Mn1 119.1(3) . . ?
 P1 C1 H1 114.2 . . ?
 C2 C1 P1 103.3(2) . . ?
 C2 C1 H1 114.2 . . ?
 C24 C1 P1 104.8(3) . . ?
 C24 C1 H1 114.2 . . ?
 C24 C1 C2 105.0(3) . . ?
 N1 C2 C1 113.8(3) . . ?
 N1 C2 C3 121.7(3) . . ?
 C3 C2 C1 124.5(3) . . ?
 C2 C3 H3 120.6 . . ?
 C2 C3 C4 118.9(4) . . ?
 C4 C3 H3 120.6 . . ?
 C3 C4 H4 120.3 . . ?
 C5 C4 C3 119.5(4) . . ?
 C5 C4 H4 120.3 . . ?
 C4 C5 H5 120.3 . . ?
 C4 C5 C6 119.4(4) . . ?
 C6 C5 H5 120.3 . . ?
 N1 C6 C5 120.9(3) . . ?
 N1 C6 C7 115.9(3) . . ?
 C5 C6 C7 123.2(3) . . ?
 P2 C7 H7A 109.9 . . ?
 P2 C7 H7B 109.9 . . ?
 C6 C7 P2 108.9(3) . . ?
 C6 C7 H7A 109.9 . . ?
 C6 C7 H7B 109.9 . . ?
 H7A C7 H7B 108.3 . . ?
 C9 C8 P1 109.4(3) . . ?
 C9 C8 C10 106.6(3) . . ?
 C9 C8 C11 107.3(4) . . ?
 C10 C8 P1 115.1(3) . . ?
 C10 C8 C11 110.2(4) . . ?
 C11 C8 P1 108.1(3) . . ?
 C8 C9 H9A 109.5 . . ?
 C8 C9 H9B 109.5 . . ?
 C8 C9 H9C 109.5 . . ?
 H9A C9 H9B 109.5 . . ?
 H9A C9 H9C 109.5 . . ?
 H9B C9 H9C 109.5 . . ?
 C8 C10 H10A 109.5 . . ?
 C8 C10 H10B 109.5 . . ?
 C8 C10 H10C 109.5 . . ?
 H10A C10 H10B 109.5 . . ?
 H10A C10 H10C 109.5 . . ?
 H10B C10 H10C 109.5 . . ?
 C8 C11 H11A 109.5 . . ?
 C8 C11 H11B 109.5 . . ?
 C8 C11 H11C 109.5 . . ?
 H11A C11 H11B 109.5 . . ?
 H11A C11 H11C 109.5 . . ?
 H11B C11 H11C 109.5 . . ?
 C13 C12 P1 111.7(3) . . ?
 C13 C12 C14 110.6(4) . . ?
 C13 C12 C15 106.6(4) . . ?
 C14 C12 P1 109.0(3) . . ?
 C15 C12 P1 112.6(3) . . ?
 C15 C12 C14 106.2(4) . . ?
 C12 C13 H13A 109.5 . . ?
 C12 C13 H13B 109.5 . . ?
 C12 C13 H13C 109.5 . . ?
 H13A C13 H13B 109.5 . . ?
 H13A C13 H13C 109.5 . . ?
 H13B C13 H13C 109.5 . . ?
 C12 C14 H14A 109.5 . . ?
 C12 C14 H14B 109.5 . . ?
 C12 C14 H14C 109.5 . . ?
 H14A C14 H14B 109.5 . . ?
 H14A C14 H14C 109.5 . . ?
 H14B C14 H14C 109.5 . . ?
 C12 C15 H15A 109.5 . . ?
 C12 C15 H15B 109.5 . . ?
 C12 C15 H15C 109.5 . . ?
 H15A C15 H15B 109.5 . . ?
 H15A C15 H15C 109.5 . . ?
 H15B C15 H15C 109.5 . . ?
 C17 C16 P2 109.3(3) . . ?
 C17 C16 C18 110.0(3) . . ?
 C18 C16 P2 113.6(3) . . ?
 C19 C16 P2 109.3(3) . . ?
 C19 C16 C17 107.4(3) . . ?
 C19 C16 C18 107.0(3) . . ?
 C16 C17 H17A 109.5 . . ?
 C16 C17 H17B 109.5 . . ?
 C16 C17 H17C 109.5 . . ?
 H17A C17 H17B 109.5 . . ?
 H17A C17 H17C 109.5 . . ?
 H17B C17 H17C 109.5 . . ?
 C16 C18 H18A 109.5 . . ?
 C16 C18 H18B 109.5 . . ?
 C16 C18 H18C 109.5 . . ?
 H18A C18 H18B 109.5 . . ?
 H18A C18 H18C 109.5 . . ?
 H18B C18 H18C 109.5 . . ?
 C16 C19 H19A 109.5 . . ?
 C16 C19 H19B 109.5 . . ?
 C16 C19 H19C 109.5 . . ?
 H19A C19 H19B 109.5 . . ?
 H19A C19 H19C 109.5 . . ?
 H19B C19 H19C 109.5 . . ?
 C21 C20 P2 107.7(3) . . ?
 C21 C20 C22 109.2(3) . . ?
 C22 C20 P2 109.3(3) . . ?
 C23 C20 P2 116.5(3) . . ?
 C23 C20 C21 105.9(3) . . ?
 C23 C20 C22 108.0(3) . . ?
 C20 C21 H21A 109.5 . . ?
 C20 C21 H21B 109.5 . . ?
 C20 C21 H21C 109.5 . . ?
 H21A C21 H21B 109.5 . . ?
 H21A C21 H21C 109.5 . . ?
 H21B C21 H21C 109.5 . . ?
 C20 C22 H22A 109.5 . . ?
 C20 C22 H22B 109.5 . . ?
 C20 C22 H22C 109.5 . . ?
 H22A C22 H22B 109.5 . . ?
 H22A C22 H22C 109.5 . . ?
 H22B C22 H22C 109.5 . . ?
 C20 C23 H23A 109.5 . . ?
 C20 C23 H23B 109.5 . . ?
 C20 C23 H23C 109.5 . . ?
 H23A C23 H23B 109.5 . . ?
 H23A C23 H23C 109.5 . . ?
 H23B C23 H23C 109.5 . . ?
 N2 C24 C1 115.7(3) . . ?
 N2 C24 C25 126.2(3) . . ?
 C1 C24 C25 118.1(3) . . ?
 C24 C25 H25 107.3 . . ?
 C24 C25 C26 113.3(3) . . ?
 C24 C25 C32 109.1(3) . . ?
 C26 C25 H25 107.3 . . ?
 C26 C25 C32 112.2(3) . . ?
 C32 C25 H25 107.3 . . ?
 C27 C26 C25 122.4(4) . . ?
 C27 C26 C31 117.9(4) . . ?
 C31 C26 C25 119.7(3) . . ?
 C26 C27 H27 119.3 . . ?
 C28 C27 C26 121.4(4) . . ?
 C28 C27 H27 119.3 . . ?
 C27 C28 H28 120.2 . . ?
 C29 C28 C27 119.6(4) . . ?
 C29 C28 H28 120.2 . . ?
 C28 C29 H29 119.9 . . ?
 C28 C29 C30 120.1(4) . . ?
 C30 C29 H29 119.9 . . ?
 C29 C30 H30 120.1 . . ?
 C31 C30 C29 119.8(4) . . ?
 C31 C30 H30 120.1 . . ?
 C26 C31 H31 119.4 . . ?
 C30 C31 C26 121.2(4) . . ?
 C30 C31 H31 119.4 . . ?
 C25 C32 H32A 109.5 . . ?
 C25 C32 H32B 109.5 . . ?
 C25 C32 H32C 109.5 . . ?
 H32A C32 H32B 109.5 . . ?
 H32A C32 H32C 109.5 . . ?
 H32B C32 H32C 109.5 . . ?
 O1 C33 Mn1 177.8(3) . . ?
 O2 C34 Mn1 172.9(4) . . ?
 O3 S1 O5 115.4(2) . . ?
 O3 S1 C35 102.6(2) . . ?
 O4 S1 O3 115.02(19) . . ?
 O4 S1 O5 114.93(18) . . ?
 O4 S1 C35 103.7(2) . . ?
 O5 S1 C35 102.7(2) . . ?
 F1 C35 S1 112.4(3) . . ?
 F1 C35 F2 107.3(4) . . ?
 F2 C35 S1 110.8(3) . . ?
 F3 C35 S1 111.9(3) . . ?
 F3 C35 F1 107.4(4) . . ?
 F3 C35 F2 106.8(4) . . ?
 H36A C36 H36B 106.7 . . ?
 H36D C36 H36C 108.3 . . ?
 Cl1 C36 H36A 106.9 . . ?
 Cl1 C36 H36B 106.9 . . ?
 Cl2 C36 H36A 106.9 . . ?
 Cl2 C36 H36B 106.9 . . ?
 Cl2 C36 Cl1 121.6(6) . . ?
 Cl1A C36 H36D 109.8 . . ?
 Cl1A C36 H36C 109.8 . . ?
 Cl1A C36 Cl2A 109.2(4) . . ?
 Cl2A C36 H36D 109.8 . . ?
 Cl2A C36 H36C 109.8 . . ?

loop_
  _geom_torsion_atom_site_label_1
  _geom_torsion_atom_site_label_2
  _geom_torsion_atom_site_label_3
  _geom_torsion_atom_site_label_4
  _geom_torsion
  _geom_torsion_site_symmetry_1
  _geom_torsion_site_symmetry_2
  _geom_torsion_site_symmetry_3
  _geom_torsion_site_symmetry_4
  _geom_torsion_publ_flag
 Mn1 P1 C1 C2 -57.1(2) . . . . ?
 Mn1 P1 C1 C24 52.6(2) . . . . ?
 Mn1 P1 C8 C9 -50.7(3) . . . . ?
 Mn1 P1 C8 C10 -170.6(2) . . . . ?
 Mn1 P1 C8 C11 65.8(3) . . . . ?
 Mn1 P2 C7 C6 -38.3(3) . . . . ?
 Mn1 P2 C16 C17 86.1(3) . . . . ?
 Mn1 P2 C16 C18 -150.6(3) . . . . ?
 Mn1 P2 C16 C19 -31.1(3) . . . . ?
 Mn1 P2 C20 C21 57.3(3) . . . . ?
 Mn1 P2 C20 C22 -61.3(3) . . . . ?
 Mn1 P2 C20 C23 176.0(3) . . . . ?
 Mn1 N1 C2 C1 -4.3(4) . . . . ?
 Mn1 N1 C2 C3 178.2(3) . . . . ?
 Mn1 N1 C6 C5 -176.3(3) . . . . ?
 Mn1 N1 C6 C7 5.8(4) . . . . ?
 Mn1 N2 C24 C1 0.1(4) . . . . ?
 Mn1 N2 C24 C25 176.4(3) . . . . ?
 P1 C1 C2 N1 45.5(4) . . . . ?
 P1 C1 C2 C3 -137.1(4) . . . . ?
 P1 C1 C24 N2 -40.5(4) . . . . ?
 P1 C1 C24 C25 142.8(3) . . . . ?
 N1 C2 C3 C4 -0.7(6) . . . . ?
 N1 C6 C7 P2 25.5(4) . . . . ?
 N2 C24 C25 C26 18.2(5) . . . . ?
 N2 C24 C25 C32 -107.6(4) . . . . ?
 C1 P1 C8 C9 49.7(3) . . . . ?
 C1 P1 C8 C10 -70.2(3) . . . . ?
 C1 P1 C8 C11 166.2(3) . . . . ?
 C1 C2 C3 C4 -177.9(4) . . . . ?
 C1 C24 C25 C26 -165.5(3) . . . . ?
 C1 C24 C25 C32 68.6(4) . . . . ?
 C2 N1 C6 C5 5.6(5) . . . . ?
 C2 N1 C6 C7 -172.4(3) . . . . ?
 C2 C1 C24 N2 68.0(4) . . . . ?
 C2 C1 C24 C25 -108.7(4) . . . . ?
 C2 C3 C4 C5 3.0(6) . . . . ?
 C3 C4 C5 C6 -1.0(6) . . . . ?
 C4 C5 C6 N1 -3.3(6) . . . . ?
 C4 C5 C6 C7 174.5(4) . . . . ?
 C5 C6 C7 P2 -152.4(3) . . . . ?
 C6 N1 C2 C1 173.9(3) . . . . ?
 C6 N1 C2 C3 -3.5(5) . . . . ?
 C7 P2 C16 C17 -167.1(3) . . . . ?
 C7 P2 C16 C18 -43.8(3) . . . . ?
 C7 P2 C16 C19 75.7(3) . . . . ?
 C7 P2 C20 C21 -49.1(3) . . . . ?
 C7 P2 C20 C22 -167.7(3) . . . . ?
 C7 P2 C20 C23 69.6(3) . . . . ?
 C8 P1 C1 C2 -178.8(2) . . . . ?
 C8 P1 C1 C24 -69.0(3) . . . . ?
 C12 P1 C1 C2 64.6(3) . . . . ?
 C12 P1 C1 C24 174.4(3) . . . . ?
 C12 P1 C8 C9 162.7(3) . . . . ?
 C12 P1 C8 C10 42.8(4) . . . . ?
 C12 P1 C8 C11 -80.8(3) . . . . ?
 C16 P2 C7 C6 -162.7(3) . . . . ?
 C16 P2 C20 C21 -159.2(3) . . . . ?
 C16 P2 C20 C22 82.2(3) . . . . ?
 C16 P2 C20 C23 -40.5(4) . . . . ?
 C20 P2 C7 C6 83.6(3) . . . . ?
 C20 P2 C16 C17 -56.1(3) . . . . ?
 C20 P2 C16 C18 67.2(3) . . . . ?
 C20 P2 C16 C19 -173.4(3) . . . . ?
 C24 C1 C2 N1 -64.1(4) . . . . ?
 C24 C1 C2 C3 113.3(4) . . . . ?
 C24 C25 C26 C27 -76.5(4) . . . . ?
 C24 C25 C26 C31 104.8(4) . . . . ?
 C25 C26 C27 C28 -179.2(4) . . . . ?
 C25 C26 C31 C30 178.8(4) . . . . ?
 C26 C27 C28 C29 0.5(6) . . . . ?
 C27 C26 C31 C30 0.1(6) . . . . ?
 C27 C28 C29 C30 0.1(6) . . . . ?
 C28 C29 C30 C31 -0.6(6) . . . . ?
 C29 C30 C31 C26 0.5(6) . . . . ?
 C31 C26 C27 C28 -0.5(6) . . . . ?
 C32 C25 C26 C27 47.6(5) . . . . ?
 C32 C25 C26 C31 -131.1(4) . . . . ?
 O3 S1 C35 F1 60.5(4) . . . . ?
 O3 S1 C35 F2 -59.5(4) . . . . ?
 O3 S1 C35 F3 -178.6(3) . . . . ?
 O4 S1 C35 F1 -59.5(4) . . . . ?
 O4 S1 C35 F2 -179.6(3) . . . . ?
 O4 S1 C35 F3 61.4(4) . . . . ?
 O5 S1 C35 F1 -179.5(3) . . . . ?
 O5 S1 C35 F2 60.5(3) . . . . ?
 O5 S1 C35 F3 -58.6(4) . . . . ?

_shelx_res_file
;
    m2269.res created by SHELXL-2014/7

TITL m2269_a.res in P2(1)2(1)2(1)
REM Old TITL m2269_a.res in P2(1)2(1)2(1)
REM SHELXT solution in P2(1)2(1)2(1)
REM R1 0.091, Rweak 0.027, Alpha 0.013, Orientation as input
REM Flack x = -0.171 ( 0.041 ) from Parsons quotients
REM Formula found by SHELXT: C38 Cl2 F3 Mn N3 O6 S2
CELL 0.71073 12.1759 13.3287 25.6006 90 90 90
ZERR 4 0.0003 0.0003 0.0006 0 0 0
LATT -1
SYMM 0.5-X,-Y,0.5+Z
SYMM -X,0.5+Y,0.5-Z
SYMM 0.5+X,0.5-Y,-Z
SFAC C H Cl F Mn N O P S
UNIT 144 212 8 12 4 8 20 8 4

L.S. 4
PLAN  11
CONF
ACTA
BOND $H
list 4
fmap 2
WPDB -2
MORE -1
REM <olex2.extras>
REM <HklSrc "%">
REM </olex2.extras>

WGHT    0.054400    2.327200
FVAR       0.30758   0.60229
MN1   5    0.275166    0.520338    0.428018    11.00000    0.01263    0.01347 =
         0.01557    0.00151    0.00012   -0.00159
P1    8    0.422589    0.413101    0.416866    11.00000    0.01502    0.01420 =
         0.02255    0.00326   -0.00148    0.00025
P2    8    0.109495    0.602304    0.411934    11.00000    0.01332    0.01545 =
         0.01706   -0.00089    0.00115   -0.00053
O1    7    0.325815    0.621003    0.527281    11.00000    0.02760    0.04603 =
         0.02308   -0.00921    0.00341   -0.01322
O2    7    0.178981    0.362667    0.493630    11.00000    0.02832    0.02836 =
         0.04269    0.01557    0.01044   -0.00223
N1    6    0.240036    0.465588    0.354744    11.00000    0.01459    0.01381 =
         0.01745    0.00009   -0.00025    0.00167
N2    6    0.376959    0.611861    0.385408    11.00000    0.01115    0.01624 =
         0.01731    0.00042    0.00020    0.00006
C1    1    0.436569    0.459525    0.347288    11.00000    0.01607    0.01583 =
         0.01812    0.00151    0.00227    0.00208
AFIX  13
H1    2    0.497996    0.429711    0.328029    11.00000   -1.20000
AFIX   0
C2    1    0.324960    0.438087    0.323846    11.00000    0.01502    0.01349 =
         0.02232    0.00094   -0.00094    0.00156
C3    1    0.308353    0.398243    0.274818    11.00000    0.01754    0.02295 =
         0.02339   -0.00269    0.00268    0.00519
AFIX  43
H3    2    0.367712    0.380422    0.253923    11.00000   -1.20000
AFIX   0
C4    1    0.201605    0.385151    0.257141    11.00000    0.02727    0.02644 =
         0.01880   -0.00782   -0.00321    0.00076
AFIX  43
H4    2    0.188516    0.355539    0.224842    11.00000   -1.20000
AFIX   0
C5    1    0.115364    0.416284    0.287735    11.00000    0.01768    0.02519 =
         0.02446   -0.00435   -0.00240    0.00125
AFIX  43
H5    2    0.043478    0.408885    0.276077    11.00000   -1.20000
AFIX   0
C6    1    0.136463    0.458884    0.336203    11.00000    0.01682    0.01511 =
         0.02106    0.00005   -0.00274    0.00122
C7    1    0.047931    0.503459    0.370418    11.00000    0.01361    0.02289 =
         0.02125   -0.00269   -0.00158   -0.00149
AFIX  23
H7A   2    0.015817    0.451611    0.392182    11.00000   -1.20000
H7B   2   -0.009690    0.531973    0.348873    11.00000   -1.20000
AFIX   0
C8    1    0.555755    0.437006    0.452789    11.00000    0.01526    0.02464 =
         0.02635    0.00784   -0.00465   -0.00192
C9    1    0.591193    0.546434    0.444250    11.00000    0.01535    0.02575 =
         0.02612    0.00232   -0.00400   -0.00368
AFIX 137
H9A   2    0.612625    0.555640    0.408483    11.00000   -1.50000
H9B   2    0.652123    0.561718    0.466680    11.00000   -1.50000
H9C   2    0.530972    0.590307    0.452254    11.00000   -1.50000
AFIX   0
C10   1    0.653184    0.370942    0.435569    11.00000    0.01917    0.02612 =
         0.05078    0.00923   -0.00320    0.00739
AFIX 137
H10A  2    0.640462    0.302921    0.446311    11.00000   -1.50000
H10B  2    0.719487    0.395256    0.451429    11.00000   -1.50000
H10C  2    0.660268    0.373514    0.398246    11.00000   -1.50000
AFIX   0
C11   1    0.534116    0.423546    0.511867    11.00000    0.02826    0.04568 =
         0.03071    0.01169   -0.00824   -0.00471
AFIX 137
H11A  2    0.470999    0.462262    0.521803    11.00000   -1.50000
H11B  2    0.596970    0.446051    0.531239    11.00000   -1.50000
H11C  2    0.520940    0.353965    0.519253    11.00000   -1.50000
AFIX   0
C12   1    0.401055    0.272549    0.409410    11.00000    0.02601    0.01292 =
         0.04364    0.00265   -0.00130    0.00269
C13   1    0.481437    0.226962    0.370380    11.00000    0.04205    0.01643 =
         0.06523   -0.00831    0.00456    0.00106
AFIX 137
H13A  2    0.465787    0.156824    0.366219    11.00000   -1.50000
H13B  2    0.555112    0.235127    0.383041    11.00000   -1.50000
H13C  2    0.474016    0.260237    0.337311    11.00000   -1.50000
AFIX   0
C14   1    0.413324    0.221887    0.463728    11.00000    0.03365    0.02226 =
         0.05167    0.01228   -0.00981   -0.00387
AFIX 137
H14A  2    0.367498    0.255820    0.488608    11.00000   -1.50000
H14B  2    0.488530    0.225704    0.474811    11.00000   -1.50000
H14C  2    0.391527    0.152821    0.461340    11.00000   -1.50000
AFIX   0
C15   1    0.284162    0.246070    0.389765    11.00000    0.03298    0.01520 =
         0.04209    0.00260   -0.00572   -0.00418
AFIX 137
H15A  2    0.274216    0.174644    0.390718    11.00000   -1.50000
H15B  2    0.275303    0.269576    0.354570    11.00000   -1.50000
H15C  2    0.230578    0.277592    0.411841    11.00000   -1.50000
AFIX   0
C16   1    0.004576    0.620715    0.465354    11.00000    0.01595    0.02219 =
         0.02263   -0.00621    0.00644   -0.00272
C17   1    0.031460    0.716907    0.495707    11.00000    0.01864    0.02810 =
         0.02733   -0.00926    0.00108    0.00169
AFIX 137
H17A  2    0.108132    0.717592    0.504442    11.00000   -1.50000
H17B  2   -0.011426    0.719037    0.527154    11.00000   -1.50000
H17C  2    0.014493    0.774270    0.474515    11.00000   -1.50000
AFIX   0
C18   1   -0.114663    0.624555    0.445267    11.00000    0.01424    0.03645 =
         0.03037   -0.01024    0.00379   -0.00206
AFIX 137
H18A  2   -0.123158    0.680693    0.422124    11.00000   -1.50000
H18B  2   -0.163914    0.631708    0.474312    11.00000   -1.50000
H18C  2   -0.131197    0.563658    0.426853    11.00000   -1.50000
AFIX   0
C19   1    0.011512    0.533570    0.503754    11.00000    0.02645    0.02878 =
         0.02424   -0.00344    0.00925   -0.00351
AFIX 137
H19A  2    0.000870    0.471521    0.485398    11.00000   -1.50000
H19B  2   -0.044400    0.540887    0.529917    11.00000   -1.50000
H19C  2    0.082435    0.533409    0.520136    11.00000   -1.50000
AFIX   0
C20   1    0.111015    0.718314    0.369400    11.00000    0.01891    0.01674 =
         0.02694    0.00258    0.00046    0.00237
C21   1    0.161416    0.689002    0.316302    11.00000    0.02013    0.02308 =
         0.02267    0.00670    0.00158    0.00398
AFIX 137
H21A  2    0.231851    0.658422    0.321824    11.00000   -1.50000
H21B  2    0.169998    0.747951    0.295146    11.00000   -1.50000
H21C  2    0.113782    0.642381    0.298873    11.00000   -1.50000
AFIX   0
C22   1    0.183616    0.799786    0.395387    11.00000    0.02306    0.01755 =
         0.03598    0.00220    0.00293    0.00096
AFIX 137
H22A  2    0.142231    0.833444    0.422064    11.00000   -1.50000
H22B  2    0.206454    0.847537    0.369500    11.00000   -1.50000
H22C  2    0.247122    0.768830    0.410688    11.00000   -1.50000
AFIX   0
C23   1   -0.001279    0.765669    0.356861    11.00000    0.02285    0.03000 =
         0.03729    0.00458   -0.00098    0.00933
AFIX 137
H23A  2   -0.050028    0.714967    0.343754    11.00000   -1.50000
H23B  2    0.007894    0.817100    0.330974    11.00000   -1.50000
H23C  2   -0.031714    0.794465    0.388036    11.00000   -1.50000
AFIX   0
C24   1    0.442105    0.572537    0.351938    11.00000    0.01259    0.01470 =
         0.01796    0.00126   -0.00391    0.00070
C25   1    0.517905    0.628672    0.315247    11.00000    0.01459    0.01756 =
         0.02119    0.00175    0.00446    0.00036
AFIX  13
H25   2    0.588792    0.593854    0.315587    11.00000   -1.20000
AFIX   0
C26   1    0.538852    0.736371    0.331832    11.00000    0.01904    0.01939 =
         0.01449    0.00344    0.00291   -0.00106
C27   1    0.461656    0.812290    0.324503    11.00000    0.01372    0.02186 =
         0.02362    0.00390    0.00243   -0.00090
AFIX  43
H27   2    0.394378    0.796856    0.309297    11.00000   -1.20000
AFIX   0
C28   1    0.483106    0.910330    0.339416    11.00000    0.02729    0.01662 =
         0.02629    0.00486    0.00600    0.00237
AFIX  43
H28   2    0.430446    0.959965    0.334461    11.00000   -1.20000
AFIX   0
C29   1    0.583163    0.933836    0.361677    11.00000    0.03364    0.02202 =
         0.02149    0.00242    0.00193   -0.00648
AFIX  43
H29   2    0.597916    0.999470    0.371814    11.00000   -1.20000
AFIX   0
C30   1    0.661742    0.859726    0.368953    11.00000    0.02544    0.02950 =
         0.02166    0.00482   -0.00456   -0.00574
AFIX  43
H30   2    0.729361    0.875742    0.383645    11.00000   -1.20000
AFIX   0
C31   1    0.639287    0.762177    0.354328    11.00000    0.02078    0.02381 =
         0.02112    0.00532   -0.00064    0.00236
AFIX  43
H31   2    0.692081    0.712769    0.359570    11.00000   -1.20000
AFIX   0
C32   1    0.472544    0.621675    0.259608    11.00000    0.03958    0.03472 =
         0.02513    0.00126    0.00335   -0.00369
AFIX 137
H32A  2    0.402313    0.654265    0.258017    11.00000   -1.50000
H32B  2    0.464504    0.552432    0.250020    11.00000   -1.50000
H32C  2    0.522364    0.653937    0.235889    11.00000   -1.50000
AFIX   0
C33   1    0.308024    0.581668    0.487971    11.00000    0.01572    0.02532 =
         0.01913    0.00323    0.00227   -0.00507
C34   1    0.210670    0.425217    0.466139    11.00000    0.01346    0.02184 =
         0.02683    0.00170    0.00089   -0.00191

S1    9    0.229692    0.962700    0.217175    11.00000    0.01568    0.02442 =
         0.02679    0.00557   -0.00193   -0.00263
F1    4    0.196998    1.020520    0.314235    11.00000    0.06202    0.06057 =
         0.02562    0.00550    0.00759   -0.00018
F2    4    0.090926    1.090671    0.257688    11.00000    0.03269    0.05702 =
         0.05990   -0.00358    0.00631    0.01801
F3    4    0.259584    1.135700    0.263827    11.00000    0.05422    0.03325 =
         0.05096   -0.00953    0.00919   -0.01169
O3    7    0.147375    0.886537    0.225109    11.00000    0.02345    0.03094 =
         0.04741    0.00847   -0.00036   -0.00955
O4    7    0.339437    0.933970    0.231484    11.00000    0.01595    0.03361 =
         0.03575    0.00827   -0.00197   -0.00021
O5    7    0.221100    1.017612    0.168865    11.00000    0.02525    0.04033 =
         0.02525    0.00736   -0.00329   -0.00310
C35   1    0.193218    1.056548    0.265731    11.00000    0.02904    0.03675 =
         0.03138    0.00675    0.00303    0.00388
C36   1    0.101714    0.685902    0.161895    11.00000    0.10613    0.07065 =
         0.05176    0.00337   -0.00390   -0.01528
PART 1
AFIX  23
H36A  2    0.126932    0.730802    0.189195    21.00000   -1.20000
H36B  2    0.027983    0.665236    0.171390    21.00000   -1.20000
AFIX  23
PART 2
H36D  2    0.084559    0.636352    0.188420   -21.00000   -1.20000
H36C  2    0.134180    0.743719    0.178956   -21.00000   -1.20000
AFIX   0
PART 1
CL1   3    0.090565    0.756605    0.105334    21.00000    0.14648    0.04649 =
         0.05558   -0.00450   -0.02571    0.00509
CL2   3    0.174665    0.591536    0.164384    21.00000    0.20175    0.11257 =
         0.13423    0.04349    0.03982    0.11948
PART 2
CL1A  3   -0.007450    0.718365    0.132253   -21.00000    0.04631
CL2A  3    0.203142    0.630757    0.112607   -21.00000    0.07550
HKLF 4

REM  m2269_a.res in P2(1)2(1)2(1)
REM R1 =  0.0465 for    9201 Fo > 4sig(Fo)  and  0.0536 for all   10302 data
REM    491 parameters refined using      0 restraints

END

WGHT      0.0545      2.3273

REM Highest difference peak  1.133,  deepest hole -0.756,  1-sigma level  0.071
Q1    1   0.0166  0.7432  0.1204  11.00000  0.05    1.13
Q2    1  -0.0245  0.6938  0.1431  11.00000  0.05    0.85
Q3    1   0.1692  0.5801  0.1270  11.00000  0.05    0.70
Q4    1   0.2628  0.5240  0.4660  11.00000  0.05    0.59
Q5    1   0.2745  0.5139  0.3912  11.00000  0.05    0.52
Q6    1   0.3850  0.6824  0.3855  11.00000  0.05    0.49
Q7    1   0.2169  0.6424  0.1587  11.00000  0.05    0.48
Q8    1   0.4208  0.4056  0.3837  11.00000  0.05    0.47
Q9    1   0.1782  0.5790  0.1759  11.00000  0.05    0.44
Q10   1   0.1103  0.5736  0.1481  11.00000  0.05    0.42
Q11   1   0.2056  0.6455  0.0989  11.00000  0.05    0.38
;
_shelx_res_checksum                88324
_shelx_hkl_file
;
   0   0   2  185.95    9.30
   0   0   3    0.35    1.11
   0   0  -3    0.26    0.78
   0   0   3    0.89    0.76
   0   0   3    0.15    0.52
   0   0  -4  942.99   43.10
   0   0   4 1011.80   43.86
   0   0   4  908.27   43.01
   0   0   4  907.42   43.37
   0   0  -5   -0.87    1.74
   0   0   5   -0.88    1.93
   0   0   5    1.48    1.47
   0   0  -5    1.73    1.35
   0   0   5    0.74    1.55
   0   0   5    0.11    0.92
   0   0  -5    0.11    0.78
   0   0   6    1.42    2.26
   0   0  -6    0.70    1.80
   0   0   6    1.77    1.48
   0   0  -6   -0.26    1.63
   0   0   6    3.55    1.92
   0   0   6    1.10    1.09
   0   0   7   -1.66    2.09
   0   0  -7    0.41    1.86
   0   0  -7   -0.61    1.73
   0   0   7    0.59    1.40
   0   0   7   -1.39    1.80
   0   0   7   -0.48    1.13
   0   0   8  781.21   37.34
   0   0  -8  683.65   35.77
   0   0   8  720.51   35.75
   0   0  -8  773.54   37.25
   0   0   8  728.07   36.34
   0   0   8  755.26   34.45
   0   0  -9   -1.06    2.10
   0   0   9   -1.08    2.33
   0   0  -9    0.40    1.72
   0   0   9    0.76    1.67
   0   0   9   -0.45    1.74
   0   0   9   -0.21    1.11
   0   0  10  505.23   27.61
   0   0 -10  541.37   27.72
   0   0  10  450.82   25.61
   0   0 -10  530.08   26.49
   0   0  10  486.60   26.55
   0   0  10  504.74   24.32
   0   0 -11    0.65    2.52
   0   0  11   -1.34    2.88
   0   0  11   -0.94    2.22
   0   0 -11    2.96    2.31
   0   0  11    1.09    2.35
   0   0  11    1.79    1.48
   0   0  12 1783.63   83.95
   0   0  12 1690.79   82.24
   0   0 -12 1790.29   83.57
   0   0  12 1692.84   81.38
   0   0 -12 1746.28   81.95
   0   0  13   -1.61    3.32
   0   0  13    2.60    2.67
   0   0 -13   -0.59    2.55
   0   0  14  203.56   15.55
   0   0  14  203.79   14.45
   0   0 -14  186.58   13.64
   0   0  15   -1.53    2.80
   0   0  16   25.36    5.00
   0   0  17    1.75    2.67
   0   0  18    0.93    2.71
   0   0  19   -1.00    3.16
   0   0 -19    0.91    3.24
   0   0  20  598.92   36.38
   0   0 -20  649.06   36.32
   0   0 -21   -2.06    3.52
   0   0 -22  126.39   12.93
   0   0 -23   -1.15    3.79
   0   0  24   30.28    6.95
   0   0 -24   34.05    7.58
   0   0  25   -1.39    4.00
   0   0 -25    1.28    4.05
   0   0  26   25.58    8.06
   0   0  26   45.20    8.52
   0   0 -26   26.96    7.19
   0   0  27   -5.40    6.57
   0   0  27    3.06    5.02
   0   0 -27   -2.83    5.31
   0   0  28  113.49   15.72
   0   0  28   99.16   13.76
   0   0 -28  123.29   14.16
   0   0  29    1.98    6.26
   0   0  29   -1.68    4.57
   0   0  30   12.48    6.55
   0   0  30    1.76    5.54
   0   0  31    2.18    7.12
   0   0  31   -1.85    5.56
   0   0  32   -2.27    6.50
   0   0  32   -1.94    5.81
   0   0  33    2.37    7.72
   0   0  33   -2.03    5.49
   0   0  34   17.26    8.01
   0   0  34   -2.13    7.40
   0   1   0    0.23    0.62
   0  -1   1    3.39    0.83
   0  -1  -2 8043.97   32.23
   0  -1   2 9999.00   38.21
   0  -1   2 9341.25   35.29
   0   1   2 8747.00   34.72
   0  -1   3    6.68    1.57
   0   1  -3    3.98    1.22
   0   1   3    6.24    1.38
   0  -1  -3    5.74    1.44
   0   1   3    5.65    1.79
   0   1   3    5.35    1.00
   0  -1  -3    3.83    1.03
   0   1  -4 1983.01   83.58
   0  -1   4 1876.04   83.45
   0   1   4 1725.79   82.88
   0  -1  -4 1778.63   82.98
   0  -1   4 1840.21   82.85
   0   1   4 1886.51   83.51
   0  -1  -4 1783.45   82.54
   0   1   4 1843.02   82.51
   0  -1   5   27.08    3.45
   0  -1  -5   29.18    2.25
   0  -1   5   25.17    2.22
   0   1   5   26.32    3.08
   0  -1   5   29.67    3.07
   0   1   5   31.67    3.67
   0   1   5   30.99    3.07
   0  -1  -5   22.35    2.71
   0  -1   6 2766.31  116.86
   0   1   6 2499.67  115.78
   0   1  -6 2908.92  117.06
   0  -1   6 2568.91  114.12
   0   1  -6 2527.51  115.69
   0   1   6 2823.61  116.98
   0  -1   6 2471.99  115.59
   0  -1  -6 2486.25  115.63
   0   1   6 2255.10  115.43
   0  -1   7  938.63   45.79
   0   1  -7  968.98   43.34
   0   1  -7 1090.37   46.45
   0   1   7  909.43   44.86
   0  -1   7  941.88   42.89
   0  -1   7  903.02   44.65
   0   1  -7  974.43   44.91
   0  -1  -7  889.03   44.97
   0   1   7  942.69   45.93
   0  -1  -7  966.13   44.90
   0   1   7  926.75   44.70
   0   1  -8 1612.98   74.50
   0   1   8 1690.35   75.48
   0   1   8 1599.07   76.37
   0   1  -8 1682.42   77.51
   0  -1   8 1608.29   76.17
   0   1  -8 1668.66   76.41
   0   1   8 1708.08   78.01
   0  -1  -8 1584.41   76.62
   0   1   8 1652.89   76.35
   0  -1  -8 1760.28   76.62
   0   1  -9 1245.34   56.57
   0   1   9 1210.33   57.45
   0   1   9 1232.91   58.70
   0   1   9 1294.29   60.48
   0   1  -9 1297.73   60.07
   0  -1  -9 1228.12   58.93
   0  -1   9 1189.26   58.35
   0   1  -9 1247.43   58.71
   0  -1  -9 1274.21   60.07
   0   1   9 1242.16   58.65
   0   1 -10  708.30   33.17
   0   1  10  746.50   34.18
   0   1  10  673.08   35.35
   0   1 -10  717.24   36.78
   0  -1 -10  688.05   36.64
   0  -1 -10  688.95   35.64
   0  -1  10  677.26   35.13
   0   1 -10  727.58   35.57
   0   1  10  705.28   37.00
   0  -1  10  755.35   36.70
   0   1  10  696.17   35.46
   0   1  11  296.78   16.37
   0   1  11  289.32   17.68
   0  -1  11  312.03   18.86
   0   1  11  323.81   18.18
   0   1 -11  345.03   19.63
   0  -1 -11  293.57   18.97
   0  -1  11  290.76   17.56
   0  -1 -11  300.46   18.13
   0   1 -11  339.23   18.29
   0   1  12 1529.52   72.35
   0   1  12 1503.57   74.41
   0  -1  12 1487.29   72.03
   0   1 -12 1624.55   74.32
   0   1 -12 1509.84   72.46
   0  -1 -12 1454.92   72.83
   0  -1  12 1524.12   73.63
   0   1  12 1564.12   72.64
   0   1 -13  103.98    6.88
   0   1  13  113.46    9.30
   0   1  13  128.24    9.79
   0  -1  13  132.10   10.62
   0  -1 -13  107.21    9.59
   0  -1  13  107.19    8.97
   0   1  13  103.74   10.24
   0   1 -13  107.98    9.23
   0   1  14  355.42   23.26
   0  -1 -14  356.61   21.64
   0   1 -14  364.07   21.33
   0  -1  14  358.02   22.28
   0   1  14  347.53   21.28
   0   1  15  254.84   14.33
   0   1  15  229.85   17.96
   0  -1 -15  229.24   16.48
   0   1 -15  250.30   16.45
   0   1  15  240.04   16.42
   0  -1  15  227.31   16.99
   0   1  16  267.65   15.47
   0   1  16  260.05   19.79
   0  -1  16  281.46   17.62
   0  -1 -16  260.26   18.08
   0  -1  16  272.55   18.89
   0   1  16  246.99   17.60
   0   1  17   56.38    5.53
   0   1  17   38.90    7.39
   0  -1  17   57.96    7.70
   0   1  17   56.80    7.23
   0   1  18    0.47    2.10
   0  -1  18   -2.17    4.34
   0   1  18    1.19    4.24
   0  -1  18   -1.00    3.29
   0  -1  19   23.12    6.44
   0   1  19   25.02    3.87
   0   1  19   19.07    6.26
   0   1 -19   20.69    4.84
   0  -1  19   21.16    5.32
   0  -1  20   45.56    8.30
   0   1  20   31.24    7.55
   0  -1 -20   43.37    7.27
   0   1 -20   41.13    6.79
   0  -1  20   22.45    6.29
   0  -1 -21    4.27    3.79
   0   1 -21    1.02    3.60
   0  -1  21    4.75    4.22
   0  -1  21    5.24    4.80
   0   1 -22  387.33   25.57
   0  -1 -22  380.02   25.71
   0   1  22  373.79   25.64
   0  -1  22  385.46   26.62
   0  -1  22  347.82   26.65
   0  -1 -23    3.57    3.77
   0   1  23    4.71    4.18
   0  -1 -24    3.77    4.13
   0   1  24   -1.24    4.25
   0  -1 -25    9.24    5.13
   0   1  25   15.74    5.64
   0  -1 -26   11.07    5.06
   0  -1  26   12.30    5.62
   0   1  26    5.55    4.74
   0  -1  26    8.58    6.66
   0  -1 -27    2.90    4.38
   0  -1  27   -1.61    5.30
   0   1  27    4.39    5.15
   0  -1  27    5.40    6.36
   0  -1 -28  135.44   14.92
   0   1  28  120.02   14.28
   0  -1  28   99.69   14.25
   0  -1  28  128.33   16.26
   0  -1 -29    3.19    4.57
   0  -1  29    5.31    5.08
   0   1  29   -3.24    5.70
   0  -1  29   -1.97    5.96
   0  -1 -30   24.97    7.74
   0  -1  30   16.62    7.36
   0   1  30   23.79    7.60
   0   1  30   24.96    9.31
   0  -1  30   18.66    8.88
   0  -1 -31    3.47    4.70
   0   1  31   -1.78    7.19
   0  -1  31    1.93    6.04
   0   1  31   -2.18    6.86
   0  -1  31    4.33    7.08
   0  -1 -32   18.10    8.01
   0   1  32   13.08    6.77
   0  -1  32   14.09    7.30
   0   1  32   22.86    9.04
   0  -1  32    4.54    7.98
   0  -1  33   10.54    7.12
   0   1  33    7.83    7.05
   0   1  33   14.29    8.62
   0  -1  33    7.14    7.14
   0   1  34    4.09    6.62
   0  -1  34   11.03    6.87
   0   1  34   12.42    7.76
   0  -1  34   -2.49    6.35
   0  -2   0 4847.99  211.27
   0   2   0 4615.12  211.17
   0   2  -1   31.37    3.11
   0   2  -1   24.59    2.15
   0  -2   1   22.46    2.10
   0  -2   1   19.80    2.88
   0  -2   2  253.70   13.72
   0   2  -2  251.95   13.69
   0   2  -2  269.11   13.13
   0  -2   2  265.87   13.11
   0   2  -3  224.23   13.40
   0  -2   3  261.77   13.64
   0   2  -3  263.90   13.67
   0   2   3  240.51   13.54
   0  -2  -3  236.85   12.35
   0   2  -3  271.36   13.07
   0  -2  -4 2125.37  105.04
   0  -2   4 2507.47  105.86
   0   2  -4 2616.46  106.07
   0  -2   4 2431.22  105.50
   0   2   4 2327.61  105.52
   0   2  -4 2473.41  104.92
   0   2   4 2232.88  103.97
   0  -2  -4 2132.90  103.91
   0   2   5   15.63    3.27
   0   2  -5   13.38    2.92
   0  -2  -5   13.25    2.71
   0  -2   5   16.56    3.14
   0  -2  -5   17.10    2.30
   0   2   5   18.06    2.29
   0  -2  -6  329.06   17.04
   0  -2  -6  329.87   18.31
   0   2   6  326.22   18.11
   0  -2   6  342.34   17.26
   0   2   6  344.24   19.00
   0   2   6  337.27   17.27
   0  -2  -6  321.55   17.18
   0  -2   6  376.79   19.18
   0   2  -6  366.78   19.06
   0  -2   7   20.38    2.69
   0   2   7   21.92    3.38
   0  -2  -7   15.25    3.37
   0  -2  -7   22.85    2.57
   0   2   7   26.76    4.21
   0  -2   7   23.19    3.37
   0  -2  -7   23.67    3.02
   0   2   7   18.01    2.71
   0  -2   7   23.82    3.96
   0   2  -7   19.57    3.70
   0   2   8 1702.16   81.89
   0  -2  -8 1653.83   79.85
   0  -2   8 1786.32   80.14
   0  -2  -8 1761.30   82.22
   0   2   8 1892.48   83.31
   0  -2   8 1771.52   81.66
   0   2   8 1826.37   81.16
   0  -2  -8 1800.83   81.16
   0  -2   8 1776.05   82.88
   0   2   9    1.92    2.35
   0  -2  -9   -0.43    1.32
   0  -2   9   -0.23    1.40
   0   2   9   -1.19    2.56
   0  -2   9   -0.86    1.92
   0   2   9    0.76    1.96
   0  -2  -9    2.34    1.98
   0  -2   9    1.13    2.37
   0   2  10  465.02   26.22
   0  -2 -10  502.46   23.86
   0   2 -10  489.05   27.28
   0  -2  10  498.27   23.95
   0   2  10  488.17   27.59
   0  -2  10  481.96   26.04
   0   2  10  513.15   25.86
   0  -2 -10  526.70   26.15
   0  -2  10  462.47   27.08
   0   2 -11  109.11    9.54
   0   2  11  115.65    8.96
   0  -2  11   98.57    8.33
   0  -2 -11  108.69    9.06
   0   2  11  112.84   10.04
   0   2  11  103.48    8.22
   0  -2 -11  102.20    8.37
   0  -2  11  105.39    9.50
   0   2 -12  566.62   32.80
   0   2  12  598.61   31.97
   0  -2  12  639.42   31.86
   0   2  12  537.65   33.07
   0  -2 -12  583.85   32.33
   0   2  12  599.91   31.45
   0  -2 -12  667.67   32.06
   0   2  12  609.84   30.55
   0  -2  12  607.73   33.35
   0  -2  13  351.14   17.32
   0   2  13  355.61   21.03
   0  -2 -13  347.67   17.17
   0   2  13  330.74   22.30
   0  -2  13  365.12   22.47
   0   2  13  347.91   20.35
   0  -2  13  367.35   22.47
   0   2 -13  355.73   18.03
   0   2  14 1039.00   53.19
   0  -2  14 1050.77   48.72
   0  -2 -14 1075.77   53.95
   0   2  14 1105.58   55.78
   0  -2  14 1135.20   55.38
   0   2  14 1039.83   52.79
   0   2 -14 1106.66   49.79
   0  -2  14  989.93   54.52
   0  -2  15  688.97   35.96
   0   2  15  664.51   38.45
   0  -2 -15  693.75   37.14
   0  -2  15  645.73   37.66
   0  -2  15  615.21   37.45
   0   2  15  701.60   34.48
   0   2 -15  683.39   32.49
   0   2  16   11.77    4.65
   0  -2 -16   14.22    4.10
   0  -2  16    7.95    3.03
   0  -2  16   12.44    4.69
   0   2  16   14.58    3.17
   0   2 -16   13.56    2.23
   0  -2  16   19.57    5.12
   0   2  17  195.26   16.54
   0  -2  17  183.36   15.56
   0   2  17  183.70   12.62
   0   2 -17  184.57   10.73
   0  -2  17  216.27   16.61
   0   2  18    3.67    3.56
   0  -2  18    1.07    3.27
   0   2  18    2.75    2.30
   0  -2  18    7.79    4.46
   0   2  19   26.11    6.76
   0  -2  19   18.11    5.50
   0   2  19   24.53    4.23
   0  -2  19   24.87    5.94
   0   2  20  306.46   24.68
   0  -2 -20  360.22   23.86
   0  -2  20  375.90   25.00
   0   2  20  342.79   22.87
   0   2  20  336.39   20.08
   0  -2  20  315.53   24.16
   0   2  21   61.57   10.01
   0  -2 -21   50.54    8.00
   0  -2  21   60.43    9.47
   0   2  21   55.40    7.92
   0  -2  21   45.13    8.69
   0   2  21   56.88    6.58
   0   2  22   27.98    7.67
   0  -2 -22   42.58    7.38
   0   2  22   36.40    7.05
   0  -2  22   33.21    7.33
   0   2  22   25.86    4.72
   0  -2  22   26.57    7.15
   0   2  23   16.49    6.60
   0  -2 -23   16.19    5.81
   0   2  23    4.54    4.16
   0  -2  23    7.00    5.14
   0   2  23    5.83    3.13
   0   2  24    7.00    6.02
   0  -2  24   13.26    6.04
   0   2  24   13.22    5.28
   0  -2 -24    7.86    4.16
   0   2  25    1.27    3.84
   0  -2 -25   -1.38    4.69
   0  -2  26   65.65   11.62
   0   2  26   74.84   10.43
   0  -2 -26   54.90    9.64
   0  -2  27   19.99    7.85
   0   2  27   22.57    6.37
   0  -2 -27   30.21    8.08
   0  -2  28   44.01   10.23
   0   2  28   22.29    7.23
   0  -2  28   21.39    8.03
   0  -2 -28   25.28    7.94
   0  -2  29    2.01    6.60
   0   2  29    1.56    5.29
   0  -2  29   -1.87    5.36
   0  -2 -29   -3.29    4.22
   0  -2  30   40.11   10.26
   0   2  30   32.81    8.40
   0  -2  30   33.06    9.12
   0  -2 -30   32.63    8.64
   0  -2  31    2.21    6.65
   0  -2  31   -2.03    5.80
   0   2  31    1.72    5.15
   0  -2 -31    1.79    5.83
   0  -2  32    4.63    7.55
   0  -2  32    4.22    7.14
   0   2  32    1.80    5.84
   0  -2 -32    1.87    5.32
   0   2  33   -2.40    9.68
   0  -2  33   -4.84    6.56
   0  -2 -33   -1.94    6.28
   0   2  33    5.64    6.54
   0  -3   0    1.05    2.10
   0   3   0   -0.69    2.21
   0  -3   0   -0.71    1.19
   0  -3   1  182.61   10.91
   0   3  -1  193.79   10.99
   0   3  -1  179.09    9.21
   0   3  -2 3224.29  147.41
   0   3  -2 3202.04  146.34
   0  -3   2 3233.04  146.33
   0  -3   2 3502.26  148.33
   0  -3   3 1283.82   59.95
   0   3  -3 1323.78   60.01
   0   3  -3 1287.60   61.01
   0  -3   3 1315.05   61.00
   0   3  -4   -1.15    1.66
   0  -3   4   -0.38    1.93
   0   3  -4    1.98    2.07
   0   3  -4    3.16    2.13
   0  -3  -4    1.91    1.39
   0  -3  -5 4850.72  232.50
   0   3  -5 5929.71  233.96
   0  -3   5 5126.63  232.84
   0   3   5 5366.29  233.10
   0   3  -5 5434.44  232.05
   0  -3  -5 4814.86  230.84
   0  -3  -6  123.75    8.64
   0  -3   6  123.38    8.85
   0  -3  -6  128.90    9.57
   0   3  -6  138.87   10.14
   0  -3   6  137.44   10.04
   0  -3   6  149.58   10.04
   0   3   6  143.61    9.95
   0   3   6  126.59    8.08
   0   3  -6  151.26    9.44
   0  -3  -6  131.19    8.15
   0  -3  -7  377.89   13.74
   0  -3  -7  377.98   15.60
   0  -3   7  387.96   14.18
   0  -3   7  405.20   16.81
   0   3  -7  382.07   16.34
   0  -3   7  386.18   15.82
   0   3   7  383.79   16.16
   0   3   7  378.22   13.23
   0  -3  -7  374.81   13.11
   0   3  -7  400.85   15.30
   0   3  -8  147.17    9.14
   0  -3   8  134.11    8.69
   0  -3   8  147.62    7.06
   0  -3  -8  153.32    8.75
   0  -3  -8  145.98    6.75
   0   3   8  143.79    8.97
   0   3   8  164.79    7.17
   0  -3  -8  141.90    6.61
   0  -3   9  194.40   13.53
   0   3  -9  184.78   13.37
   0   3   9  202.96   13.89
   0   3   9  186.64   11.49
   0  -3  -9  185.42   11.43
   0  -3  -9  165.10   12.40
   0  -3   9  197.32   11.50
   0  -3  -9  175.94   11.04
   0   3  10   -0.70    2.43
   0  -3  10    0.54    2.01
   0  -3  10    4.14    3.24
   0   3  10   -1.26    2.22
   0  -3 -10    0.43    1.87
   0  -3 -10    1.65    1.94
   0  -3 -10    3.07    2.59
   0  -3  10    0.35    1.73
   0  -3  11  351.95   19.07
   0   3  11  368.30   21.39
   0  -3  11  362.90   20.92
   0   3  11  335.60   22.27
   0  -3 -11  364.46   20.22
   0   3  11  379.99   20.31
   0  -3  12 1130.42   58.02
   0   3  12 1066.60   56.36
   0   3  12 1141.98   58.19
   0   3  12 1224.52   55.70
   0   3  13 1131.72   57.60
   0  -3  13 1122.45   57.29
   0  -3  13 1118.62   52.42
   0  -3 -13 1104.00   52.29
   0   3  13 1113.71   55.78
   0  -3 -14   43.11    6.41
   0  -3  14   45.45    7.06
   0  -3  14   51.44    4.63
   0   3  14   48.11    7.40
   0  -3 -14   47.77    4.44
   0   3 -15  179.66   10.64
   0   3  15  180.25   12.36
   0  -3  15  146.32   13.97
   0  -3  15  169.52   10.24
   0  -3 -15  170.57   10.11
   0   3  15  177.66   15.18
   0  -3  15  175.22   13.07
   0  -3 -15  163.68   13.66
   0  -3  15  181.48   15.12
   0  -3  16   37.12    6.80
   0   3  16   30.86    4.78
   0   3 -16   35.59    3.79
   0   3  16   42.01    7.41
   0  -3 -16   28.86    3.31
   0  -3  16   35.23    3.54
   0  -3 -16   27.93    5.69
   0  -3  16   44.60    6.32
   0  -3  16   36.18    6.55
   0  -3  17  111.73   11.94
   0   3  17   99.92    8.97
   0   3 -17  112.76    7.54
   0  -3  17  104.17    6.86
   0  -3 -17  104.23   10.87
   0   3  17  121.62   12.74
   0  -3  17  103.89   11.49
   0   3  17   96.47    9.52
   0  -3  18   13.94    5.96
   0   3 -18    7.09    2.01
   0   3  18   17.18    3.97
   0   3  18    8.84    4.95
   0   3  18   13.72    4.27
   0   3  19    0.66    2.49
   0  -3  19    2.46    4.07
   0   3 -19    0.62    1.58
   0   3  19   -1.34    4.09
   0   3  19   -0.86    2.95
   0  -3  19    3.67    4.49
   0   3 -20  208.50   11.82
   0  -3  20  204.49   18.45
   0   3  20  255.53   20.37
   0  -3  20  200.57   18.12
   0   3  20  192.98   15.79
   0  -3  21    9.63    4.89
   0   3  21    4.53    4.60
   0  -3 -21    5.95    4.75
   0  -3  21   -1.34    4.27
   0   3  21    7.82    3.90
   0  -3  22  315.25   24.35
   0   3  22  298.73   19.00
   0   3  22  254.60   23.56
   0  -3 -22  294.77   22.32
   0   3  22  273.85   20.55
   0  -3  22  303.42   23.46
   0   3  23   58.92    7.35
   0   3  23   60.61   10.90
   0  -3 -23   61.73    9.65
   0   3  23   57.12    8.43
   0  -3  23   57.70   10.20
   0   3  24   75.65    8.42
   0   3  24   78.25   12.78
   0  -3 -24   78.60   10.86
   0   3  24   80.14   10.29
   0  -3  24   77.73   11.54
   0   3  25   -0.78    3.16
   0   3  25   -1.88    4.86
   0  -3 -25    2.89    4.93
   0   3  25    3.68    4.73
   0  -3  25    1.64    4.48
   0   3  26   99.39    9.56
   0  -3  26   98.20   13.82
   0   3  26  102.89   15.65
   0   3  26  100.98   12.24
   0  -3  26  112.95   14.60
   0  -3  27    7.50    7.27
   0   3  27   20.95    8.79
   0  -3 -27   12.64    6.61
   0   3  27   12.25    5.82
   0  -3 -28   37.97    8.90
   0   3  28   38.62    8.27
   0  -3  28   39.35   10.28
   0  -3 -29    1.72    5.85
   0   3  29   -1.50    4.72
   0  -3  29   -2.06    7.50
   0  -3 -30   52.01   10.50
   0  -3  30   42.99   11.22
   0   3  30   61.53   10.52
   0  -3  30   45.32   11.48
   0  -3 -31   44.72   10.13
   0  -3  31   66.12   12.81
   0   3  31   33.14    8.66
   0  -3  31   42.90   11.56
   0  -3 -32   61.96   11.98
   0  -3  32   95.54   15.61
   0   3  32   53.96   10.95
   0  -3  32   96.69   15.98
   0  -3 -33   10.04    7.65
   0  -3  33   -4.93    8.32
   0  -3  33   -2.32    6.92
   0   3  33    1.83    4.33
   0  -4   0   19.12    3.71
   0   4   0   23.73    3.90
   0  -4   0   17.01    2.40
   0   4   1 1007.57   47.52
   0  -4   1  965.03   47.13
   0   4  -1  939.40   47.07
   0  -4   1  955.71   44.94
   0   4  -2  127.21    9.72
   0   4  -2  128.10    8.02
   0   4  -2  128.32    9.19
   0  -4   2  127.48    8.08
   0  -4   2  137.84    9.88
   0   4   2  131.03    9.70
   0   4  -3  617.54   30.91
   0   4  -3  608.00   32.20
   0  -4   3  648.82   30.95
   0  -4   3  692.88   33.70
   0  -4   4 4088.79  190.14
   0   4  -4 4165.43  190.39
   0  -4   4 4338.38  188.97
   0   4  -4 4173.53  188.91
   0   4  -5  155.60   11.29
   0  -4   5  132.56   10.08
   0   4  -5  138.73   10.36
   0  -4  -5  139.60   10.02
   0   4  -5  135.28    9.29
   0  -4  -5  150.98    8.83
   0  -4  -6 1038.67   53.97
   0  -4   6 1102.99   53.61
   0  -4  -6 1140.95   53.52
   0   4  -6 1149.20   55.11
   0  -4   6 1143.20   54.37
   0   4   6 1082.73   54.41
   0   4  -6 1152.23   53.19
   0  -4  -6 1084.42   51.81
   0  -4   7   74.13    6.85
   0  -4  -7   78.14    6.69
   0  -4  -7   55.55    6.50
   0   4  -7   76.67    7.93
   0  -4   7   72.85    7.24
   0   4   7   86.43    7.95
   0  -4  -7   68.02    5.59
   0   4  -7   75.49    6.69
   0   4   8  286.85   18.17
   0  -4   8  285.35   16.72
   0  -4  -8  296.14   17.92
   0  -4  -8  264.20   16.25
   0   4  -8  295.82   18.45
   0  -4   8  309.86   18.36
   0  -4   8  307.91   18.85
   0   4  -8  280.41   16.98
   0  -4  -8  255.99   15.31
   0  -4  -9  278.50   18.41
   0  -4  -9  290.47   17.01
   0  -4   9  297.22   17.29
   0   4  -9  293.11   19.07
   0  -4   9  302.55   19.53
   0  -4   9  300.83   18.77
   0   4   9  306.82   19.04
   0   4  -9  315.01   18.15
   0  -4  -9  275.65   16.19
   0   4   9  297.48   16.49
   0   4  10   -0.77    3.24
   0  -4 -10    0.45    1.99
   0  -4  10   -0.48    2.11
   0  -4 -10    0.70    2.65
   0   4 -10    0.81    3.42
   0  -4  10    6.22    3.36
   0   4 -10    1.92    2.46
   0   4  10    1.70    1.70
   0  -4  11   98.47    7.79
   0  -4 -11   98.52    9.34
   0  -4  11   78.85    9.17
   0  -4  11   88.54    9.17
   0   4  11   87.56    9.50
   0   4 -11  100.76    9.13
   0  -4 -12   43.88    6.27
   0  -4  12   41.04    6.80
   0   4  12   32.72    6.33
   0  -4  13  332.14   21.69
   0  -4 -13  283.34   20.09
   0  -4 -13  314.62   17.78
   0   4  13  299.22   21.64
   0  -4 -13  332.12   18.82
   0  -4  14  524.59   32.35
   0   4  14  473.02   31.79
   0  -4  14  568.54   30.82
   0  -4 -14  545.14   29.43
   0  -4 -14  554.68   28.07
   0  -4  14  560.25   28.33
   0   4  15   77.77   10.20
   0  -4  15   86.02    8.73
   0  -4  15   83.13    6.90
   0  -4 -15   82.36    6.74
   0  -4  15   62.42    8.78
   0   4  15   75.28    7.66
   0  -4 -15   80.19    8.06
   0  -4  16   79.27   10.15
   0  -4  16   81.99    6.68
   0   4  16   76.10    9.93
   0  -4 -16   69.24    6.27
   0  -4 -16   97.66   10.24
   0  -4 -16   59.87    7.29
   0   4 -17  282.78   17.06
   0   4  17  330.98   19.92
   0  -4  17  322.81   22.97
   0  -4  17  302.47   17.17
   0  -4 -17  300.92   17.07
   0  -4 -17  322.79   22.13
   0   4  17  319.09   23.06
   0  -4  17  312.62   22.62
   0   4  17  306.93   19.65
   0   4  18   46.69    6.45
   0   4 -18   43.01    4.73
   0  -4  18   42.23    4.62
   0  -4 -18   50.29    4.92
   0   4  18   60.19    9.24
   0  -4  18   62.77    9.14
   0  -4  18   57.12    9.01
   0   4  18   47.55    6.58
   0   4 -19    1.18    1.91
   0   4  19    3.81    3.04
   0  -4  19    4.04    2.17
   0   4  19    9.71    5.70
   0  -4  19    2.60    3.77
   0  -4  19    5.22    5.09
   0   4  19    6.77    3.63
   0   4  20   28.17    5.26
   0   4 -20   20.40    3.27
   0   4  20   22.07    6.97
   0  -4  20   20.52    6.24
   0  -4  20   28.88    7.32
   0   4  20   32.42    5.62
   0   4 -21  178.02   10.91
   0  -4  21  188.73   18.05
   0   4  21  173.73   14.06
   0   4  21  181.06   18.31
   0  -4 -21  175.79   16.45
   0  -4  21  183.66   17.62
   0   4  21  201.94   15.53
   0  -4 -22  108.94   12.34
   0   4  22   87.26   12.81
   0   4  22  105.75   10.15
   0   4 -22   90.22    6.26
   0  -4  22   69.43    4.91
   0  -4  22  101.57   12.80
   0  -4  22  111.95   13.44
   0   4  22  113.11   11.12
   0   4  23   22.24    5.22
   0   4  23   13.93    7.18
   0  -4 -23   15.31    5.88
   0  -4  23   15.75    6.96
   0   4  23   18.25    5.23
   0   4  24   42.91    6.73
   0   4  24   31.15    8.86
   0  -4 -24   46.61    8.95
   0  -4  24   32.95    8.26
   0   4  24   24.96    6.38
   0   4  25   23.22    5.54
   0   4  25   27.01    8.36
   0  -4 -25   16.76    6.31
   0  -4  25   30.98    8.25
   0   4  25   35.90    7.14
   0   4  26   -1.82    3.39
   0   4  26    4.07    5.58
   0  -4 -26    4.78    4.81
   0   4  26    5.04    4.72
   0  -4  26    7.22    5.94
   0  -4 -27   -1.66    5.46
   0   4  27    2.77    4.00
   0   4  27   -2.13    6.74
   0  -4  27    1.93    6.82
   0  -4  27   -3.78    6.68
   0   4  27    2.66    4.35
   0   4  28  275.09   19.89
   0  -4  28  297.33   26.86
   0   4  28  286.95   28.54
   0  -4 -28  320.66   25.94
   0  -4  28  302.00   26.84
   0   4  28  287.41   23.00
   0  -4 -29    7.21    5.66
   0   4  29    0.94    3.86
   0  -4  29    8.46    7.93
   0   4  29    4.39    4.95
   0   4  29   14.19    8.89
   0  -4 -30   71.36   12.52
   0   4  30   83.00   11.88
   0  -4  30   88.36   14.75
   0  -4 -31   27.35    8.88
   0   4  31   22.54    7.59
   0  -4  31   20.76    9.17
   0  -4 -32   12.17    7.53
   0   4  32    3.36    5.84
   0  -4  32    4.68    7.32
   0  -4  32   -2.41    7.55
   0  -4 -33   10.49    8.00
   0  -4  33   -2.51    7.18
   0  -4  33   12.16    8.49
   0   4  33    5.27    6.09
   0  -5   0   -1.17    2.47
   0   5   0   -1.17    2.58
   0  -5   0    1.19    1.44
   0   5   1  140.93   11.11
   0  -5   1  148.79   11.15
   0   5  -1  126.97   10.78
   0  -5   1  162.85    9.35
   0   5  -2  255.20   16.46
   0   5  -2  249.15   14.07
   0   5   2  270.72   16.68
   0  -5   2  231.13   16.31
   0  -5   2  260.47   14.15
   0   5  -3  965.23   48.82
   0  -5   3 1028.11   49.24
   0   5   3  972.84   48.61
   0  -5   3  969.57   45.98
   0   5  -3  945.84   46.02
   0   5  -3  941.10   47.77
   0  -5  -4  151.66   11.27
   0  -5   4  156.06   11.46
   0  -5   4  143.74   11.53
   0  -5   4  149.78    9.65
   0   5  -4  142.15    9.67
   0   5  -4  142.84   10.92
   0  -5   5   74.61    7.49
   0  -5  -5   72.07    7.19
   0   5  -5   69.15    6.16
   0   5  -5   72.27    7.31
   0   5  -5   79.11    8.09
   0  -5   5   64.26    5.93
   0  -5   6  178.68   12.87
   0  -5  -6  171.39   12.51
   0   5  -6  219.89   14.70
   0  -5   6  175.69   12.99
   0   5  -6  187.19   13.28
   0   5   6  200.48   13.59
   0  -5  -6  180.43   10.96
   0   5  -6  159.76   11.47
   0  -5   7  194.84   13.32
   0  -5  -7  182.96   12.80
   0  -5  -7  182.96   13.46
   0   5  -7  205.93   14.50
   0  -5   7  187.08   13.37
   0   5   7  176.86   13.39
   0   5  -7  170.71   12.05
   0  -5  -8  451.96   24.72
   0  -5   8  438.65   24.81
   0  -5  -8  388.96   25.09
   0   5  -8  451.33   26.52
   0  -5   8  457.84   25.64
   0   5   8  435.09   25.86
   0   5  -8  453.01   24.50
   0  -5   9  254.35   17.25
   0  -5  -9  271.01   16.33
   0  -5  -9  240.18   16.93
   0  -5   9  239.90   16.07
   0   5   9  255.19   17.69
   0   5  -9  259.94   16.35
   0  -5  10  134.13   11.71
   0  -5 -10  134.49   10.44
   0  -5 -10  121.80   11.19
   0  -5  10  145.11   10.97
   0   5  10  127.25   11.82
   0   5 -10  148.59   11.28
   0  -5  11   70.79    8.51
   0  -5 -11   78.88    8.78
   0  -5  11   80.85    7.74
   0   5  11   66.92    8.63
   0  -5 -11   93.20    7.34
   0   5  12  348.07   22.71
   0  -5 -12  345.81   22.05
   0  -5  12  322.61   21.83
   0  -5  12  331.38   22.57
   0  -5 -12  314.48   18.88
   0   5  12  341.12   19.12
   0  -5 -13  660.82   36.69
   0  -5 -13  614.42   33.33
   0  -5  13  645.34   37.31
   0  -5  13  624.08   36.60
   0   5  13  623.22   36.99
   0  -5  13  703.86   36.06
   0   5  13  637.47   33.32
   0  -5 -13  642.40   33.37
   0   5  14   19.32    5.31
   0  -5 -14   19.27    5.17
   0  -5 -14   22.90    4.10
   0  -5  14   22.61    4.22
   0  -5  14   27.21    5.93
   0  -5  14   20.41    5.75
   0   5  14   19.59    4.00
   0  -5 -14   21.50    4.04
   0  -5 -15  625.07   33.45
   0  -5  15  668.17   33.99
   0  -5  15  682.25   38.66
   0  -5  15  647.57   37.75
   0   5  15  619.75   38.17
   0  -5 -15  623.84   34.03
   0   5  15  646.33   34.16
   0   5  16   21.75    5.76
   0  -5  16   18.45    3.80
   0  -5 -16   29.44    4.32
   0  -5  16   21.34    5.86
   0  -5 -16   24.55    4.71
   0   5  16   26.02    4.72
   0  -5  16   25.02    6.44
   0  -5 -17   52.90    6.08
   0  -5  17   69.66    6.96
   0   5  17   80.80   10.85
   0  -5  17   51.67    8.65
   0  -5  17   67.10    9.89
   0   5  17   83.03    8.09
   0  -5 -17   57.14    7.19
   0  -5  18  151.60   15.27
   0  -5  18  140.68   10.62
   0  -5 -18  153.60   10.79
   0   5  18  134.69   14.83
   0  -5 -18  135.57   13.98
   0   5  18  140.35   11.94
   0   5 -19    4.57    2.54
   0   5  19    3.50    3.39
   0  -5 -19    6.12    2.67
   0   5  19    1.44    4.77
   0  -5  19    1.07    2.43
   0  -5  19    1.37    4.37
   0   5  19    5.78    3.92
   0  -5  19    5.60    4.97
   0   5  20  430.77   25.41
   0   5 -20  393.46   21.67
   0  -5  20  412.66   28.99
   0  -5 -20  385.00   21.60
   0  -5  20  366.16   21.58
   0   5  20  378.72   28.88
   0  -5  20  416.68   29.28
   0   5  20  408.53   24.97
   0   5  21    1.84    3.65
   0   5 -21    2.25    2.16
   0  -5  21   -0.94    2.14
   0   5  21    3.22    4.91
   0  -5  21   -6.06    5.55
   0   5  21   -0.93    3.17
   0  -5  21    3.08    4.88
   0  -5 -22   19.79    6.73
   0   5  22    7.51    3.84
   0   5 -22    8.22    2.53
   0   5  22   10.21    6.99
   0  -5  22   25.43    7.71
   0   5  22    8.87    4.33
   0  -5  22    9.66    5.53
   0   5  23   91.70   13.62
   0   5  23   87.80    9.82
   0   5 -23   70.97    6.10
   0  -5 -23   78.35   11.42
   0  -5  23   89.28   12.89
   0   5  23   77.13    9.63
   0   5  24   96.37   14.15
   0   5 -24   95.43    6.45
   0   5  24  103.97   10.87
   0  -5  24   88.28    5.87
   0  -5 -24   75.69    5.11
   0  -5 -24   81.97   12.01
   0   5  24  115.52   11.60
   0  -5  24  126.34   15.11
   0   5  25    9.12    4.54
   0   5  25   29.87    8.76
   0  -5 -25   16.14    6.61
   0  -5  25   10.95    7.48
   0   5  25   15.07    5.29
   0   5  26  108.73   11.31
   0   5  26   66.84   14.04
   0  -5 -26   74.03   12.19
   0   5  26   98.82   11.50
   0  -5  26   76.07   13.20
   0   5  27    2.10    4.24
   0   5  27   -2.19    6.94
   0  -5  27   -2.00    5.47
   0  -5  27   -1.99    5.72
   0   5  27   -1.28    4.49
   0  -5 -28   63.97   11.47
   0   5  28   70.27    9.60
   0  -5  28   66.93   13.54
   0   5  28   79.34   11.06
   0  -5  28   70.54   13.31
   0  -5 -29   83.68   13.38
   0   5  29   76.22    9.71
   0  -5  29   72.09   13.09
   0  -5  29   56.31   12.05
   0   5  29   73.44   10.81
   0   5  29   62.53   14.71
   0  -5 -30   23.67    8.23
   0  -5  30   20.52    8.82
   0  -5  30   27.13   10.49
   0   5  30   22.17    6.84
   0   5  30   12.63    8.95
   0  -5 -31   24.54    8.86
   0   5  31    5.31    7.25
   0  -5  31    9.51    8.06
   0   5  31    7.74    5.39
   0  -5 -32  224.83   23.13
   0   5  32  174.07   18.79
   0  -6   0 4104.59  181.73
   0  -6   0 3875.37  177.85
   0  -6   1  248.31   14.34
   0  -6  -1  244.20   14.21
   0  -6  -1  246.94   16.95
   0  -6   1  281.69   17.55
   0   6   1  257.43   17.29
   0  -6   2    1.12    1.91
   0   6   2    2.31    3.19
   0  -6  -2    1.43    2.94
   0  -6   2    4.36    3.47
   0  -6  -3  194.57   13.95
   0  -6   3  193.30   14.05
   0   6  -3  175.47   13.81
   0   6  -3  186.06   11.64
   0   6  -3  172.61   13.06
   0  -6   3  184.47   13.95
   0   6   3  198.44   14.32
   0  -6   3  177.06   11.37
   0  -6  -4   22.64    4.50
   0  -6   4   13.92    4.25
   0   6  -4   31.34    5.20
   0   6  -4   17.89    3.19
   0   6  -4   17.35    4.21
   0   6   4   15.88    4.33
   0  -6   4   15.46    4.69
   0  -6   4   24.05    3.51
   0   6  -5   56.73    6.99
   0   6  -5   66.32    6.34
   0  -6   5   65.53    7.74
   0  -6  -5   73.31    7.85
   0  -6   5   65.80    7.91
   0  -6   5   70.45    6.26
   0  -6   6  149.58   12.58
   0   6  -6  145.96   11.95
   0   6  -6  148.33   10.52
   0  -6   6  124.78   11.29
   0  -6  -6  146.90   11.66
   0  -6   7  108.05   10.23
   0  -6  -7  117.70   10.28
   0  -6   7  127.99   10.97
   0   6   7  100.41   10.20
   0   6  -7  123.66    9.55
   0  -6   8  724.97   38.60
   0  -6  -8  698.17   38.58
   0  -6  -8  738.71   37.96
   0  -6   8  758.47   38.60
   0   6   8  738.74   39.19
   0  -6  -8  657.69   35.19
   0   6  -8  708.26   36.90
   0  -6   9    2.47    2.83
   0  -6  -9   -1.39    2.56
   0  -6  -9    0.85    2.82
   0  -6   9   -0.74    2.73
   0   6   9   -1.75    2.66
   0  -6  -9   -0.45    2.02
   0  -6  10    4.32    3.18
   0  -6 -10    2.66    3.05
   0  -6 -10   -0.70    3.00
   0  -6  10    1.49    2.81
   0   6  10    0.92    2.93
   0  -6 -10   -0.93    2.11
   0  -6  11  103.94   10.95
   0  -6 -11  127.90   11.95
   0  -6  11  135.17   11.18
   0   6  11  125.65   11.94
   0  -6 -11  122.97    9.18
   0  -6  12   26.98    5.57
   0  -6 -12   25.11    5.59
   0   6  12   24.68    5.86
   0  -6 -12   24.76    3.92
   0  -6  13  123.45   12.00
   0  -6 -13  104.46    9.74
   0  -6 -13  103.21   11.17
   0   6  13   90.28   11.08
   0  -6 -13  124.42    9.33
   0  -6  14   40.93    7.21
   0  -6 -14   40.12    7.15
   0  -6 -14   33.56    5.24
   0  -6  14   54.29    6.65
   0   6  14   32.24    6.92
   0  -6 -14   41.32    5.52
   0  -6  15    7.95    4.43
   0  -6  15    5.10    3.13
   0  -6 -15    5.52    4.54
   0   6  15    4.86    4.03
   0  -6 -15    3.18    2.81
   0   6  16  706.44   42.57
   0  -6  16  775.83   42.90
   0  -6 -16  693.87   41.66
   0  -6  16  723.79   38.53
   0  -6  16  694.60   42.53
   0  -6 -16  697.15   37.65
   0   6  16  751.41   38.05
   0   6  17  734.34   44.54
   0  -6  17  721.52   43.35
   0  -6  17  747.88   39.26
   0  -6  17  733.36   44.08
   0  -6 -17  741.16   39.08
   0   6  18   25.59    7.71
   0  -6  18   25.93    5.14
   0  -6 -18   29.91    4.92
   0  -6  18   31.86    7.41
   0  -6  18   21.11    6.57
   0   6  18   31.03    5.66
   0  -6 -19  169.62   12.82
   0  -6  19  192.89   18.07
   0  -6  19  145.59   16.17
   0   6  19  177.18   18.07
   0   6  19  197.03   14.36
   0   6  20  100.12   13.34
   0  -6 -20   95.56    8.82
   0   6  20  101.49   10.96
   0  -6  20  112.26   13.61
   0  -6  20   98.67   12.97
   0   6  20  113.41   10.71
   0  -6  20  103.43   13.08
   0  -6  21    3.19    2.73
   0   6  21    5.02    5.95
   0  -6 -21    4.27    2.77
   0   6 -21    4.65    3.07
   0   6  21    7.26    4.02
   0  -6  21   10.87    5.87
   0  -6  21    1.61    5.53
   0   6  21    7.30    3.72
   0  -6  21    6.54    5.81
   0  -6 -22  115.40   14.04
   0   6  22  114.30   12.13
   0   6 -22  112.78    9.25
   0  -6 -22  133.80   10.18
   0   6  22  102.13   14.42
   0  -6  22  128.04   10.09
   0  -6  22  116.21   14.93
   0   6  22  128.27   12.17
   0  -6  22  118.16   14.99
   0   6  23   66.96    9.12
   0   6 -23   40.24    5.15
   0   6  23   70.62   12.09
   0  -6 -23   45.47    9.28
   0   6  23   38.72    7.27
   0  -6  23   44.72    9.75
   0   6  24   48.52    8.00
   0   6  24   50.81   11.76
   0  -6 -24   40.87    9.17
   0   6  24   45.14    7.87
   0  -6  24   41.14    9.87
   0   6  25   36.17    7.22
   0   6  25   28.70   10.35
   0  -6 -25   27.26    7.88
   0   6  25   32.77    6.61
   0  -6  25   23.28    8.78
   0   6  26    1.16    3.62
   0   6  26    2.16    6.23
   0  -6 -26   -1.78    5.36
   0   6  26    5.94    5.15
   0  -6  26    4.03    5.51
   0  -6 -27   -1.85    5.31
   0   6  27   18.05   10.09
   0   6  27    1.18    3.83
   0  -6  27    8.38    7.63
   0   6  27   -1.25    4.35
   0  -6  27    8.38    7.86
   0  -6 -28  107.48   14.99
   0   6  28   75.85   15.23
   0   6  28   88.43   11.12
   0  -6  28   57.05   12.96
   0  -6  28   59.03   13.36
   0  -6  28   80.67   14.18
   0   6  28   94.01   11.53
   0  -6 -29   55.81   11.86
   0   6  29   34.75   11.91
   0   6  29   53.12    8.69
   0  -6  29   50.62   11.99
   0  -6  29   29.69   10.76
   0  -6  29   29.57    9.89
   0   6  29   61.56   10.18
   0  -6 -30   91.12   14.64
   0  -6  30   79.57   14.88
   0   6  30   93.13   16.80
   0  -6  30   76.13   14.37
   0   6  30   62.87   10.32
   0  -6  30   73.47   14.31
   0  -6 -31   73.01   13.80
   0  -6  31   98.50   16.92
   0   6  31   46.04   14.41
   0  -6  31   89.14   16.44
   0  -6  31   96.21   15.92
   0   6  31  116.27   13.34
   0   6  32    2.83    9.26
   0  -6  32    5.27    8.59
   0  -6  32   28.35    9.88
   0  -6 -32    8.88    7.99
   0  -7   0    2.55    2.93
   0   7   0    2.48    3.32
   0   7  -1  120.56   10.92
   0  -7  -1   99.76   10.28
   0  -7   1  129.64   11.37
   0  -7   1  102.66   10.56
   0   7  -2    9.55    3.96
   0  -7   2   10.21    3.88
   0  -7  -2   19.36    5.00
   0  -7   2   17.14    4.90
   0   7  -3  213.18   15.97
   0   7  -3  206.81   14.85
   0  -7   3  205.79   15.94
   0  -7  -3  171.07   14.57
   0  -7   3  210.94   15.58
   0   7  -4    5.54    3.30
   0   7  -4    3.23    2.83
   0  -7   4    2.67    3.18
   0  -7   4    3.46    3.39
   0  -7  -4   10.03    3.93
   0   7  -5  376.06   23.86
   0  -7   5  336.13   22.73
   0   7  -5  338.01   22.12
   0  -7  -5  384.07   23.05
   0  -7   5  333.97   22.56
   0  -7   6   64.58    8.47
   0  -7  -6   70.60    8.52
   0  -7   6   62.00    8.03
   0  -7   7  496.29   30.36
   0  -7  -7  487.24   26.35
   0  -7   7  525.93   30.03
   0  -7  -7  500.87   29.30
   0   7   8  156.84   13.62
   0  -7   8  157.26   14.39
   0  -7  -8  164.65   11.11
   0  -7  -8  164.39   13.33
   0  -7   8  160.55   13.64
   0  -7  -9   14.27    4.37
   0  -7   9   16.73    4.72
   0  -7  -9   18.17    4.81
   0  -7   9   19.89    5.05
   0   7   9   14.58    4.88
   0  -7  -9   25.19    3.91
   0  -7 -10    9.89    4.04
   0  -7 -10   18.81    5.34
   0  -7  10   13.23    4.32
   0   7  10    9.14    4.32
   0  -7 -10   12.60    3.31
   0  -7  10   16.13    4.39
   0  -7  11  203.71   15.37
   0  -7 -11  160.66   14.93
   0   7  11  190.62   16.08
   0  -7 -11  198.95   12.72
   0  -7  11  177.04   15.35
   0  -7 -12  119.98   12.47
   0   7  12  138.50   13.30
   0  -7 -12  128.77    9.81
   0  -7  12  139.44   13.12
   0  -7 -13   45.54    7.62
   0  -7 -13   37.53    6.16
   0   7  13   46.97    8.03
   0  -7 -13   45.25    5.44
   0  -7  13   50.13    7.99
   0  -7 -14   70.62    9.92
   0  -7 -14   67.59    8.38
   0  -7  14   91.97    9.66
   0   7  14   82.89   10.70
   0  -7 -14   79.26    7.68
   0  -7  14   93.81   10.77
   0  -7  15  116.88   11.53
   0  -7 -15  131.52   11.61
   0  -7 -15  136.32   13.80
   0   7  15  155.82   14.98
   0  -7 -15  120.86   10.36
   0  -7  15  128.46   13.65
   0  -7 -16   10.01    4.77
   0  -7  16   19.96    5.11
   0  -7 -16   12.13    4.41
   0   7  16    9.54    4.88
   0  -7 -16   13.52    3.53
   0  -7  16   17.67    6.04
   0  -7 -17  439.51   25.85
   0  -7 -17  491.53   30.39
   0  -7  17  412.95   25.90
   0   7  17  396.94   29.67
   0  -7 -17  433.77   24.80
   0  -7  17  367.42   28.26
   0   7  18  117.29   14.57
   0  -7  18  123.06   11.34
   0  -7 -18  109.99   10.70
   0  -7  18  130.00   14.31
   0  -7 -19   57.15    7.49
   0  -7  19   63.03    7.78
   0   7  19   52.09   10.15
   0  -7  20   57.99    7.70
   0  -7 -20   70.43    7.99
   0   7  20   59.74   10.36
   0  -7 -21   46.74    6.71
   0   7  21   43.63   10.48
   0  -7  21   53.34    7.34
   0  -7  21   64.56   10.95
   0  -7  22   12.51    4.50
   0   7  22    7.35    5.85
   0  -7 -22    5.92    3.24
   0  -7 -22   11.18    6.03
   0  -7  22   14.54    6.23
   0   7  22   14.26    5.09
   0  -7  23   30.50    5.47
   0   7  23   30.87    9.75
   0  -7 -23   28.52    5.29
   0  -7 -23   23.29    7.69
   0  -7  23   20.88    7.85
   0   7  23   31.45    6.89
   0   7  24   64.73   13.27
   0  -7  24   65.30    7.61
   0  -7 -24   60.61   11.32
   0  -7  24   73.19   12.72
   0   7  24   57.77    8.20
   0   7  24   82.53   10.65
   0   7  25   -2.13    6.46
   0   7  25   16.28    5.68
   0  -7 -25   19.84    7.53
   0  -7  25   16.51    7.30
   0   7  25    8.53    4.53
   0   7  26   40.13   11.72
   0   7  26   52.46    9.08
   0  -7  26   49.12   10.77
   0  -7 -26   50.58   10.46
   0   7  26   51.61    8.27
   0  -7  26   57.68   12.35
   0   7  27   28.10   10.96
   0   7  27   31.35    7.29
   0  -7  27   27.86    9.44
   0  -7 -27   35.07    9.45
   0   7  27   27.04    6.90
   0  -7  27   35.45    9.96
   0   7  28   26.57    7.74
   0  -7  28   40.39   11.47
   0   7  28   29.33   11.25
   0   7  28   52.90    9.06
   0  -7  28   48.27   12.28
   0   7  29  156.39   21.44
   0   7  29  135.03   14.79
   0  -7 -29  146.87   18.25
   0   7  29  155.46   15.23
   0  -7  29  126.54   18.60
   0  -7  29  162.01   20.87
   0   7  30   24.00   10.33
   0  -7 -30   28.28    9.47
   0  -7  30   14.92    8.78
   0  -7  30   36.84   11.81
   0   7  31    5.58    8.39
   0  -7  31   10.27    8.04
   0  -7 -31   -2.25    8.11
   0  -7  31    2.59    7.00
   0   8   0  821.65   42.64
   0  -8   0  764.02   37.94
   0  -8   0  692.15   41.52
   0   8  -1    1.96    3.25
   0  -8   1    7.16    2.66
   0  -8  -1   -0.96    1.64
   0  -8   1    9.71    4.73
   0  -8   1    5.93    4.07
   0  -8  -1    3.92    3.50
   0  -8  -2  112.30   11.48
   0  -8   2   97.38   10.95
   0   8  -2  103.70   10.86
   0  -8  -2   99.55    8.24
   0  -8   2  103.21   10.81
   0  -8   2  109.28    8.44
   0  -8   3   94.84   10.83
   0  -8  -3  107.00   10.93
   0  -8   3  100.60   10.89
   0  -8   3  110.05    8.55
   0   8  -3  101.05   10.95
   0  -8  -4   60.10    8.29
   0  -8   4   66.21    8.79
   0   8  -4   76.58    9.26
   0  -8   4   58.91    8.75
   0  -8   4   56.53    6.08
   0  -8   5  659.02   36.91
   0  -8  -5  611.42   35.81
   0   8  -5  608.82   36.77
   0   8  -5  637.71   33.05
   0  -8   5  657.47   36.93
   0  -8   5  592.64   32.47
   0   8  -6  445.47   27.94
   0   8  -6  390.56   23.44
   0  -8   6  415.09   27.04
   0  -8   6  407.03   26.53
   0  -8  -6  420.86   26.27
   0  -8   7    1.02    3.85
   0  -8  -7    1.92    3.19
   0   8  -7    2.32    4.00
   0   8  -7    6.09    2.99
   0  -8   7    1.10    3.37
   0  -8  -7    2.68    2.52
   0   8   8   63.69    8.81
   0   8  -8   66.72    7.60
   0  -8   8   68.36    9.54
   0  -8  -8   72.92    6.99
   0  -8   8   76.60    9.44
   0  -8  -8   77.81    9.20
   0   8   9  753.75   44.54
   0  -8   9  861.73   46.41
   0  -8  -9  814.20   40.40
   0  -8  -9  788.19   44.60
   0  -8  -9  757.75   43.44
   0  -8   9  820.35   44.64
   0   8  10   25.83    6.51
   0  -8 -10   35.27    6.79
   0  -8 -10   32.52    6.30
   0  -8  10   25.62    5.89
   0  -8  10   34.18    7.49
   0  -8 -10   34.01    4.65
   0  -8 -11  347.09   25.23
   0  -8  11  383.45   24.71
   0   8  11  358.22   25.38
   0  -8 -11  372.58   21.12
   0  -8  11  363.46   24.86
   0  -8 -12    1.18    3.91
   0  -8  12   -1.12    3.99
   0   8  12   -1.22    4.34
   0  -8 -12   -0.58    2.26
   0  -8 -13   -1.22    3.88
   0  -8 -13    5.69    3.58
   0   8  13   -1.27    4.22
   0  -8 -13    5.95    2.78
   0  -8  13   -1.18    3.58
   0  -8 -14   11.38    4.09
   0  -8  14   11.25    4.41
   0  -8 -14    2.53    4.04
   0   8  14   11.99    5.49
   0  -8 -14    9.25    3.11
   0  -8  14    8.59    5.17
   0  -8 -15   18.93    5.04
   0  -8  15   18.39    5.27
   0  -8 -15   22.34    6.66
   0   8  15   20.90    6.46
   0  -8 -15   16.23    3.82
   0  -8  15   29.44    7.00
   0  -8 -16  111.87   12.89
   0  -8 -16  100.93   10.67
   0  -8  16  104.81   11.07
   0  -8 -16   92.09    8.86
   0   8  16   89.04   12.46
   0  -8 -17   64.86   10.26
   0  -8  17   57.61    8.34
   0  -8 -17   61.04    8.26
   0  -8 -17   57.39    6.93
   0   8  17   51.86    9.53
   0  -8 -18   13.18    5.71
   0  -8  18   10.03    4.68
   0  -8 -18    8.41    4.10
   0   8  18    9.58    5.50
   0  -8 -19    1.86    3.39
   0  -8  19    2.98    3.94
   0   8  19   -1.67    4.84
   0  -8 -20   27.82    5.83
   0  -8  20   23.66    5.99
   0   8  20   27.94    8.24
   0  -8  21    2.91    3.63
   0   8  21    1.83    5.03
   0  -8 -21    3.67    3.81
   0  -8  21    1.86    5.38
   0  -8 -22   46.78    7.25
   0   8  22   42.33   10.17
   0  -8  22   53.12    7.57
   0  -8  22   40.60    9.57
   0   8  23   58.46   12.05
   0  -8 -23   64.29    8.17
   0  -8  23   58.62    8.00
   0   8  23   53.96    9.41
   0  -8  23   44.14   10.22
   0  -8 -23   38.99    9.99
   0  -8  23   62.39   11.58
   0  -8 -24    5.06    3.56
   0   8  24   -2.11    6.94
   0  -8  24    2.65    3.18
   0   8  24   -1.37    4.49
   0  -8  24    5.79    6.81
   0  -8 -24    5.52    5.30
   0  -8  24    2.09    5.73
   0  -8  25  248.32   18.26
   0   8  25  278.54   22.41
   0  -8  25  298.51   26.51
   0   8  25  245.75   26.36
   0  -8 -25  272.81   25.11
   0  -8  25  296.34   27.18
   0   8  26   30.10   10.14
   0   8  26   19.80    6.67
   0  -8  26    6.32    7.44
   0  -8 -26    9.92    6.77
   0  -8  26    9.06    7.16
   0   8  27    7.26    7.96
   0   8  27   12.96    6.24
   0  -8  27    6.61    8.01
   0  -8 -27   20.58    7.71
   0  -8  27    4.69    6.75
   0   8  28    2.54    6.92
   0   8  28    1.47    6.19
   0  -8  28    4.60    7.23
   0  -8 -28    6.40    6.69
   0  -8  28    7.27    7.93
   0   8  29   -2.64    8.65
   0   8  29    2.98    4.63
   0  -8 -29    2.21    6.32
   0  -8  29   -5.03    7.19
   0  -8  29    2.41    6.89
   0   8  30   11.06    9.12
   0  -8 -30   50.35   10.98
   0  -8  30   20.86    9.21
   0  -8  30   40.23   11.42
   0  -9   0    7.88    4.27
   0  -9   0    1.06    1.88
   0   9  -1   98.62   10.89
   0  -9  -1   87.84    7.69
   0  -9   1   91.57   10.89
   0  -9  -1   85.18   10.71
   0  -9   1   80.13    7.40
   0  -9   2   78.36   10.38
   0  -9  -2   80.37   10.63
   0   9  -2   86.51   10.55
   0  -9  -2   88.12    7.89
   0  -9   2   97.25   11.18
   0  -9   2  104.60    8.30
   0  -9  -3  246.91   19.22
   0  -9   3  243.02   19.09
   0   9  -3  235.21   18.74
   0  -9  -3  230.25   14.84
   0  -9   3  185.54   17.59
   0  -9   3  257.40   15.37
   0  -9  -4  286.11   21.54
   0  -9   4  290.20   21.88
   0  -9   4  295.12   21.98
   0  -9   4  286.48   17.97
   0   9  -4  341.80   23.08
   0  -9  -5   48.64    7.90
   0  -9   5   56.48    8.81
   0   9  -5   50.86    8.54
   0  -9   5   53.81    8.40
   0  -9   5   42.75    5.69
   0   9  -6   31.15    6.82
   0   9  -6   11.11    3.50
   0  -9   6   16.75    5.77
   0  -9   6   24.37    6.62
   0  -9  -6   17.68    5.52
   0   9  -7  328.17   23.67
   0   9  -7  290.78   19.21
   0  -9   7  310.85   23.06
   0  -9   7  271.77   21.71
   0  -9  -7  331.68   22.71
   0   9   8  445.25   29.80
   0   9  -8  482.33   31.50
   0  -9   8  444.45   30.49
   0  -9  -8  497.55   26.29
   0  -9   8  476.48   30.47
   0  -9  -8  438.97   29.54
   0   9   9  545.68   33.89
   0  -9   9  569.80   34.97
   0  -9  -9  523.09   28.87
   0  -9   9  561.61   33.81
   0  -9  -9  493.39   32.71
   0  -9  -9  533.15   32.92
   0   9  10  125.16   13.57
   0  -9  10  130.16   14.48
   0  -9 -10  145.35   10.93
   0  -9 -10  135.67   13.39
   0  -9 -10  138.92   14.16
   0  -9  10  136.16   13.77
   0   9  11   -1.28    3.73
   0  -9  11    6.93    4.59
   0  -9 -11    2.48    2.56
   0  -9 -11    8.80    5.89
   0  -9  11    8.22    5.05
   0   9  12    1.33    3.87
   0  -9  12    2.86    4.55
   0  -9 -12    0.62    2.68
   0  -9 -12    1.30    4.13
   0   9  13  133.11   14.71
   0  -9  13  142.09   15.53
   0  -9 -13  136.38   10.75
   0  -9 -13  151.63   15.24
   0  -9 -13  140.41   13.60
   0  -9 -14  120.54   13.82
   0  -9  14  134.14   13.64
   0  -9 -14   95.70   11.48
   0  -9 -14  126.41    9.89
   0   9  14   99.33   13.21
   0  -9 -15  147.75   13.85
   0  -9  15  129.26   13.89
   0  -9 -15  114.22   14.08
   0  -9 -16   16.26    5.08
   0  -9  16   26.98    6.54
   0  -9 -16    5.91    4.93
   0  -9 -16   14.59    3.77
   0   9  16   12.54    5.96
   0  -9  17   -2.33    4.52
   0  -9 -17   -1.08    3.68
   0  -9 -17   -1.53    4.43
   0  -9 -17   -2.16    2.79
   0   9  17   -1.64    5.41
   0   9  18   73.26   11.92
   0  -9  18   76.55   10.21
   0  -9 -18   64.83   11.03
   0  -9 -18   78.69    9.86
   0   9  19  279.16   24.88
   0  -9 -19  276.25   20.83
   0  -9  19  304.07   21.86
   0  -9 -19  252.19   23.26
   0  -9  19  297.59   24.41
   0   9  20   33.35    8.75
   0  -9 -20   35.42    6.89
   0  -9  20   26.38    6.81
   0  -9  20   30.18    8.50
   0   9  21  119.79   15.93
   0  -9  21   82.12   13.80
   0  -9  21  122.70   12.72
   0  -9 -21  108.72   11.85
   0  -9  22   -1.82    5.76
   0  -9  22    6.71    4.53
   0  -9 -22    6.31    4.26
   0   9  22    8.08    6.12
   0  -9  22    8.23    6.77
   0  -9 -23    5.18    3.74
   0  -9  23    2.19    4.19
   0   9  23   -2.12    6.69
   0   9  23    2.99    5.08
   0  -9  23   -1.90    6.48
   0  -9 -23   13.16    7.26
   0  -9  23    2.14    5.51
   0  -9  24   -5.28    4.46
   0  -9 -24   -2.01    4.04
   0   9  24   -2.21    7.81
   0   9  24    4.56    5.34
   0  -9  24    1.98    7.66
   0  -9 -24   -1.96    6.17
   0  -9  24    2.22    4.94
   0  -9  25   97.11   10.65
   0  -9 -25   85.04   10.05
   0   9  25   84.86   12.72
   0  -9  25  111.77   16.44
   0  -9 -25  101.42   15.16
   0  -9  25  122.22   17.74
   0   9  26   60.45   13.86
   0   9  26   78.26   11.49
   0  -9 -26   54.53   11.77
   0  -9  26   64.74   13.20
   0   9  27    2.52    6.49
   0   9  27   -1.59    4.52
   0  -9  27    2.26    5.78
   0  -9 -27    2.18    6.23
   0  -9  27    2.48    7.46
   0   9  28   -2.64    8.31
   0   9  28   -1.61    5.61
   0  -9  28   -7.05    9.74
   0  -9 -28    4.51    7.34
   0  -9  28   -2.56    6.56
   0   9  29   27.52   11.27
   0   9  29   39.38    8.72
   0  -9 -29   46.60   12.71
   0  -9  29   42.31   11.57
   0  -9  29   26.96   12.43
   0 -10   0   58.74    9.30
   0 -10   0   39.99    5.38
   0  10  -1  165.20   15.79
   0 -10  -1  201.29   12.94
   0 -10  -1  147.52   15.74
   0 -10   1  182.13   16.94
   0 -10   1  170.38   12.27
   0 -10   2   72.15   10.42
   0 -10  -2   51.94    8.98
   0  10  -2   63.62    9.54
   0 -10  -2   57.14    6.57
   0 -10   2   44.04    8.23
   0 -10   2   55.02    6.22
   0 -10   3  535.90   34.77
   0 -10  -3  470.86   33.28
   0  10  -3  580.32   35.32
   0 -10  -3  567.89   29.66
   0 -10   3  517.29   34.39
   0 -10   3  554.20   29.57
   0 -10   4   24.71    7.10
   0 -10  -4   45.30    8.53
   0  10  -4   35.63    7.60
   0 -10  -4   43.45    5.60
   0 -10   4   51.59    8.90
   0 -10   4   45.37    5.77
   0 -10   5  129.53   13.58
   0  10  -5  121.56   13.67
   0 -10   5  117.70   13.51
   0 -10  -5  111.70   13.00
   0 -10  -6  232.85   11.98
   0 -10   6  262.76   20.71
   0  10  -6  266.12   21.49
   0 -10   6  260.22   20.68
   0 -10  -6  232.82   19.79
   0 -10   7    6.81    4.71
   0  10  -7   19.86    6.27
   0 -10  -7    9.98    5.02
   0 -10   7   11.87    5.57
   0  10  -8   90.45   12.36
   0 -10  -8   95.87   11.88
   0 -10   8  118.00   13.18
   0 -10   8  105.97   12.94
   0 -10  -8   99.13    9.16
   0  10   9  277.87   21.88
   0  10  -9  255.61   22.09
   0 -10  -9  233.41   20.34
   0 -10   9  314.73   22.73
   0 -10   9  274.76   22.52
   0 -10  -9  274.96   17.61
   0  10  10   99.60   12.00
   0  10 -10   71.26   11.30
   0 -10  10  102.93   12.93
   0 -10 -10   73.82    7.77
   0 -10 -10   63.17    9.80
   0 -10 -10   98.16   11.84
   0 -10  10   70.48   10.58
   0  10  11  142.13   15.49
   0 -10  11  158.88   16.68
   0 -10 -11  165.86   12.07
   0 -10 -11  127.46   14.54
   0 -10  11  154.50   15.63
   0  10  12  251.46   21.33
   0 -10  12  255.56   22.21
   0 -10 -12  245.05   16.32
   0 -10 -12  239.27   20.77
   0  10  13   -1.51    5.53
   0 -10  13    3.22    4.67
   0 -10 -13    6.06    3.06
   0 -10 -13    3.70    4.23
   0 -10 -13   -1.47    4.26
   0  10  14    3.13    4.76
   0 -10  14    4.98    4.82
   0 -10 -14    4.72    2.95
   0 -10 -14    7.40    5.05
   0 -10  14    8.02    5.33
   0 -10 -14    3.03    4.17
   0  10  15  123.10   15.23
   0 -10  15  131.85   16.19
   0 -10 -15  140.51   11.12
   0 -10  15  151.03   15.51
   0 -10 -15  132.54   15.50
   0 -10 -15  156.50   14.97
   0  10  16    1.69    5.12
   0 -10 -16   -2.46    4.63
   0 -10  16   -1.33    4.55
   0 -10 -16    1.61    4.16
   0 -10  16    1.77    4.86
   0 -10 -16    0.70    2.94
   0  10  17  177.07   18.92
   0 -10 -17  162.04   15.91
   0 -10 -17  162.11   18.03
   0 -10  17  194.21   17.45
   0 -10  17  179.67   18.23
   0  10  18  138.30   17.30
   0 -10  18  199.87   17.22
   0 -10 -18  141.00   14.99
   0 -10 -18  170.51   18.00
   0 -10  18  136.56   16.07
   0  10  19   32.18    9.15
   0 -10  19   43.97    9.02
   0 -10 -19   30.57    7.04
   0 -10  19   42.12    8.37
   0 -10 -19   45.79   10.18
   0  10  20   88.67   14.02
   0 -10  20   80.07   10.93
   0 -10 -20   71.15   12.37
   0 -10 -20   67.33   10.08
   0 -10  20   89.79   12.99
   0  10  21  250.65   24.12
   0 -10 -21  216.04   18.90
   0 -10  21  223.26   19.37
   0 -10  22   15.45    5.89
   0 -10 -22   36.24    7.12
   0  10  22   19.23    8.98
   0 -10  22   26.23    8.49
   0 -10  22    7.63    7.62
   0 -10 -23  162.29   15.61
   0 -10  23  183.77   16.90
   0 -10  23  152.90   19.78
   0  10  23  193.76   22.16
   0 -10 -24   99.01   11.40
   0 -10  24  100.63   12.01
   0  10  24   78.98   15.70
   0 -10 -24   89.25   14.50
   0 -10  24   98.63   15.97
   0  10  24  107.48   14.41
   0 -10  25   -2.40    5.27
   0  10  25    2.43    6.25
   0  10  25    5.11    5.33
   0 -10 -25    2.16    6.78
   0 -10  25    4.87    7.96
   0  10  26    7.59    8.60
   0  10  26   13.82    6.43
   0 -10  26    6.71    8.36
   0 -10 -26   15.61    7.57
   0 -10  26    2.53    7.25
   0  10  27   -2.64    6.34
   0  10  27   -1.75    4.72
   0 -10  27    2.33    7.29
   0 -10 -27    4.60    6.90
   0 -10  27   -5.23    8.86
   0  10  28   22.01   10.89
   0  10  28   21.25    7.65
   0 -10 -28   14.30    8.64
   0 -10  28   35.09   11.46
   0 -10  28    2.42    8.77
   0 -11   0   -0.64    2.34
   0 -11   0   -1.43    6.04
   0 -11  -1  677.19   39.95
   0 -11   1  734.86   46.40
   0 -11  -1  751.64   46.53
   0  11  -2   24.00    6.83
   0 -11  -2   24.25    4.72
   0 -11   2   26.05    7.72
   0 -11  -2   19.93    6.63
   0 -11   2   29.35    4.78
   0  11  -3  158.94   15.93
   0 -11  -3  130.66   10.93
   0 -11   3  154.91   15.71
   0 -11  -3  123.29   14.89
   0 -11   3  135.08   15.14
   0 -11   4  318.15   26.18
   0 -11  -4  340.42   26.22
   0  11  -4  354.83   26.68
   0 -11  -4  348.85   21.28
   0 -11   4  398.78   27.59
   0 -11   4  346.12   21.21
   0  11  -5  295.84   24.12
   0 -11  -5  298.59   23.71
   0 -11   5  277.18   23.79
   0 -11   5  296.33   23.80
   0 -11   5  308.35   19.31
   0 -11   6   87.40   12.05
   0  11  -6   67.11   10.96
   0 -11  -6   61.74   10.94
   0 -11   6   76.55   11.59
   0  11  -7  236.07   12.28
   0 -11   7  241.81   12.61
   0 -11   7  277.25   22.38
   0  11  -7  321.25   24.20
   0 -11   7  260.37   21.77
   0 -11  -7  298.24   22.64
   0 -11   8  147.43   16.08
   0  11  -8  161.34   17.01
   0 -11  -8  147.98   15.54
   0 -11   8  121.77   15.02
   0  11   9    1.45    4.78
   0  11  -9    1.64    5.22
   0 -11   9   -1.49    6.41
   0 -11  -9   -1.39    4.42
   0 -11   9    1.57    5.19
   0 -11  -9    2.30    3.06
   0  11  10   12.01    6.18
   0  11 -10   20.17    7.26
   0 -11 -10    6.96    5.13
   0 -11 -10    5.92    5.63
   0 -11  10   10.46    5.83
   0 -11  10   27.35    8.37
   0 -11 -10   14.97    4.20
   0  11  11  352.38   27.58
   0  11 -11  343.76   28.12
   0 -11 -11  340.68   26.87
   0 -11  11  343.17   27.80
   0 -11 -11  384.52   22.21
   0  11  12    9.54    5.65
   0  11 -12    8.93    6.35
   0 -11 -12    6.24    4.30
   0 -11  12   -3.39    6.22
   0 -11 -12   13.12    3.96
   0  11  13   -1.64    4.25
   0  11 -13    1.85    4.79
   0 -11  13    1.74    4.23
   0 -11 -13    1.43    2.69
   0 -11 -13    6.41    5.08
   0 -11  13   -1.50    4.76
   0 -11 -13    5.55    4.75
   0  11  14    3.39    5.15
   0 -11  14    8.96    6.77
   0 -11 -14    2.85    2.84
   0 -11 -14    6.94    5.07
   0 -11 -14    9.88    5.65
   0 -11  14   12.03    6.15
   0  11  15   -1.75    5.56
   0 -11  15   -1.85    5.60
   0 -11 -15    2.14    3.02
   0 -11 -15    4.15    4.89
   0 -11  15    1.50    5.14
   0 -11 -15    6.77    6.38
   0  11  16  185.25   19.77
   0 -11  16  177.00   20.19
   0 -11 -16  173.44   13.38
   0 -11 -16  206.93   20.10
   0 -11  16  181.94   18.01
   0 -11 -16  189.56   17.69
   0 -11  17   39.24   10.42
   0  11  17   32.03    9.24
   0 -11 -17   53.75   10.47
   0 -11  17   31.47    7.98
   0 -11 -17   27.66    7.28
   0 -11  18   40.44   10.18
   0  11  18   29.32    8.83
   0 -11 -18   22.06    6.85
   0 -11  18   17.94    7.03
   0 -11 -18   37.00    9.02
   0 -11  19   87.71   14.76
   0  11  19   91.05   14.09
   0 -11  19   69.95   11.61
   0 -11 -19   71.71   10.96
   0 -11 -19   60.89   12.22
   0 -11  20  273.99   26.82
   0  11  20  271.76   26.41
   0 -11 -20  305.87   26.65
   0 -11  20  306.09   24.09
   0 -11 -20  256.99   22.26
   0 -11  21   64.55   13.29
   0 -11 -21   67.57   10.28
   0 -11  21   54.77   10.40
   0 -11  21   72.62   13.63
   0  11  21   63.45   12.77
   0 -11 -22   36.99    8.36
   0 -11  22   42.52    8.93
   0 -11  22   27.86   10.68
   0  11  22   47.57   11.61
   0 -11  22   33.76   10.17
   0 -11 -23   -1.36    4.57
   0 -11  23    1.45    3.91
   0 -11  23    4.80    6.17
   0 -11  23   -2.06    5.91
   0  11  23    2.35    7.10
   0 -11 -24    7.98    5.07
   0  11  24   -2.46    6.32
   0 -11  24   21.28    6.98
   0 -11  24    2.14    8.01
   0 -11  24    7.46    8.14
   0  11  25   48.55   12.33
   0 -11  25   67.72   10.46
   0  11  25   78.69   12.69
   0 -11  25   35.65   12.53
   0 -11 -25   66.33   13.36
   0 -11  25   56.67   13.04
   0  11  26   15.94   10.24
   0  11  26    9.49    6.86
   0 -11 -26   16.56    8.03
   0 -11  26   21.34    9.97
   0 -11  26   20.83   10.26
   0 -12   0   73.48   12.08
   0 -12  -1   31.82    9.02
   0 -12   1   38.50    8.97
   0 -12   2   42.37    5.90
   0 -12   2   20.95    7.52
   0 -12  -2   22.19    7.68
   0  12  -3  507.14   36.41
   0 -12  -3  527.68   36.74
   0 -12   3  545.47   37.36
   0 -12   3  593.52   31.17
   0 -12  -4  179.54   18.46
   0 -12   4  180.51   18.70
   0  12  -4  211.35   19.91
   0 -12  -4  193.48   14.16
   0 -12   4  194.52   18.82
   0 -12   4  180.35   13.97
   0  12  -5   39.70    9.58
   0 -12  -5   31.95    5.62
   0 -12   5   33.92    8.24
   0 -12  -5   40.79    9.65
   0 -12   5   19.59    7.90
   0  12  -6   21.90    7.31
   0 -12  -6   21.98    4.72
   0 -12   6   18.01    7.57
   0 -12   6   24.60    7.87
   0 -12  -6   23.47    7.38
   0 -12   7   -1.66    5.29
   0  12  -7   -3.43    5.67
   0 -12   7   -1.65    5.23
   0 -12  -7   -3.12    6.07
   0 -12   8    6.76    6.01
   0  12  -8    7.00    5.80
   0 -12   8    9.93    6.26
   0 -12  -8   14.02    6.23
   0  12  -9  332.35   27.05
   0 -12  -9  328.02   25.43
   0 -12   9  335.71   26.43
   0 -12   9  323.54   26.24
   0 -12  -9  276.45   15.15
   0  12   9  331.22   25.69
   0  12 -10   29.29    8.59
   0 -12  10   11.68    5.76
   0 -12 -10   16.27    6.87
   0 -12  10   15.82    7.41
   0  12  10   16.43    6.59
   0  12 -11  124.21   16.15
   0 -12 -11  113.36   14.68
   0 -12  11  116.68   15.40
   0  12  11  137.06   16.25
   0  12 -12  102.02   14.76
   0 -12 -12  114.59   14.79
   0 -12 -12  100.83   13.70
   0 -12  12  143.49   16.91
   0  12  12  116.31   14.98
   0  12 -13    3.95    5.74
   0 -12 -13   10.85    5.67
   0 -12  13   11.75    6.69
   0 -12 -13   12.26    6.22
   0 -12  13   11.32    6.92
   0  12  13    5.36    6.54
   0  12 -14    2.04    5.60
   0 -12  14   -3.36    5.94
   0 -12 -14   -1.55    4.68
   0 -12 -14   -1.80    5.69
   0  12  14    1.84    5.05
   0  12 -15   14.75    7.48
   0 -12  15    5.97    6.83
   0  12  15    5.70    5.51
   0 -12 -15   22.09    7.54
   0 -12  15    8.40    5.54
   0 -12 -15   20.13    7.34
   0 -12  16   26.60    9.60
   0  12  16   25.50    8.29
   0 -12 -16   24.55    7.99
   0 -12 -16   24.72    7.91
   0 -12  16   33.59    8.99
   0 -12  17  117.82   16.80
   0  12  17  121.80   16.37
   0 -12 -17  117.35   14.45
   0 -12 -17  102.82   14.90
   0 -12  17  140.95   16.35
   0 -12  18   90.91   14.97
   0  12  18   71.41   13.36
   0 -12  18   90.24   13.30
   0 -12 -18   89.49   12.66
   0 -12 -18   75.74   13.37
   0 -12  19    2.23    6.74
   0  12  19    4.34    7.39
   0 -12  19   -1.67    5.66
   0 -12 -19    1.54    5.77
   0 -12 -19   10.23    7.45
   0 -12  20   -2.30    6.27
   0  12  20   -2.24    7.91
   0 -12  20    1.67    6.40
   0 -12 -20    8.44    6.65
   0 -12 -20   -1.55    5.76
   0 -12  21   21.32    8.65
   0  12  21    9.33    6.75
   0 -12  21   14.94    7.22
   0 -12 -21   21.63    7.14
   0  12  22    4.82    7.27
   0 -12  22    2.44    7.01
   0 -12  22    2.46    8.06
   0 -12 -22   12.29    6.49
   0 -12  22    8.24    6.12
   0 -12 -23   15.25    6.72
   0 -12  23    3.26    5.87
   0 -12  23   17.81   10.32
   0  12  23    9.99    7.18
   0 -12  24   26.32   10.40
   0 -12 -24   18.11    6.51
   0 -12  24   14.45    6.63
   0  12  24    7.77    8.50
   0  12  25    2.05    6.68
   0 -12  25   13.61    9.21
   0 -12  25    9.38    5.93
   0  12  25   13.49    8.47
   0 -13   0    4.39    3.04
   0 -13   0   -5.32    6.69
   0 -13  -1  123.16   10.72
   0 -13   1  148.73   11.46
   0 -13   1  113.86   15.28
   0 -13  -1  107.66   15.00
   0 -13  -2   54.31    6.83
   0 -13   2   46.58    6.59
   0 -13   2   73.19   12.13
   0 -13  -2   49.20   10.06
   0 -13  -3    3.79    3.01
   0 -13   3   12.55    6.58
   0 -13  -3   19.26    7.53
   0 -13   3    9.20    3.69
   0  13  -4   71.08   12.05
   0 -13  -4   73.29    8.02
   0 -13  -4   62.85   11.30
   0 -13   4   37.83    9.58
   0  13  -5    5.45    5.52
   0 -13  -5    4.02    3.26
   0 -13   5   -5.43    7.41
   0 -13  -5    5.22    5.29
   0  13  -6   -1.86    6.36
   0 -13  -6    0.83    3.20
   0 -13   6    5.41    5.23
   0 -13   6    7.27    6.00
   0 -13  -6   12.15    6.93
   0  13  -7   73.36   12.45
   0 -13  -7   70.59    8.38
   0 -13   7   73.16   12.58
   0 -13  -7   67.56   12.05
   0 -13   7   63.92   12.10
   0 -13   8   -1.83    6.05
   0 -13  -8   -1.73    6.89
   0  13  -8    5.74    5.54
   0 -13  -8   -0.89    3.13
   0 -13   8    1.86    5.89
   0  13   8   -1.71    6.05
   0  13  -9  109.14   15.61
   0 -13   9  101.42   14.64
   0 -13  -9  101.91   14.52
   0 -13  -9  108.05   14.91
   0 -13   9  132.00   16.47
   0  13   9  117.17   15.11
   0  13 -10   59.85   11.97
   0 -13  10   79.65   13.25
   0 -13 -10   71.37   11.83
   0 -13  10   63.33   12.31
   0 -13  10   54.24    4.40
   0  13  10   72.22   12.39
   0  13 -11   20.35    8.38
   0 -13 -11   21.90    8.06
   0 -13  11   29.34    8.81
   0  13  11   16.65    7.98
   0  13 -12  166.65   19.43
   0 -13 -12  146.31   17.46
   0 -13 -12  188.04   19.67
   0 -13  12  143.79   18.65
   0  13  12  172.27   19.56
   0  13 -13  173.21   20.30
   0 -13 -13  152.66   18.63
   0 -13 -13  189.41   19.54
   0 -13  13  206.97   21.18
   0 -13  13  175.60   20.73
   0  13  13  204.00   21.17
   0  13 -14    4.39    6.65
   0 -13 -14    3.44    6.27
   0 -13 -14    7.82    6.91
   0 -13  14    1.87    6.58
   0 -13  14    6.27    6.61
   0  13  14    8.00    7.07
   0  13 -15   -2.24    6.14
   0 -13 -15    5.99    5.76
   0 -13  15    9.33    7.20
   0 -13 -15    1.72    5.41
   0 -13  15   -2.14    5.86
   0  13  15   -2.06    7.01
   0  13 -16    2.31    6.98
   0 -13  16   -1.87    6.11
   0 -13 -16   -3.43    5.82
   0 -13 -16    4.09    7.46
   0 -13  16    2.20    5.30
   0  13  16   14.81    7.95
   0  13 -17    2.38    6.87
   0 -13 -17   -1.71    5.15
   0 -13 -17    8.38    6.33
   0 -13  17    7.45    6.09
   0 -13  17    2.26    6.82
   0  13  17    2.18    5.97
   0  13 -18    4.92    6.72
   0 -13 -18    1.71    6.77
   0 -13  18    1.86    5.32
   0 -13 -18   10.78    7.08
   0 -13  18    2.32    6.33
   0  13  18   18.08    8.73
   0  13 -19   30.45   10.35
   0 -13  19   16.66    8.41
   0  13  19   16.34    9.27
   0 -13 -19    5.16    5.64
   0 -13  19   16.73    6.96
   0 -13 -19   19.90    8.55
   0 -13  20   -4.90    7.70
   0  13  20    2.41    7.57
   0 -13 -20   -1.72    6.40
   0 -13 -20   -2.27    6.17
   0 -13  20    1.86    6.27
   0 -13  21   60.37   13.65
   0 -13 -21   44.60   10.20
   0 -13  21   38.84   10.46
   0  13  21   42.24   11.88
   0 -13 -22    1.71    5.75
   0 -13  22    5.50    6.59
   0 -13  22   13.06    8.52
   0  13  22   -2.56    9.29
   0 -13  23   -3.64    7.10
   0 -13 -23    1.70    6.27
   0 -13  23    2.70    7.70
   0  13  23    2.66    7.61
   0 -14   0   63.13    7.36
   0 -14   0   37.16   10.41
   0 -14  -1   27.63    5.18
   0 -14   1   31.06    5.33
   0 -14  -1   23.38    8.81
   0 -14   1   19.64    7.92
   0 -14  -2   58.00    7.15
   0 -14   2   50.40    6.87
   0 -14  -2   69.90   12.54
   0 -14   2   45.36   10.48
   0 -14  -3   36.31    5.98
   0 -14  -3   32.90    9.18
   0 -14   3   53.48   11.29
   0 -14  -4    9.70    4.34
   0 -14  -4    5.79    5.87
   0  14  -5   11.84    7.44
   0 -14  -5    2.50    3.53
   0 -14  -5   -1.92    6.81
   0 -14   5   -2.00    6.83
   0  14  -6   80.55   13.44
   0 -14  -6   77.79    8.87
   0 -14  -6   80.64   13.43
   0 -14   6   62.25   12.89
   0  14  -7   10.28    7.31
   0 -14  -7   22.48    5.29
   0 -14   7   12.02    6.37
   0 -14  -7    9.58    7.65
   0 -14   7   12.10    6.92
   0  14  -8   62.75   12.31
   0 -14  -8   56.85    7.63
   0 -14   8   42.66   10.59
   0 -14   8   36.48   10.39
   0 -14  -8   61.21   11.55
   0  14  -9   -8.50    6.73
   0 -14  -9    2.91    4.00
   0 -14   9    2.06    6.53
   0 -14  -9    1.91    6.03
   0 -14   9   -2.03    6.69
   0 -14  -9   -1.91    5.52
   0  14 -10   23.76    8.90
   0 -14 -10   32.27    6.66
   0 -14  10   23.04    8.42
   0 -14  10   16.36    7.78
   0 -14 -10   42.99   10.16
   0  14 -11   41.92   10.52
   0 -14 -11   17.95    7.58
   0 -14  11   14.91    7.35
   0  14  11   36.33    9.96
   0  14 -12   33.70    9.70
   0 -14 -12   30.47    9.54
   0 -14 -12   22.83    8.40
   0 -14  12   30.36    9.16
   0  14  12   30.93    9.84
   0  14 -13    2.30    7.27
   0 -14  13   12.36    7.72
   0 -14 -13    1.90    5.46
   0 -14 -13    6.22    7.56
   0 -14  13    4.43    6.69
   0  14  13    2.11    6.08
   0  14 -14   -4.71    8.04
   0 -14 -14    4.25    5.47
   0 -14 -14    1.90    5.72
   0 -14  14    2.06    6.75
   0 -14  14    2.26    6.51
   0  14  14    2.17    5.58
   0  14 -15   -2.42    6.97
   0 -14 -15   -3.79    6.43
   0 -14 -15   -4.33    7.11
   0 -14  15   -2.06    7.00
   0 -14  15   -2.31    5.95
   0  14  15    2.22    6.07
   0  14 -16  108.79   17.29
   0 -14 -16  117.35   17.09
   0 -14  16   92.67   14.91
   0 -14 -16   90.93   14.45
   0 -14  16   99.17   16.42
   0  14  16  114.24   16.96
   0  14 -17   45.60   12.79
   0 -14 -17   49.28   10.64
   0 -14  17   51.42   11.95
   0 -14 -17   63.59   12.89
   0 -14  17   31.42   10.28
   0  14  17   51.86   12.10
   0  14 -18   36.36   11.70
   0 -14  18   41.15   10.99
   0 -14 -18   55.83   12.80
   0 -14 -18   38.00   10.45
   0 -14  18   29.72   10.47
   0  14  18   53.43   12.79
   0  14 -19   98.91   18.62
   0 -14  19  117.29   16.53
   0 -14 -19  133.25   18.33
   0 -14 -19  131.35   17.13
   0 -14  19  106.74   17.92
   0  14  19  142.61   19.59
   0  14 -20   -2.75    7.90
   0 -14 -20   -2.43    7.95
   0 -14  20    2.05    6.92
   0 -14 -20    1.90    5.41
   0 -14  20   -5.21    9.15
   0  14  20    2.57    8.72
   0  14 -21    2.84    7.72
   0 -14  21   -2.67    7.26
   0 -14 -21    1.90    5.39
   0 -14  21   -8.17    9.17
   0  14  21    2.66    6.81
   0 -15   0    2.38    2.85
   0 -15   0   -2.15    7.09
   0 -15   1    0.80    3.05
   0 -15  -1    3.95    3.76
   0 -15   1   -2.16    6.24
   0 -15  -1    2.15    7.33
   0 -15  -2  145.06   12.03
   0 -15  -2  111.20   16.89
   0 -15   2  158.48   19.58
   0 -15  -3    9.62    4.62
   0 -15   3    4.36    7.18
   0 -15  -3    8.53    6.46
   0 -15  -4   23.04    5.07
   0 -15  -4   12.75    7.30
   0 -15   4   13.14    7.52
   0 -15  -5    3.39    3.64
   0 -15   5    2.20    6.35
   0 -15  -5   -4.24    7.23
   0  15  -6    6.54    7.17
   0 -15  -6    2.62    3.60
   0 -15  -6   -2.11    6.39
   0 -15   6   -2.21    6.97
   0  15  -7    2.22    6.72
   0 -15  -7    0.91    3.57
   0 -15  -7    4.22    8.60
   0 -15   7    2.22    6.39
   0  15  -8  308.36   28.62
   0 -15  -8  289.97   20.18
   0 -15   8  309.54   28.40
   0 -15  -8  254.64   25.71
   0 -15  -8  256.82   26.26
   0  15  -9    2.32    7.31
   0 -15  -9    2.98    3.78
   0 -15   9    6.74    6.48
   0 -15  -9    2.10    5.74
   0 -15   9   -6.71   10.18
   0 -15  -9   10.47    7.14
   0  15 -10    4.69    6.05
   0 -15 -10    9.30    4.36
   0 -15  10    6.84    6.24
   0 -15  10    2.24    6.78
   0 -15 -10   12.82    6.75
   0  15 -11   14.35    8.45
   0 -15 -11   10.77    4.93
   0 -15  11    4.64    6.35
   0 -15 -11    4.34    6.57
   0 -15  12    4.72    6.46
   0 -15 -12   17.71    8.56
   0 -15 -12   12.56    7.85
   0  15 -12   14.57    7.99
   0 -15  13  124.80   18.18
   0 -15 -13  115.01   17.08
   0 -15 -13   92.50   15.63
   0 -15  13  119.85   17.53
   0  15 -13  128.92   18.47
   0 -15  14  122.19   18.46
   0 -15  14  142.45   19.01
   0 -15 -14  112.73   17.22
   0 -15 -14  123.22   17.88
   0  15 -14  121.59   18.37
   0 -15  15   34.85   10.99
   0 -15 -15   50.06   11.15
   0 -15 -15   42.30   11.63
   0 -15  15   65.68   13.25
   0  15 -15   23.31   10.15
   0 -15  16   10.17    7.67
   0 -15  16   13.58    9.38
   0 -15 -16   26.36   10.21
   0 -15 -16   14.61    8.23
   0  15 -16    2.65    7.63
   0 -15  17   41.53   12.98
   0 -15 -17   27.19    9.37
   0 -15  17   49.78   11.83
   0 -15 -17   31.89   10.30
   0  15 -17   32.57   12.41
   0 -15  18    7.95    8.32
   0 -15 -18   10.03    7.87
   0 -15 -18    2.10    8.01
   0 -15  18   22.66    9.36
   0  15 -18    5.57    8.75
   0 -16   0   44.90   11.95
   0 -16  -1   44.74   11.81
   0 -16   1   18.98    8.99
   0 -16  -2   18.76    8.31
   0 -16   2   21.44   10.21
   0 -16   3   26.28   10.50
   0 -16  -3   28.05    9.83
   0 -16   4    9.60    8.47
   0 -16  -4    6.99    7.66
   0 -16   5  -12.05    8.78
   0 -16  -5    4.65    8.47
   0 -16   6   62.95   13.46
   0 -16  -6   53.38   12.57
   0 -16  -7   18.50    8.72
   0 -16   7   12.14    9.66
   0  16   7   37.45   11.52
   0 -16  -8   16.17    8.40
   0 -16   8    2.44    7.35
   0 -16  -8    2.24    6.13
   0  16   8    4.49    7.35
   0  16  -8    7.32    7.02
   0 -16   9    4.89    7.02
   0 -16  -9    9.15    7.50
   0  16   9   16.05    8.05
   0  16  -9   -4.97    7.15
   0 -16 -10    6.98    7.34
   0  16  10   16.40    9.75
   0  16 -10   15.23    9.80
   0 -16 -11   82.84   15.04
   0 -16 -11   57.43   13.02
   0 -16  11   75.36   15.09
   0  16  11   59.59   13.48
   0  16 -11   75.14   15.19
   0 -16 -12   41.27   12.50
   0 -16  12   69.24   14.35
   0 -16 -12   43.26   11.57
   0 -16  12   51.08   12.91
   0  16  12   63.12   14.10
   0  16 -12   60.28   13.66
   0 -16  13   31.12   10.55
   0 -16 -13   13.76    8.83
   0 -16 -13   29.36   10.67
   0 -16  13   14.86    9.54
   0  16 -13    8.02    8.78
   0 -16  14  243.04   27.07
   0  16 -14  269.65   28.00
   0 -16  14  277.23   27.83
   0 -16 -14  217.15   25.22
   0 -16 -14  240.41   25.48
   0 -17   0    7.74    8.46
   0 -17   1   18.14   10.27
   0 -17  -1   12.86    7.41
   0 -17  -2   23.08   10.43
   0 -17   2    7.80    7.85
   0 -17  -3   94.59   16.35
   0 -17   3   49.61   13.32
   0 -17   4   28.84   10.98
   0 -17  -4   27.99   11.38
   0 -17  -5   15.23    9.78
   0 -17   5   10.51    8.28
   0 -17  -6   10.13    7.62
   0 -17   6   -5.28    8.63
   0  17   6   11.82    9.32
   0 -17   7    2.65    7.97
   0 -17  -7    7.24    6.56
   0 -17  -7    7.59    8.58
   0  17   7   -2.40    7.51
   0 -17   8   10.63    8.72
   0 -17  -8   20.17    9.45
   0 -17  -8   19.62    9.73
   0  17   8   34.30   11.54
   0 -17  -9   37.33   11.72
   0 -17   9   56.05   13.85
   0  17   9   67.40   14.26
  -1   0   0   -0.29    0.81
   1   0   0    0.39    0.80
   1   0   0   -0.21    0.60
  -1   0   0   -0.37    0.71
   1   0  -1   41.57    2.87
  -1   0   1   42.68    2.95
  -1   0  -1   50.21    3.05
  -1   0  -1   45.20    3.03
   1   0  -1   35.35    2.87
  -1   0   2 2175.11   17.65
   1   0  -2  191.28    5.26
  -1   0  -2 2336.55   15.80
  -1   0   2 2057.13   14.70
   1   0   2 2091.00   15.01
  -1   0  -2 2304.19   14.72
   1   0   2 2130.27   14.22
  -1   0  -2 2144.99   17.96
  -1   0   2 1189.27   12.16
   1   0  -2 2039.81   17.62
   1   0  -2 2123.62   16.28
   1   0  -3  310.05   15.41
  -1   0   3  315.87   15.50
   1   0   3  292.55   14.85
  -1   0   3  308.14   14.90
  -1   0  -3  305.89   14.90
  -1   0  -3  296.35   15.69
   1   0   3  341.43   15.40
  -1   0  -3  344.20   15.43
   1   0  -3  272.03   15.62
   1   0  -3  334.02   15.66
  -1   0   4 1016.35   13.57
   1   0  -4 1054.52   13.59
  -1   0   4 1000.56   10.22
  -1   0  -4  993.76   10.31
  -1   0  -4  876.25   14.39
   1   0   4 1091.14   14.35
  -1   0  -4 1111.60   14.57
   1   0   4  926.44   14.22
   1   0  -4 1011.43   14.96
  -1   0   5   25.16    2.28
   1   0  -5   24.90    2.80
  -1   0   5   21.72    2.73
  -1   0   5   26.53    2.19
  -1   0  -5   24.13    2.18
  -1   0  -5   24.65    3.28
   1   0   5   27.78    3.23
  -1   0  -5   32.76    3.53
   1   0   5   28.88    3.21
   1   0  -5   25.89    2.29
  -1   0   5   24.80    3.11
   1   0  -5   21.22    3.27
   1   0   6    1.33    2.07
  -1   0   6    1.06    1.16
  -1   0   6    2.27    1.64
   1   0  -6    1.46    1.51
  -1   0   6    1.16    0.84
  -1   0  -6    1.80    0.89
   1   0  -6    0.18    1.08
  -1   0  -6    0.69    2.04
   1   0   6    0.67    1.74
  -1   0  -6    5.95    2.11
   1   0  -6    0.71    1.84
  -1   0   6    0.35    1.78
   1   0  -7  231.78   12.19
  -1   0  -7  246.57   13.78
   1   0   7  233.54   13.62
  -1   0  -7  216.91   13.45
   1   0   7  219.48   13.29
  -1   0   7  211.96   13.32
   1   0  -7  217.73   13.51
   1   0  -7  241.59   12.66
  -1   0   7  232.09   12.75
   1   0   8  719.67   37.17
  -1   0  -8  791.05   37.47
   1   0  -8  735.93   35.56
  -1   0  -8  753.87   37.18
   1   0   8  736.01   36.84
  -1   0   8  757.51   37.27
   1   0  -8  749.11   37.40
  -1   0   8  765.89   35.93
   1   0  -8  727.59   35.66
   1   0   9  108.52    8.59
  -1   0  -9   99.97    8.13
   1   0  -9  104.15    7.09
  -1   0  -9  112.24    8.52
   1   0   9   90.19    7.72
   1   0  -9   90.20    7.99
  -1   0   9   94.16    7.90
   1   0  -9  108.25    6.99
  -1   0   9   91.46    6.96
   1   0  10  761.49   40.63
   1   0 -10  811.57   39.59
   1   0  10  834.56   41.67
  -1   0 -10  869.23   41.68
  -1   0 -10  842.11   41.41
  -1   0  10  818.19   41.23
   1   0 -10  789.58   41.26
   1   0 -10  811.09   39.18
  -1   0  10  826.00   39.55
   1   0  10  823.51   37.34
   1   0  11  997.86   48.96
  -1   0 -11 1005.57   48.78
   1   0  11  916.41   47.62
  -1   0 -11  945.31   48.18
   1   0 -11  950.82   46.62
   1   0  11 1022.04   48.04
  -1   0  11  925.76   48.16
   1   0 -11  981.31   46.05
  -1   0  11  977.17   46.46
   1   0  12   51.19    6.20
  -1   0  12   77.01    7.49
  -1   0 -12   68.45    7.14
  -1   0 -12   67.22    7.48
   1   0  12   61.43    6.62
   1   0 -12   70.37    6.35
   1   0  13   31.17    5.56
   1   0  13   21.34    4.26
   1   0 -13   23.56    3.89
  -1   0 -13   24.48    4.75
   1   0  13   24.00    4.40
   1   0  14  233.86   17.66
  -1   0  14  260.07   17.51
   1   0  14  267.83   17.07
  -1   0 -14  259.88   17.32
   1   0  15   11.89    4.17
  -1   0  15   13.59    3.48
   1   0  15   13.24    3.56
  -1   0  15   12.97    4.19
  -1   0 -15   17.44    4.29
   1   0  16  378.72   24.18
  -1   0  16  342.96   20.76
  -1   0  16  334.53   22.56
   1   0  16  358.83   22.40
  -1   0 -16  362.68   22.77
   1   0  17    4.27    3.54
  -1   0  17    1.98    2.53
  -1   0  17    1.85    3.61
   1   0  17    8.41    3.28
  -1   0 -17    2.71    3.32
   1   0  18  640.49   37.90
  -1   0  18  588.70   33.56
   1   0 -18  608.76   34.18
  -1   0  18  651.42   36.49
   1   0  18  660.00   35.80
   1   0 -19    4.05    3.48
  -1   0  19    5.20    4.27
   1   0 -20  371.18   23.62
  -1   0  20  361.99   24.97
   1   0 -21    1.84    3.36
  -1   0 -21    1.14    3.46
  -1   0  21   -1.17    3.38
   1   0 -22   21.48    5.19
  -1   0 -22   18.06    5.58
  -1   0  22   15.97    5.80
   1   0  22   21.79    6.27
  -1   0 -23    3.81    4.20
   1   0 -23    4.14    3.90
   1   0  23   13.34    5.44
  -1   0  23   10.88    5.57
  -1   0 -24  275.61   22.41
   1   0 -24  304.64   21.91
   1   0  24  335.17   23.68
  -1   0  24  265.54   22.97
  -1   0 -25   33.78    7.77
   1   0 -25   24.29    5.95
   1   0  25   18.87    6.36
  -1   0  25   19.88    7.06
   1   0 -26    6.10    4.72
  -1   0 -26   10.35    5.89
   1   0  26   14.17    5.79
  -1   0  26   10.55    4.97
  -1   0  26    8.07    5.90
  -1   0 -27   21.71    7.24
   1   0 -27   17.96    5.88
   1   0  27   14.87    5.80
  -1   0  27   25.40    7.28
  -1   0  27   17.00    6.62
  -1   0 -28   45.49    9.73
   1   0  28   76.54   11.33
  -1   0  28   80.16   12.18
  -1   0  28   55.43   11.14
   1   0  29   45.85    9.59
  -1   0  29   40.36    9.35
   1   0  29   35.58    9.90
  -1   0  29   52.56   11.09
   1   0  30  110.96   14.97
  -1   0  30  114.20   15.23
  -1   0  30  117.91   16.15
   1   0  30  116.16   17.31
  -1   0  31    1.93    5.52
   1   0  31    3.57    5.82
   1   0  31    2.29    6.25
  -1   0  31   -4.11    5.89
   1   0  32    7.46    7.15
  -1   0  32   10.07    6.31
   1   0  32   14.37    9.21
  -1   0  32    4.29    7.52
   1   0  33   43.11    9.99
  -1   0  33   50.64   11.55
  -1   0  33   31.35   10.66
   1   0  33   42.41   11.87
   1   0  34   43.18   10.58
  -1   0  34   28.68    9.66
  -1   0  34   44.52   11.87
   1   0  34   44.14   12.52
   1  -1  34    2.14    6.37
  -1   1  34    2.13    6.35
   1  -1  34   -2.60    7.79
  -1   1  34   -4.69    8.71
  -1   1  33   18.38    8.46
   1  -1  33   10.25    6.95
   1  -1  33   29.85   10.58
  -1   1  33   20.36    9.60
  -1  -1 -32   33.46    9.29
   1  -1  32   27.57    8.59
  -1   1  32   33.22    9.23
  -1   1  32   15.16    9.04
   1  -1  32   16.65    8.69
  -1  -1 -31   83.11   13.67
   1  -1  31   94.38   13.98
  -1   1  31   74.69   12.99
   1  -1  31   84.36   14.99
  -1   1  31  105.48   15.92
  -1  -1 -30   34.40    9.02
  -1   1  30   46.31    9.85
   1  -1  30   57.91   11.03
   1  -1  30   34.97   10.67
  -1   1  30   37.50   10.14
  -1  -1 -29   26.01    8.95
   1  -1  29   20.77    7.26
  -1   1  29   18.66    7.12
   1  -1  29   16.73    8.78
  -1   1  29   26.32    8.42
  -1  -1 -28   86.18   12.38
  -1   1  28   85.66   12.28
   1  -1  28   81.08   12.37
  -1   1  28   48.15   10.76
  -1  -1 -27   39.57    8.77
   1  -1  27   37.91    8.64
  -1   1  27   26.17    7.95
  -1  -1 -26   93.66   12.63
   1  -1  26  105.25   13.17
  -1   1  26   86.30   11.98
  -1  -1 -25   -1.44    4.92
   1  -1  25    5.73    4.89
  -1   1  25    5.56    4.39
   1  -1  25    1.72    5.47
  -1  -1 -24   31.59    7.59
  -1   1  24   32.96    7.60
   1  -1  24   50.82   10.08
  -1  -1 -23  152.83   15.36
   1  -1  23  160.20   17.07
  -1  -1 -22  198.54   18.03
   1  -1  22  221.97   19.89
   1   1 -21    9.92    4.22
   1  -1  21    6.94    4.78
   1   1 -20  256.41   18.16
   1  -1  20  252.74   19.53
   1   1 -19  112.37   10.62
  -1   1  19  121.61   12.04
   1  -1  19  123.40   12.30
   1   1 -18  616.01   34.00
  -1  -1 -18  619.59   35.99
   1  -1  18  626.73   35.99
  -1   1  18  652.90   35.89
  -1   1  18  597.60   32.67
  -1   1  17   66.93    7.61
  -1   1  17   80.36   10.08
   1   1 -17   88.46    8.35
  -1  -1 -17   67.18    8.59
   1  -1  17   87.50    9.49
  -1   1  17   89.09    9.44
   1   1 -17   72.04    6.55
  -1   1  17   72.89    7.14
  -1   1  16  174.12   15.39
  -1   1  16  170.54   12.71
   1   1 -16  172.00   12.93
  -1  -1 -16  191.89   14.83
   1  -1  16  196.67   14.82
  -1   1  16  191.32   14.45
  -1   1  16  191.35   12.63
   1   1 -16  172.99   11.40
  -1   1  15   25.01    4.48
  -1   1  15   46.67    7.02
  -1  -1 -15   27.11    5.17
  -1   1  15   29.00    5.40
   1  -1  15   24.99    4.86
   1   1 -15   28.29    3.85
  -1   1  15   30.37    4.43
  -1   1  14  419.21   26.51
  -1  -1 -14  438.84   25.40
   1  -1  14  434.03   24.72
  -1   1  14  388.56   24.37
   1   1 -14  428.49   22.21
  -1   1  13   39.17    6.21
   1  -1  13   26.99    4.70
  -1  -1 -13   39.87    5.72
  -1   1  13   32.94    5.14
   1   1 -13   34.96    4.01
  -1   1  12  569.06   30.28
  -1   1  12  574.99   32.87
   1  -1  12  605.10   31.78
  -1  -1 -12  604.95   32.23
   1   1 -12  596.04   30.28
  -1  -1 -12  604.70   32.69
  -1   1  12  590.83   31.66
  -1   1  12  592.42   30.27
   1   1 -11   35.28    5.66
  -1   1  11   43.59    4.83
   1   1 -11   39.31    4.20
  -1   1  11   44.06    4.77
   1  -1  11   28.36    4.62
   1   1 -11   43.44    4.53
  -1  -1 -11   44.70    5.93
  -1  -1 -11   42.06    5.60
  -1   1  11   38.07    5.01
   1   1 -10    8.35    3.14
  -1   1  10   17.01    3.01
  -1   1  10   12.34    3.64
  -1   1  10   17.37    2.95
   1   1 -10   14.41    2.67
   1  -1  10   12.47    1.63
   1  -1  10   11.52    3.18
   1   1 -10   14.70    2.60
  -1  -1 -10   18.48    3.73
  -1  -1 -10   19.99    4.01
  -1   1  10   16.36    3.51
   1   1  -9 1114.15   50.66
  -1   1   9 1040.17   52.27
   1   1  -9 1215.97   54.99
   1   1  -9 1141.55   52.21
  -1   1   9 1127.69   52.65
   1  -1   9 1074.29   50.61
   1  -1   9 1053.79   53.54
  -1   1   9 1211.37   55.11
  -1  -1  -9 1125.51   54.12
   1   1  -9 1131.00   52.17
  -1  -1  -9 1181.10   54.58
  -1   1   9 1081.69   53.44
  -1   1   8  109.45    7.58
   1   1  -8  119.11    6.62
  -1  -1  -8  118.00    8.79
  -1   1   8  126.23    9.38
   1   1  -8  103.19    7.17
   1  -1   8  122.95    8.69
  -1  -1  -8  120.84    9.13
  -1   1   8  100.74    8.08
  -1   1   8  123.22    8.08
   1   1  -8  123.21    7.72
  -1   1   7  393.50   20.54
   1   1  -7  393.15   19.57
  -1   1   7  445.69   22.69
  -1  -1  -7  405.28   21.80
  -1  -1  -7  454.24   22.33
   1  -1   7  381.71   21.47
  -1   1   7  419.60   21.64
  -1   1   7  412.16   21.02
   1   1  -7  418.05   20.70
   1   1  -6  152.70    8.36
   1  -1   6  141.89    9.72
  -1  -1  -6  153.82   10.01
  -1  -1  -6  156.90   10.18
  -1   1   6  164.03   10.51
   1   1  -6  157.64   10.12
  -1   1   6  159.78    9.88
  -1   1   6  157.58    9.45
   1   1  -5  300.14   15.73
  -1  -1  -5  338.62   17.41
  -1   1   5  338.18   17.55
  -1  -1  -5  301.62   17.06
   1  -1   5  336.04   17.30
   1   1  -5  291.25   17.24
  -1   1   5  320.83   16.95
   1   1  -5  340.67   17.26
   1   1  -5  358.80   16.85
  -1   1   5  320.90   16.79
   1   1  -4 5207.34  254.16
  -1   1   4 5868.67  255.49
  -1  -1  -4 6243.22  255.55
   1  -1   4 5669.82  255.42
  -1  -1  -4 5545.94  255.31
  -1   1   4 5538.12  255.13
   1   1  -4 5716.36  255.37
   1   1  -4 5786.30  255.41
   1  -1   4 5312.63  255.46
  -1   1   4 5959.13  255.14
   1   1  -4 6331.00  254.84
   1   1  -3  137.06    8.23
   1  -1   3  171.00    9.39
   1   1  -3  176.59    8.53
  -1   1   3  153.22    8.77
  -1   1   3  149.64    8.68
   1   1  -3  170.42    9.05
   1   1  -3  152.67    8.91
  -1   1   3  136.07    8.63
  -1  -1  -2 3549.04  102.09
   1  -1   2 4039.45  103.14
  -1   1   2 3779.99  102.70
   1   1  -2 4003.57  102.88
  -1   1   2 3816.98  102.02
   1   1  -2 3519.09  102.33
  -1  -1  -1  144.78    4.70
   1   1  -1    0.17    0.45
  -1  -1  -1  125.91    4.29
  -1   1   1  121.12    4.31
   1  -1   1  112.79    4.20
   1   1  -1  124.78    4.51
   1   1  -1    0.89    0.65
   1   1  -1    0.30    0.59
  -1   1   1   -0.14    0.65
   1   1  -1  107.93    3.65
  -1  -1   0 2642.38   16.37
  -1   1   0 2372.49   16.60
   1   1   0 2780.69   16.81
  -1   1   0 2449.09   15.46
  -1   1   0 2368.44   17.45
   1   1   0 2951.82   18.30
  -1  -1   0 3031.98   19.32
   1  -1   0 2409.17   16.45
  -1  -1   0 2786.57   17.35
  -1  -1   0 2830.44   20.35
  -1  -1   1  132.21    4.68
   1   1   1    0.16    0.52
   1   1   1   34.56    2.34
  -1   1  -1  128.82    4.41
  -1  -1   1  142.69    4.85
   1  -1  -1  134.37    4.26
  -1  -1   1  137.02    3.93
  -1  -1   1  137.96    4.12
  -1  -1   1  128.88    3.99
   1  -1  -2 3688.52  167.55
  -1  -1   2 4198.74  168.43
  -1  -1   2 4248.59  167.60
  -1  -1   2 3643.53  167.78
   1  -1  -2 3357.19  167.75
  -1  -1   2 3490.53  167.59
   1   1   2 3791.90  167.68
   1   1   3  152.26    8.38
  -1   1  -3  156.52    8.29
   1  -1  -3  155.43    8.79
   1   1   3  168.74    9.11
   1  -1  -3  148.72    8.86
  -1   1  -4 6173.52  267.17
   1   1   4 5439.19  266.55
   1   1   4 6238.66  267.88
   1  -1  -4 6129.32  267.77
   1  -1  -4 5827.39  267.56
  -1  -1   4 6524.44  267.31
   1   1   5  279.55   15.23
   1  -1  -5  297.72   15.74
  -1   1  -5  317.41   16.91
   1   1   5  335.02   17.00
   1  -1  -5  323.23   16.84
  -1   1  -5  336.48   16.41
  -1  -1   5  318.38   15.19
   1  -1  -5  295.18   16.48
  -1  -1   5  346.74   16.40
   1   1   6  187.32    9.84
   1  -1  -6  170.49   10.46
  -1   1  -6  187.42   11.45
   1   1   6  205.93   11.87
  -1  -1   6  195.19   10.01
   1  -1  -6  181.41   11.53
  -1   1  -6  208.78   11.42
   1   1   6  184.59   10.25
   1  -1  -6  184.08   11.33
  -1  -1   6  191.54   11.08
   1   1   7  395.86   14.87
   1  -1  -7  399.85   16.37
  -1  -1   7  397.22   15.49
  -1   1  -7  416.40   17.80
   1   1   7  460.61   18.46
  -1   1  -7  444.88   17.74
   1   1   7  388.69   15.98
   1  -1  -7  406.41   17.61
  -1  -1   7  373.11   16.82
   1   1   8   89.73    3.64
  -1  -1   8   87.71    5.92
   1   1   8   96.06    6.63
  -1   1  -8   95.74    6.38
  -1   1  -8   78.45    5.98
  -1  -1   8   88.76    4.58
  -1  -1   8   84.56    6.27
   1  -1  -8   85.99    5.99
   1   1   8   91.94    5.18
   1   1   9 1110.36   49.93
  -1  -1   9 1073.04   52.71
   1  -1  -9 1102.14   49.90
  -1   1  -9 1097.38   53.13
   1  -1  -9 1115.02   51.99
  -1   1  -9 1112.92   53.15
   1   1   9 1108.06   53.64
  -1  -1   9 1098.41   51.24
   1   1   9 1075.62   51.98
   1  -1  -9 1042.74   52.82
  -1  -1   9 1078.41   53.45
   1   1  10   17.53    3.89
  -1   1 -10   15.75    3.54
   1   1  10   11.98    1.64
  -1  -1  10   10.77    2.33
  -1   1 -10   14.46    3.35
   1  -1 -10    7.31    2.42
  -1  -1  10    7.00    2.79
   1  -1 -10   16.70    3.44
   1   1  10   14.35    2.84
  -1  -1  10   13.35    3.31
   1   1  11   32.77    5.27
  -1   1 -11   26.88    4.82
   1  -1 -11   37.07    4.59
  -1  -1  11   36.72    4.14
  -1   1 -11   40.19    5.20
   1  -1 -11   40.12    5.31
  -1  -1  11   41.99    5.53
   1   1  11   36.60    4.60
  -1  -1  11   27.37    4.65
  -1   1 -12  597.38   31.74
   1   1  12  561.17   32.17
  -1   1 -12  579.95   31.88
   1  -1 -12  580.92   30.43
   1  -1 -12  633.66   32.04
   1   1  12  573.86   30.44
  -1  -1  12  576.14   31.49
   1   1  13   28.09    5.46
  -1   1 -13   37.80    5.68
  -1   1 -13   27.90    4.72
   1  -1 -13   37.11    4.83
  -1  -1  13   34.29    5.54
   1   1  13   36.32    4.86
   1  -1 -13   28.40    4.97
  -1  -1  13   25.45    5.01
  -1  -1  14  404.68   23.14
   1   1  14  424.01   26.20
  -1   1 -14  440.51   25.42
   1  -1 -14  433.76   24.25
  -1  -1  14  420.99   25.81
   1   1  14  427.31   24.30
   1   1  14  437.48   21.63
   1   1  15   22.65    5.17
  -1   1 -15   25.88    5.13
  -1  -1  15   25.93    4.19
  -1  -1  15   42.97    6.57
   1   1  15   36.83    3.72
  -1  -1  15   34.95    5.90
   1   1  16  181.26   14.96
  -1   1 -16  160.98   13.38
  -1  -1  16  173.63   14.37
   1   1  16  165.25   10.13
  -1  -1  16  162.42   13.63
   1   1  17   64.38    9.04
  -1   1 -17   60.77    8.24
  -1  -1  17   75.32    9.08
  -1  -1  17   90.71    9.85
   1   1  17   83.40    6.16
   1   1  18  579.15   35.42
   1  -1 -18  567.10   32.70
  -1  -1  18  593.19   34.71
  -1  -1  18  593.84   34.57
   1   1  18  577.73   28.87
   1   1  19  109.89   12.59
   1  -1 -19  131.92   11.59
  -1  -1  19  120.11   12.44
   1   1  19  113.53    8.08
   1   1  20  250.17   20.13
  -1  -1  20  208.65   17.99
   1   1  20  214.33   16.75
   1  -1 -20  218.53   16.75
   1   1  21   12.70    6.09
   1   1  21   12.16    4.47
  -1  -1  21   13.54    5.31
   1  -1 -21    6.75    3.76
  -1   1 -21    9.04    4.65
   1   1  22  187.98   18.66
   1  -1 -22  181.87   15.82
  -1   1 -22  214.93   17.95
  -1  -1  22  208.67   18.21
   1   1  22  209.37   16.91
   1  -1 -23  183.71   15.60
  -1   1 -23  164.86   16.01
   1   1  23  194.39   16.34
  -1  -1  23  151.46   16.30
  -1  -1  23  155.66   16.22
   1  -1 -24   45.54    7.85
   1   1  24   55.25    8.41
  -1  -1  24   31.53    7.53
  -1  -1  24   39.40    8.43
   1  -1 -25    2.39    3.78
   1   1  25    7.60    4.47
  -1  -1  25    1.54    5.62
   1  -1 -26   86.90   11.06
   1   1  26   75.93   10.86
  -1  -1  26   72.74   11.94
   1   1  27   18.19    6.14
  -1  -1  27    8.49    6.03
   1  -1 -28   63.82    9.74
  -1  -1  28   58.90   11.09
   1   1  28   52.99    9.68
  -1  -1  28   49.87   10.80
   1  -1 -29   18.89    6.38
  -1  -1  29   23.60    8.14
   1   1  29   23.15    7.06
  -1  -1  29   24.36    8.04
   1  -1 -30   45.57    9.33
  -1  -1  30   37.92    9.80
   1   1  30   55.43   10.53
  -1  -1  30   53.16   11.35
   1  -1 -31   90.43   12.75
   1   1  31   82.21   12.34
  -1  -1  31   93.64   14.14
  -1  -1  31   64.17   12.61
   1   1  31   52.81   12.78
  -1  -1  32   27.14    9.30
   1   1  32   19.77    7.13
  -1  -1  32   43.43   10.80
   1   1  32   12.03    8.51
  -1  -1  33   15.29    7.39
   1   1  33    3.76    6.35
  -1  -1  33   15.92    7.41
   1   1  33   12.57    8.82
  -1  -1  34    2.28    7.40
   1   1  34    3.93    4.99
   1   1  34   -2.61    7.08
  -1  -1  34   -2.38    6.77
  -1  -2 -33   -4.20    8.45
  -1   2  33   -1.97    5.89
   1  -2  33    4.33    6.17
  -1   2  33    4.55    7.11
   1  -2  33    2.53    7.59
  -1  -2 -32   18.18    7.79
  -1   2  32   28.33    8.39
   1  -2  32   20.79    8.02
  -1   2  32   21.76    8.40
   1  -2  32   19.38   10.10
  -1  -2 -31   11.63    6.35
   1  -2  31   19.93    7.68
  -1   2  31   14.44    7.67
   1  -2  31    9.26    7.30
  -1  -2 -30   52.07   10.89
   1  -2  30   47.87   10.66
  -1   2  30   51.70   10.24
   1  -2  30   55.19   12.09
  -1  -2 -29   23.20    8.05
  -1   2  29   37.88    8.93
   1  -2  29   36.60    9.20
   1  -2  29   25.23    9.85
  -1  -2 -28   92.30   12.88
  -1   2  28   76.88   11.34
  -1  -2 -27    4.91    4.95
   1  -2  27    5.01    4.82
  -1   2  27   11.96    5.44
  -1  -2 -26   15.66    6.44
  -1   2  26   25.60    7.15
  -1  -2 -25   29.90    7.70
  -1   2  25   36.46    7.69
   1  -2  25   19.13    7.73
  -1  -2 -24  464.22   31.63
  -1   2  24  476.53   30.91
   1  -2  24  429.25   32.64
  -1  -2 -23   32.52    7.53
  -1   2  23   29.15    6.49
  -1   2  23   24.38    5.30
   1  -2  23   28.30    8.24
  -1   2  22  154.89   17.16
  -1  -2 -22  180.30   16.68
  -1   2  22  188.37   16.06
   1  -2  22  197.53   17.32
  -1   2  22  158.39   12.99
   1  -2  22  145.94   16.55
  -1   2  21   26.99    7.68
   1  -2  21   46.20    8.06
   1  -2  21   26.89    7.26
  -1   2  20   39.42    8.43
   1  -2  20   41.49    7.54
   1   2 -20   33.78    4.50
   1  -2  20   32.09    7.92
  -1   2  19  195.50   18.28
  -1  -2 -19  214.42   17.33
   1  -2  19  237.49   18.10
   1   2 -19  204.07   12.97
  -1   2  19  211.47   14.71
   1  -2  19  191.11   17.77
  -1   2  18  355.94   25.46
  -1  -2 -18  391.36   24.58
   1  -2  18  340.44   23.60
  -1   2  18  364.43   21.28
   1  -2  18  338.61   24.51
   1   2 -18  332.70   19.30
  -1   2  17   21.04    5.73
   1  -2  17   19.06    5.78
   1   2 -17   12.03    2.85
  -1   2  17   18.93    4.06
  -1  -2 -17   16.66    4.81
  -1   2  17   13.65    4.27
   1  -2  17   21.99    5.40
  -1   2  16  410.14   28.61
  -1   2  16  426.39   25.76
   1  -2  16  449.52   21.46
   1  -2  16  465.28   28.93
  -1   2  16  447.05   25.30
   1   2 -16  454.16   23.99
   1  -2  16  447.05   21.44
  -1  -2 -16  463.21   21.34
  -1  -2 -16  470.92   28.04
  -1   2  16  460.31   27.03
   1  -2  15   17.41    2.20
  -1   2  15   17.52    3.95
  -1   2  15    9.16    4.35
   1   2 -15   15.03    3.04
   1  -2  15   11.83    4.68
   1  -2  15   17.35    2.06
  -1  -2 -15   19.07    4.90
  -1   2  15   13.46    4.07
   1  -2  14   46.34    6.25
  -1  -2 -14   41.42    6.22
   1  -2  14   36.87    6.52
   1   2 -14   43.53    4.64
  -1   2  14   51.19    7.35
   1  -2  14   33.84    3.31
   1  -2  13  116.04   11.64
  -1   2  13  150.42   10.53
   1   2 -13  152.61    9.79
  -1  -2 -13  161.55   12.36
  -1   2  13  133.95   12.23
   1  -2  13  131.29   10.99
  -1   2  13  131.59   10.83
  -1   2  12  709.83   36.60
   1  -2  12  713.76   39.17
  -1   2  12  689.47   36.81
  -1   2  12  738.39   39.59
   1  -2  12  771.62   38.20
  -1   2  12  743.37   37.75
  -1   2  11  439.58   24.68
  -1   2  11  454.33   24.95
  -1   2  11  478.12   25.62
  -1  -2 -11  454.78   26.18
  -1  -2 -11  519.11   27.35
  -1   2  11  452.20   26.96
   1  -2  11  473.57   25.95
   1  -2  10  979.85   54.94
  -1   2  10 1150.69   53.48
   1  -2  10 1064.65   54.09
  -1  -2 -10 1098.48   54.79
  -1   2  10 1137.62   55.68
  -1  -2 -10 1151.66   55.40
   1   2 -10 1143.49   54.91
  -1   2  10 1144.80   53.97
  -1   2   9  778.78   36.99
   1  -2   9  691.40   38.19
  -1  -2  -9  715.10   35.10
   1   2  -9  725.74   35.14
  -1  -2  -9  711.38   37.81
  -1  -2  -9  789.74   38.66
   1  -2   9  729.04   37.46
  -1   2   9  775.63   38.54
   1   2  -9  796.39   38.23
  -1   2   9  746.35   37.09
   1  -2   8  199.68   13.63
   1   2  -8  220.18   13.32
  -1   2   8  227.16   12.88
   1   2  -8  199.06   11.30
  -1  -2  -8  204.85   11.35
  -1   2   8  211.39   13.69
  -1  -2  -8  205.27   13.53
  -1  -2  -8  207.72   13.40
   1  -2   8  191.29   12.88
   1   2  -8  203.02   13.31
  -1   2   8  193.53   12.51
   1   2  -7  815.90   37.15
   1  -2   7  747.76   37.55
  -1  -2  -7  702.22   35.09
   1   2  -7  696.03   35.02
   1  -2   7  744.97   36.98
  -1   2   7  742.17   37.23
  -1  -2  -7  784.25   37.70
   1   2  -7  746.84   37.01
  -1   2   7  764.02   36.56
   1   2  -6   24.46    3.51
   1  -2   6   25.84    4.00
   1   2  -6   15.56    2.54
  -1  -2  -6   19.73    3.41
  -1  -2  -6   22.16    2.95
  -1   2   6   27.67    3.85
   1   2  -6   24.52    3.66
  -1   2   6   20.78    3.25
  -1   2   5   18.07    3.16
   1  -2   5   10.61    3.10
   1   2  -5   16.55    2.47
  -1  -2  -5   12.38    2.84
  -1  -2  -5   13.56    2.30
   1   2  -5   18.28    2.98
  -1   2   5   18.41    2.82
   1   2  -5   16.96    2.93
  -1  -2  -4  794.71   39.61
  -1  -2  -4  718.56   38.53
   1   2  -4  771.06   38.64
   1   2  -4  980.90   39.85
   1  -2   4  880.61   40.29
  -1   2   4  852.99   39.54
   1   2  -4  914.85   39.63
  -1   2   4  777.71   38.99
   1  -2   3  656.61   31.56
   1   2  -3  604.40   30.57
  -1  -2  -3  644.46   30.83
  -1   2   3  650.83   30.88
   1  -2   3  626.10   30.22
   1   2  -3  673.98   31.04
  -1  -2  -2  956.48   42.06
  -1  -2  -2  933.30   41.95
   1   2  -2  776.01   41.47
   1   2  -2  958.95   41.84
   1  -2   2  836.32   40.76
  -1   2   2  843.63   41.35
   1  -2   2  906.94   42.19
   1   2  -2 1086.86   42.26
  -1   2   2  825.53   41.19
   1   2  -1   92.12    4.82
  -1  -2  -1  111.41    4.92
   1   2  -1   99.04    4.71
  -1  -2  -1   93.15    4.93
  -1   2   1   80.74    3.45
   1   2  -1  103.99    3.96
  -1   2   1   84.00    4.43
   1   2  -1  114.04    5.21
   1   2   0 2884.94  123.52
  -1   2   0 2518.88  123.22
   1  -2   0 2608.53  123.34
  -1  -2   0 2878.77  123.55
  -1   2   0 2619.36  122.54
   1   2   0 2888.37  122.47
   1  -2   0 2634.89  123.42
  -1  -2   0 3002.17  122.71
   1  -2   0 2537.69  122.34
  -1  -2   0 2962.24  123.88
  -1   2  -1   85.97    6.16
   1  -2  -1   94.15    6.08
  -1  -2   1  101.65    6.20
   1  -2  -1   81.82    5.35
   1  -2  -1   72.36    5.73
  -1  -2   1  111.34    5.54
  -1  -2   1   93.71    6.21
   1   2   1  112.47    6.52
  -1  -2   1   81.66    6.08
  -1   2  -2 1047.25   46.25
  -1  -2   2 1051.96   45.77
  -1  -2   2  972.55   46.06
  -1   2  -2  883.81   44.66
  -1  -2   2 1046.63   45.73
  -1  -2   2  857.13   45.36
   1   2   2 1086.41   45.86
  -1  -2   3  684.73   31.68
  -1  -2   3  622.03   30.70
   1   2   3  602.86   30.73
   1  -2  -3  624.58   30.73
   1  -2  -3  626.02   30.68
  -1  -2   3  704.00   31.13
  -1  -2   4  820.86   38.22
   1   2   4  753.24   36.73
  -1  -2   4  765.58   36.88
   1  -2  -4  763.73   37.32
  -1  -2   4  828.39   37.52
   1  -2  -4  764.94   37.06
   1  -2  -5   20.08    3.28
   1   2   5   16.92    3.35
  -1  -2   5   12.59    2.50
   1   2   5   11.93    2.28
   1   2   5   19.40    3.12
  -1  -2   5   16.54    3.21
  -1  -2   5   20.86    3.19
   1  -2  -5   15.79    2.76
  -1  -2   5   17.88    2.95
   1   2   5   15.20    1.61
   1   2   6   15.09    3.26
   1  -2  -6   18.02    3.09
   1   2   6   17.53    3.15
   1   2   6   16.26    2.38
  -1  -2   6   22.32    2.77
   1  -2  -6   12.35    2.59
  -1  -2   6   18.04    3.01
   1   2   6   16.64    1.91
   1  -2  -6   21.02    3.02
   1  -2  -7  711.14   35.47
  -1  -2   7  729.83   34.52
   1   2   7  718.15   34.40
   1   2   7  704.38   36.22
   1  -2  -7  752.00   36.64
   1   2   7  789.79   37.28
   1  -2  -7  709.49   35.55
   1   2   7  689.11   33.96
  -1  -2   7  793.11   36.42
   1   2   8  213.51   13.54
  -1  -2   8  220.19   11.92
  -1   2  -8  236.02   13.71
   1   2   8  209.13   11.78
   1  -2  -8  211.39   13.05
   1   2   8  236.28   14.50
   1  -2  -8  229.84   14.20
  -1  -2   8  218.95   12.24
   1  -2  -8  216.48   13.22
   1   2   8  198.48   11.77
  -1  -2   8  210.62   13.48
   1   2   9  710.01   36.66
   1  -2  -9  725.80   35.99
  -1  -2   9  689.35   34.17
   1   2   9  748.09   34.32
  -1   2  -9  747.21   36.75
   1   2   9  825.87   38.05
  -1  -2   9  695.28   34.94
   1  -2  -9  763.84   37.52
   1  -2  -9  719.18   36.38
   1   2   9  661.45   34.53
  -1  -2   9  742.35   36.88
  -1  -2  10 1023.25   51.11
   1  -2 -10 1084.42   53.38
  -1   2 -10 1137.58   54.31
   1   2  10 1089.93   54.10
   1  -2 -10 1136.94   55.07
   1   2  10 1175.54   55.24
  -1  -2  10 1124.26   52.52
  -1  -2  10 1140.84   55.18
   1   2  10 1116.92   52.37
   1  -2 -10 1135.76   53.98
  -1  -2  10 1125.32   54.34
   1   2  11  442.39   18.30
  -1   2 -11  484.12   19.12
   1   2  11  463.42   19.88
   1  -2 -11  456.14   18.04
   1   2  11  469.36   16.36
  -1  -2  11  436.32   18.47
   1   2  12  662.61   36.48
   1   2  12  701.79   38.03
  -1   2 -12  688.10   36.96
   1  -2 -12  708.49   36.25
   1   2  12  723.86   35.30
   1  -2 -12  679.88   36.39
  -1  -2  12  729.74   37.97
  -1  -2  12  691.35   37.01
   1   2  13  133.48   11.16
  -1  -2  13  139.15   11.71
   1   2  13  133.89   12.28
   1  -2 -13  136.39   10.97
  -1   2 -13  139.81   11.74
   1   2  13  159.94   10.69
   1  -2 -13  154.86   11.78
  -1  -2  13  143.50   12.25
   1  -2 -14   43.81    3.42
  -1  -2  14   44.62    6.53
   1  -2 -14   41.32    3.38
   1  -2 -14   41.90    5.65
   1   2  14   51.60    7.58
  -1  -2  14   35.48    4.80
  -1  -2  14   28.42    5.73
   1  -2 -14   49.14    6.47
   1   2  15   20.48    5.11
   1  -2 -15   13.80    1.78
   1   2  15   18.89    3.06
  -1  -2  15    5.90    3.42
   1  -2 -15   12.63    1.78
  -1  -2  15   11.99    3.31
  -1  -2  15    8.25    4.00
   1  -2 -16  425.95   20.81
  -1  -2  16  485.64   27.90
   1   2  16  477.79   23.71
   1  -2 -16  438.90   20.88
  -1  -2  16  449.78   25.03
   1   2  16  455.88   28.80
  -1  -2  16  509.13   28.69
  -1  -2  17   15.49    4.68
   1   2  17   21.67    3.44
   1   2  17   10.14    4.46
  -1  -2  17   16.59    4.82
  -1  -2  17   15.13    3.77
  -1  -2  18  310.28   22.01
   1   2  18  315.73   17.79
   1   2  18  311.55   20.15
  -1  -2  18  298.18   22.04
   1  -2 -18  301.20   20.53
  -1  -2  18  310.65   19.41
   1   2  18  297.10   22.73
  -1  -2  19  210.56   17.10
   1   2  19  207.89   13.07
   1   2  19  195.65   17.76
   1  -2 -19  205.99   16.01
  -1  -2  19  216.80   17.83
   1   2  19  185.89   14.90
   1   2  20   22.63    3.97
   1   2  20   25.92    7.29
   1  -2 -20   35.76    6.42
   1   2  20   23.02    5.13
  -1  -2  20   34.49    7.59
   1   2  21   47.81    5.29
   1   2  21   29.04    7.52
   1  -2 -21   36.86    6.93
   1   2  21   46.18    7.02
  -1  -2  21   36.41    7.57
   1   2  22  146.96   10.55
   1   2  22  130.17   15.25
   1  -2 -22  167.56   14.51
  -1  -2  22  130.08   14.58
   1   2  23   28.57    4.41
  -1  -2  23   33.55    7.87
   1   2  23   19.47    7.54
   1  -2 -23   30.72    6.52
  -1  -2  23   33.15    7.68
   1   2  23   22.36    5.71
  -1  -2  24  410.07   30.07
   1   2  24  398.35   31.26
   1  -2 -24  436.34   28.63
   1   2  24  414.24   27.60
  -1  -2  24  443.97   30.81
  -1  -2  25   34.38    8.80
   1   2  25   30.84    8.59
   1  -2 -25   44.13    8.17
  -1  -2  25   39.78    8.48
   1   2  25   23.92    6.14
   1  -2 -26   45.02    8.60
  -1  -2  26   18.34    6.74
   1   2  26   25.34    6.92
  -1  -2  26   28.04    7.77
   1  -2 -27    5.54    5.20
   1   2  27    6.69    4.56
  -1  -2  27   10.43    6.14
   1  -2 -28   53.64    9.50
   1   2  28   83.30   11.49
  -1  -2  28   76.77   13.23
   1  -2 -29   22.68    6.93
   1   2  29   31.21    8.04
  -1  -2  29   23.04    8.80
   1  -2 -30   55.19   10.38
  -1  -2  30   51.67   11.25
   1   2  30   49.91   10.37
  -1  -2  30   78.62   13.55
   1  -2 -31   14.80    6.47
   1   2  31    6.56    6.11
  -1  -2  31    6.21    7.02
  -1  -2  31    2.11    7.16
   1  -2 -32   20.55    8.04
   1   2  32   25.81    7.78
  -1  -2  32   10.80    7.86
  -1  -2  32   17.69    8.98
   1  -2 -33    1.78    6.18
  -1  -2  33   -2.26    7.63
   1   2  33   -1.80    7.92
  -1  -2  33    6.93    8.84
  -1  -3 -33    4.33    6.17
  -1   3  33   13.50    7.75
   1  -3  33   13.67    7.69
   1  -3  33   12.87    9.32
  -1  -3 -32   62.59   12.51
   1  -3  32   78.97   15.08
  -1   3  32   48.05   10.88
   1  -3  32   74.61   13.73
  -1  -3 -31   12.04    7.26
   1  -3  31    2.10    6.60
  -1   3  31    8.83    5.97
   1  -3  31    7.09    8.03
  -1  -3 -30  112.07   15.15
  -1   3  30   81.06   12.35
   1  -3  30   74.49   13.72
   1  -3  30   90.35   15.57
  -1  -3 -29   18.55    7.58
   1  -3  29   19.28    8.08
  -1   3  29   17.67    7.18
   1  -3  29   32.36   10.43
   1  -3  28   75.61   12.96
  -1   3  28   87.36   12.33
  -1  -3 -27   15.32    6.05
  -1   3  27   17.42    5.94
  -1  -3 -26   97.68   13.25
  -1   3  26   72.02   11.01
  -1   3  26   93.73   10.12
  -1   3  25   -3.84    6.57
  -1  -3 -25    3.11    4.92
  -1   3  25    3.94    4.15
  -1   3  25    0.92    3.71
   1  -3  25   -1.78    6.90
  -1   3  24   25.38    7.81
  -1  -3 -24   47.61    9.08
  -1   3  24   44.95    8.08
   1  -3  24   37.24    9.20
  -1   3  24   33.91    6.26
  -1   3  23    3.43    4.72
  -1  -3 -23    1.42    4.32
   1  -3  23    5.90    4.68
  -1   3  23    5.92    4.96
  -1   3  23   12.11    4.25
   1  -3  23   12.86    6.25
   1   3 -22  350.82   19.36
  -1   3  22  353.88   22.30
   1  -3  22  317.37   25.96
  -1   3  22  330.86   23.78
   1  -3  22  364.59   26.27
  -1   3  22  319.39   26.60
   1  -3  21    7.24    5.33
   1   3 -21   12.19    3.03
  -1   3  21   10.61    4.04
   1  -3  21   16.03    5.63
  -1   3  21    6.37    4.15
  -1   3  21   26.04    7.59
   1   3 -20  153.41   10.16
   1  -3  20  111.08   13.69
  -1   3  20  137.40   11.80
  -1   3  20  111.95   13.99
   1  -3  20  126.96   13.73
  -1   3  20  138.40   12.91
   1  -3  19   82.18    5.26
  -1   3  19   76.58   11.25
   1  -3  19   53.11    9.14
  -1   3  19   73.34    8.24
   1   3 -19   76.17    6.88
  -1  -3 -19   67.99    4.81
   1  -3  19   84.65    5.23
  -1  -3 -19   62.58    9.21
   1  -3  19   94.04   11.02
  -1   3  19   88.07    9.66
   1  -3  18  137.17   14.20
  -1   3  18  143.49   11.82
   1   3 -18  145.29   10.21
   1  -3  18  132.46    8.27
  -1  -3 -18  118.66   12.74
  -1   3  18  144.99   14.71
   1  -3  18  150.75    8.56
  -1  -3 -17   31.16    6.32
   1  -3  17   30.95    3.48
  -1   3  17   32.62    7.23
   1   3 -17   26.25    4.05
   1  -3  17   26.60    6.24
  -1  -3 -16   52.02    7.57
  -1   3  16   46.27    7.88
   1  -3  16   58.64    4.94
   1  -3  16   63.36    8.70
   1   3 -16   54.16    5.77
   1  -3  15  220.85   13.18
  -1   3  15  242.57   18.45
  -1  -3 -15  237.12   17.50
  -1   3  15  236.61   16.21
   1  -3  15  220.13   17.71
   1   3 -15  243.99   14.56
  -1   3  14  407.27   25.86
  -1  -3 -14  386.30   24.70
   1  -3  14  395.24   20.82
   1  -3  14  406.16   25.77
  -1  -3 -13  156.78   10.15
  -1   3  13  171.86   14.21
  -1  -3 -13  173.65   13.64
   1  -3  13  162.68   12.72
  -1   3  13  154.89   12.18
   1  -3  13  172.64   14.13
  -1   3  13  173.25   12.34
   1  -3  12  168.34   12.17
  -1   3  12  143.88   12.39
  -1   3  12  162.35   11.52
   1  -3  12  138.88   12.38
  -1   3  12  158.06   11.33
  -1   3  11   -0.77    2.76
   1  -3  11    0.66    2.82
  -1   3  11   -0.56    2.07
   1   3 -11    0.71    2.66
   1  -3  11    1.59    2.84
  -1  -3 -10 1378.89   68.01
  -1   3  10 1540.20   71.73
   1  -3  10 1445.50   70.57
  -1  -3 -10 1520.89   71.62
   1   3 -10 1541.04   71.08
  -1   3  10 1445.35   69.71
   1   3 -10 1486.52   71.02
  -1  -3  -9  406.67   21.55
   1  -3   9  410.98   23.41
  -1   3   9  427.03   24.29
  -1  -3  -9  395.03   20.86
  -1   3   9  416.59   22.64
   1   3  -9  457.01   23.88
   1  -3   9  379.09   23.90
   1   3  -9  445.36   24.01
  -1  -3  -8  599.32   31.13
  -1  -3  -8  548.62   28.93
  -1   3   8  559.79   30.99
  -1   3   8  569.89   29.72
   1   3  -8  634.03   30.99
   1  -3   8  593.11   31.58
   1   3  -8  595.33   30.90
  -1  -3  -7  286.81   18.08
  -1  -3  -7  303.47   16.98
   1  -3   7  313.60   18.75
   1   3  -7  342.02   18.67
  -1   3   7  300.40   18.51
  -1   3   7  308.94   17.30
   1   3  -7  349.43   18.37
  -1  -3  -7  300.42   15.48
  -1  -3  -6 1099.86   52.91
   1   3  -6 1054.40   51.49
  -1  -3  -6 1040.52   51.49
   1  -3   6 1145.46   53.54
   1   3  -6 1225.18   53.27
   1  -3   6 1079.75   51.98
  -1   3   6 1085.23   52.83
  -1  -3  -6 1070.05   49.65
   1   3  -6 1111.37   52.46
  -1   3   6 1081.94   51.63
  -1  -3  -5   75.73    7.09
   1   3  -5   80.89    6.26
  -1  -3  -5   68.78    6.07
   1   3  -5   97.78    7.41
   1  -3   5   93.21    7.67
   1   3  -5   85.98    7.44
   1  -3   5   79.41    6.33
  -1   3   5   78.52    6.87
   1   3  -5   83.76    6.71
  -1  -3  -5   69.14    4.47
   1   3  -4 1209.66   61.47
  -1  -3  -4 1308.78   62.51
  -1  -3  -4 1393.41   62.16
   1  -3   4 1284.12   62.82
  -1   3   4 1311.93   62.00
   1   3  -4 1310.47   61.71
   1   3  -4 1460.28   63.41
   1  -3   4 1330.49   61.36
  -1  -3  -3  632.69   29.69
  -1  -3  -3  578.58   29.57
   1   3  -3  574.36   29.35
  -1   3   3  569.43   29.22
  -1   3   3  556.37   28.96
   1   3  -3  620.34   29.26
   1   3  -3  678.49   30.58
   1  -3   3  539.44   28.44
   1   3  -2  981.29   46.34
   1   3  -2 1019.39   47.39
   1   3  -2  938.74   46.76
  -1  -3  -2 1015.37   47.12
  -1   3   2  903.96   46.48
   1   3  -2 1062.45   47.34
  -1  -3  -1  159.34    7.29
   1   3  -1  161.21    7.41
  -1  -3  -1  173.16    7.80
   1   3  -1  156.60    4.70
  -1   3   1  140.65    4.24
  -1   3   1  136.24    6.82
   1   3  -1  152.77    7.28
   1  -3   1  149.65    7.42
  -1   3   0  109.89    7.82
   1   3   0  118.57    8.06
  -1  -3   0  117.42    8.07
   1  -3   0  115.27    7.96
  -1   3   0  112.77    6.29
   1  -3   0   96.98    7.82
   1   3   0  114.23    6.22
  -1  -3   0  115.29    6.28
   1   3   0  138.65    8.51
   1  -3   0  101.64    6.07
  -1  -3   0  119.21    8.38
   1  -3  -1  152.51   10.14
  -1   3  -1  155.38   10.32
   1  -3  -1  163.53   10.26
   1  -3  -1  152.77    8.64
  -1  -3   1  174.41   10.53
  -1  -3   1  174.63    8.64
  -1  -3   1  150.68    9.63
  -1  -3   1  182.36   10.93
   1   3   1  189.53   10.78
  -1  -3   2 1010.75   46.27
  -1   3  -2  937.28   45.62
  -1  -3   2  903.16   46.49
   1   3   2 1167.65   47.14
  -1  -3   2 1077.08   47.03
  -1   3  -2  919.27   44.48
  -1   3  -3  573.38   29.50
  -1  -3   3  634.50   30.86
  -1  -3   3  555.99   30.15
   1   3   3  665.66   30.57
  -1  -3   3  673.24   30.80
  -1  -3   3  628.38   30.12
  -1   3  -3  581.69   28.64
   1   3   4 1481.33   63.58
  -1  -3   4 1290.15   63.24
   1  -3  -4 1252.77   62.67
  -1  -3   4 1463.63   63.48
  -1   3  -4 1312.26   62.86
  -1  -3   4 1367.09   64.23
  -1  -3   5   79.24    6.62
   1   3   5   81.09    6.56
   1  -3  -5   80.24    6.94
   1  -3  -5   90.88    6.69
  -1  -3   5   92.14    6.92
  -1  -3   5   92.77    7.62
  -1  -3   6 1075.65   52.44
   1   3   6 1126.82   53.70
   1   3   6 1133.63   52.43
  -1  -3   6 1149.48   54.23
   1   3   6 1158.26   54.02
   1  -3  -6 1140.67   53.67
   1   3   6 1102.55   50.46
   1  -3  -6 1076.24   52.44
  -1  -3   6 1054.32   52.97
  -1  -3   7  327.26   16.92
   1  -3  -7  262.75   16.91
   1   3   7  305.30   16.65
   1   3   7  315.07   18.11
  -1   3  -7  240.90   17.61
  -1  -3   7  340.55   18.83
   1  -3  -7  294.43   17.82
   1   3   7  348.71   18.60
   1  -3  -7  286.76   16.71
   1   3   7  308.75   15.23
   1   3   8  546.00   29.18
   1  -3  -8  508.12   28.24
  -1  -3   8  514.48   27.31
  -1   3  -8  553.49   29.89
  -1  -3   8  581.61   29.51
  -1  -3   8  590.19   30.04
   1  -3  -8  532.19   29.07
   1   3   8  551.38   29.51
   1   3   8  539.07   26.22
   1  -3  -8  541.49   27.95
  -1  -3   9  409.67   23.56
  -1  -3   9  402.36   21.50
   1  -3  -9  435.46   23.15
   1   3   9  435.46   23.65
   1   3   9  401.05   23.80
   1  -3  -9  440.89   24.10
   1  -3  -9  405.39   22.35
   1   3   9  389.97   20.68
  -1  -3  10 1455.98   68.89
   1  -3 -10 1414.25   69.12
   1   3  10 1447.88   69.94
  -1  -3  10 1432.71   66.89
   1   3  10 1402.06   65.78
   1  -3 -10 1415.20   67.50
   1  -3 -10 1394.62   67.90
  -1  -3  10 1391.59   66.12
   1   3  10 1441.30   68.71
  -1  -3  11    0.69    2.90
   1  -3 -11    3.41    2.69
   1  -3 -11    0.61    2.62
  -1  -3  11    1.83    1.93
   1   3  11    6.22    2.93
  -1   3 -11    4.71    3.10
   1  -3 -12  165.10   11.75
  -1   3 -12  139.18   11.51
   1   3  12  115.40   10.80
   1   3  12  157.32   12.74
   1  -3 -12  147.02   11.13
   1   3  13  178.11   14.37
  -1  -3  13  175.06   11.99
  -1  -3  13  163.97   13.45
  -1  -3  13  174.97   10.68
  -1   3 -14  386.24    8.29
  -1  -3  14  384.92   17.31
   1  -3 -14  364.26   10.29
  -1  -3  14  381.53   10.89
   1   3  14  384.84   18.07
  -1  -3  14  392.96   14.32
  -1  -3  15  219.39   16.95
  -1   3 -15  230.73   11.64
   1  -3 -15  211.46   12.55
   1  -3 -15  250.24   16.72
  -1  -3  15  221.66   14.90
   1   3  15  224.99   17.67
   1   3  15  221.14   14.64
  -1  -3  15  250.65   18.01
  -1  -3  16   76.25    7.49
   1   3  16   82.85   10.24
  -1   3 -16   56.58    3.93
   1  -3 -16   60.68    4.93
  -1  -3  16   56.31    8.09
  -1  -3  16   58.98    8.27
   1   3  16   73.50    7.23
  -1  -3  17   34.96    5.30
   1  -3 -17   28.29    3.15
   1   3  17   34.91    6.98
   1   3  17   27.74    4.50
  -1  -3  17   25.85    5.92
  -1  -3  17   31.09    6.59
   1  -3 -18  135.35    7.81
  -1  -3  18  124.19   12.90
   1   3  18  121.86    9.82
   1  -3 -18  133.69    7.83
   1   3  18  133.14   13.74
  -1  -3  18  130.49   11.02
  -1  -3  18  134.83   13.56
   1   3  18  115.22   10.60
   1  -3 -19   74.22    4.70
   1   3  19   67.51   10.40
  -1  -3  19   81.64   10.38
   1   3  19   59.01    6.80
   1  -3 -19   73.90    4.72
  -1  -3  19   86.45   10.65
   1   3  19   73.84    8.30
   1  -3 -19   85.58    9.62
   1   3  20  109.94    9.45
   1   3  20  122.26   13.80
   1  -3 -20  101.92   11.43
  -1  -3  20  113.31   12.98
   1   3  20  129.65   11.31
   1   3  21   10.36    3.58
   1   3  21   22.41    6.76
  -1  -3  21   19.22    6.21
   1   3  21   20.67    4.97
   1  -3 -21   16.43    5.25
   1   3  22  334.76   20.09
   1   3  22  313.93   25.92
   1  -3 -22  342.35   23.88
   1   3  22  333.86   22.47
  -1  -3  22  328.12   25.61
  -1  -3  23   -1.46    4.81
   1   3  23    3.19    2.78
   1   3  23    1.67    3.76
   1  -3 -23    6.06    4.82
   1   3  23    4.07    3.94
  -1  -3  23   13.67    6.06
   1  -3 -24   26.75    6.60
   1   3  24   23.86    4.53
   1   3  24   43.95    9.49
  -1  -3  24   36.90    8.65
   1   3  24   37.88    6.82
  -1  -3  24   31.91    7.70
   1  -3 -25   -1.33    4.55
   1   3  25   -0.65    2.94
   1   3  25    5.57    5.38
  -1  -3  25   -1.62    5.72
  -1  -3  25   -1.67    4.58
   1   3  25   -1.15    4.43
   1  -3 -26   85.10   11.36
   1   3  26   63.81    7.50
  -1  -3  26   90.23   13.16
   1   3  26   93.46   11.11
  -1  -3  26   80.56   12.94
   1   3  26   72.09   13.65
   1  -3 -27    2.92    5.31
  -1  -3  27    3.58    6.32
   1   3  27    8.97    4.36
  -1  -3  27   12.83    6.69
   1   3  27    8.23    6.78
   1  -3 -28   79.37   11.93
  -1  -3  28   46.93   10.83
   1   3  28   44.58    8.59
  -1  -3  28   86.09   13.16
   1   3  28   49.99   12.64
   1  -3 -29   14.34    6.96
   1   3  29   21.30    6.84
  -1  -3  29   23.62    8.98
   1  -3 -30   99.41   13.70
   1   3  30   97.13   12.55
  -1  -3  30   86.68   14.74
   1  -3 -31    3.44    5.37
  -1  -3  31   -2.17    7.62
  -1  -3  31   -2.16    6.47
   1  -3 -32   78.67   12.20
  -1  -3  32   61.08   13.03
   1   3  32   45.93    9.89
  -1  -3  32   56.35   13.29
   1  -3 -33   14.83    6.46
   1   3  33   10.30    5.98
  -1  -3  33   16.46    8.24
  -1  -3  33   11.75    9.25
  -1  -4 -33    4.50    6.41
   1  -4  33   16.77    8.08
  -1   4  33    3.74    7.11
   1  -4  33    2.62    9.17
  -1  -4 -32   93.33   15.12
   1  -4  32   62.17   13.68
  -1   4  32   87.70   13.10
   1  -4  32  108.24   17.90
  -1  -4 -31   -2.09    5.68
   1  -4  31    2.21    6.64
  -1   4  31    6.87    5.99
   1  -4  31   12.07    9.02
  -1  -4 -30    6.04    6.59
   1  -4  30   19.06    8.38
  -1   4  30    8.21    6.47
   1  -4  30   13.88    8.15
  -1  -4 -29   -1.93    6.79
   1  -4  29   -2.21    7.54
  -1   4  29    3.14    5.12
  -1   4  28   43.15    7.69
  -1  -4 -28   38.95    9.41
  -1   4  28   43.49    9.29
  -1   4  27   18.00    5.78
  -1   4  27    8.67    6.90
  -1  -4 -27   19.61    7.81
  -1   4  27   17.17    6.40
  -1   4  26  182.36   16.10
  -1   4  26  158.16   21.43
  -1  -4 -26  240.65   21.51
  -1   4  26  207.09   18.57
   1  -4  26  230.17   21.50
  -1  -4 -25    8.17    5.39
  -1   4  25   19.20    5.28
  -1   4  25   11.75    6.72
   1  -4  25    5.52    5.85
  -1   4  25    5.19    5.55
   1  -4  25   15.42    6.84
  -1   4  24  160.96   14.25
   1   4 -24  152.64   10.97
   1  -4  24  154.46   17.89
  -1   4  24  156.14   18.64
  -1  -4 -24  188.85   18.17
  -1   4  24  180.19   16.05
   1  -4  24  174.58   18.18
  -1  -4 -23   10.44    5.65
  -1   4  23   15.85    7.06
  -1   4  23   17.31    4.74
   1   4 -23   10.80    3.12
   1  -4  23   13.38    7.04
  -1   4  23    8.21    5.04
   1  -4  23   15.70    6.45
  -1   4  22   38.57    9.27
   1   4 -22   35.37    5.06
  -1   4  22   45.94    7.20
  -1  -4 -22   38.78    3.07
   1  -4  22   38.69    3.43
   1  -4  22   46.17    9.61
   1  -4  22   35.91    8.40
  -1   4  22   50.08    7.86
   1  -4  21   17.78    2.86
  -1   4  21   23.75    7.02
  -1   4  21   20.90    5.11
   1   4 -21   14.34    3.47
   1  -4  21   20.17    2.78
   1  -4  21   13.63    5.61
  -1   4  21   19.02    5.35
   1  -4  21   21.43    7.10
  -1  -4 -20   12.93    5.46
   1   4 -20   13.46    3.31
  -1   4  20   15.86    4.45
   1  -4  20   12.47    2.69
  -1   4  20   16.43    6.61
   1  -4  20   23.03    6.89
   1  -4  20    8.18    5.03
  -1   4  20   13.98    4.87
  -1  -4 -19   11.07    5.10
  -1   4  19   16.18    4.60
   1   4 -19   18.75    3.78
   1  -4  19   19.14    3.16
  -1   4  19   18.37    7.03
   1  -4  19   15.03    5.80
  -1   4  19   12.28    4.21
   1  -4  18  273.64   21.35
  -1   4  18  273.15   18.04
   1   4 -18  266.70   15.96
   1  -4  18  235.37   14.51
  -1  -4 -18  233.72   19.43
  -1   4  18  241.74   20.40
  -1   4  18  231.25   17.59
  -1  -4 -17   32.14    6.64
  -1   4  17   49.46    6.92
   1   4 -17   50.84    5.82
   1  -4  17   53.32    5.41
  -1   4  17   49.97    8.49
   1  -4  17   51.61    8.73
  -1   4  17   56.34    7.18
  -1   4  16  207.71   17.74
  -1  -4 -16  217.63   17.06
   1  -4  16  208.35   17.73
  -1  -4 -16  204.90   12.92
   1  -4  16  200.93   12.97
  -1   4  15  140.33   13.51
  -1  -4 -15  121.76   12.39
   1  -4  15  123.32   13.06
  -1  -4 -15  147.62   10.05
   1  -4  15  157.31   10.37
  -1  -4 -14  393.93   25.69
  -1   4  14  395.73   26.32
   1  -4  14  393.46   26.41
   1  -4  14  428.89   22.60
  -1  -4 -14  410.70   22.26
  -1   4  13  262.70   19.42
   1  -4  13  279.43   19.84
  -1  -4 -13  273.34   16.12
   1  -4  12  230.84   17.87
   1  -4  12  280.59   17.69
  -1   4  12  231.79   17.81
  -1   4  12  251.88   16.20
   1  -4  11    9.71    3.43
  -1   4  11   14.11    4.43
  -1  -4 -11   16.78    4.39
   1   4 -11   17.04    4.61
   1  -4  11   13.96    4.06
  -1   4  11   11.51    3.23
  -1  -4 -11   15.87    2.73
  -1  -4 -10  381.18   23.64
  -1  -4 -10  366.25   21.25
   1  -4  10  378.62   24.05
   1   4 -10  400.41   23.77
   1  -4  10  392.06   23.05
  -1   4  10  366.89   23.50
  -1   4  10  415.70   22.24
   1   4 -10  417.28   23.42
  -1  -4  -9  674.66   34.14
  -1  -4  -9  678.40   36.05
   1  -4   9  641.98   36.34
   1   4  -9  702.54   36.28
   1  -4   9  642.88   35.03
  -1   4   9  626.66   35.83
   1   4  -9  704.18   35.62
  -1   4   9  688.02   34.33
  -1  -4  -8  251.43   15.11
   1  -4   8  230.75   16.55
   1   4  -8  259.03   16.61
   1  -4   8  247.73   15.76
  -1   4   8  224.68   16.01
   1   4  -8  268.65   16.04
  -1  -4  -7  959.67   50.12
  -1  -4  -7 1029.16   49.20
   1  -4   7 1085.07   51.45
   1   4  -7 1108.65   51.06
   1  -4   7  962.29   49.33
  -1   4   7 1003.53   50.26
  -1  -4  -7  983.12   46.47
   1   4  -7 1025.57   49.53
  -1  -4  -6  148.16   11.81
  -1  -4  -6  180.64   11.65
   1   4  -6  183.45   12.70
   1   4  -6  191.69   12.89
   1  -4   6  168.29   11.37
  -1   4   6  173.72   12.09
   1   4  -6  165.88   11.42
  -1  -4  -6  160.90    8.99
   1   4  -5  994.20   46.66
   1  -4   5  937.24   46.37
   1   4  -5 1048.91   48.27
  -1  -4  -5  941.11   46.75
  -1  -4  -5  949.14   47.35
  -1   4   5  968.75   47.09
  -1  -4  -5  929.63   43.79
  -1  -4  -4  722.26   34.69
  -1  -4  -4  673.48   34.80
  -1   4   4  662.33   34.45
  -1   4   4  633.96   33.91
   1   4  -4  677.25   33.78
   1   4  -4  699.78   35.27
   1   4  -3  177.41   10.98
   1   4  -3  160.90   11.76
  -1   4   3  154.31   11.31
  -1  -4  -3  195.78   12.02
  -1  -4  -2  846.71   42.47
   1   4  -2  869.66   42.85
   1   4  -2  887.60   41.67
   1   4  -2  887.48   42.94
  -1   4   2  808.45   39.62
   1   4  -2  977.73   43.48
  -1   4   2  816.46   42.35
   1  -4   2  878.09   43.02
  -1  -4  -2  923.37   42.97
  -1  -4  -1  135.82    7.91
   1   4  -1  125.67    7.57
  -1  -4  -1  108.93    7.08
   1  -4   1  107.30    7.15
   1   4  -1  117.74    4.23
   1   4  -1  137.15    8.01
  -1   4   1  118.26    7.57
   1  -4   1  123.72    4.05
  -1  -4   0  722.27   34.24
  -1   4   0  613.40   33.44
   1  -4   0  656.76   33.82
   1   4   0  732.22   34.15
   1  -4   0  679.02   30.55
  -1  -4   0  700.71   32.73
  -1   4   0  642.07   33.82
   1  -4   0  660.55   33.84
  -1   4   0  651.79   30.58
   1  -4   0  600.85   30.39
   1   4   0  772.91   34.61
  -1  -4   0  785.05   34.59
   1  -4  -1  127.46    7.68
  -1   4  -1  120.98    7.51
  -1   4  -1  131.60    4.25
  -1  -4   1  127.98    6.45
  -1  -4   1  131.91    4.07
  -1  -4   1  140.08    7.97
   1  -4  -1  127.61    4.27
   1  -4  -1  120.00    7.14
  -1  -4   1  139.36    8.02
   1   4   1  127.32    7.49
   1  -4  -2  831.37   42.22
  -1   4  -2  877.54   42.68
  -1  -4   2  959.45   42.86
   1  -4  -2  821.63   39.56
  -1  -4   2  951.22   43.03
  -1   4  -2  814.05   39.51
  -1   4  -2  829.72   41.12
  -1  -4   2  918.57   41.62
  -1  -4   3  147.90   10.99
  -1  -4   3  183.61   11.44
  -1   4  -3  151.41    8.80
  -1  -4   3  160.75   10.23
  -1   4  -3  144.30    9.91
  -1  -4   4  699.23   35.71
  -1  -4   4  748.89   36.21
  -1  -4   4  721.05   35.00
  -1   4  -4  680.32   33.59
  -1  -4   4  710.73   36.24
  -1   4  -4  690.34   34.95
  -1  -4   5  970.43   48.38
  -1  -4   5 1113.15   49.65
  -1  -4   5  949.78   47.82
  -1   4  -5  994.33   46.83
   1  -4  -5  957.42   47.30
  -1  -4   5  989.10   49.24
  -1   4  -5 1001.52   48.02
  -1  -4   6  164.24   11.82
  -1  -4   6  157.19   10.87
   1  -4  -6  140.05    9.95
  -1   4  -6  151.69    9.82
  -1  -4   6  160.93   10.80
  -1  -4   7 1031.77   34.20
  -1  -4   7 1104.55   36.74
   1   4   7 1045.31   36.21
   1  -4  -7 1082.44   33.67
  -1   4  -8  248.44   16.79
  -1  -4   8  242.63   16.36
   1  -4  -8  246.01   15.64
  -1  -4   8  242.20   14.99
   1  -4  -8  237.91   14.67
  -1  -4   9  660.38   33.55
   1  -4  -9  635.21   34.42
  -1   4  -9  651.39   35.92
  -1  -4   9  660.26   35.65
   1  -4  -9  662.47   35.23
   1   4   9  677.77   35.74
   1  -4  -9  637.20   33.31
  -1  -4  10  400.17   24.74
   1  -4 -10  378.37   23.49
  -1  -4  10  431.86   22.75
   1   4  10  431.98   24.94
   1  -4 -10  401.87   22.64
  -1  -4  11   21.07    3.69
   1  -4 -11   13.89    3.79
  -1  -4  11   10.89    3.92
  -1  -4  11   18.71    4.36
   1   4  11   15.73    4.37
   1  -4 -12  211.22   15.47
  -1  -4  12  223.46   16.44
  -1  -4  12  217.23   16.56
   1   4  12  224.29   16.86
  -1  -4  12  236.06   14.85
   1   4  12  212.13   13.13
  -1  -4  13  246.09   17.78
   1  -4 -13  239.25   16.86
   1   4  13  227.39   17.95
  -1  -4  13  259.95   16.17
   1   4  13  248.24   14.81
  -1  -4  14  408.83   18.55
   1  -4 -14  418.92   17.44
   1  -4 -14  395.15   12.52
  -1  -4  14  417.04   13.23
   1   4  14  385.58   18.81
  -1  -4  14  443.00   15.88
   1   4  14  402.67   13.40
   1  -4 -14  385.84   15.42
  -1  -4  15  136.75   12.75
  -1  -4  15  133.77    9.45
   1  -4 -15  130.55    9.22
  -1  -4  15  131.16   10.66
   1   4  15  133.35   13.29
  -1  -4  15  131.94   12.69
   1  -4 -15  113.85   10.61
   1   4  15  126.74    9.88
  -1  -4  16  207.42   16.43
  -1  -4  16  198.55   12.31
   1  -4 -16  187.96   11.96
  -1  -4  16  182.61   13.82
   1   4  16  190.00   16.78
  -1  -4  16  178.45   16.23
   1   4  16  190.84   13.21
  -1  -4  17   42.76    6.24
  -1   4 -17   50.29    4.23
   1  -4 -17   51.70    5.10
   1   4  17   43.87    8.37
  -1  -4  17   41.94    7.48
  -1  -4  17   57.67    8.89
   1   4  17   51.01    6.18
  -1   4 -18  213.32   11.50
  -1  -4  18  214.43   18.03
   1  -4 -18  214.59   12.86
   1   4  18  228.21   19.17
   1   4  18  223.60   15.18
  -1  -4  18  207.17   18.17
   1  -4 -19   17.07    5.11
   1   4  19   14.51    3.83
  -1   4 -19   12.77    1.81
   1  -4 -19   10.43    2.45
   1   4  19   15.13    6.22
  -1  -4  19   13.54    5.56
  -1  -4  19   17.20    5.85
   1   4  19   14.99    4.03
   1  -4 -20   14.50    2.70
   1   4  20   17.47    6.31
   1   4  20   26.85    4.99
   1  -4 -20   17.94    5.75
   1   4  20    8.04    3.73
  -1  -4  20   16.65    5.73
   1   4  21   18.48    6.68
   1  -4 -21   18.23    2.60
   1   4  21   20.95    4.67
   1  -4 -21   17.16    2.57
   1  -4 -21   15.32    5.23
   1   4  21   13.75    4.50
  -1  -4  21   23.28    6.85
   1   4  22   31.05    8.15
   1   4  22   28.08    5.07
   1  -4 -22   22.88    2.26
   1  -4 -22   33.39    6.97
   1   4  22   34.81    6.18
  -1  -4  22   38.16    8.23
   1   4  23   21.22    4.89
   1   4  23   25.84    7.32
   1   4  23   31.21    6.18
  -1  -4  23   25.65    7.70
   1  -4 -23   23.36    6.47
   1   4  24  147.02   12.43
  -1  -4  24  146.77   16.46
   1  -4 -24  171.06   16.33
   1   4  24  162.07   18.21
  -1  -4  24  158.32   17.23
   1   4  24  162.45   14.29
   1  -4 -25    9.92    5.35
   1   4  25   15.69    4.34
   1   4  25   13.40    7.45
  -1  -4  25   10.05    6.86
   1   4  25    9.86    4.47
  -1  -4  25    7.04    5.82
   1   4  26  198.07   14.84
  -1  -4  26  200.65   20.20
   1   4  26  169.64   21.02
   1  -4 -26  212.05   19.23
  -1  -4  26  230.47   21.54
   1   4  26  169.16   16.09
   1  -4 -27   13.94    5.83
   1   4  27   12.70    4.45
   1   4  27    2.11    6.72
  -1  -4  27   16.61    8.08
  -1  -4  27   21.20    8.07
   1   4  27   25.71    6.49
   1  -4 -28   45.24    9.14
   1   4  28   29.30    5.77
  -1  -4  28   30.93    8.90
  -1  -4  28   32.23    8.91
   1   4  28   31.08    7.26
   1   4  28   31.11   11.20
   1  -4 -29   -1.68    5.04
  -1  -4  29    8.11    7.59
   1   4  29    4.10    3.90
  -1  -4  29    2.10    5.73
   1   4  29    2.33    7.03
   1  -4 -30   10.48    6.71
  -1  -4  30    4.24    6.94
   1   4  30   11.48    5.65
   1   4  30   19.62    9.21
   1  -4 -31    7.26    7.13
   1   4  31    1.51    5.06
  -1  -4  31    8.86    7.23
   1  -4 -32   86.64   13.67
   1   4  32   94.77   12.93
  -1  -4  32   78.58   15.68
   1  -4 -33   13.64    7.82
   1   4  33   13.19    6.92
  -1  -4  33    2.47    7.05
  -1  -4  33    2.41    8.41
  -1  -5 -32   13.59    7.66
   1  -5  32   29.00    9.77
  -1   5  32    5.23    6.28
   1  -5  32   25.82   11.45
  -1  -5 -31   30.56   10.12
   1  -5  31   27.27   10.36
  -1   5  31   23.36    8.15
  -1  -5 -30   42.02   10.32
  -1   5  30   47.94    8.27
   1  -5  30   35.65   11.49
  -1   5  30   15.98    5.91
  -1  -5 -29    4.05    6.87
  -1   5  29   12.13    5.87
  -1   5  29    9.79    9.19
   1  -5  29    2.28    7.17
  -1   5  29   -1.53    4.15
  -1   5  28   28.57    7.13
  -1   5  28   27.90   10.29
  -1  -5 -28   42.86    9.98
   1  -5  28   45.11   10.99
  -1   5  28   42.34    8.70
  -1   5  27   15.20    5.35
  -1   5  27   17.79    8.89
  -1  -5 -27   31.75    8.70
  -1   5  27   27.91    7.31
   1  -5  27   11.84    6.78
  -1   5  26   55.11    8.80
  -1   5  26   31.75   10.53
  -1  -5 -26   64.45   11.45
  -1   5  26   61.32    9.98
   1  -5  26   76.05   12.63
  -1  -5 -25    5.16    5.44
  -1   5  25    8.05    6.11
  -1   5  25    8.98    5.20
   1  -5  25    5.72    5.78
  -1   5  25    6.36    5.17
   1  -5  25    7.31    6.68
  -1  -5 -24   82.39   12.23
  -1   5  24   88.41   13.85
  -1   5  24   70.25    9.52
   1  -5  24   64.39    5.24
   1  -5  24   78.26   12.82
   1  -5  24   52.30   10.40
  -1   5  24   77.50   10.06
  -1   5  23   16.39    7.29
   1  -5  23   12.30    2.82
   1   5 -23   12.58    3.68
  -1   5  23   13.89    5.17
   1  -5  23   10.55    2.52
   1  -5  23    6.95    5.97
  -1   5  23    9.22    4.60
   1  -5  23    6.67    5.93
   1   5 -22   87.10    8.20
  -1   5  22   87.40   10.35
   1  -5  22   82.26    7.08
  -1   5  22   81.45   12.59
   1  -5  22   72.98   11.90
   1  -5  22  103.72   13.29
  -1   5  22   99.56   10.90
   1   5 -21    1.28    2.61
  -1   5  21    2.02    3.68
  -1   5  21   -3.28    5.82
   1  -5  21    0.49    2.36
   1  -5  21    1.58    5.02
  -1   5  21    1.04    3.28
  -1  -5 -20   92.07   11.80
  -1   5  20  110.68   10.97
   1   5 -20  109.68    9.34
   1  -5  20   92.20    7.97
  -1   5  20   83.84   12.21
   1  -5  20   79.98   11.90
  -1   5  20   80.94    9.79
  -1   5  19  180.70   15.04
   1   5 -19  178.44   12.96
   1  -5  19  169.66   17.18
   1  -5  19  176.77   12.32
  -1   5  19  194.65   18.34
  -1  -5 -19  157.01   15.92
  -1   5  19  190.73   15.04
  -1  -5 -18    6.25    4.61
  -1   5  18    9.31    4.37
  -1  -5 -18    9.60    3.48
   1  -5  18   14.75    3.42
  -1   5  18   11.07    5.26
   1  -5  18    9.58    5.78
  -1   5  18   12.41    4.61
   1  -5  17  230.35   14.69
  -1  -5 -17  214.99   14.35
  -1   5  17  225.65   16.76
   1  -5  17  214.01   18.73
  -1  -5 -17  196.49   17.70
  -1   5  17  227.10   19.30
  -1   5  17  216.69   16.14
  -1  -5 -16  283.16   17.75
   1  -5  16  294.98   18.13
   1  -5  16  301.61   22.60
   1  -5  16  281.44   21.15
  -1  -5 -16  311.32   22.02
  -1   5  16  298.47   22.39
  -1   5  16  296.47   19.48
  -1  -5 -15  156.95   11.51
   1  -5  15  144.57   11.41
   1  -5  15  158.20   15.01
   1  -5  15  145.79   13.75
  -1   5  15  152.26   14.74
  -1   5  15  179.50   13.02
  -1  -5 -14  415.30   23.27
   1  -5  14  419.05   23.36
   1  -5  14  400.51   26.98
   1  -5  14  379.16   25.47
  -1   5  14  375.96   26.22
  -1   5  14  412.82   24.00
  -1  -5 -13  205.27   15.85
  -1  -5 -13  152.17   12.07
   1  -5  13  166.84   15.18
   1  -5  13  174.28   14.42
  -1   5  13  175.19   15.19
  -1  -5 -13  200.00   11.84
  -1   5  12    9.53    3.94
   1  -5  12    8.31    3.44
  -1  -5 -12    9.26    4.36
   1  -5  12   11.20    4.31
  -1  -5 -12    7.20    2.24
  -1   5  11   27.73    5.40
  -1  -5 -11   30.87    5.75
   1  -5  11   14.02    4.08
   1  -5  11   21.30    5.19
  -1  -5 -11   17.05    2.93
  -1  -5 -10  438.64   25.35
  -1  -5 -10  477.10   27.58
   1  -5  10  460.30   28.16
  -1   5  10  421.67   26.98
  -1  -5 -10  462.12   23.12
   1   5 -10  483.13   26.71
  -1  -5  -9   56.26    6.37
  -1  -5  -9   62.79    7.64
   1  -5   9   48.30    6.48
  -1   5   9   67.52    7.71
  -1  -5  -9   55.66    4.63
   1   5  -9   61.36    6.88
  -1  -5  -8  105.47    9.52
  -1  -5  -8  119.51   10.68
   1  -5   8  124.44   10.29
  -1   5   8  134.54   11.20
   1   5  -8  127.40   10.19
   1   5  -7  359.17   22.28
  -1  -5  -7  382.79   22.21
  -1  -5  -7  343.18   20.89
   1  -5   7  360.00   21.06
   1   5  -7  372.26   22.41
   1   5  -7  339.22   20.58
  -1  -5  -6  386.61   22.16
  -1  -5  -6  330.82   22.19
   1   5  -6  426.02   23.57
  -1   5   6  361.15   22.18
   1   5  -6  376.09   21.54
   1  -5   6  388.67   21.83
   1   5  -6  405.24   23.33
  -1  -5  -5 1618.41   73.28
  -1   5   5 1469.15   72.99
  -1   5   5 1464.33   72.62
   1   5  -5 1521.43   73.65
   1   5  -5 1531.78   72.08
   1   5  -4   54.84    5.73
   1   5  -4   54.28    6.55
  -1   5   4   43.60    5.95
  -1  -5  -3  178.10   12.65
   1   5  -3  187.99   13.09
   1   5  -3  167.67   12.43
   1   5  -3  157.40   11.13
   1  -5   3  168.89   12.66
  -1   5   3  165.71   12.35
  -1  -5  -3  204.04   13.22
   1   5  -2   33.75    4.85
  -1  -5  -2   32.14    5.09
  -1   5   2   31.59    4.94
   1   5  -2   39.20    3.06
   1  -5   2   38.45    5.43
   1   5  -2   41.15    5.53
  -1   5   2   36.48    2.86
   1  -5   2   34.04    3.29
   1   5  -2   34.92    5.19
  -1  -5  -2   41.06    5.52
  -1  -5  -1  323.01   18.01
   1   5  -1  287.77   17.30
  -1  -5  -1  288.17   17.24
  -1   5   1  279.08   17.28
   1  -5   1  249.61   13.11
   1  -5   1  260.08   16.89
   1   5  -1  293.88   17.61
   1  -5   1  271.43   13.71
   1   5   0  528.88   26.27
  -1   5   0  504.75   25.98
  -1  -5   0  495.58   26.05
   1  -5   0  485.88   25.91
  -1  -5   0  496.66   24.27
   1  -5   0  470.85   22.01
  -1   5   0  474.31   26.07
   1  -5   0  485.39   25.77
  -1  -5   0  523.13   26.35
   1  -5  -1  249.19   15.86
  -1   5  -1  264.52   16.30
  -1  -5   1  250.01   14.55
   1  -5  -1  245.00   12.58
  -1  -5   1  265.54   16.26
   1  -5  -1  245.93   15.76
  -1   5  -1  233.73   12.20
  -1  -5   1  276.90   16.71
  -1   5  -2   43.61    5.93
   1  -5  -2   50.05    5.96
  -1  -5   2   46.20    4.92
  -1   5  -2   49.70    3.96
   1  -5  -2   42.81    3.44
  -1  -5   2   44.91    5.86
  -1  -5   2   49.30    3.47
  -1  -5   2   48.99    6.14
  -1  -5   3  151.68   11.82
   1  -5  -3  165.02   11.96
  -1   5  -3  154.80   12.12
  -1   5  -3  153.60    9.41
  -1   5  -3  156.93   11.12
  -1  -5   3  169.92   12.14
  -1  -5   3  190.16   11.35
  -1   5  -4   52.04    5.86
  -1  -5   4   52.91    6.29
  -1  -5   4   58.87    6.57
  -1   5  -4   58.55    4.85
  -1  -5   4   50.62    5.41
  -1   5  -5 1514.45   70.38
  -1  -5   5 1462.21   70.90
  -1  -5   5 1535.61   71.54
  -1   5  -5 1430.69   68.34
  -1  -5   5 1453.01   69.64
  -1   5  -6  370.20   20.26
  -1  -5   6  356.83   21.07
  -1  -5   6  298.68   19.81
   1  -5  -6  322.20   18.81
  -1   5  -6  327.75   18.44
  -1  -5   6  348.35   19.59
  -1  -5   6  352.07   21.32
  -1  -5   7  345.74   20.55
  -1   5  -7  334.94   19.08
   1  -5  -7  329.52   19.25
  -1  -5   7  353.47   20.13
  -1  -5   8  108.56   10.44
  -1  -5   8  128.39   10.17
   1   5   8  131.32   11.10
  -1   5  -8  121.42    9.27
   1  -5  -8  124.73    9.35
  -1  -5   9   64.65    7.95
   1  -5  -9   55.61    7.00
  -1  -5   9   65.68    7.08
   1   5   9   83.04    8.70
  -1   5  -9   76.30    7.09
  -1  -5  10  440.78   27.00
  -1  -5  10  428.99   25.08
   1  -5 -10  458.90   26.35
   1   5  10  418.17   27.14
  -1   5 -10  486.14   25.56
  -1  -5  11   33.60    6.28
  -1  -5  11   19.75    4.13
   1  -5 -11   29.98    5.13
   1   5  11   19.88    5.23
  -1   5 -11   20.01    4.31
  -1  -5  12    5.76    3.65
   1  -5 -12    9.11    3.90
   1   5  12    5.74    4.15
   1   5  12    9.29    2.35
   1  -5 -12    7.44    2.93
  -1  -5  13  154.83   14.57
   1  -5 -13  179.85   14.54
   1  -5 -13  192.81   12.87
   1   5  13  186.42   15.60
   1  -5 -13  203.93   13.60
   1   5  13  180.33   11.72
  -1  -5  14  476.20   25.70
   1   5  14  473.73   28.44
  -1  -5  14  420.01   27.51
   1  -5 -14  404.87   26.24
  -1  -5  14  435.74   24.30
   1  -5 -14  408.75   23.70
  -1  -5  14  396.27   26.79
   1  -5 -14  424.49   24.76
   1   5  14  411.85   22.97
   1   5  15  153.11   14.59
  -1  -5  15  175.95   13.04
   1  -5 -15  160.35   13.84
  -1  -5  15  154.17   11.69
   1  -5 -15  168.20   11.67
  -1  -5  15  148.38   14.60
  -1  -5  15  156.24   14.60
   1  -5 -15  158.86   12.49
  -1  -5  15  201.67   15.97
   1   5  15  140.15   10.82
   1  -5 -16  317.95   18.41
   1  -5 -16  303.86   21.33
  -1  -5  16  306.18   18.62
  -1  -5  16  267.81   21.46
  -1  -5  16  288.43   22.41
   1   5  16  309.04   22.79
   1   5  16  302.49   18.34
  -1  -5  16  346.45   24.21
   1  -5 -17  213.02   13.73
  -1  -5  17  221.11   14.22
  -1  -5  17  218.81   18.20
  -1  -5  17  165.70   16.90
   1   5  17  170.80   17.12
   1   5  17  214.19   14.38
  -1  -5  17  249.05   19.51
   1   5  18   17.53    5.84
   1  -5 -18   15.68    3.39
  -1  -5  18   15.33    3.60
  -1  -5  18    4.01    4.95
  -1  -5  18   23.86    6.34
  -1  -5  18    8.12    4.69
   1   5  18   14.12    3.78
   1  -5 -19  175.34   12.11
  -1  -5  19  193.86   17.47
  -1   5 -19  178.82   10.90
  -1  -5  19  192.91   18.14
   1   5  19  191.32   18.08
  -1  -5  19  209.10   18.29
   1   5  19  178.18   13.54
   1  -5 -20   81.88    7.19
   1   5  20   92.09   12.27
  -1   5 -20   76.97    5.80
  -1  -5  20   71.16   11.19
   1  -5 -20   71.34    9.90
   1   5  20   93.09    9.16
  -1  -5  20   75.89   11.31
   1   5  21    1.59    3.87
   1  -5 -21   -0.46    2.10
   1  -5 -21    3.80    4.34
   1   5  21    3.31    3.37
  -1  -5  21   -1.55    4.27
   1   5  21   -1.69    3.68
  -1   5 -21    0.40    1.16
   1   5  22   79.22   12.65
   1  -5 -22   81.57    6.68
   1   5  22   73.13    8.87
   1  -5 -22   86.21   11.31
  -1  -5  22   95.68   12.72
   1   5  22   65.36    8.44
   1   5  23   19.54    7.11
   1   5  23   14.89    4.38
   1  -5 -23   11.19    2.59
   1  -5 -23    5.55    4.93
   1   5  23   15.03    4.85
  -1  -5  23    3.39    4.67
   1  -5 -24   47.83    9.31
   1   5  24   80.40   12.55
   1   5  24   71.43    8.69
   1  -5 -24   62.22    4.52
  -1  -5  24   75.46   12.10
  -1  -5  24   49.60   10.25
   1   5  24   86.68    9.77
   1  -5 -25   10.61    5.87
   1   5  25    9.13    3.98
   1   5  25    7.89    7.45
  -1  -5  25   12.30    7.00
  -1  -5  25    9.27    5.88
   1   5  25   11.60    4.80
   1  -5 -26   61.62   10.73
   1   5  26   51.06    7.51
   1   5  26   39.29   10.79
  -1  -5  26   55.19   11.37
   1   5  26   59.03    8.76
  -1  -5  26   62.06   11.58
   1  -5 -27   23.03    7.96
   1   5  27   23.44    5.68
   1   5  27   10.89    8.94
  -1  -5  27   23.10    8.45
   1   5  27   19.99    5.89
  -1  -5  27   24.31    8.71
   1  -5 -28   41.09    9.14
   1   5  28   32.05    6.52
  -1  -5  28   14.13    7.22
   1   5  28   33.36    7.25
  -1  -5  28   44.43   10.62
   1   5  28   18.20    8.89
   1  -5 -29    1.78    5.81
  -1  -5  29   -2.11    6.63
  -1  -5  29   -8.82    7.76
   1   5  29   -1.30    4.82
   1   5  29    4.78    7.22
   1  -5 -30   53.61   11.01
  -1  -5  30   57.22   12.62
  -1  -5  30   48.25   12.15
   1   5  30   40.93    8.39
   1   5  30   42.62   12.66
   1  -5 -31   32.53    9.20
  -1  -5  31   45.99   12.00
   1   5  31   25.71    7.66
  -1  -5  31   28.70   10.45
   1   5  31   10.47    9.58
   1  -5 -32    1.98    6.91
   1   5  32   19.26    9.98
  -1  -5  32   14.37    9.43
   1   5  32    8.97    5.52
  -1  -6 -32   54.17   12.16
   1  -6  32   38.59   11.31
   1  -6  32   66.90   15.23
  -1   6  32   37.11    9.00
  -1  -6 -31    2.28    6.50
  -1   6  31   -2.75    7.89
   1  -6  31   -2.46    8.60
   1  -6  31    2.57    8.70
  -1   6  31   11.36    6.16
  -1  -6 -30   32.94    9.61
  -1   6  30   31.41   10.72
  -1   6  30   33.75    7.94
   1  -6  30   18.73    8.84
   1  -6  30   22.21   10.09
  -1   6  30   31.19    8.02
   1  -6  30   39.74   11.08
  -1  -6 -29    2.11    6.38
  -1   6  29   14.97    8.51
  -1   6  29    9.33    5.25
   1  -6  29   24.63    8.87
   1  -6  29   11.85    7.78
   1  -6  29   22.51    9.37
  -1   6  29   26.94    7.40
  -1   6  28    7.18    8.17
  -1   6  28   14.41    6.14
   1  -6  28   12.79    7.76
  -1  -6 -28   12.21    8.26
   1  -6  28   13.03    7.65
  -1   6  28    1.43    5.02
  -1   6  27  148.31   20.71
  -1   6  27  170.29   16.34
   1  -6  27  178.65   20.30
  -1  -6 -27  199.94   20.86
  -1   6  27  179.86   17.29
   1  -6  27  184.45   20.78
  -1   6  26  139.95   18.85
  -1   6  26  120.09   13.53
   1  -6  26  117.83   16.27
  -1  -6 -26  146.73   17.30
  -1   6  26  124.70   13.95
   1  -6  26  139.22   17.88
  -1  -6 -25   10.84    6.59
  -1   6  25    2.08    5.70
  -1   6  25    1.24    4.35
   1  -6  25    9.19    6.04
   1  -6  25   13.96    8.15
   1  -6  25    1.93    5.57
  -1   6  25    7.52    4.82
  -1  -6 -24   91.79   13.08
  -1   6  24   45.43   11.66
   1  -6  24   74.96    6.83
  -1   6  24   71.21   10.06
   1  -6  24   68.11   11.53
   1  -6  24   59.21   11.82
   1  -6  24   57.37   11.34
  -1   6  24   55.01    8.97
  -1   6  23    9.42    6.90
   1  -6  23    4.66    2.74
  -1   6  23    3.53    4.14
   1   6 -23   -0.70    2.92
   1  -6  23    8.30    5.67
   1  -6  23   -3.66    6.69
  -1   6  23    4.56    4.51
   1  -6  23    7.10    5.62
  -1   6  22   64.08    9.36
   1   6 -22   65.18    7.51
   1  -6  22   50.68    6.47
  -1   6  22   57.30   10.97
   1  -6  22   48.97   10.84
  -1   6  22   87.75    9.83
   1   6 -21   60.52    7.35
  -1   6  21   72.67    9.49
  -1   6  21   52.55   10.46
   1  -6  21   58.54   10.77
  -1   6  21   75.17    9.61
  -1  -6 -20    5.83    4.44
  -1   6  20    1.09    3.88
  -1  -6 -20    9.47    3.48
  -1   6  20    1.61    5.53
   1  -6  20   12.84    6.25
  -1   6  20    5.86    3.79
  -1  -6 -19    8.37    4.79
  -1   6  19    6.41    4.59
   1  -6  19    3.49    2.62
  -1   6  19    4.56    5.59
   1  -6  19    1.53    5.07
  -1   6  19    2.78    3.48
   1  -6  18   96.68   12.76
  -1   6  18  114.88   11.82
  -1  -6 -18   94.26   12.16
  -1   6  18  109.49   13.39
  -1   6  18  101.67   10.41
   1  -6  18  113.96   10.16
   1  -6  17   50.72    6.81
  -1   6  17   53.11    9.04
   1  -6  17   57.48    9.80
  -1   6  17   72.07    8.06
   1  -6  16  154.55   12.20
  -1  -6 -16  157.58   12.00
   1  -6  16  128.80   14.48
  -1   6  16  108.09   13.28
  -1   6  16  148.24   12.03
  -1  -6 -15  322.36   20.79
   1  -6  15  330.52   21.06
   1  -6  15  343.55   25.28
   1  -6  15  366.15   24.23
  -1   6  15  323.73   24.14
  -1  -6 -15  345.46   19.51
  -1   6  14  108.15   12.01
   1  -6  14  107.17   11.47
  -1  -6 -14  127.78   12.90
   1  -6  14  120.17   10.59
  -1  -6 -14  122.11   10.45
   1  -6  14  123.56   13.36
  -1  -6 -14  113.56    8.89
  -1   6  13   78.11    9.85
   1  -6  13   71.69    8.82
  -1  -6 -13   75.20    7.84
  -1  -6 -13   56.40    8.29
   1  -6  13   63.03    9.43
  -1  -6 -13   70.52    6.31
   1  -6  12  160.22   13.36
  -1  -6 -12  145.53   13.49
  -1   6  12  120.15   12.81
  -1  -6 -12  164.57   10.18
   1  -6  11   61.68    7.91
  -1  -6 -11   62.16    8.40
  -1   6  11   85.95    9.59
  -1  -6 -11   67.78    5.86
   1  -6  10  174.62   14.02
  -1  -6 -10  192.91   13.96
  -1  -6 -10  193.49   15.21
  -1   6  10  190.87   15.10
  -1  -6 -10  184.84   11.05
   1  -6   9   63.38    7.50
  -1  -6  -9   59.10    7.05
  -1  -6  -9   50.79    7.32
  -1   6   9   55.71    7.55
   1   6  -9   58.22    7.07
  -1  -6  -9   68.03    5.28
   1   6  -8  317.56   18.99
  -1  -6  -8  269.42   18.59
  -1  -6  -8  305.68   20.16
  -1   6   8  292.54   19.52
  -1  -6  -8  290.96   15.68
   1   6  -7  525.01   29.21
  -1  -6  -7  537.26   30.12
  -1  -6  -7  522.08   30.50
  -1   6   7  552.88   30.65
  -1  -6  -7  539.53   26.44
  -1  -6  -6  544.33   33.03
  -1  -6  -6  642.36   33.64
  -1   6   6  610.22   33.75
  -1   6   6  602.56   33.14
   1   6  -6  621.07   32.21
   1   6  -6  604.70   33.92
   1   6  -5  325.69   21.13
   1   6  -5  328.83   19.58
  -1   6   5  343.51   21.31
  -1  -6  -5  332.26   20.92
   1   6  -4  136.36   11.78
   1   6  -4  121.45   10.83
   1   6  -4  135.50   10.06
   1  -6   4  119.74   11.13
  -1   6   4  118.56   10.75
  -1  -6  -4  136.09   11.21
  -1  -6  -3  245.75   16.45
   1   6  -3  233.65   16.47
   1   6  -3  232.95   16.21
  -1   6   3  228.89   16.29
   1  -6   3  231.13   16.47
  -1  -6  -3  252.49   16.80
  -1  -6  -2  256.03   17.41
   1   6  -2  242.84   16.94
  -1  -6  -2  266.70   17.72
   1   6  -2  302.46   18.65
  -1   6   2  244.47   17.29
   1  -6   2  267.82   17.60
  -1  -6  -1   63.79    7.54
  -1   6   1   60.11    7.51
   1   6  -1   62.84    7.40
  -1  -6  -1   66.91    7.66
  -1  -6   0  250.16   13.12
   1  -6   0  222.17   12.18
  -1  -6   0  225.97    9.82
  -1  -6   0  220.67   12.27
   1  -6  -1   85.28    8.47
  -1  -6   1   79.44    6.96
  -1  -6   1   78.43    8.35
   1  -6  -2  218.79   15.89
  -1  -6   2  229.08   14.40
  -1  -6   2  257.44   16.86
  -1  -6   3  218.75   15.69
  -1   6  -3  242.28   16.40
   1  -6  -3  222.45   15.77
  -1   6  -3  212.59   14.67
  -1  -6   3  212.93   15.49
  -1  -6   3  237.30   14.45
  -1  -6   4  149.12   12.30
  -1   6  -4  148.60   12.60
  -1   6  -4  159.57   11.85
  -1  -6   4  167.72   12.86
  -1  -6   4  150.73   10.90
  -1   6  -5  353.44   20.55
  -1  -6   5  339.48   21.26
  -1  -6   5  337.41   21.35
  -1  -6   5  318.80   19.48
  -1   6  -6  639.49   33.43
  -1  -6   6  619.61   34.00
  -1  -6   6  586.02   34.18
  -1  -6   6  616.30   32.47
  -1   6  -7  550.12   29.40
  -1  -6   7  554.60   30.34
  -1  -6   7  483.65   29.12
  -1  -6   7  473.44   29.77
  -1  -6   7  523.71   28.35
  -1  -6   8  286.54   19.22
  -1  -6   8  247.60   18.01
  -1  -6   8  275.94   19.10
   1   6   8  290.20   19.25
  -1  -6   9   77.60    8.32
   1   6   9   74.38    8.82
   1  -6  -9   58.83    6.63
  -1  -6   9   58.86    7.89
   1  -6 -10  174.55   14.21
  -1  -6  10  182.93   13.87
   1   6  10  184.77   15.13
   1  -6 -10  181.56   12.58
  -1  -6  10  176.25   14.71
  -1  -6  11   68.46    7.86
   1  -6 -11   64.07    8.01
   1   6  11   77.23    9.30
   1  -6 -11   68.91    7.21
  -1  -6  11   68.46    8.83
   1  -6 -12  146.67   12.98
   1   6  12  172.99   14.40
   1  -6 -12  138.07   10.97
  -1  -6  12  132.68   13.03
   1  -6 -13   70.14    7.47
   1  -6 -13   56.13    8.07
   1   6  13   73.60    9.63
   1  -6 -13   67.31    7.16
  -1  -6  13   75.95    9.41
   1  -6 -14  112.10    9.79
   1  -6 -14  101.87   11.00
  -1  -6  14  111.39   10.01
   1   6  14  111.15   12.50
   1  -6 -14   88.78    8.99
  -1  -6  14  113.22   12.00
   1  -6 -15  317.56   20.67
  -1  -6  15  353.60   21.59
   1  -6 -15  341.95   23.52
   1   6  15  337.24   24.92
   1  -6 -15  370.28   21.71
  -1  -6  15  331.62   24.32
  -1  -6  16  155.80   12.52
   1  -6 -16  143.90   14.29
   1  -6 -16  160.36   12.32
   1   6  16  164.08   16.08
   1   6  16  161.07   11.29
  -1  -6  16  173.55   16.09
  -1  -6  16  149.00   15.35
  -1  -6  17   56.95    7.24
   1   6  17   62.15    9.88
   1   6  17   58.30    6.51
  -1  -6  17   63.41   10.30
  -1  -6  17   54.38    9.39
  -1  -6  18   96.32    9.32
   1   6  18   79.59   11.71
   1   6  18  102.32    9.02
  -1  -6  18  103.13   12.91
   1  -6 -19    9.01    3.47
  -1  -6  19    4.19    2.99
   1   6  19    4.49    4.35
  -1  -6  19    1.51    5.01
  -1  -6  19    5.86    4.85
  -1  -6  20   -3.08    4.90
   1   6  20    3.15    4.80
   1  -6 -20    6.91    2.97
   1   6  20    2.97    2.87
  -1  -6  20   11.11    6.00
   1   6  21   68.06   11.39
   1  -6 -21   73.84    7.34
  -1   6 -21   64.02    5.79
  -1  -6  21   80.91   12.06
   1  -6 -21   73.40   10.61
  -1  -6  21   79.64   11.87
   1   6  21   61.94    7.66
   1   6  22   75.36   12.08
   1  -6 -22   64.71    6.80
   1   6  22   55.28    8.19
  -1   6 -22   57.22    4.91
  -1  -6  22   62.82   11.17
   1  -6 -22   36.90    8.19
  -1  -6  22   72.58   11.58
   1   6  22   56.70    7.60
   1   6  23    3.68    5.60
   1  -6 -23    4.84    3.00
  -1   6 -23    4.71    1.49
   1   6  23    2.01    3.65
  -1  -6  23    5.36    5.67
   1  -6 -23    5.91    5.23
   1   6  23    7.18    3.64
  -1  -6  23    7.20    5.21
   1  -6 -24   75.70   11.66
   1   6  24   65.80   13.20
   1  -6 -24   65.98    6.62
   1   6  24   93.82   10.34
  -1  -6  24   88.09   13.35
  -1  -6  24   65.51   11.68
   1   6  24   80.10    9.25
  -1  -6  24   95.57   13.99
   1  -6 -25    3.22    4.86
   1   6  25    4.07    6.71
   1   6  25    3.11    3.75
  -1  -6  25    1.97    7.18
  -1  -6  25    5.55    6.54
   1   6  25   14.13    4.83
  -1  -6  25    5.86    5.92
   1   6  26  126.26   18.39
   1  -6 -26  150.76   16.40
   1   6  26  114.01   12.39
  -1  -6  26  144.23   17.95
  -1  -6  26  135.30   17.56
  -1  -6  26  118.33   16.37
   1   6  26  133.22   13.13
   1   6  27  132.19   20.19
   1  -6 -27  160.26   18.42
   1   6  27  161.04   14.87
  -1  -6  27  153.32   19.32
  -1  -6  27  161.41   19.61
  -1  -6  27  170.79   20.08
   1   6  27  131.36   13.88
   1  -6 -28   14.48    7.53
   1   6  28   15.22    5.54
  -1  -6  28    4.21    6.36
  -1  -6  28    8.88    7.57
   1   6  28    9.44    4.40
   1   6  28   16.47    8.03
   1  -6 -29   15.01    7.63
  -1  -6  29   24.14    8.93
   1   6  29   22.26    6.33
  -1  -6  29   13.90    8.19
   1   6  29   17.22    8.99
   1  -6 -30   13.63    7.10
  -1  -6  30   45.71   11.93
  -1  -6  30   21.69    9.32
   1   6  30   29.77    7.21
   1   6  30   18.02   10.51
   1   6  31    2.68    7.30
  -1  -6  31   -2.51    7.86
   1  -6 -31    6.05    6.02
   1   6  32   39.30   12.81
   1  -6 -32   41.69   11.03
  -1  -6  32   31.30   11.16
  -1  -7 -31   28.56   10.07
  -1   7  31    5.63    8.47
   1  -7  31    9.97    7.48
   1  -7  31    5.32    8.68
   1  -7  31   10.21    7.30
  -1  -7 -30   61.95   12.67
  -1   7  30   67.27   16.56
  -1   7  30   48.87    9.69
   1  -7  30   69.09   13.67
   1  -7  30   76.81   15.40
   1  -7  30   41.85   11.61
  -1   7  30   48.87    9.31
  -1  -7 -29   48.70   12.03
  -1   7  29   51.70   14.39
  -1   7  29   77.60   11.44
   1  -7  29   70.52   13.81
   1  -7  29   56.64   13.89
  -1   7  29   81.14   11.06
   1  -7  29   57.11   12.90
  -1   7  28    7.42    7.16
  -1   7  28   14.40    6.53
   1  -7  28   39.08   11.34
  -1  -7 -28   21.35    7.79
  -1   7  28   23.23    6.67
   1  -7  28   20.70    8.90
  -1   7  27   73.09   15.54
  -1   7  27   80.66   11.46
   1  -7  27   64.22   12.90
  -1  -7 -27   90.51   14.24
   1  -7  27   75.45   14.50
  -1   7  27   66.83   10.20
  -1   7  26   36.10   11.74
  -1   7  26   31.87    7.67
   1  -7  26   37.53    9.79
  -1  -7 -26   49.41   10.89
  -1   7  26   27.61    6.96
   1  -7  26   34.00    9.60
  -1  -7 -25   64.57   12.29
  -1   7  25   51.57   12.70
  -1   7  25   56.91    9.66
   1  -7  25   64.03   11.56
   1  -7  25   71.29   13.79
  -1   7  25   63.57    9.28
   1  -7  25   59.24   12.08
  -1  -7 -24   63.93   11.35
  -1   7  24   55.40   12.03
   1  -7  24   39.46    6.21
  -1   7  24   35.71    8.12
   1  -7  24   53.84   11.03
   1  -7  24   36.22   10.09
   1  -7  24   54.94   10.78
  -1   7  24   45.92    8.03
  -1   7  23   77.93   14.48
   1  -7  23   91.92    9.27
  -1   7  23   87.89   11.72
   1  -7  23   75.12   12.61
   1  -7  23   98.44   14.67
   1  -7  23  115.14   14.97
   1  -7  22  141.94   12.10
  -1   7  22  148.25   14.86
   1  -7  22  118.48   16.01
  -1   7  22  115.06   17.10
   1  -7  21   20.26    4.95
  -1   7  21   17.67    6.96
  -1  -7 -21   24.86    5.26
  -1   7  21   29.81    6.79
   1  -7  21   26.32    8.20
   1  -7  21   37.27    9.40
  -1  -7 -21   32.30    8.30
   1  -7  20   72.31    8.40
  -1  -7 -20   70.60    8.19
  -1   7  20   70.39   11.73
  -1   7  20   81.59   10.56
   1  -7  20   80.99   11.63
   1  -7  20   78.26   12.49
  -1  -7 -20   54.12   10.21
   1  -7  19   78.27   11.91
   1  -7  19   73.63    8.46
  -1   7  19   50.95    9.87
  -1  -7 -19   75.74    8.50
  -1   7  19   78.62   10.47
   1  -7  18   18.88    4.93
  -1  -7 -18   15.02    4.61
  -1   7  18   12.09    5.76
   1  -7  17   46.88    6.87
  -1  -7 -17   33.68    6.07
  -1   7  17   45.95    9.40
  -1  -7 -16  278.81   22.24
   1  -7  16  286.74   19.66
  -1  -7 -16  273.96   19.02
  -1  -7 -16  282.74   16.93
  -1   7  16  277.57   22.51
  -1  -7 -15   86.82   11.51
  -1  -7 -15   83.72    9.59
   1  -7  15  106.77   10.65
  -1  -7 -15  118.37    8.63
  -1   7  15  106.37   12.79
  -1  -7 -14   84.50   10.58
   1  -7  14   62.75    8.41
  -1  -7 -14   65.76    8.15
  -1  -7 -14   68.04    6.39
  -1   7  14   93.52   11.12
  -1  -7 -13  251.01   17.67
  -1  -7 -13  250.52   19.74
  -1  -7 -13  248.91   14.61
  -1   7  13  233.77   19.38
  -1  -7 -12   10.04    4.74
  -1   7  12   11.09    4.71
  -1  -7 -12   15.61    2.91
   1  -7  11   33.28    6.14
  -1  -7 -11   39.64    6.86
  -1   7  11   31.51    6.44
  -1  -7 -11   30.11    4.01
   1  -7  10  100.01   10.38
  -1   7  10   93.86   10.83
  -1  -7 -10  114.99    7.71
  -1  -7 -10  109.08   11.39
  -1  -7 -10  102.57   10.19
  -1   7   9   21.78    5.43
   1  -7   9   29.93    5.42
  -1  -7  -9   28.08    3.56
  -1  -7  -9   28.85    5.31
  -1  -7  -9   25.72    5.59
  -1   7   8   42.43    6.87
  -1  -7  -8   53.09    4.75
  -1  -7  -8   49.28    6.96
  -1  -7  -8   40.87    6.94
  -1   7   7   39.41    6.30
  -1  -7  -7   44.14    4.33
  -1  -7  -7   36.55    6.08
  -1  -7  -7   32.33    6.01
  -1  -7  -6  350.33   22.67
   1  -7   6  363.76   24.03
  -1   7   6  345.35   22.31
   1   7  -5 1053.29   53.63
  -1  -7  -5  989.86   51.99
   1  -7   5  969.26   53.00
  -1  -7  -4  718.93   37.15
  -1   7   4  668.36   30.96
   1  -7   4  631.12   36.88
   1   7  -3   16.92    4.58
  -1  -7  -3   14.61    4.70
  -1   7   3   22.40    2.14
   1   7  -3   20.41    2.23
   1  -7   3   21.39    4.87
   1   7  -2  282.72   18.61
   1  -7   2  237.39   17.62
  -1  -7  -2  247.68   18.14
   1   7  -1  268.06   17.92
  -1  -7  -1  247.02   15.31
   1  -7   1  226.43   17.10
  -1  -7  -1  233.01   17.38
   1   7   0   -0.83    3.04
  -1   7   0   -1.65    2.63
   1  -7   0    0.29    1.28
  -1  -7   0   -0.53    1.96
   1  -7   0    0.84    2.98
  -1  -7   0    4.35    3.40
  -1   7  -1  229.70   16.80
   1  -7  -1  240.22   12.89
  -1  -7   1  222.64   14.67
   1  -7  -1  199.44   16.03
  -1  -7   1  262.03   17.61
  -1   7  -2  254.14   17.72
  -1  -7   2  255.74   15.50
   1  -7  -2  236.46   13.38
  -1  -7   2  237.07   17.56
  -1  -7   2  237.56   17.66
  -1   7  -3   24.96    5.46
  -1   7  -3   18.55    4.24
  -1  -7   3   20.74    3.83
   1  -7  -3   20.06    2.27
  -1  -7   3   24.83    5.08
  -1  -7   3   23.22    2.30
  -1  -7   3   24.62    5.14
  -1  -7   4  653.81   36.89
  -1   7  -4  685.24   37.30
  -1   7  -4  646.81   32.61
   1  -7  -4  654.38   31.33
  -1  -7   4  660.64   36.65
  -1  -7   4  635.80   34.06
  -1  -7   5 1041.13   53.05
  -1   7  -5  975.26   53.18
  -1   7  -5 1001.65   48.84
  -1  -7   5 1020.65   52.94
  -1  -7   5 1018.22   50.31
  -1   7  -6  357.63   20.28
  -1  -7   6  364.92   23.47
  -1  -7   6  398.98   24.35
  -1  -7   6  348.22   21.30
  -1   7  -7   39.13    4.96
  -1  -7   7   52.40    7.43
   1  -7  -7   34.14    4.94
  -1  -7   7   44.62    6.94
  -1  -7   8   48.96    7.37
  -1  -7   8   53.16    7.87
  -1  -7   8   56.72    6.74
  -1   7  -8   55.66    6.17
   1  -7  -8   62.62    6.58
   1   7   9   33.75    6.13
  -1  -7   9   39.00    6.60
  -1   7  -9   22.28    4.27
  -1  -7   9   26.75    5.83
  -1  -7   9   25.52    5.86
   1  -7  -9   38.36    5.08
   1   7  10  108.64   11.56
  -1  -7  10  113.16   11.52
  -1  -7  10   92.85   10.35
   1  -7 -10  108.95   11.18
  -1  -7  10  100.86   11.55
  -1   7 -10  112.84    9.87
   1  -7 -10  130.91    9.95
   1  -7 -11   26.92    5.63
  -1  -7  11   32.15    6.03
   1   7  11   33.79    6.60
   1  -7 -11   24.31    4.47
  -1  -7  11   21.31    5.83
   1  -7 -12    8.27    4.04
   1   7  12    2.28    4.33
   1  -7 -12    8.85    3.48
  -1  -7  12   12.22    4.91
   1  -7 -13  252.38   17.66
   1  -7 -13  240.55   19.06
   1   7  13  287.12   20.80
   1  -7 -13  238.28   16.64
  -1  -7  13  258.49   20.07
  -1  -7  14   70.13    8.88
   1  -7 -14   79.26   10.12
   1  -7 -14   81.85    8.81
   1   7  14   74.92   10.34
   1  -7 -14   81.23    8.34
  -1  -7  14   87.26   11.06
   1   7  15  129.59   13.66
   1  -7 -15   94.95   11.54
  -1  -7  15  108.32   10.67
   1  -7 -15   99.46   10.19
  -1  -7  15   85.00   11.40
   1   7  16  283.13   22.92
   1  -7 -16  274.94   19.02
   1  -7 -16  294.39   22.03
  -1  -7  16  273.01   19.53
  -1  -7  16  314.46   23.23
   1  -7 -17   46.24    8.18
  -1  -7  17   45.77    6.77
   1  -7 -17   42.25    6.25
  -1  -7  17   44.41    9.25
  -1  -7  17   47.52    8.94
   1  -7 -18   12.64    4.11
  -1  -7  18    9.56    3.84
   1   7  18   19.64    6.67
  -1  -7  18    7.33    5.73
   1  -7 -19   76.54    8.68
  -1  -7  19   89.17    9.48
   1   7  19   72.94   11.66
  -1  -7  19   92.17   13.09
  -1  -7  19   84.53   12.17
  -1  -7  20   86.85    9.35
   1  -7 -20   84.65    8.90
   1   7  20   91.23   13.03
  -1  -7  20   81.12   12.30
  -1  -7  20   96.64   13.18
  -1  -7  21   23.78    5.10
   1  -7 -21   15.82    4.59
   1   7  21   15.66    6.61
  -1  -7  21    8.83    6.30
  -1  -7  21   16.85    6.94
  -1  -7  22  147.07   12.54
   1  -7 -22  149.15   12.17
  -1  -7  22  146.64   17.33
   1  -7 -22  150.21   16.40
   1   7  22  149.86   18.02
  -1  -7  22  175.28   18.68
   1  -7 -23   88.78    8.85
   1   7  23  109.33   15.00
   1   7  23   86.58   10.97
  -1  -7  23   79.49   13.45
   1  -7 -23   91.77   12.86
  -1  -7  23   86.10   13.88
   1   7  24   26.13    9.34
   1   7  24   26.62    6.51
  -1  -7  24   58.03   11.56
   1  -7 -24   39.52    9.15
   1   7  24   39.47    6.30
  -1  -7  24   59.63   11.31
   1   7  25   54.96   13.26
   1  -7 -25   52.67    6.64
   1  -7 -25   87.30   12.59
  -1  -7  25   70.27   12.69
   1   7  25   73.52    8.74
   1   7  25   73.99   10.04
   1   7  26   39.86   11.23
   1  -7 -26   51.64   10.40
  -1  -7  26   51.58   11.23
   1   7  26   36.35    6.82
   1   7  26   43.96    7.74
   1   7  27   72.16   15.46
   1  -7 -27   83.14   13.44
  -1  -7  27   60.48   13.09
   1   7  27   57.94    8.57
   1   7  27   88.13   10.88
   1   7  28    9.73    9.17
   1  -7 -28   24.94    8.72
  -1  -7  28   21.00    8.78
   1   7  28   18.47    5.82
   1   7  28   24.54    7.28
   1   7  29   81.22   16.93
   1   7  29   79.38   10.89
   1  -7 -29   69.63   12.72
  -1  -7  29   55.85   13.40
   1   7  30   42.58   13.82
   1  -7 -30   47.38   11.02
  -1  -7  30   48.06   11.86
  -1  -7  30   50.63   12.93
   1   7  31    2.77    7.95
   1  -7 -31   17.02    7.91
  -1  -7  31   10.50    8.57
  -1   8  30   16.70   10.44
  -1   8  30   22.76    7.88
   1  -8  30   17.05    9.62
  -1  -8 -30   16.85    7.88
   1  -8  30   25.94    9.70
  -1   8  29   18.67   10.58
  -1   8  29   22.44    7.23
   1  -8  29   13.98    8.20
  -1  -8 -29   20.93    9.44
   1  -8  29   15.10    8.56
  -1   8  28   38.38   13.19
  -1   8  28   58.36   10.54
   1  -8  28   66.87   13.63
  -1  -8 -28   69.48   13.40
   1  -8  28   55.90   13.82
  -1   8  27   83.09   16.55
  -1   8  27  109.86   13.72
   1  -8  27   89.50   14.78
  -1  -8 -27   97.16   15.22
   1  -8  27   79.47   14.66
  -1   8  26    7.02    8.80
  -1   8  26    7.57    5.48
   1  -8  26   -2.04    6.41
  -1  -8 -26   10.41    7.08
   1  -8  26   13.47    7.65
  -1   8  25    2.23    6.76
   1  -8  25    6.81    3.43
  -1   8  25   13.34    6.01
   1  -8  25    9.71    6.84
  -1  -8 -25   -2.01    5.48
   1  -8  25   10.82    7.63
  -1   8  24   68.39   11.08
   1  -8  24   72.36   12.58
  -1   8  24   68.21   14.75
   1  -8  24   96.78   10.05
   1  -8  24   97.90   15.02
  -1   8  23   21.45    6.78
   1  -8  23   14.13    6.85
  -1   8  23   22.32    8.52
   1  -8  23    7.43    4.48
  -1   8  22   47.69    9.51
   1  -8  22   33.73    8.92
   1  -8  22   43.61    7.40
  -1   8  22   60.07   11.66
  -1  -8 -22   47.57    7.24
  -1   8  21  231.27   20.17
   1  -8  21  203.83   20.22
  -1   8  21  271.82   23.99
  -1  -8 -21  243.04   22.17
   1  -8  21  215.09   17.30
  -1  -8 -21  221.46   17.17
  -1   8  20    9.45    5.54
   1  -8  20   21.39    7.28
   1  -8  20   22.66    5.76
  -1   8  20   14.05    6.85
  -1  -8 -20    9.55    4.38
  -1   8  19   92.01   13.11
   1  -8  19   78.76   11.63
   1  -8  19   85.92   10.42
  -1  -8 -19   87.08    9.78
  -1   8  18   98.95   13.20
   1  -8  18  105.47   13.03
   1  -8  18  106.84   11.43
  -1  -8 -18   96.40   10.59
   1  -8  17   15.89    5.58
  -1   8  17   13.73    5.97
  -1  -8 -17   11.87    3.48
  -1  -8 -17   10.31    5.43
  -1  -8 -17   15.64    5.30
   1  -8  17   14.22    4.94
  -1   8  16   58.17    9.69
  -1  -8 -16   45.21    5.56
  -1  -8 -16   58.76    7.90
  -1  -8 -16   48.06    8.97
   1  -8  16   45.02    7.68
  -1   8  15   41.59    8.37
  -1  -8 -15   72.87    6.45
   1  -8  15   62.69    8.55
  -1  -8 -15   42.03    7.51
  -1  -8 -15   83.02   10.92
  -1   8  14   78.10   10.78
  -1  -8 -14   56.21    5.99
   1  -8  14   65.74    9.00
  -1  -8 -14   79.01    9.34
  -1  -8 -14   73.51   10.50
  -1   8  13   79.57   11.01
  -1  -8 -13  107.03    7.95
  -1  -8 -13  106.47   12.27
  -1  -8 -13   93.68   10.42
  -1   8  12  497.95   32.31
  -1  -8 -12  515.20   26.34
  -1  -8 -12  498.66   32.49
  -1   8  11   -1.15    3.95
  -1  -8 -11    0.82    1.95
  -1  -8 -11    4.72    3.91
   1  -8  11    3.08    3.89
  -1   8  10   15.35    5.08
  -1  -8 -10   17.82    3.11
  -1  -8 -10   26.12    6.03
  -1  -8 -10    4.90    3.30
   1  -8  10   17.45    4.75
  -1   8   9   21.00    5.60
  -1  -8  -9   19.33    3.33
  -1  -8  -9   17.58    5.02
  -1  -8  -9   16.68    4.92
  -1   8   8  350.29   23.94
  -1  -8  -8  355.88   23.79
  -1  -8  -8  386.04   24.82
   1  -8   8  331.43   24.69
  -1  -8  -8  361.76   19.56
  -1   8   7 1338.16   66.20
  -1  -8  -7 1253.39   65.78
  -1  -8  -7 1281.76   66.43
   1   8  -7 1369.59   68.41
   1  -8   7 1303.21   67.47
  -1  -8  -7 1257.91   60.82
   1   8  -6  328.95   22.57
   1   8  -6  304.86   19.40
   1  -8   6  257.17   21.19
  -1  -8  -6  325.55   21.66
   1   8  -5   32.32    6.16
   1   8  -5   30.78    5.13
   1  -8   5   27.84    5.88
  -1   8   5   26.33    3.01
  -1  -8  -5   29.66    6.42
  -1   8   4   90.22    5.49
   1   8  -4   88.39    5.76
   1  -8   4   82.21   10.01
  -1  -8  -4   88.29   10.37
   1   8  -4  115.17   11.56
  -1  -8  -3  167.16   14.48
   1  -8   3  177.52   14.92
   1  -8   3  172.59   10.86
   1   8  -3  165.08   14.56
  -1  -8  -2   49.92    8.09
   1  -8   2   58.67    8.01
   1  -8   2   51.67    4.88
   1   8  -2   55.94    7.94
  -1  -8  -1   49.15    7.49
   1  -8   1   52.88    7.60
   1  -8   1   48.82    4.62
   1   8  -1   53.79    8.05
  -1  -8   0  338.37   23.31
   1   8   0  362.60   23.41
   1  -8   0  337.57   23.15
   1  -8   0  346.57   18.33
  -1   8  -1   51.83    7.64
   1  -8  -1   61.32    5.29
  -1  -8   1   76.87    9.24
  -1   8  -2   59.98    8.21
   1  -8  -2   43.87    4.52
  -1  -8   2   59.54    8.27
  -1  -8   2   48.73    7.61
  -1   8  -3  163.26   14.74
   1  -8  -3  177.69   10.95
  -1  -8   3  186.66   15.43
  -1  -8   3  179.82   15.07
  -1   8  -4   78.68    9.79
   1  -8  -4   89.24    5.86
  -1  -8   4  104.11   10.77
  -1  -8   4   96.14    5.96
  -1  -8   4   95.15   10.81
  -1   8  -5   30.35    6.26
  -1   8  -5   24.51    3.96
   1  -8  -5   25.93    3.20
  -1  -8   5   23.43    5.59
  -1  -8   5   31.79    6.64
  -1   8  -6  320.26   22.51
  -1   8  -6  291.90   17.91
  -1  -8   6  296.78   21.54
  -1  -8   6  331.23   22.27
  -1  -8   7 1217.27   64.04
  -1   8  -7 1336.56   66.23
  -1   8  -7 1264.76   60.27
  -1  -8   7 1209.24   64.36
   1  -8  -7 1187.61   60.53
  -1   8  -8  328.20   20.44
  -1  -8   8  357.87   24.17
  -1  -8   8  372.12   24.65
   1  -8  -8  340.91   20.79
   1   8   9    8.82    5.08
  -1   8  -9    4.79    2.84
  -1  -8   9    7.97    4.20
   1  -8  -9    6.79    3.37
   1  -8  -9    7.63    4.30
  -1  -8   9    8.29    4.57
   1   8  10   32.26    6.62
  -1  -8  10   31.82    6.59
   1  -8 -10   22.86    4.50
  -1  -8  10   22.86    5.59
   1  -8 -10   20.94    5.57
   1   8  11    1.20    4.13
  -1  -8  11    4.60    4.35
   1  -8 -11    4.43    4.67
  -1  -8  11   -1.04    3.69
  -1  -8  11    1.22    4.05
   1  -8 -11    2.84    2.71
   1   8  12  470.94   31.87
  -1  -8  12  549.41   32.81
   1  -8 -12  454.09   30.91
  -1  -8  12  541.94   33.25
   1  -8 -12  498.59   28.19
   1  -8 -13  102.05   11.62
   1  -8 -13  100.14   10.78
   1   8  13   80.39   11.39
   1  -8 -13   95.04    9.09
  -1  -8  13   94.90   11.71
   1   8  14   59.52    9.82
  -1  -8  14   69.39    9.02
   1  -8 -14   55.42    9.00
   1  -8 -14   56.67    8.21
  -1  -8  14   55.90    9.23
   1   8  15   87.32   11.53
   1  -8 -15   56.54    8.19
   1  -8 -15   78.85   10.48
  -1  -8  15   65.22    8.99
  -1  -8  15   67.66   10.60
   1   8  16   60.42    9.73
   1  -8 -16   42.17    8.32
   1  -8 -16   56.23    7.93
  -1  -8  16   39.37    7.31
  -1  -8  16   66.21    9.92
   1   8  17    6.16    5.67
  -1  -8  17    6.20    3.79
   1  -8 -17   12.27    5.60
   1  -8 -17    8.39    4.43
  -1  -8  17   16.16    6.74
   1  -8 -18  105.65   11.01
  -1  -8  18  125.04   12.15
   1   8  18   85.23   12.82
  -1  -8  18  107.66   14.07
  -1  -8  18  121.11   14.57
   1  -8 -19   82.86    9.60
  -1  -8  19   83.22   10.21
   1   8  19  126.09   15.04
  -1  -8  19  100.13   14.04
  -1  -8  19  107.33   13.68
   1  -8 -20   15.48    4.53
  -1  -8  20   17.04    5.29
   1   8  20   22.86    7.77
  -1  -8  20   18.00    7.03
  -1  -8  20   28.46    8.29
   1  -8 -21  214.88   17.10
  -1  -8  21  283.33   19.04
   1   8  21  238.37   23.08
  -1  -8  21  226.79   22.57
  -1  -8  21  223.65   21.96
   1  -8 -22   58.49    7.92
  -1  -8  22   54.76    8.21
  -1  -8  22   54.75   11.29
   1   8  22   55.60   11.37
   1  -8 -23    7.83    4.16
  -1  -8  23    8.49    4.36
   1   8  23    4.02    5.81
   1  -8 -23    6.75    5.55
  -1  -8  23    8.16    6.18
   1  -8 -24   98.14    9.69
   1   8  24   44.14   11.65
   1  -8 -24  105.60   14.10
  -1  -8  24  128.73   16.86
   1   8  24   74.16   10.88
   1  -8 -25   11.09    4.29
   1   8  25    4.41    6.98
   1  -8 -25    9.13    6.44
  -1  -8  25   15.32    7.98
   1   8  25   10.56    5.08
   1   8  26    6.91    8.66
   1  -8 -26    5.67    7.07
  -1  -8  26   -2.27    6.20
   1   8  26    5.35    5.79
   1   8  27   62.64   15.39
   1   8  27   98.77   12.15
   1  -8 -27   92.20   14.21
  -1  -8  27   98.99   16.22
   1   8  28   83.38   16.60
   1   8  28   46.55    9.23
  -1  -8  28   52.40   12.67
   1  -8 -28   62.95   12.71
  -1  -8  28   71.10   14.12
   1   8  29   23.72   10.50
   1   8  29   27.79    7.47
   1  -8 -29   27.35    8.99
  -1  -8  29   28.11   10.68
  -1  -8  29   44.73   12.39
   1   8  30   13.79    9.70
  -1  -8  30   23.32    9.96
   1  -8 -30    2.18    9.00
  -1  -8  30   26.48   10.72
  -1   9  29   49.87   14.14
  -1   9  29   50.73   10.14
   1  -9  29   47.36   12.99
  -1  -9 -29   36.62   11.01
   1  -9  29   66.23   14.12
  -1   9  28    5.33    8.04
  -1   9  28   25.80    8.49
   1  -9  28    9.08   10.27
  -1  -9 -28   25.93    9.32
   1  -9  28   10.22    8.37
  -1   9  27   30.55   12.12
  -1   9  27   47.24   10.09
   1  -9  27   19.57   11.06
  -1  -9 -27   45.48   11.39
   1  -9  27   32.01   10.59
  -1   9  26    4.88    7.70
  -1   9  26   11.58    5.99
   1  -9  26    2.08    6.27
  -1  -9 -26   19.76    8.69
   1  -9  26    9.50    7.16
   1  -9  25   38.19    7.13
  -1   9  25   37.25   12.48
  -1   9  25   55.32   10.54
   1  -9  25   15.93    9.53
  -1  -9 -25   44.38   11.16
   1  -9  25   41.20   10.74
  -1   9  24   16.02    6.72
   1  -9  24   11.44    7.80
  -1   9  24   17.84    8.18
   1  -9  24   28.85    6.37
   1  -9  24   28.72    9.48
  -1   9  23  174.73   18.04
   1  -9  23  125.84   18.49
  -1   9  23  178.66   21.33
  -1  -9 -23  199.87   16.15
   1  -9  23  160.94   15.31
  -1   9  22   20.12    6.95
   1  -9  22   33.17    8.45
  -1   9  22   18.32    7.71
  -1  -9 -22   20.47    6.07
   1  -9  22   14.44    5.66
  -1   9  21   39.50    8.74
   1  -9  21   58.45   10.91
  -1  -9 -21   61.02    8.70
   1  -9  21   58.70    9.17
  -1   9  21   50.56   10.78
  -1   9  20   62.97   11.99
   1  -9  20   60.80   10.90
  -1  -9 -20   45.28    8.01
   1  -9  20   60.60    9.08
  -1   9  19   88.62   13.04
   1  -9  19   70.47   11.11
  -1  -9 -19   71.34    9.65
   1  -9  19   88.89   10.65
  -1   9  18   34.02    8.70
   1  -9  18   33.76    7.77
  -1  -9 -18   36.14    9.18
   1  -9  18   39.52    7.67
  -1  -9 -18   46.98    7.67
   1  -9  17   23.90    6.86
  -1  -9 -17   30.05    7.58
   1  -9  17   12.85    5.51
  -1  -9 -17   22.38    6.02
  -1   9  17   11.39    5.84
  -1  -9 -17   24.21    4.26
   1  -9  16    6.72    4.92
   1  -9  16    1.17    3.87
  -1  -9 -16    3.05    4.20
  -1  -9 -16    2.24    3.96
  -1   9  16    1.56    5.15
  -1  -9 -16    3.10    2.36
   1  -9  15  115.76   12.96
  -1  -9 -15  125.56   14.15
   1  -9  15  113.00   12.48
  -1  -9 -15  127.10   12.68
  -1   9  15  122.39   14.34
  -1  -9 -15   95.94    8.35
   1  -9  14  104.58   12.04
  -1   9  14  108.51   12.99
  -1  -9 -14   92.69    7.89
  -1  -9 -14  102.75   12.92
   1  -9  14  106.08   12.19
  -1  -9 -14  100.23   11.56
  -1   9  13  266.14   21.81
  -1  -9 -13  255.26   15.30
  -1  -9 -13  277.99   20.40
  -1  -9 -13  231.64   21.01
  -1   9  12   74.73   10.38
  -1  -9 -12   53.96    5.56
  -1  -9 -12   54.69    9.43
  -1   9  11   42.74    7.97
   1  -9  11   47.23    8.91
  -1  -9 -11   53.98    5.44
  -1  -9 -11   56.86    9.16
   1  -9  11   48.15    8.08
  -1   9  10  131.67   14.36
   1  -9  10  173.15   16.63
  -1  -9 -10  174.04   11.16
  -1  -9 -10  157.90   14.65
  -1  -9 -10  171.59   15.81
   1  -9  10  153.61   14.99
  -1   9   9  361.88   26.84
   1  -9   9  442.38   27.93
  -1  -9  -9  419.34   27.30
  -1  -9  -9  426.26   28.09
   1  -9   9  410.66   28.74
  -1  -9  -9  394.99   22.09
  -1   9   8  374.40   25.88
   1   9  -8  423.13   28.09
   1  -9   8  369.53   26.04
  -1  -9  -8  365.39   26.09
  -1  -9  -8  406.60   26.62
   1  -9   8  402.07   27.47
  -1  -9  -8  370.86   21.22
   1  -9   7   85.58   10.74
  -1  -9  -7   77.60   10.33
   1  -9   7   71.99   10.47
  -1   9   7   84.57   10.23
   1   9  -7  105.75   11.95
   1   9  -6  463.71   30.17
  -1  -9  -6  455.32   29.38
   1  -9   6  416.82   30.14
  -1   9   6  451.77   22.48
   1   9  -5  762.58   41.45
  -1  -9  -5  650.82   39.23
   1  -9   5  657.24   40.03
  -1   9   5  670.60   31.42
   1   9  -5  666.46   31.88
   1   9  -4  211.29   17.05
   1  -9   4  167.79    8.94
   1  -9   4  184.64   16.22
  -1  -9  -4  207.31   16.60
  -1  -9  -3  121.58   12.62
   1   9  -3  107.57   12.09
  -1  -9  -3  114.33    9.76
   1  -9   3  107.84   11.87
   1  -9   3  100.29    7.98
  -1  -9  -2   85.59   10.49
   1   9  -2   98.90   11.01
  -1  -9  -2   94.38    8.49
   1  -9   2   78.00   10.03
   1  -9   2   71.27    6.43
  -1  -9  -1  140.89   13.92
   1   9  -1  136.16   13.35
   1  -9   1  141.61   13.51
   1  -9   1  127.70    9.01
  -1  -9  -1  136.75   10.96
  -1  -9   0  325.89   19.75
  -1  -9   0  310.54   22.91
   1  -9   0  313.62   17.39
  -1  -9   1  128.22   13.09
  -1   9  -1   97.46   11.37
  -1  -9   1  115.81    9.84
   1  -9  -1  110.77    8.04
  -1   9  -2   78.52   10.06
   1  -9  -2   86.39    6.81
  -1  -9   2   83.56   10.72
  -1  -9   2   80.14    8.14
  -1   9  -3   88.06   10.61
   1  -9  -3   81.56    6.75
  -1  -9   3   75.25    9.90
  -1  -9   3   76.96   10.06
  -1  -9   4  206.10   16.89
  -1  -9   4  156.81   15.12
  -1  -9   4  168.04   12.98
  -1   9  -4  177.46   15.92
  -1  -9   5  708.50   40.11
  -1   9  -5  700.39   40.38
  -1  -9   5  660.06   31.58
   1  -9  -5  648.08   31.56
  -1  -9   5  636.74   39.06
  -1  -9   5  720.66   36.39
  -1  -9   6  478.46   30.77
   1  -9  -6  451.99   29.53
  -1   9  -6  488.79   31.20
  -1   9  -6  455.04   25.69
  -1  -9   6  456.36   30.01
   1  -9  -6  471.98   23.59
  -1  -9   6  447.03   26.84
   1  -9  -7   83.18   10.58
  -1  -9   7   93.40   11.32
  -1   9  -7   83.49   11.30
  -1   9  -7   91.52    8.55
  -1  -9   7   88.71   11.19
  -1  -9   7   98.51    9.42
  -1  -9   8  423.27   27.68
   1  -9  -8  418.15   26.86
  -1   9  -8  417.92   28.39
  -1   9  -8  406.96   23.51
  -1  -9   8  381.18   27.32
   1  -9  -8  375.98   23.59
  -1  -9   8  387.66   24.49
   1   9   9  413.57   28.16
   1  -9  -9  412.91   27.36
  -1  -9   9  425.34   28.27
  -1   9  -9  438.66   29.59
  -1   9  -9  402.66   24.51
  -1  -9   9  402.10   28.11
   1  -9  -9  420.86   24.71
   1   9  10  173.75   16.14
  -1  -9  10  183.62   16.91
   1  -9 -10  156.26   12.76
  -1  -9  10  182.14   16.52
   1  -9 -10  172.96   15.43
   1   9  11   40.91    8.22
  -1  -9  11   41.60    7.88
   1  -9 -11   35.16    5.78
   1  -9 -11   42.96    7.67
  -1  -9  11   36.95    7.92
   1  -9 -12   59.76    9.50
   1   9  12   73.65   10.74
  -1  -9  12   51.32    9.57
   1  -9 -13  277.00   20.85
   1  -9 -13  311.19   23.19
   1   9  13  269.58   22.76
  -1  -9  13  301.06   23.81
  -1  -9  14  104.96   12.06
   1  -9 -14   98.56   11.22
   1  -9 -14   85.11   11.47
  -1  -9  14   96.36   12.66
  -1  -9  14   90.03   12.05
   1   9  14  102.70   13.12
  -1  -9  15  106.56   13.28
  -1  -9  15  119.05   12.95
   1  -9 -15   93.96   11.02
   1  -9 -15  113.13   13.37
  -1  -9  15  119.87   14.35
   1   9  15  111.27   13.76
   1   9  16    1.59    4.11
  -1  -9  16    7.15    4.87
   1  -9 -16   -1.08    4.16
   1  -9 -16    2.87    4.36
  -1  -9  16    1.50    4.76
   1   9  17   37.93    8.79
   1  -9 -17   31.20    7.93
  -1  -9  17   26.22    6.58
   1  -9 -17   33.22    6.77
  -1  -9  17   31.19    8.19
  -1  -9  18   36.75    7.41
   1  -9 -18   39.54    7.38
   1   9  18   29.21    8.62
   1  -9 -19   82.99   10.05
  -1  -9  19   84.73   10.89
  -1  -9  19   75.58   12.54
   1   9  19   69.69   12.09
  -1  -9  20   65.19   10.01
   1  -9 -20   88.62   10.31
  -1  -9  20   95.81   13.99
   1   9  20   68.91   12.42
   1  -9 -21   52.79   10.06
  -1  -9  21   45.76    8.18
   1  -9 -21   52.28    7.99
  -1  -9  21   39.86   10.03
   1   9  21   54.28   11.14
   1  -9 -22   16.57    5.65
  -1  -9  22   14.63    5.61
  -1  -9  22    8.29    6.57
   1   9  22   14.19    6.70
  -1  -9  23  187.09   16.33
   1  -9 -23  192.61   16.15
  -1  -9  23  203.34   22.48
   1   9  23  209.19   22.49
   1  -9 -24   19.04    5.47
  -1  -9  24   22.86    5.78
   1   9  24    6.62    7.31
   1  -9 -24   26.22    8.55
  -1  -9  24   24.65    8.93
   1   9  25   39.18   11.68
   1  -9 -25   51.26    7.87
   1   9  25   54.53    9.72
  -1  -9  25   34.41   10.90
   1  -9 -25   44.80   10.51
  -1  -9  25   44.03   11.72
   1   9  26    9.65    7.31
   1   9  26   17.91    7.40
  -1  -9  26   11.20    8.41
   1  -9 -26   14.11    6.86
  -1  -9  26   16.78    9.26
   1   9  27   30.19   11.55
   1   9  27   40.76    8.63
  -1  -9  27   28.06   11.53
   1  -9 -27   49.98   11.42
  -1  -9  27   32.32   10.21
   1   9  28   10.49    7.93
   1   9  28   21.35    7.52
  -1  -9  28   14.61   10.82
   1  -9 -28   32.38    9.57
  -1  -9  28    5.15    7.77
   1   9  29   32.95   12.84
   1   9  29   64.72   11.02
  -1  -9  29   30.42   12.70
   1  -9 -29   35.68   10.62
  -1  -9  29   56.24   13.62
  -1  10  28    2.77    9.39
  -1  10  28    3.74    7.13
   1 -10  28    2.33    7.58
  -1 -10 -28    2.48    7.76
   1 -10  28    5.39    8.07
  -1  10  27   63.67   16.88
  -1  10  27   95.63   14.30
   1 -10  27   56.02   15.28
   1 -10  27   72.82   15.13
  -1  10  26    2.55    6.93
  -1  10  26    3.62    6.12
   1 -10  26    4.30    6.74
  -1 -10 -26    4.63    7.27
   1 -10  26    2.51    7.87
   1 -10  25   31.48    6.64
  -1  10  25   26.87   12.63
  -1  10  25   37.52    9.23
   1 -10  25   16.51    9.62
  -1 -10 -25   31.38    9.41
   1 -10  25   29.07    8.89
  -1  10  24   17.59    6.98
   1 -10  24   11.89    7.66
  -1 -10 -24   27.85    6.83
   1 -10  24   14.92    5.41
  -1  10  24   11.68   10.00
  -1  10  23   19.04    7.58
   1 -10  23   15.21    7.77
   1 -10  23   18.96    6.70
  -1  10  23   20.16    8.94
  -1 -10 -23   23.19    6.56
  -1  10  22   40.84    9.47
   1 -10  22    9.13    8.03
  -1 -10 -22   24.59    6.75
   1 -10  22   25.55    6.82
  -1  10  22   36.38   10.39
  -1  10  21  282.86   25.82
   1 -10  21  240.67   20.41
  -1 -10 -21  230.88   19.71
  -1  10  20   68.85   13.02
   1 -10  20   73.83   11.88
   1 -10  20   61.43   10.05
  -1 -10 -20   60.24    9.54
  -1  10  19  123.05   16.22
   1 -10  19  119.06   15.25
  -1 -10 -19  129.73   16.25
   1 -10  19  135.63   14.30
  -1 -10 -19  136.28   14.12
  -1  10  18    9.05    6.41
   1 -10  18    3.09    5.08
   1 -10  18    3.97    4.82
  -1 -10 -18    3.80    4.60
  -1 -10 -18   -3.53    6.03
  -1  10  17   12.16    6.18
   1 -10  17    5.92    5.26
  -1 -10 -17   15.36    3.10
  -1 -10 -17   11.41    5.19
   1 -10  17   14.59    5.82
  -1 -10 -17   13.65    6.46
  -1  10  16   70.22   11.80
  -1 -10 -16   49.05    5.84
  -1 -10 -16   51.30   10.22
   1 -10  16   58.56    9.47
  -1 -10 -16   56.93    8.96
  -1  10  15   77.06   11.62
  -1 -10 -15   44.64    5.66
  -1 -10 -15   89.53   12.30
   1 -10  15   38.66    8.12
  -1 -10 -15   54.22    8.99
  -1  10  14   30.82    8.33
   1 -10  14   39.33    8.68
  -1 -10 -14   24.88    3.98
  -1 -10 -14   21.67    7.48
  -1 -10 -14   36.52    7.65
   1 -10  14   32.03    7.33
  -1  10  13   54.93    9.65
   1 -10  13   46.40   10.18
  -1 -10 -13   43.03    5.03
  -1 -10 -13   58.59   10.24
  -1 -10 -13   41.59    7.83
  -1  10  12   82.91   11.62
   1 -10  12   80.38   12.43
  -1 -10 -12   76.68    7.00
  -1 -10 -12  102.13   12.65
  -1  10  11    9.63    5.67
   1 -10  11   10.62    5.34
  -1 -10 -11   12.74    6.12
   1 -10  11   24.95    7.60
  -1 -10 -11   13.62    3.22
  -1  10  10    1.33    4.40
   1  10 -10    7.73    4.92
   1 -10  10    5.29    5.15
  -1 -10 -10   15.11    5.92
  -1 -10 -10    3.80    4.19
   1 -10  10    9.08    5.73
  -1 -10 -10    3.63    2.64
  -1  10   9   33.45    7.87
   1 -10   9   51.41    8.91
  -1 -10  -9   33.43    7.49
  -1 -10  -9   36.76    7.58
   1 -10   9   32.34    8.20
  -1 -10  -9   43.52    5.34
  -1  10   8  415.73   29.04
   1  10  -8  443.98   30.90
   1 -10   8  375.33   28.84
  -1 -10  -8  446.96   29.81
  -1 -10  -8  464.92   30.30
   1 -10   8  403.73   29.79
  -1 -10  -8  471.00   24.49
   1 -10   7  592.73   37.10
  -1 -10  -7  646.53   37.75
   1 -10   7  630.50   38.23
   1  10  -7  581.64   29.23
  -1  10   7  576.37   28.87
  -1  10   7  577.88   36.07
   1  10  -7  607.27   38.03
   1  10  -6   44.03    8.59
   1 -10   6   42.88    8.13
  -1 -10  -6   40.80    8.32
   1 -10   6   34.02    7.53
   1  10  -6   43.20    3.78
   1  10  -5   45.83    8.82
   1 -10   5   59.95    9.30
   1 -10   5   42.68    8.14
  -1 -10  -5   38.35    7.87
   1  10  -4  128.44   13.90
  -1 -10  -4  122.59   10.89
   1 -10   4  112.44   13.05
   1 -10   4  128.73   13.72
  -1 -10  -4  114.08   13.31
   1  10  -3    2.59    4.13
  -1 -10  -3    0.75    2.81
   1 -10   3    6.45    4.74
  -1 -10  -3    1.29    4.42
   1 -10   3    5.13    5.13
  -1 -10  -2  249.06   20.69
   1 -10   2  225.80   19.94
   1  10  -2  266.80   20.86
  -1 -10  -2  261.43   17.33
   1 -10   2  258.22   20.51
   1 -10   2  254.56   15.14
   1 -10   1  369.48   26.33
  -1 -10  -1  357.52   26.29
   1  10  -1  404.48   26.81
   1 -10   1  359.41   26.02
   1 -10   1  368.88   20.29
  -1 -10   0  233.50   15.86
   1 -10   0  216.39   13.30
   1 -10   0  214.95   18.56
  -1 -10   0  213.30   18.60
  -1 -10   1  433.77   24.28
  -1 -10   1  421.94   28.49
   1 -10  -1  360.19   26.65
   1 -10  -1  379.17   21.23
  -1  10  -2  240.50   20.35
   1 -10  -2  264.45   15.36
   1 -10  -2  251.03   20.68
  -1 -10   2  238.84   20.61
  -1 -10   2  278.51   17.74
  -1  10  -3    1.30    3.96
  -1 -10   3    8.94    3.86
   1 -10  -3    1.40    1.90
   1 -10  -3   -1.25    4.45
  -1 -10   3    3.96    5.14
  -1 -10   4   99.36   12.50
   1 -10  -4  120.92   13.39
  -1  10  -4  140.71   14.35
   1 -10  -4  116.31    8.78
  -1 -10   4  108.59   12.79
  -1 -10   4  111.33   10.22
  -1 -10   5   37.28    7.81
   1 -10  -5   46.00    8.63
  -1 -10   5   40.14    7.97
  -1 -10   5   49.65    6.64
  -1  10  -5   56.77    9.51
  -1 -10   6   48.12    8.45
   1 -10  -6   39.67    8.19
  -1  10  -6   48.50    8.84
  -1 -10   6   51.25    8.75
   1 -10  -6   40.39    3.69
  -1 -10   6   45.82    3.85
  -1 -10   6   35.00    5.88
  -1 -10   7  600.60   38.30
   1 -10  -7  606.36   37.88
  -1  10  -7  683.18   40.10
  -1  10  -7  646.57   33.52
  -1 -10   7  597.90   38.25
   1 -10  -7  612.57   30.61
  -1 -10   7  593.96   34.45
  -1  10  -8  449.92   31.37
  -1  10  -8  451.70   26.10
  -1 -10   8  418.98   30.20
   1 -10  -8  455.63   30.09
  -1 -10   8  467.62   31.09
  -1 -10   9   39.09    8.42
  -1  10  -9   28.48    7.91
  -1 -10   9   43.14    8.77
   1 -10  -9   23.42    6.35
  -1  10 -10    1.55    4.94
  -1 -10  10    4.30    4.75
   1  10  10    1.39    4.61
   1 -10 -10    4.92    4.22
  -1 -10  10    6.75    4.96
  -1 -10  11   19.16    6.66
   1  10  11   13.04    5.98
  -1 -10  11   17.59    6.35
   1 -10 -11   10.86    5.47
  -1 -10  12   87.92   12.40
   1  10  12   91.18   12.85
   1 -10 -12   96.64   12.39
  -1 -10  13   40.60    8.67
   1  10  13   49.22    9.54
   1 -10 -13   41.76    8.24
   1 -10 -13   38.10    7.76
  -1 -10  14   41.87    8.97
   1  10  14   39.82    8.64
   1 -10 -14   25.76    6.50
   1 -10 -14   29.62    7.57
  -1 -10  14   33.88    7.67
  -1 -10  15   48.21    9.80
   1  10  15   65.99   10.95
   1 -10 -15   37.90    8.16
  -1 -10  15   73.08   10.46
   1 -10 -15   54.98    9.47
  -1 -10  16   56.66   11.09
   1  10  16   70.09   11.91
   1 -10 -16   52.49    9.08
   1 -10 -16   47.02    9.55
  -1 -10  16   80.01   11.03
  -1 -10  17   10.64    6.72
   1  10  17   17.75    6.73
  -1 -10  17   13.57    5.96
   1 -10 -17   12.91    6.30
   1 -10 -17   18.27    6.01
  -1 -10  18   -1.83    6.27
   1  10  18   -3.69    5.60
  -1 -10  18    1.35    4.44
   1 -10 -18    1.67    5.05
   1 -10 -18   -1.22    4.42
   1  10  19  153.41   17.73
  -1 -10  19  125.35   16.86
  -1 -10  19  147.57   17.84
   1 -10 -19  135.75   14.10
  -1 -10  19  137.23   14.88
  -1 -10  20   58.71    9.98
   1 -10 -20   45.80    8.67
  -1 -10  20   77.62   13.40
   1  10  20   51.71   11.61
  -1 -10  21  298.41   22.89
   1 -10 -21  266.85   24.70
   1 -10 -21  275.35   21.44
   1  10  21  275.01   26.35
  -1 -10  21  277.84   26.35
  -1 -10  22   23.33    6.32
   1 -10 -22   34.46    7.61
   1  10  22   30.05   10.06
  -1 -10  22   46.27   11.06
  -1 -10  22   15.94    8.59
  -1 -10  23   24.27    6.85
   1 -10 -23   14.17    5.47
   1  10  23    6.69    6.78
  -1 -10  23   18.30    7.82
  -1 -10  23   18.63    9.44
   1 -10 -24   17.46    6.22
   1  10  24   11.61    8.22
  -1 -10  24   16.37    6.34
  -1 -10  24   28.52   10.38
  -1 -10  24    8.61    8.55
   1  10  25   14.56    8.60
  -1 -10  25   35.76   11.14
   1 -10 -25   18.64    9.05
  -1 -10  25   22.13    8.69
   1  10  26   15.17    7.96
   1  10  26   11.59    6.68
  -1 -10  26   11.62    8.43
   1 -10 -26    2.15    6.46
  -1 -10  26    2.53    7.96
   1  10  27   86.83   17.64
   1  10  27   87.08   13.16
  -1 -10  27   84.55   17.08
   1 -10 -27  124.32   17.21
  -1 -10  27   65.49   14.55
   1  10  28    5.49   10.26
   1  10  28   10.16    6.07
  -1 -10  28    2.51    7.17
   1 -10 -28    6.86    6.19
  -1 -10  28    5.42    7.35
  -1  11  26    5.33    7.64
  -1  11  26   -1.98    6.67
   1 -11  26   -2.22    6.64
  -1 -11 -26   -4.91    6.66
   1 -11  26   -5.30    8.29
  -1  11  25   60.57   11.88
   1 -11  25   44.52    9.14
  -1  11  25   28.22   12.71
  -1 -11 -25   54.57   12.53
   1 -11  25   44.82   12.52
   1 -11  25   56.38   13.09
  -1  11  24   23.11    8.55
  -1  11  24   27.04   10.00
   1 -11  24   28.39    7.23
  -1 -11 -24    4.11    5.66
   1 -11  24    6.16    6.97
  -1  11  23   55.03   11.00
   1 -11  23   35.50   10.99
  -1 -11 -23   33.09    8.11
  -1  11  23   42.50   11.48
   1 -11  23   31.63    8.55
  -1  11  22   11.33    7.72
   1 -11  22   -1.90    6.20
  -1 -11 -22    8.34    5.46
   1 -11  22    4.35    5.70
   1 -11  21   18.21    8.16
  -1  11  21   15.21    8.46
  -1 -11 -21   26.74    7.80
   1 -11  21   29.24    7.66
  -1  11  20   33.48   10.09
  -1 -11 -20   41.02    9.16
  -1 -11 -20   50.65   11.39
   1 -11  20   45.71    9.34
  -1  11  19   84.71   14.08
  -1 -11 -19   72.43   11.46
  -1 -11 -19   86.00   13.67
   1 -11  19   74.24   11.55
   1 -11  18   37.50   10.81
  -1  11  18   62.12   12.36
  -1 -11 -18   72.45   10.94
  -1 -11 -18   79.60   12.57
   1 -11  18   78.94   11.76
   1 -11  17   52.53   11.04
  -1  11  17   24.35    8.70
  -1 -11 -17   47.87   10.49
  -1 -11 -17   36.99    8.63
   1 -11  17   26.88    7.96
   1 -11  16   64.60   11.83
  -1  11  16   46.76   10.52
  -1 -11 -16   61.06   10.11
   1 -11  16   52.32    9.71
  -1 -11 -16   39.35    9.67
   1 -11  15   62.72   11.86
  -1  11  15   58.90   11.22
   1 -11  15   77.85   11.79
  -1 -11 -15   77.84   11.27
  -1 -11 -15   91.74   13.08
  -1  11  14   43.36    9.67
  -1 -11 -14   41.00    8.61
   1 -11  14   40.44    8.69
  -1 -11 -14   26.91    8.02
   1 -11  14   25.83    8.09
  -1 -11 -14   39.46    4.78
  -1  11  13   46.81    9.28
   1  11 -13   42.42    9.87
  -1 -11 -13   39.26    8.66
  -1 -11 -13   31.13    7.96
   1 -11  13   53.92    9.55
   1 -11  13   37.61    8.71
  -1 -11 -13   39.44    4.96
  -1  11  12   10.91    5.53
   1  11 -12   12.48    6.94
  -1 -11 -12   -3.19    5.47
   1 -11  12   17.40    6.58
  -1 -11 -12    2.15    2.63
  -1  11  11   21.08    6.40
   1  11 -11   32.75    8.72
  -1 -11 -11   21.69    7.46
   1 -11  11   28.81    8.14
  -1 -11 -11   21.83    4.01
  -1  11  10   29.21    7.78
   1  11 -10   43.61    9.81
   1 -11  10   11.87    6.05
  -1 -11 -10   37.77    8.29
  -1 -11 -10   28.41    7.11
   1 -11  10   23.09    7.51
  -1 -11 -10   31.58    4.80
  -1  11   9  337.57   25.16
   1  11  -9  307.80   25.42
  -1 -11  -9  273.27   23.45
  -1 -11  -9  293.20   24.17
   1 -11   9  314.62   24.90
   1 -11   9  305.60   25.41
  -1  11   9  315.97   17.22
  -1 -11  -9  307.55   18.72
  -1  11   8  102.72   12.85
   1  11  -8  116.35   14.38
   1 -11   8  130.80   14.75
  -1 -11  -8  118.74   13.93
  -1 -11  -8  101.14   13.42
  -1  11   8  105.53    7.25
   1  11  -8  120.52    8.03
   1 -11   8  116.09   14.41
  -1 -11  -8  119.16    9.70
  -1 -11  -7   61.40   10.32
   1 -11   7   58.53   10.03
   1  11  -7   58.57    4.46
   1 -11   7   53.70    9.91
  -1  11   7   65.02   10.15
   1  11  -7   68.46   11.10
   1  11  -6  324.16   25.30
   1 -11   6  285.95   24.14
  -1 -11  -6  350.84   25.36
   1 -11   6  285.45   23.98
   1  11  -5  140.86   15.26
  -1 -11  -5  137.87   11.78
   1 -11   5  124.12   14.45
  -1 -11  -5  106.21   13.71
   1 -11   5  108.72   13.89
   1  11  -4   89.63   12.34
  -1 -11  -4   96.55    9.49
   1 -11   4   71.40   10.85
   1 -11   4   62.04   11.07
  -1 -11  -4   66.20   11.35
   1  11  -3  550.97   33.66
  -1 -11  -3  463.97   27.72
   1 -11   3  460.13   32.00
  -1 -11  -3  449.07   31.94
   1 -11   3  433.75   31.49
   1 -11   2   32.89    8.11
  -1 -11  -2   23.18    7.54
   1  11  -2   36.65    8.20
   1 -11   2   26.99    7.04
   1 -11   2   35.46    4.68
  -1 -11  -2   28.14    5.36
  -1 -11  -1  150.66   12.30
   1 -11   1  137.33   10.09
  -1 -11  -1  159.98   16.35
   1 -11   1  142.39   15.74
  -1 -11   0  251.16   17.03
   1 -11   0  252.42   21.22
  -1 -11   0  214.66   20.06
   1 -11   0  235.15   14.58
   1 -11  -1  132.78   15.38
  -1 -11   1  151.06   16.41
  -1 -11   1  164.96   13.02
   1 -11  -1  169.47   11.08
  -1 -11   2   23.57    7.18
   1 -11  -2   30.96    8.60
  -1  11  -2   32.48    7.48
  -1 -11   2   38.31    5.96
   1 -11  -2   33.36    4.41
  -1  11  -3  464.13   32.65
   1 -11  -3  488.19   25.92
   1 -11  -3  429.20   31.91
  -1 -11   3  476.66   33.03
  -1 -11   3  524.86   28.76
  -1  11  -4   91.36   12.18
   1 -11  -4   82.47    7.17
   1 -11  -4   65.72   10.71
  -1 -11   4   64.57    8.07
   1 -11  -5  111.56   13.92
  -1 -11   5  103.13   13.51
  -1  11  -5  141.30   15.36
   1 -11  -5  127.55    9.87
  -1 -11   5  125.71   14.54
  -1 -11   5  131.00   11.64
  -1 -11   6  294.46   24.59
   1 -11  -6  321.30   24.66
  -1  11  -6  322.23   25.39
   1 -11  -6  320.33   19.14
  -1 -11   6  300.38   24.85
  -1 -11   6  330.24   21.40
  -1  11  -7   70.27   10.97
   1 -11  -7   63.82   10.68
  -1 -11   7   58.77   10.33
  -1 -11   7   63.95   10.48
  -1 -11   7   57.57    4.60
  -1 -11   7   68.66    8.27
  -1 -11   8  125.37   14.89
   1 -11  -8  128.10    8.42
  -1 -11   8  120.11    8.36
  -1  11  -8  119.97   14.89
   1 -11  -8  109.39   13.81
  -1 -11   8  134.57   14.90
  -1 -11   9  268.09   23.15
   1 -11  -9  295.45   16.82
  -1  11  -9  287.57   24.53
  -1 -11   9  274.33   23.37
   1 -11  -9  289.07   23.05
  -1  11 -10   43.77    9.48
   1 -11 -10   27.68    7.27
  -1 -11  10   13.66    6.18
  -1 -11  10   44.11    9.44
   1  11  10   29.13    7.67
  -1  11 -11   17.30    6.62
   1 -11 -11   17.95    6.52
  -1 -11  11   29.01    7.89
   1  11  11   39.61    9.24
  -1  11 -12    3.58    6.14
   1 -11 -12    4.62    5.09
  -1 -11  12   16.54    6.95
   1  11  12    4.90    5.41
  -1  11 -13   35.17    8.98
  -1 -11  13   33.97    8.97
   1  11  13   40.31    9.27
   1 -11 -13   28.41    8.11
   1 -11 -13   41.40    8.54
  -1 -11  13   65.48   10.28
  -1 -11  14   36.69    9.20
   1  11  14   38.08    9.65
  -1 -11  14   35.03    8.39
   1 -11 -14   44.03    8.40
   1 -11 -14   33.99    8.28
  -1 -11  15   86.33   13.52
   1  11  15   76.94   12.96
  -1 -11  15   97.60   13.18
   1 -11 -15   88.23   12.96
   1 -11 -15   89.35   11.93
  -1 -11  16   59.25   10.96
   1  11  16   57.29   11.08
  -1 -11  16   56.56   10.22
   1 -11 -16   45.32    8.71
   1 -11 -16   52.96   10.51
  -1 -11  17   51.52   10.92
   1  11  17   43.96    9.92
   1 -11 -17   36.87    9.27
   1 -11 -17   50.77    9.12
  -1 -11  17   38.27    8.69
  -1 -11  18   70.87   13.10
   1  11  18   73.32   13.07
   1 -11 -18   93.94   13.36
  -1 -11  18   76.41   11.80
   1 -11 -18   57.55    9.84
   1  11  19   80.11   13.61
  -1 -11  19   87.36   14.68
  -1 -11  19   77.66   13.47
  -1 -11  19   77.68   11.71
   1 -11 -19   86.07   11.65
   1  11  20   31.87   10.24
  -1 -11  20   45.65   10.82
  -1 -11  20   54.48    9.96
   1 -11 -20   38.08    8.55
   1  11  21   28.64   10.31
  -1 -11  21   31.98   10.19
  -1 -11  21   22.55    9.48
   1 -11 -21   29.81    7.44
  -1 -11  21   23.98    7.51
  -1 -11  22    2.07    6.25
   1  11  22    4.57    7.79
  -1 -11  22    2.34    6.01
   1 -11 -22    4.04    5.01
   1 -11 -22   -2.03    6.91
  -1 -11  22    7.37    5.80
  -1 -11  23   15.07    9.54
   1  11  23   42.56   11.52
  -1 -11  23   36.93   10.63
  -1 -11  23   48.50   11.99
   1 -11 -23   52.36    9.29
  -1 -11  23   49.41    9.14
   1  11  24   46.79   11.87
  -1 -11  24    6.70    8.38
  -1 -11  24   33.39   10.84
  -1 -11  24   37.75   10.97
  -1 -11  24   11.47    5.95
   1 -11 -24   13.28    5.89
  -1 -11  25   13.91   10.40
   1  11  25   33.26   11.00
  -1 -11  25   41.06    8.16
  -1 -11  25   34.50   11.27
  -1 -11  25   57.16   13.19
   1 -11 -26   -4.57    7.44
   1  11  26    2.66    7.63
   1  11  26    5.49    5.93
  -1 -11  26    2.41    6.88
  -1 -11  26   -5.09    6.91
  -1 -11  26   -2.68    6.85
  -1 -12 -25    7.55    6.83
  -1  12  25    2.13    6.65
   1 -12  25    4.72    5.44
  -1  12  25    5.41    6.92
   1 -12  25   -2.75    9.64
   1 -12  25   -2.71    8.11
   1 -12  24   40.00   11.15
  -1  12  24   23.15    8.81
   1 -12  24   30.41    8.82
  -1  12  24   33.74   11.60
  -1 -12 -24   30.66    8.11
   1 -12  23   -5.18    9.11
  -1  12  23   16.59    8.80
   1 -12  23   12.94    6.67
  -1 -12 -23   13.90    6.21
  -1  12  23    9.99    8.49
  -1 -12 -22   81.02   11.78
   1 -12  22   50.43    9.86
  -1  12  22   60.14   13.38
   1 -12  22   55.20   13.17
  -1 -12 -21   94.24   13.58
   1 -12  21  114.80   14.64
  -1  12  21  127.13   18.18
   1 -12  21  150.84   19.83
   1 -12  20    9.89    6.53
  -1 -12 -20   13.00    8.39
  -1 -12 -20   11.05    6.72
  -1  12  20   31.30   10.39
   1 -12  20   16.51    8.34
  -1 -12 -19   47.53    9.52
  -1 -12 -19   25.18    8.68
   1 -12  19   23.23    8.09
  -1  12  19   34.50    9.93
   1 -12  19   45.84   11.15
  -1 -12 -18    4.75    5.57
   1 -12  18    6.66    5.66
  -1 -12 -18   20.40    7.90
  -1  12  18    8.30    5.99
   1 -12  18    2.23    6.74
  -1 -12 -17    1.98    6.52
   1 -12  17    3.34    5.67
  -1 -12 -17    1.59    4.56
  -1  12  17    4.01    6.60
   1 -12  17   -2.16    7.11
  -1 -12 -16   80.80   12.20
   1 -12  16   90.12   13.06
  -1 -12 -16   57.86   11.75
   1 -12  16  104.95   15.90
  -1  12  16  110.49   15.36
   1  12 -15  157.73   19.39
  -1 -12 -15  148.21   17.69
  -1 -12 -15  115.36   15.03
   1 -12  15  151.83   16.79
   1 -12  15  144.83   18.30
  -1  12  15  149.73   18.04
   1  12 -14   34.59   10.05
   1 -12  14   16.68    7.18
  -1 -12 -14   12.61    6.47
  -1 -12 -14   16.46    7.52
   1 -12  14   19.85    7.95
  -1  12  14   14.47    7.05
   1  12 -13   25.66    8.14
  -1 -12 -13   33.08    8.32
  -1 -12 -13   24.99    7.72
   1 -12  13   28.34    8.39
   1 -12  13   21.27    7.98
  -1  12  13   10.52    6.28
  -1  12  12   73.03   12.18
   1  12 -12   90.28   13.69
  -1 -12 -12   76.38   12.45
  -1 -12 -12   72.56   11.55
   1 -12  12   64.10   12.41
  -1 -12 -12   75.64    7.29
  -1  12  11  166.25   18.73
   1  12 -11  249.76   22.94
  -1 -12 -11  201.35   20.42
   1 -12  11  235.29   22.34
  -1  12  11  218.65   13.55
  -1 -12 -11  213.05   14.20
  -1  12  10   32.11    8.26
   1  12 -10   34.71    8.93
   1 -12  10   26.51    8.38
  -1 -12 -10   19.85    7.36
   1 -12  10   17.94    7.26
   1  12 -10   24.95    3.88
  -1  12  10   26.39    3.80
  -1 -12 -10   30.37    5.04
  -1  12   9   40.59    9.06
   1  12  -9   55.26   10.58
  -1 -12  -9   32.34    8.27
   1 -12   9   51.12   10.02
  -1 -12  -9   44.41    9.43
   1  12  -9   35.64    3.95
   1 -12   9   15.79    7.00
  -1 -12  -9   35.56    5.57
  -1  12   8  127.00   14.75
  -1 -12  -8  130.19   15.15
   1 -12   8  121.40   15.23
  -1 -12  -8  105.48   13.82
   1 -12   8  104.80   14.68
  -1 -12  -8  105.64    9.70
   1  12  -8  102.97   14.27
   1  12  -7  349.16   26.77
   1 -12   7  256.51   24.16
   1 -12   7  277.01   24.21
  -1 -12  -7  293.01   24.51
   1  12  -6  141.16   16.66
  -1 -12  -6  174.53   14.04
   1 -12   6  142.81   16.71
   1 -12   6  155.70   17.04
  -1 -12  -6  153.30   17.01
   1  12  -5   64.37   11.11
  -1 -12  -5   54.50    7.87
   1 -12   5   76.96   11.72
   1 -12   5   53.27   10.57
  -1 -12  -5   49.62   10.28
   1  12  -4   45.43    9.28
  -1 -12  -4   50.90    7.37
   1 -12   4   48.41    9.58
  -1 -12  -4   38.52    9.30
   1 -12   4   44.97    9.76
   1  12  -3   52.36   10.39
   1 -12   3   73.33   11.60
  -1 -12  -3   96.58    9.77
   1 -12   3   92.74   12.77
  -1 -12  -3   90.23   12.78
  -1 -12  -2   17.34    4.62
   1 -12   2    9.55    6.71
  -1 -12  -2   -1.62    5.36
  -1 -12  -1  198.37   14.90
   1 -12   1  175.41   12.31
   1 -12   1  179.15   18.70
  -1 -12  -1  219.08   20.19
  -1 -12   0   38.43    6.21
   1 -12   0   34.11    4.61
   1 -12   0   28.42    8.21
  -1 -12   0   30.96    8.32
   1 -12  -1  178.91   11.85
  -1 -12   1  174.27   13.95
   1 -12  -1  146.30   17.00
  -1 -12   1  176.72   18.43
  -1 -12   2    8.22    6.61
   1 -12  -2   10.97    6.31
   1 -12  -2   18.48    3.58
  -1 -12   2   18.87    4.80
  -1  12  -3   70.02   11.38
  -1 -12   3   84.22   12.24
   1 -12  -3   76.56   11.90
   1 -12  -3   74.94    7.14
  -1 -12   3   91.52    9.47
  -1  12  -4   58.59   10.47
   1 -12  -4   53.47    5.95
   1 -12  -4   48.29    9.41
  -1 -12   4   51.39   10.54
  -1 -12   4   40.99    6.70
  -1  12  -5   54.98   10.10
   1 -12  -5   54.15    6.25
   1 -12  -5   45.08    9.78
  -1 -12   5   66.65   10.99
  -1 -12   5   66.62    8.40
   1 -12  -6  167.47   17.63
  -1 -12   6  174.17   18.10
  -1  12  -6  168.65   17.81
   1 -12  -6  153.89   12.00
  -1 -12   6  201.02   18.89
  -1 -12   6  164.82   14.02
   1 -12  -7  277.58   23.72
  -1 -12   7  270.78   24.32
  -1  12  -7  280.03   24.77
   1 -12  -7  293.11   18.16
  -1 -12   7  295.87   24.67
  -1 -12   7  275.47   19.97
  -1 -12   8  101.91   14.20
  -1  12  -8   99.86   14.28
  -1 -12   8  101.32   14.24
   1 -12  -8  140.88   15.63
  -1 -12   9   39.03    9.05
   1 -12  -9   36.68    3.79
  -1 -12   9   29.21    3.70
  -1  12  -9   21.47    7.48
   1 -12  -9   34.03    8.14
  -1 -12   9   42.29    9.78
  -1  12 -10   34.92    9.16
  -1 -12  10   32.19    8.99
  -1 -12  10   12.10    6.65
   1 -12 -10   29.13    4.17
  -1 -12  10   32.85    4.43
   1  12  10   28.61    8.67
  -1  12 -11  246.93   22.53
   1 -12 -11  203.89   19.98
  -1 -12  11  176.39   19.73
   1 -12 -11  216.17   14.07
   1  12  11  190.88   20.24
  -1  12 -12   67.48   12.54
   1 -12 -12   82.77   12.32
   1 -12 -12   80.06   12.13
  -1 -12  12   84.76   13.10
   1  12  12   60.75   11.21
  -1  12 -13   21.79    8.79
   1 -12 -13   25.98    7.87
   1 -12 -13   29.21    8.04
  -1 -12  13   37.47    9.29
  -1 -12  13   33.24    9.19
   1  12  13   32.93    9.41
  -1  12 -14   16.34    7.49
  -1 -12  14    8.52    7.30
   1 -12 -14    5.32    5.15
   1 -12 -14    7.68    5.79
  -1 -12  14   24.60    7.94
   1  12  14   16.92    7.51
  -1  12 -15  145.59   18.25
  -1 -12  15  126.27   16.86
   1  12  15  125.96   17.01
  -1 -12  15  124.53   15.82
   1 -12 -15  128.95   15.38
   1 -12 -15  163.56   17.86
  -1 -12  16   97.81   14.71
   1  12  16  103.78   15.04
   1 -12 -16   82.05   13.37
  -1 -12  16   64.99   12.02
   1 -12 -16   82.89   12.41
  -1 -12  17   14.37    7.01
   1  12  17    8.23    6.51
  -1 -12  17    1.71    5.62
   1 -12 -17    4.60    5.22
   1 -12 -17    7.64    6.76
  -1 -12  18    2.11    6.40
   1  12  18   14.89    7.53
  -1 -12  18    6.84    6.78
   1 -12 -18   15.33    6.96
   1 -12 -18    9.80    6.69
   1  12  19   41.78   10.88
  -1 -12  19   28.27   10.00
  -1 -12  19   29.08    9.85
  -1 -12  19   40.84    9.35
   1 -12 -19   24.44    7.45
   1  12  20    6.81    6.85
  -1 -12  20   11.57    7.28
  -1 -12  20    1.70    6.14
   1 -12 -20    3.05    5.68
   1  12  21   94.14   15.53
  -1 -12  21   90.91   16.03
  -1 -12  21   92.43   13.66
   1 -12 -21   91.05   12.82
   1  12  22   70.62   14.49
  -1 -12  22   86.85   15.55
   1 -12 -22   62.12   11.06
   1 -12 -22   63.24   12.87
  -1 -12  22   67.87   11.84
   1  12  23    7.55    8.24
  -1 -12  23    4.90    7.37
  -1 -12  23    2.57    7.36
  -1 -12  23    4.92    5.90
   1 -12 -23   12.08    6.51
   1  12  24   20.82    9.80
  -1 -12  24   22.72   10.28
  -1 -12  24   29.28   10.83
  -1 -12  24   27.46    8.01
   1 -12 -24   28.44    8.01
   1  12  25    8.12    9.16
  -1 -12  25    5.20    8.14
  -1 -12  25   -8.23    8.58
  -1 -13 -23   70.32   11.46
   1 -13  23   64.94   12.14
   1 -13  23   62.90   15.47
  -1  13  23   45.04   12.93
  -1  13  23   42.97   11.99
  -1 -13 -22    8.65    6.44
   1 -13  22   16.33    7.50
  -1  13  22   28.06   10.61
   1 -13  22   21.26    9.36
  -1 -13 -21    7.18    7.23
  -1 -13 -21   22.66    7.04
   1 -13  21   10.93    7.18
  -1  13  21   12.34    8.97
   1 -13  21   18.07   10.23
   1 -13  20   82.39   13.63
  -1 -13 -20   84.07   13.46
  -1 -13 -20  113.61   16.94
   1 -13  20  100.37   17.09
  -1  13  20   90.82   16.16
  -1 -13 -19   38.67    9.44
  -1 -13 -19   40.63   11.01
   1 -13  19   36.82    9.59
   1 -13  19   41.46   11.67
  -1  13  19   52.98   12.16
   1  13 -19   43.07   11.44
  -1 -13 -18   -5.28    6.94
  -1 -13 -18   -4.38    7.19
   1 -13  18    7.38    6.69
   1 -13  18    2.37    7.17
  -1  13  18   -2.23    6.08
   1  13 -18    7.36    8.06
  -1 -13 -17   86.20   13.31
  -1 -13 -17   92.02   15.40
   1 -13  17   88.78   14.03
   1 -13  17   87.86   15.45
  -1  13  17  108.11   16.39
   1  13 -17  102.21   16.16
  -1 -13 -16   66.83   11.82
  -1 -13 -16   75.12   13.64
   1 -13  16   85.21   13.60
   1 -13  16   85.57   14.94
  -1  13  16   79.53   14.31
   1  13 -16   92.18   15.27
  -1 -13 -15   54.39   10.76
  -1 -13 -15   38.55   10.81
   1 -13  15   51.84   11.21
   1 -13  15   28.52   10.59
  -1  13  15   50.63   10.62
   1  13 -15   44.74   11.54
   1  13 -14   89.84   14.94
  -1 -13 -14   95.16   14.55
  -1 -13 -14   78.76   12.73
   1 -13  14   85.08   13.71
   1 -13  14   94.13   15.12
   1  13 -13   83.23   14.20
  -1 -13 -13   62.98   11.82
   1 -13  13   59.14   11.38
  -1 -13 -13   58.16   12.20
   1 -13  13   68.88   12.95
  -1  13  13   59.60    6.61
   1  13 -12   51.97   11.42
  -1 -13 -12   37.80   10.13
  -1 -13 -12   40.29    9.66
  -1  13  12   48.14    5.18
   1 -13  12   46.87   10.73
   1  13 -11  188.87   20.67
  -1 -13 -11  173.55   19.29
   1 -13  11  171.39   19.93
   1  13 -10   29.86    9.56
  -1 -13 -10   16.28    7.88
   1 -13  10   40.30   10.13
   1 -13  10   46.83   10.35
   1  13  -9   40.83    9.73
   1 -13   9   34.68    9.44
  -1 -13  -9   47.75   10.11
  -1 -13  -9   36.93    9.52
   1 -13   9   30.67    8.93
   1  13  -8   55.37   11.41
   1 -13   8   56.40   10.97
   1 -13   8   61.77   11.60
  -1 -13  -8   41.54    9.37
  -1 -13  -8   42.24   10.16
   1  13  -7   35.66    9.26
  -1 -13  -7   40.65    7.05
   1 -13   7   37.08    9.61
   1 -13   7   47.07   10.49
  -1 -13  -7   44.00    9.58
  -1 -13  -7   33.56    9.02
   1  13  -6   12.96    6.15
  -1 -13  -6   14.88    4.72
   1 -13   6   14.60    6.51
   1 -13   6   27.03    8.44
  -1 -13  -6   12.39    7.27
   1  13  -5  119.54   15.56
  -1 -13  -5  108.00   11.20
   1 -13   5  111.69   15.13
  -1 -13  -5   85.26   13.63
   1 -13   5  107.56   14.60
   1  13  -4   14.19    6.38
   1 -13   4   30.23    8.53
  -1 -13  -4   24.76    5.77
   1 -13   4   28.55    8.87
  -1 -13  -4   32.06    8.85
  -1 -13  -3  125.53   11.79
   1 -13   3  120.82   15.09
  -1 -13  -3   96.46   14.62
  -1 -13  -2    1.84    3.13
   1 -13   2    5.31    6.07
  -1 -13  -2    1.79    5.93
  -1 -13  -1   58.50    7.82
  -1 -13  -1   34.21    9.47
   1 -13   1   66.95   11.76
  -1 -13   0   18.22    5.19
   1 -13   0   23.51    4.10
   1 -13   0   24.57    8.26
  -1 -13   0   21.69    7.83
  -1 -13   1   45.49    7.14
   1 -13  -1   56.31    5.94
   1 -13  -1   48.96   10.39
  -1 -13   1   56.27   11.02
  -1 -13   2    9.17    3.91
   1 -13  -2    5.23    5.98
  -1 -13   2   -3.65    6.03
   1 -13  -2    7.48    3.06
   1 -13  -3  116.39   15.34
  -1 -13   3  128.11   16.24
  -1 -13   3  125.92   11.78
   1 -13  -3  114.09    9.32
  -1  13  -4   32.03    8.70
   1 -13  -4   26.39    4.54
   1 -13  -4   24.25    8.01
  -1 -13   4   11.03    7.80
  -1 -13   4   30.43    5.96
  -1  13  -5  136.33   16.38
   1 -13  -5  105.14    9.35
  -1 -13   5  123.82   16.35
   1 -13  -5  121.01   15.49
  -1 -13   5  127.18   11.88
  -1  13  -6   14.87    6.86
   1 -13  -6   21.19    4.23
   1 -13  -6   24.15    8.40
  -1 -13   6   16.72    7.65
  -1 -13   6   19.89    5.26
  -1  13  -7   45.21   10.09
   1 -13  -7   50.56    6.27
   1 -13  -7   37.88    9.50
  -1 -13   7   35.42    9.83
  -1 -13   7   32.55    8.96
  -1  13  -8   47.93   10.81
  -1 -13   8   64.23   12.01
   1 -13  -8   60.10   11.04
  -1 -13   8   50.59   10.42
   1 -13  -9   37.69    9.74
  -1 -13   9   61.96   11.69
  -1  13  -9   41.00    9.84
   1 -13  -9   42.26    6.42
  -1 -13   9   59.70   11.88
   1  13   9   52.33   11.13
  -1  13 -10   55.95   11.35
  -1 -13  10   33.85    9.35
  -1 -13  10   28.37    3.21
  -1 -13  10   18.95    7.47
   1  13  10   51.63   11.00
  -1  13 -11  144.75   18.35
   1 -13 -11  153.37   17.39
  -1 -13  11  162.04   18.69
  -1 -13  11  139.52    9.76
   1  13  11  155.56   18.57
  -1  13 -12   52.28   11.47
   1 -13 -12   42.55   10.04
   1 -13 -12   35.84    9.40
  -1 -13  12   43.32    5.58
  -1 -13  12   55.04   11.80
   1  13  12   38.99   10.10
  -1  13 -13   70.68   13.20
   1 -13 -13   66.50   12.12
   1 -13 -13   66.11   12.34
  -1 -13  13   88.81   13.90
  -1 -13  13   72.21   12.93
   1  13  13   59.75   11.90
  -1  13 -14   81.37   14.50
   1 -13 -14   71.53   12.72
   1 -13 -14   88.67   13.45
  -1 -13  14   98.43   14.74
  -1 -13  14  100.45   14.56
   1  13  14   53.09   12.30
  -1  13 -15   31.43    9.95
  -1 -13  15   34.18    9.27
   1 -13 -15   35.81    9.17
   1 -13 -15   29.68    8.98
  -1 -13  15   44.06   10.60
   1  13  15   46.19   12.06
  -1  13 -16  104.05   16.74
   1 -13 -16   68.88   12.91
   1 -13 -16   75.01   12.33
  -1 -13  16   98.96   14.71
  -1 -13  16   73.09   13.64
   1  13  16   90.58   15.15
  -1  13 -17   97.77   16.72
  -1 -13  17  108.57   14.95
   1 -13 -17   89.08   14.38
   1 -13 -17   68.17   11.99
  -1 -13  17   90.41   15.11
   1  13  17   82.26   15.23
  -1  13 -18    7.39    8.09
   1 -13 -18    6.36    7.47
  -1 -13  18    7.61    6.68
   1 -13 -18   -1.70    6.54
  -1 -13  18    9.06    7.14
   1  13  18   18.33    8.60
  -1  13 -19   17.79    9.95
   1  13  19   47.29   12.28
  -1 -13  19   42.85   11.95
   1 -13 -19   44.14    9.72
  -1 -13  19   43.56   10.55
   1  13  20  102.46   16.93
  -1 -13  20   95.95   16.42
  -1 -13  20   73.62   13.58
   1 -13 -20  100.01   13.67
   1  13  21   17.58    9.42
  -1 -13  21   17.80    9.51
  -1 -13  21   11.23    6.56
   1 -13 -21   16.90    7.16
   1  13  22   15.56    7.84
  -1 -13  22   18.41    9.55
   1 -13 -22   21.12    8.80
   1 -13 -22   23.67    7.63
  -1 -13  22   20.46    8.06
   1  13  23   48.37   13.95
   1 -13 -23   62.31   11.20
  -1 -13  23   56.67   11.45
   1 -13 -23   57.94   12.55
  -1 -13  23   44.16   13.06
  -1 -13  23   35.35   12.24
   1  14 -20   -2.75    7.49
   1 -14  20    8.08    7.05
  -1 -14 -20   12.42    8.42
  -1 -14 -20    9.67    7.18
   1 -14  20   18.68    9.06
   1  14 -19   42.70   12.06
   1 -14  19   44.70   11.04
  -1 -14 -19   46.02   11.61
  -1 -14 -19   48.43   10.83
   1 -14  19   65.02   14.70
   1  14 -18   18.15    9.47
   1 -14  18   24.44    8.27
  -1 -14 -18   25.19    8.96
  -1 -14 -18   16.57    8.91
   1 -14  18   15.20    9.25
   1  14 -17   27.82   10.56
  -1 -14 -17    7.78    7.06
  -1 -14 -17   20.75    8.40
   1 -14  17   18.37    8.68
   1 -14  17    4.94    7.48
   1  14 -16   17.27    9.26
  -1 -14 -16    5.83    6.10
   1 -14  16    4.09    6.92
  -1 -14 -16   -4.50    7.10
   1 -14  16   -2.41    6.58
   1  14 -15   70.02   14.46
  -1 -14 -15   85.38   13.80
  -1 -14 -15   70.22   14.08
   1 -14  15   63.32   12.31
   1 -14  15   87.13   15.51
   1  14 -14   -2.35    7.11
  -1 -14 -14   -4.30    5.18
   1 -14  14   14.29    7.65
  -1 -14 -14    9.68    7.46
   1 -14  14    9.21    8.13
   1  14 -13   41.31   11.72
   1 -14  13   32.63   10.40
  -1 -14 -13   25.13    8.88
  -1 -14 -13   35.79   10.05
   1 -14  13   15.77    9.04
   1  14 -12   45.02   11.82
  -1 -14 -12   73.46   12.79
  -1 -14 -12   82.25   14.23
   1 -14  12   79.47   14.41
   1  14 -11   26.41    9.29
  -1 -14 -11   48.31   10.94
   1 -14  11   17.32    9.14
   1  14 -10   95.19   15.33
   1 -14  10  114.63   16.38
  -1 -14 -10   98.47   15.18
   1 -14  10  102.86   15.82
   1  14  -9   84.82   14.04
  -1 -14  -9   49.93    8.60
   1 -14   9   43.95   11.08
  -1 -14  -9   52.43   11.73
   1 -14   9   62.30   12.53
  -1 -14  -9   50.32   11.16
  -1 -14  -8    1.90    4.90
   1 -14   8   -2.00    5.48
  -1 -14  -8    1.94    6.15
   1  14  -8    6.26    7.13
  -1 -14  -8   -2.20    4.22
   1 -14   8    6.18    6.24
  -1  14   8   -3.65    5.52
   1 -14   7   11.96    7.32
  -1 -14  -7   16.72    7.62
   1  14  -7   12.32    6.80
  -1 -14  -7   13.98    5.19
   1 -14   7    8.11    6.97
  -1  14   7   23.17    8.31
   1  14  -6  148.67   18.25
  -1 -14  -6  152.38   13.73
   1 -14   6  146.15   18.29
   1 -14   6  125.02   17.30
  -1 -14  -6  134.79   17.35
   1 -14   5   69.22   12.84
  -1 -14  -5   74.54   13.36
   1  14  -5   64.97   12.41
  -1 -14  -5   88.08   10.15
  -1 -14  -4   24.10    5.55
   1 -14   4   29.54    9.24
  -1 -14  -4   19.67    8.50
  -1 -14  -3   32.42    6.16
   1 -14   3   35.29    9.74
  -1 -14  -3   19.73    7.76
  -1 -14  -2   22.39    5.63
   1 -14   2   21.48    8.42
  -1 -14  -2   13.86    7.29
  -1 -14  -1  115.79   11.38
   1 -14   1   87.50   14.51
  -1 -14  -1   95.35   14.68
  -1 -14   0   17.27    5.25
   1 -14   0   13.56    7.34
  -1 -14   0   15.95    9.33
   1 -14  -1   91.61    7.97
  -1 -14   1  100.11   10.48
   1 -14  -1   77.21   13.62
  -1 -14   1  116.14   16.50
  -1 -14   2   36.05    6.27
   1 -14  -2   21.67    3.94
   1 -14  -2   34.63   10.01
  -1 -14   2   16.09    8.30
  -1 -14   3   27.62    6.07
   1 -14  -3   18.22    3.81
   1 -14  -3   26.85    8.82
  -1 -14   3   30.31    9.47
   1 -14  -4   17.73    4.02
  -1 -14   4   35.15    6.44
  -1 -14   4   26.39    9.52
   1 -14  -4   24.87    8.97
  -1  14  -5   71.15   12.98
   1 -14  -5   82.05   13.50
  -1 -14   5  101.99   15.52
   1 -14  -5   89.91    8.28
  -1 -14   5   91.14   10.58
  -1  14  -6  169.47   19.13
   1 -14  -6  144.92   11.38
  -1 -14   6  135.03   18.05
   1 -14  -6  152.16   18.24
  -1  14  -7   14.43    8.22
   1 -14  -7   10.27    4.01
   1 -14  -7    5.70    6.26
  -1 -14   7    4.11    7.98
  -1  14  -8    6.29    6.06
   1 -14  -8    4.39    3.43
  -1 -14   8    4.13    7.05
   1 -14  -8    7.58    6.92
  -1 -14   9   45.62   11.52
   1 -14  -9   56.76   11.77
  -1  14  -9   70.26   12.75
   1 -14  -9   70.90    8.08
  -1 -14   9   57.11   12.38
   1  14   9   59.28   12.13
  -1 -14  10  103.88   16.08
  -1  14 -10  121.64   17.57
   1 -14 -10  109.40   10.70
  -1 -14  10  128.44   17.55
   1  14  10  117.28   16.54
   1 -14 -11   39.53   10.22
  -1 -14  11   44.26   11.04
   1  14  11   49.83   11.97
  -1  14 -11   39.78   11.03
   1 -14 -12   84.98   14.07
   1 -14 -12   88.66   14.44
  -1 -14  12  107.07   15.59
   1  14  12   70.02   13.51
  -1  14 -12   81.36   14.48
  -1 -14  13   25.07    9.16
   1 -14 -13   20.62    9.06
   1 -14 -13   24.52    8.46
  -1 -14  13   17.45    8.01
   1  14  13   28.15   11.03
  -1  14 -13   20.73    8.97
  -1 -14  14    2.10    6.32
   1 -14 -14    6.30    6.05
   1 -14 -14    1.89    5.93
  -1 -14  14   -4.44    7.57
   1  14  14    2.22    8.07
  -1  14 -14    9.44    6.80
  -1 -14  15   98.78   15.61
   1 -14 -15   77.30   13.33
   1 -14 -15   73.01   13.66
  -1 -14  15   95.36   15.68
   1  14  15   54.57   13.50
  -1  14 -15   63.00   13.65
   1 -14 -16   13.20    7.49
  -1 -14  16    6.31    7.14
   1 -14 -16    9.43    7.25
  -1 -14  16    2.32    7.32
   1  14  16    9.34    6.72
  -1  14 -16    7.46    8.77
  -1 -14  17    2.10    7.15
   1 -14 -17   22.61    8.01
   1 -14 -17   17.96    8.90
  -1 -14  17   16.60    8.36
   1  14  17    7.19    8.45
  -1  14 -17   22.83    9.25
   1 -14 -18   20.63    9.14
  -1 -14  18   37.81   10.62
   1 -14 -18   26.30    8.21
  -1 -14  18   26.74   10.17
   1  14  18   22.19    9.82
  -1  14 -18   23.41   10.09
   1 -14 -19   18.77    8.06
  -1 -14  19   52.38   11.42
   1  14  19   33.00   11.37
  -1  14 -19   37.53   11.24
   1 -14 -20   18.74    7.54
  -1 -14  20   12.49    7.50
   1  14  20   -2.61   10.85
  -1  14 -20    2.76    7.51
   1 -15  18   29.73   11.29
   1 -15  18   33.55    9.74
  -1 -15 -18   27.72    9.87
  -1 -15 -18   20.37    9.30
   1  15 -18   33.35   11.61
  -1 -15 -17   42.69   10.75
  -1 -15 -17   62.09   14.21
   1 -15  17   35.85   11.09
   1 -15  17   68.71   14.72
  -1  15  17   50.00   12.77
   1  15 -17   40.63   12.70
  -1 -15 -16   10.68    7.22
   1 -15  16    8.97    6.08
  -1 -15 -16    2.43    6.62
   1 -15  16    5.17    7.04
  -1  15  16    2.43    7.30
   1  15 -16   -2.64    8.66
  -1 -15 -15   19.23    7.98
  -1 -15 -15   11.86    7.48
   1 -15  15   17.96    9.10
   1 -15  15    2.53    6.92
  -1  15  15   18.90   10.28
   1  15 -15   10.34    8.15
  -1 -15 -14    4.27    7.24
  -1 -15 -14   11.64    7.92
   1 -15  14    4.49    7.05
   1 -15  14   14.90    9.03
  -1  15  14   11.48    8.34
   1  15 -14    5.06    8.61
  -1 -15 -13    8.53    7.50
  -1 -15 -13   22.75    9.49
   1 -15  13    4.48    7.61
   1 -15  13   14.60    9.14
  -1  15  13   13.45    8.64
   1  15 -13    7.42    8.13
  -1 -15 -12   85.15   14.59
  -1 -15 -12   69.31   13.75
   1  15 -12  124.09   17.73
   1 -15  12   81.30   14.95
  -1  15  12   96.27   15.74
  -1 -15 -11  107.21   16.22
   1  15 -11   81.14   15.00
  -1 -15 -11   84.14   11.23
   1 -15  11  110.49   16.54
  -1  15  11   98.22   15.33
  -1 -15 -10   12.89    7.34
   1 -15  10    6.64    7.55
   1  15 -10   11.69    8.26
  -1 -15 -10   14.62    5.81
   1 -15  10    4.62    7.61
  -1  15  10   20.92    9.51
   1 -15   9   13.23    8.03
  -1 -15  -9    8.53    7.52
  -1 -15  -9    4.22    6.38
   1  15  -9    6.93    6.99
  -1 -15  -9    8.29    5.21
   1 -15   9    2.28    6.57
  -1  15   9   -6.16    7.46
  -1 -15  -8   45.70   11.59
  -1 -15  -8   76.99   13.82
   1 -15   8   50.55   11.38
   1  15  -8   40.71   10.96
  -1 -15  -8   63.36    9.02
   1 -15   8   29.19   10.88
  -1  15   8   60.12   12.30
   1  15  -7    4.43    7.83
  -1 -15  -7    6.72    4.03
  -1  15   7    1.95    6.88
  -1 -15  -7    4.08    5.58
   1 -15   7    2.19    7.98
  -1 -15  -7    8.57    7.04
   1  15  -6  143.47   18.25
  -1  15   6  117.05   16.25
  -1 -15  -6  113.52   12.16
  -1 -15  -6  118.24   17.18
  -1 -15  -6  104.06   15.69
   1 -15   6  111.10   16.82
  -1 -15  -5    8.51    4.60
   1 -15   5    8.68    8.64
  -1 -15  -5    4.31    7.36
  -1 -15  -4   38.57    7.03
   1 -15   4   28.10   10.00
  -1 -15  -4   51.93   11.80
  -1 -15  -3   52.33    8.05
   1 -15   3   75.33   13.99
  -1 -15  -3   62.94   12.79
  -1 -15  -2   49.59    7.50
  -1 -15  -2   65.32   12.57
  -1 -15  -1    9.02    4.63
   1 -15   1   12.81    7.81
  -1 -15  -1   17.48    8.71
  -1 -15   0   37.29   10.49
   1 -15   0   34.04   10.18
  -1 -15   0   27.12    6.28
   1 -15  -1    2.12    6.71
  -1 -15   1    2.20    6.36
  -1 -15   1   12.15    4.75
   1 -15  -2   27.47    9.92
  -1 -15   2   22.12    9.12
  -1 -15   2   34.69    6.69
  -1 -15   3   59.98   12.87
   1 -15  -3   40.03   10.61
  -1 -15   3   55.76    8.06
   1 -15  -4   27.32    9.74
  -1 -15   4   37.75    6.96
  -1 -15   5   11.19    7.65
   1 -15  -5    4.19    6.35
  -1  15  -6  115.70   16.59
  -1 -15   6  125.97   17.64
   1 -15  -6  102.45   16.17
  -1  15  -7   -2.23    7.32
  -1 -15   7    6.78    7.14
   1 -15  -7   10.44    7.84
  -1  15  -8   47.72   12.42
  -1 -15   8   43.08   11.85
   1 -15  -8   43.74   11.07
  -1  15  -9   -2.32    7.32
   1 -15  -9    4.16    6.83
  -1 -15   9   -2.28    7.76
   1  15   9   -2.16    7.08
  -1  15 -10    2.35    6.43
  -1 -15  10   20.56    8.83
   1 -15 -10    8.47    7.49
   1  15  10   13.24    7.52
  -1  15 -11   83.87   15.31
   1 -15 -11  121.13   17.08
  -1 -15  11  107.70   17.28
   1  15  11   99.46   16.92
  -1  15 -12   56.18   13.36
   1 -15 -12  112.18   15.99
   1 -15 -12   81.55   14.26
  -1 -15  12   60.55   12.94
   1  15  12   66.91   13.96
  -1  15 -13   12.42    9.06
   1 -15 -13   22.83    8.64
  -1 -15  13   -2.30    8.12
   1 -15 -13   15.68    8.42
  -1 -15  13   11.85    8.37
   1  15  13   23.51    9.81
  -1  15 -14   12.69    7.66
  -1 -15  14   13.86    8.89
   1 -15 -14    6.86    8.32
   1 -15 -14    4.15    6.24
  -1 -15  14    9.65    7.28
   1  15  14    9.61    7.56
  -1  15 -15    2.59    7.46
  -1 -15  15   18.51    8.38
   1 -15 -15   18.67    7.93
   1 -15 -15   -2.07    7.27
  -1 -15  15    4.92    7.41
   1  15  15   17.22   10.23
  -1  15 -16    5.31    7.62
  -1 -15  16   11.57    8.88
   1 -15 -16   14.25    8.62
   1 -15 -16    4.14    7.00
  -1 -15  16    7.51    8.19
   1  15  16   -2.52    8.54
  -1  15 -17   73.39   15.15
  -1 -15  17   46.22   11.62
   1 -15 -17   49.66   11.25
   1 -15 -17   36.46   11.00
  -1 -15  17   45.95   12.43
   1  15  17   54.28   13.21
   1  15  18   15.92    8.38
  -1  15 -18   44.62   12.16
   1 -15 -18   33.08    9.89
  -1 -15  18   23.06   10.01
   1 -15 -18   17.35    9.56
  -1 -15  18   15.67    9.79
  -1 -15  18   20.85    9.74
  -1 -16 -14   22.59   10.42
  -1 -16 -14    9.37    8.97
   1 -16  14   -7.36    8.29
   1 -16  14    8.04    9.71
  -1  16  14    9.93    7.44
   1  16 -14   -2.72    8.17
  -1 -16 -13   46.83   12.60
  -1 -16 -13   44.41   12.52
   1 -16  13   56.32   12.78
   1 -16  13   68.45   14.55
  -1  16  13   65.54   13.94
   1  16 -13   74.69   14.94
  -1 -16 -12    9.36    8.23
  -1 -16 -12   16.95    8.81
   1 -16  12    4.88    8.29
   1 -16  12   44.02   12.46
  -1  16  12   18.99    8.88
   1  16 -12   15.69    9.52
  -1 -16 -11   -2.34    6.36
  -1 -16 -11    4.76    7.49
   1 -16  11    2.55    7.32
  -1  16  11    9.27    7.27
   1  16 -11   -2.58    7.42
  -1 -16 -10   46.70   11.61
   1 -16  10   52.69   13.26
   1  16 -10   48.11   13.38
  -1  16  10   43.18   11.65
   1  16  -9   84.37   16.17
  -1 -16  -9   98.99   15.65
   1 -16   9   96.62   16.49
  -1  16   9   96.02   16.34
   1  16  -8   -4.87    7.00
  -1  16   8    4.38    7.16
  -1 -16  -8    2.26    6.51
   1 -16   8    2.41    7.25
  -1 -16  -8    7.03    7.97
  -1  16   7   12.85    8.46
   1 -16   7    7.19    7.55
  -1 -16  -7    4.46    6.42
  -1 -16  -7    2.35    7.40
  -1  16   6    2.10    6.86
  -1 -16  -6    4.38    6.61
   1 -16   6    7.16    8.12
  -1 -16  -6    2.36    7.11
  -1 -16  -5    4.73    8.05
   1 -16   5   11.88    9.91
   1 -16   4  115.97   17.42
  -1 -16  -4  111.34   17.44
   1 -16   3   14.14    8.89
  -1 -16  -3   26.13   10.41
  -1 -16  -2   67.43    9.26
   1 -16   2   86.87   15.11
  -1 -16  -2   54.93   13.21
  -1 -16  -1    2.40    9.00
   1 -16   1   -2.34    7.07
  -1 -16  -1   10.36    4.45
  -1 -16   0   19.24    8.78
   1 -16   0    6.99    7.96
  -1 -16   0   11.41    4.58
   1 -16  -1    2.32    8.72
  -1 -16   1    7.24    6.96
  -1 -16   1    5.21    3.74
  -1 -16   2   48.50   12.01
   1 -16  -2   60.21   13.46
  -1 -16   2   72.46    9.20
   1 -16  -3   30.02   10.77
  -1 -16   3   31.60   10.67
  -1 -16   3   21.26    5.74
   1 -16  -4   87.53   15.84
  -1 -16   4  107.43   17.45
  -1 -16   5   14.72    9.49
   1 -16  -5   16.09    8.39
  -1 -16   6    2.46    5.93
   1 -16  -6   11.47    8.34
  -1 -16   7    2.47    7.78
   1 -16  -7    2.29    6.58
  -1 -16   8    7.45    7.48
   1 -16  -8   -2.29    7.49
  -1  16  -8   -2.44    6.67
  -1 -16   9   82.23   15.35
   1 -16  -9   50.07   12.66
  -1  16  -9  107.16   17.55
   1 -16 -10   39.39   10.85
  -1  16 -10   33.05   11.20
   1 -16 -11    2.36    7.73
   1 -16 -11    2.28    7.16
  -1  16 -11   23.36   10.28
  -1 -16  12   22.72   10.73
   1 -16 -12    7.19    7.55
   1 -16 -12    9.11    7.73
  -1  16 -12   23.63    9.84
  -1 -16  13   69.20   14.87
   1 -16 -13   51.21   12.32
   1 -16 -13   43.21   11.85
  -1 -16  13   73.40   15.52
  -1  16 -13   37.49   11.87
  -1 -16  14    2.61    7.84
  -1  16 -14   -2.73    7.82
  -1 -16  14   -2.53    8.87
   1 -16 -14    2.48    8.10
   1 -16 -14   22.75   10.06
  -1 -17  -9    5.00    7.16
   1 -17   9   10.53    8.60
  -1  17   9    7.26    8.46
  -1 -17  -8   15.41    9.62
  -1 -17  -8   14.78    8.39
   1 -17   8   15.75    9.83
  -1  17   8   26.22    9.65
  -1 -17  -7   19.47    9.36
  -1 -17  -7   -2.57    8.07
   1 -17   7   23.54   10.86
  -1  17   7   -7.01    8.44
  -1 -17  -6   36.05   11.00
  -1 -17  -6   31.14    9.78
   1 -17   6   28.68   10.63
  -1  17   6   11.43    8.59
  -1 -17  -5   51.88   11.81
   1 -17   5   23.37    9.83
  -1 -17  -5   23.22   10.31
  -1  17   5   47.31   11.61
  -1 -17  -4   12.95    9.70
   1 -17   4   10.35    9.10
  -1 -17  -3   41.55   12.14
   1 -17   3   36.07   12.27
  -1 -17  -2  114.61   18.83
   1 -17   2  110.38   17.67
   1 -17   1    5.12    7.35
  -1 -17  -1    2.61    8.56
  -1 -17   0   15.74    8.64
   1 -17   0   33.15   11.38
  -1 -17   1   -2.63    8.62
   1 -17  -1   10.17    8.94
  -1 -17   2   84.61   15.88
   1 -17  -2   63.33   14.54
   1 -17  -3   40.42   11.57
  -1 -17   3   29.20   12.38
   1 -17  -4    2.52    6.86
  -1 -17   4    2.67    8.38
  -1 -17   5   61.59   14.62
   1 -17  -5   60.36   13.95
  -1 -17   6   16.13    9.46
   1 -17  -6   15.06    8.54
  -1 -17   7   16.20   10.40
   1 -17  -7   15.02    8.51
  -1 -17   8    5.42    8.88
   1 -17  -8   30.01   11.34
   1  17   8   20.11   10.93
  -1 -17   9    2.73    8.90
   1 -17  -9    4.96    6.75
   1  17   9    7.68    7.68
   2   0   0  284.63   13.57
  -2   0   0  300.54   13.70
   2   0   0  286.24   14.16
   2   0   0  267.40   14.14
  -2   0   0  242.46   14.25
   2   0   0  241.62   13.58
   2   0   0  251.68   13.04
  -2   0   0  276.27   14.28
   2   0   1   27.57    2.61
   2   0  -1   25.21    1.98
  -2   0  -1   24.33    2.48
   2   0  -1   28.02    2.92
  -2   0   1   24.82    3.07
  -2   0   1   23.25    2.63
   2   0  -1   23.10    2.56
  -2   0   1   27.70    2.93
  -2   0  -1   21.62    2.71
  -2   0   1   24.05    2.28
   2   0   1   18.44    2.51
  -2   0   1   27.95    2.54
  -2   0   2 1273.64   61.57
   2   0  -2 1343.67   61.75
  -2   0   2 1290.74   61.43
  -2   0  -2 1425.90   61.89
   2   0  -2 1330.70   61.46
   2   0   2 1414.43   61.80
  -2   0  -2 1447.51   61.92
   2   0   2 1407.99   61.83
  -2   0   2 1207.61   61.80
   2   0  -2 1288.67   61.75
   2   0  -3    9.32    2.32
  -2   0  -3   10.72    2.17
   2   0  -3    8.78    1.90
   2   0   3   10.76    2.14
  -2   0   3    9.13    1.96
  -2   0   3    9.58    2.13
   2   0  -3   13.21    2.28
   2   0   3    8.87    1.73
  -2   0  -3    9.35    2.26
   2   0   3   -0.30    0.92
   2   0  -3   10.17    2.40
  -2   0   4  967.82   43.60
   2   0  -4  996.45   43.62
  -2   0   4  863.71   42.48
  -2   0  -4  876.02   42.55
  -2   0  -4  894.48   42.36
  -2   0  -4  886.27   43.68
   2   0   4  922.42   42.44
  -2   0   4  941.11   43.11
   2   0  -4  901.03   43.04
   2   0  -4  903.23   43.46
  -2   0   5  267.39   14.18
   2   0  -5  253.27   13.91
  -2   0  -5  236.86   12.98
  -2   0   5  229.39   12.90
   2   0   5  262.52   13.37
  -2   0  -5  223.05   14.04
  -2   0  -5  254.53   13.39
  -2   0   5  232.84   13.71
   2   0  -5  229.56   13.99
   2   0  -5  246.23   13.84
   2   0  -6 2536.83   30.75
   2   0  -6 2400.63   27.58
  -2   0   6 2351.89   27.86
  -2   0   6 2086.37   21.06
  -2   0  -6 2365.04   22.84
  -2   0  -6 2410.44   26.21
   2   0   6 2305.22   29.18
   2   0  -6 2169.20   14.60
  -2   0  -6 2402.40   30.03
   2   0   6 2556.22   26.78
   2   0  -6 2374.91   29.88
   2   0  -6 2437.41   28.58
   2   0  -7  100.40    8.30
  -2   0   7  111.32    8.01
   2   0  -7  116.66    7.96
  -2   0  -7  112.92    6.91
  -2   0   7   96.30    6.65
   2   0  -7  102.35    6.00
   2   0   7  106.04    7.79
  -2   0  -7   96.75    7.70
   2   0   7   93.35    7.96
  -2   0  -7  108.21    8.50
  -2   0   7  116.19    8.43
   2   0  -7  111.52    8.51
   2   0  -7  122.69    8.54
   2   0  -8  553.33   30.63
  -2   0   8  582.52   27.83
  -2   0   8  618.89   30.24
   2   0  -8  569.26   29.72
  -2   0   8  568.64   28.30
  -2   0  -8  630.97   28.53
   2   0  -8  588.16   27.88
  -2   0  -8  597.16   31.16
  -2   0  -8  616.64   30.27
   2   0   8  545.03   30.38
   2   0   8  583.61   30.12
  -2   0   8  599.15   30.82
   2   0  -8  593.52   30.90
   2   0  -8  618.10   30.79
   2   0  -9   68.24    7.20
  -2   0   9   90.68    5.66
   2   0  -9   91.98    7.03
  -2   0   9   88.77    7.21
  -2   0  -9   79.12    5.55
  -2   0   9   83.11    5.60
  -2   0  -9   81.07    7.30
   2   0   9   83.35    7.39
   2   0   9   68.78    7.11
  -2   0  -9   85.90    7.95
   2   0  -9   74.26    5.41
   2   0  -9   79.40    7.68
   2   0  -9   91.81    7.77
  -2   0   9   85.82    7.79
  -2   0  10  109.26    7.05
   2   0  10  125.00    9.35
   2   0 -10  106.20    7.10
  -2   0 -10   97.15    8.61
   2   0  10  113.91    9.32
   2   0 -10  107.96    9.46
  -2   0 -10  105.20    9.30
  -2   0  10  109.72    9.17
   2   0 -10  105.41    9.26
   2   0 -10  113.72    8.49
  -2   0 -11   78.32    7.40
   2   0 -11   90.80    5.89
  -2   0 -11   80.51    7.92
   2   0  11   72.16    7.26
   2   0  11   94.41    7.90
  -2   0  11   85.73    7.84
   2   0 -11   80.15    7.91
   2   0 -11   80.04    6.52
  -2   0  12   12.68    3.69
   2   0 -12   10.58    3.58
   2   0  12    6.93    3.34
  -2   0 -12    7.29    3.17
  -2   0 -12    8.98    3.77
  -2   0  13    0.40    1.83
   2   0 -13    1.74    1.26
   2   0  13    2.27    3.27
  -2   0 -13    2.27    2.46
  -2   0 -13    1.56    2.59
  -2   0  13    5.30    2.96
  -2   0  14  128.82    9.04
   2   0 -14  127.74    7.22
   2   0  14  114.42   10.98
   2   0  14  116.30    7.07
  -2   0 -14  122.86   11.26
  -2   0  14  135.27   11.39
   2   0 -14  127.99    9.65
  -2   0  15  279.63   17.09
   2   0  15  304.40   20.41
   2   0 -15  292.62   14.63
   2   0  15  298.35   14.67
   2   0 -15  310.64   17.65
  -2   0 -15  320.30   20.77
  -2   0  15  280.13   19.73
   2   0 -15  304.72   17.83
   2   0  16    0.97    3.21
  -2   0  16   -1.06    2.29
   2   0  16    0.87    0.86
   2   0 -16    0.56    1.90
  -2   0 -16   -1.90    3.49
  -2   0  16    3.68    3.49
   2   0  16   -0.78    2.47
   2   0 -16   -1.14    2.45
   2   0  17    7.31    4.32
  -2   0  17   14.90    3.54
  -2   0  17   16.62    4.86
  -2   0 -17   10.06    4.27
   2   0 -17   10.28    3.49
  -2   0  18  145.13   11.39
   2   0  18  145.68   14.19
  -2   0  18  160.83   14.24
  -2   0 -18  169.42   14.76
   2   0 -18  152.23   11.83
  -2   0  19   52.87    6.47
   2   0  19   50.47    8.47
  -2   0  19   46.15    7.72
  -2   0 -19   46.19    8.04
  -2   0  20  463.50   26.53
   2   0  20  481.58   31.17
   2   0 -20  452.10   26.90
  -2   0 -20  511.58   31.07
  -2   0  20  411.66   29.23
   2   0 -21  531.32   30.73
   2   0  21  577.81   33.23
  -2   0  21  549.16   34.00
  -2   0  21  494.58   32.77
   2   0 -22  171.43   14.32
  -2   0  22  191.63   17.56
   2   0  22  204.28   16.64
  -2   0  22  178.10   16.50
  -2   0 -23   52.87    9.46
   2   0 -23   60.53    8.05
  -2   0  23   56.02    9.64
   2   0  23   80.35   10.41
  -2   0  23   52.44    9.28
   2   0 -24  202.39   16.21
  -2   0 -24  210.65   19.16
   2   0  24  207.30   17.97
  -2   0  24  196.64   18.49
   2   0 -25    6.18    4.29
  -2   0 -25    4.61    4.65
   2   0  25   -1.32    3.99
  -2   0  25   -1.44    4.35
  -2   0 -26    4.83    5.74
   2   0 -26   19.58    5.71
   2   0  26   24.97    6.72
  -2   0  26   30.41    7.99
  -2   0 -27  194.09   19.27
  -2   0  27  158.69   17.66
   2   0  27  163.27   16.68
  -2   0  27  173.08   17.96
  -2   0 -28  208.45   20.89
   2   0  28  233.03   20.55
  -2   0  28  240.17   22.02
  -2   0  28  195.37   20.52
  -2   0 -29    1.85    6.04
  -2   0  29    1.84    5.00
   2   0  29    3.21    5.25
  -2   0  29   -1.77    5.56
  -2   0  30    5.78    6.07
   2   0  30    8.37    6.26
  -2   0  30   12.96    6.93
   2   0  31    8.76    5.94
  -2   0  31   20.15    8.37
  -2   0  31   11.63    7.86
  -2   0  32    2.11    6.60
  -2   0  32    4.07    6.09
   2   0  32   -2.52    6.86
  -2   0  33   17.62    8.00
   2   0  33   19.02    7.89
   2   0  33   28.92   11.20
  -2   0  33   25.66    9.67
   2  -1  33   20.19    7.96
  -2   1  33   19.20    7.96
  -2   1  33   10.62    7.92
   2  -1  33   28.68   10.58
  -2  -1 -32  146.83   18.14
  -2   1  32  142.95   18.06
   2  -1  32  128.01   16.78
   2  -1  32  130.18   19.73
  -2   1  32  114.41   16.79
  -2  -1 -31   10.22    6.69
   2  -1  31   24.17    8.08
  -2   1  31   17.62    7.74
  -2   1  31    5.86    5.89
  -2  -1 -30  113.65   15.80
   2  -1  30  110.63   15.14
  -2   1  30  130.90   16.94
  -2   1  30  106.29   15.48
  -2  -1 -29  103.27   15.20
   2  -1  29  109.05   14.78
  -2   1  29  111.81   15.49
  -2  -1 -28    7.18    6.74
   2  -1  28   11.37    6.09
  -2   1  28   -1.71    5.60
  -2   1  28   10.12    6.32
   2  -1  28    6.33    7.21
  -2  -1 -27    5.15    4.95
  -2   1  27   11.39    5.74
   2  -1  27    6.20    5.65
  -2   1  27    3.20    5.25
   2  -1  27    2.01    5.82
  -2  -1 -26  129.61   15.41
  -2   1  26  122.34   14.57
   2  -1  26  105.05   13.47
   2  -1  26  111.39   15.68
  -2   1  26  122.48   14.72
  -2  -1 -25   65.77   10.62
   2  -1  25   60.33    9.99
  -2   1  25   56.03    9.95
   2  -1  25   49.26   10.87
  -2  -1 -24   19.41    6.29
   2  -1  24   17.32    6.36
   2  -1  24   10.41    6.40
   2  -1  23    1.27    3.85
   2  -1  23    1.64    4.77
   2  -1  22  285.01   23.89
  -2   1  21   32.35    7.00
  -2  -1 -20  497.20   32.21
  -2   1  20  498.22   31.45
  -2   1  19   49.73    6.59
  -2  -1 -19   77.49   10.07
  -2   1  19   61.17    8.64
   2   1 -19   60.29    6.59
  -2   1  18  181.28   13.38
   2   1 -18  185.87   13.30
  -2  -1 -18  186.91   16.19
   2  -1  18  212.09   15.92
  -2   1  18  196.69   15.91
   2   1 -18  173.29   12.64
  -2   1  17  329.72   20.02
  -2  -1 -17  352.62   23.39
   2   1 -17  301.81   19.39
  -2   1  17  373.96   23.25
  -2   1  17  340.36   20.73
   2   1 -17  337.70   19.69
  -2   1  16  414.58   24.13
  -2  -1 -16  464.43   27.90
   2   1 -16  409.03   23.80
  -2   1  16  459.38   27.27
  -2   1  16  476.76   25.64
   2   1 -16  430.38   24.11
   2   1 -15  188.54   10.28
  -2   1  15  174.13   12.51
   2   1 -15  208.94   13.23
  -2  -1 -15  203.85   15.53
   2   1 -15  204.41   12.70
  -2   1  15  180.35   14.57
   2   1 -14  180.58    9.89
  -2   1  14  162.19   11.60
   2   1 -14  171.96   12.01
  -2  -1 -14  175.79    9.84
   2   1 -14  191.31   11.72
  -2  -1 -14  181.92   14.27
  -2   1  14  181.95   13.94
   2   1 -13  163.44    9.42
   2  -1  13  168.42   12.98
  -2   1  13  156.59   10.89
  -2   1  13  168.33   11.89
  -2  -1 -13  168.75    9.49
  -2  -1 -13  159.22   13.07
   2  -1  13  152.68   12.59
  -2   1  13  185.18   13.39
  -2   1  12  542.10   28.97
   2  -1  12  517.42   26.30
  -2  -1 -12  587.56   30.82
  -2  -1 -12  543.28   30.58
   2  -1  12  523.08   29.98
  -2   1  12  566.01   31.58
   2   1 -12  541.64   26.39
   2  -1  12  574.76   30.27
   2  -1  11   58.60    6.69
  -2   1  11   70.99    7.77
  -2   1  11   51.76    5.86
   2   1 -11   50.46    5.67
  -2  -1 -11   63.76    7.15
   2  -1  11   66.18    7.03
   2   1 -11   50.52    6.67
  -2   1  11   56.38    6.51
   2   1 -11   60.99    7.11
   2  -1  10  279.49   17.26
  -2   1  10  311.29   18.73
  -2   1  10  289.28   17.11
   2   1 -10  304.03   16.91
   2  -1  10  269.13   15.04
  -2  -1 -10  295.98   15.32
  -2  -1 -10  280.79   17.68
  -2  -1 -10  284.73   18.28
   2  -1  10  261.95   17.47
   2   1 -10  334.23   18.64
   2   1 -10  288.75   18.20
  -2   1  10  284.83   17.81
   2   1  -9    6.32    1.90
  -2   1   9    4.90    2.65
   2  -1   9    6.68    2.67
   2   1  -9    5.28    2.41
  -2   1   9    5.62    2.69
   2  -1   9    5.12    1.73
  -2  -1  -9    1.66    2.41
  -2  -1  -9    1.78    2.26
   2  -1   9    1.15    2.45
   2   1  -9    3.67    2.84
   2   1  -9    3.49    2.43
  -2   1   9    1.68    2.06
   2  -1   8    8.31    2.43
  -2   1   8    7.66    2.86
   2   1  -8    5.31    1.73
  -2   1   8    5.75    2.31
   2   1  -8    6.76    2.35
   2  -1   8    4.32    1.54
  -2  -1  -8    3.27    2.67
  -2  -1  -8    7.96    2.73
   2  -1   8    4.24    2.69
  -2   1   8    6.19    2.39
   2   1  -8    6.16    2.56
   2   1  -8    9.46    2.88
   2  -1   7  442.03   23.21
  -2   1   7  497.59   24.78
   2   1  -7  488.77   23.94
  -2   1   7  443.52   23.79
   2  -1   7  430.41   22.40
   2  -1   7  434.24   24.29
  -2  -1  -7  486.77   24.38
  -2  -1  -7  413.82   24.28
   2   1  -7  434.93   24.29
   2   1  -7  492.87   24.62
  -2   1   7  447.53   24.27
  -2   1   6  650.62   31.45
   2  -1   6  635.12   30.14
  -2   1   6  617.44   31.00
   2  -1   6  630.07   29.92
   2  -1   6  590.23   31.29
  -2  -1  -6  611.99   31.45
   2   1  -6  630.29   31.21
  -2   1   6  572.86   31.12
   2   1  -6  612.40   31.39
  -2   1   5 1408.72   61.50
   2  -1   5 1277.24   59.93
   2  -1   5 1271.00   58.90
  -2   1   5 1331.28   61.34
   2   1  -5 1435.18   59.85
   2  -1   5 1331.77   60.34
  -2  -1  -5 1233.79   61.38
   2   1  -5 1325.00   61.39
  -2   1   5 1200.25   61.34
   2   1  -5 1238.85   61.39
  -2   1   4 3615.20  145.40
   2  -1   4 3469.83  143.93
  -2   1   4 3422.77  145.65
   2   1  -4 3641.93  143.98
   2  -1   4 3389.25  143.59
   2   1  -4 3412.82  145.61
   2  -1   4 3591.39  145.03
  -2  -1  -4 3352.00  145.86
   2   1  -4 3207.74  145.48
  -2   1   3  354.04   18.40
   2  -1   3  380.69   17.92
  -2   1   3  364.32   19.14
   2  -1   3  381.21   19.30
   2  -1   3  387.49   18.82
   2   1  -3  371.73   19.09
   2  -1   3  377.67   17.35
  -2  -1  -3  362.96   19.14
   2   1  -3  361.06   18.98
  -2   1   3  325.59   17.94
  -2  -1  -2  229.21   12.36
  -2   1   2  223.79   12.55
   2  -1   2  211.57   12.14
   2  -1   2  231.80   11.66
   2   1  -2  243.55   12.64
   2  -1   2  243.63   12.40
   2   1  -2  243.94   12.61
   2   1  -2  201.12   11.00
  -2   1   2  192.49   12.11
   2   1  -2  220.00   12.49
   2   1  -2  216.91   12.08
  -2   1   2  220.40   11.38
  -2  -1  -1  345.27   16.24
   2   1  -1  292.29   15.20
   2  -1   1  336.91   16.15
  -2   1   1  326.75   15.27
  -2   1   1  297.68   16.41
   2  -1   1  309.97   15.97
  -2   1   1  306.71   15.37
   2   1  -1  336.65   16.46
   2   1  -1  330.03   16.76
  -2   1   1  310.32   16.34
  -2   1   1  274.26   16.39
   2   1  -1  348.14   16.61
   2   1  -1  309.72   15.96
  -2  -1   0 2718.06  112.41
   2  -1   0 2381.02  111.58
   2   1   0 2592.07  111.62
  -2   1   0 2448.07  112.99
   2  -1   0 2618.56  112.91
  -2   1   0 2681.61  112.27
   2  -1   0 2412.03  112.12
  -2   1   0 2278.26  111.45
  -2  -1   0 2532.97  111.65
   2   1   0 2538.85  112.97
   2  -1   0 2412.58  112.87
  -2  -1   0 2466.68  113.20
  -2   1   0 2287.74  113.19
   2   1   0 2666.73  112.35
  -2  -1   0 2616.29  112.39
   2  -1  -1  302.03    5.66
  -2  -1   1  274.05    5.83
  -2   1  -1  324.35    8.17
   2  -1  -1    0.52    0.61
   2  -1  -1   -0.80    0.95
  -2  -1   1  328.99    8.74
   2  -1  -1  282.77    8.14
  -2  -1   1  335.31    8.89
   2  -1  -1  285.09    8.68
  -2  -1   1  265.88    8.47
  -2  -1   1  303.19    7.82
   2   1   1  334.10    6.83
   2   1   2  210.36   11.32
   2  -1  -2  201.05   10.57
  -2   1  -2  209.14   10.93
   2  -1  -2  214.82   11.43
  -2  -1   2  209.81   11.62
   2  -1  -2  196.07   10.57
  -2  -1   2  192.67   11.58
   2  -1  -2  195.50   11.60
  -2  -1   2  200.57   11.31
   2  -1  -2  194.48   11.62
   2  -1  -3  385.52   18.52
   2   1   3  334.92   18.78
  -2   1  -3  360.55   17.33
  -2   1  -3  421.06   18.21
   2  -1  -3  383.94   19.13
   2  -1  -3  364.82   18.73
  -2  -1   3  399.03   19.55
  -2  -1   3  371.58   17.57
   2  -1  -3  332.92   18.99
   2  -1  -3  334.41   18.06
  -2  -1   3  363.18   19.06
  -2   1  -4 3234.54  141.82
   2  -1  -4 3363.28  143.61
   2  -1  -4 3177.12  142.86
  -2   1  -4 3224.19  141.96
   2  -1  -4 3181.82  143.18
  -2  -1   4 3095.78  143.52
   2  -1  -4 2951.54  143.64
   2  -1  -4 3081.22  142.67
   2   1   5 1345.54   58.68
   2  -1  -5 1259.33   58.59
  -2   1  -5 1267.99   57.49
  -2   1  -5 1154.23   58.97
   2  -1  -5 1258.47   58.59
  -2   1  -5 1225.51   56.49
   2  -1  -5 1222.51   57.73
  -2  -1   5 1303.65   57.32
   2  -1  -5 1259.12   58.12
   2  -1  -5 1192.06   58.94
   2  -1  -6  536.90   28.45
  -2  -1   6  649.70   29.15
   2  -1  -6  617.63   30.24
   2  -1  -6  611.12   29.20
   2   1   6  642.27   30.44
   2  -1  -6  633.37   30.56
  -2   1  -6  623.96   29.52
  -2   1  -6  591.25   30.82
   2  -1  -6  570.22   30.46
   2  -1  -6  591.43   29.93
   2  -1  -7  408.73   21.16
  -2  -1   7  454.64   22.00
   2  -1  -7  448.01   22.78
   2  -1  -7  450.43   21.62
  -2   1  -7  418.48   23.34
   2  -1  -7  448.20   23.44
  -2   1  -7  442.06   22.30
  -2  -1   7  410.10   20.06
   2   1   7  448.96   23.16
   2   1   7  413.20   23.06
   2  -1  -7  450.99   23.57
   2  -1  -8    2.65    2.37
   2  -1  -8    4.07    1.86
   2   1   8    5.66    1.82
  -2  -1   8    6.85    2.34
   2  -1  -8    4.61    2.17
   2  -1  -8    3.48    1.58
  -2   1  -8    9.08    2.77
   2   1   8    5.31    2.48
   2   1   8    5.70    2.59
  -2  -1   8    6.75    1.26
  -2   1  -8    8.63    2.91
   2  -1  -8    4.73    2.71
   2  -1  -9    4.15    2.74
   2   1   9    2.92    1.61
  -2  -1   9    4.70    2.16
   2  -1  -9    2.65    2.16
   2  -1  -9    2.13    1.50
  -2  -1   9    3.37    1.24
   2   1   9    7.30    2.75
   2   1   9    1.61    2.33
  -2   1  -9    2.37    2.02
  -2   1  -9    4.68    2.69
   2  -1  -9    1.72    2.45
  -2  -1   9    1.18    1.44
  -2  -1  10  246.13   14.98
   2  -1 -10  246.05   15.16
  -2  -1  10  274.93   13.79
  -2   1 -10  237.23   15.49
   2   1  10  244.69   16.10
  -2   1 -10  274.67   16.70
   2   1  10  234.70   15.86
   2  -1 -10  248.51   16.41
   2  -1 -10  251.34   16.20
  -2  -1  10  268.08   16.73
   2  -1 -11   53.10    6.56
  -2   1 -11   50.97    6.54
   2  -1 -11   60.48    5.36
   2   1  11   63.23    6.94
  -2   1 -11   56.46    6.40
   2  -1 -11   55.56    6.61
  -2  -1  11   61.28    6.19
   2  -1 -11   55.12    5.83
   2   1  12  529.86   26.53
  -2  -1  12  533.08   29.23
  -2   1 -12  576.50   30.34
  -2   1 -12  552.01   30.84
   2   1  12  526.32   30.49
   2  -1 -12  557.00   30.61
   2   1  12  625.52   29.34
  -2  -1  12  521.27   30.74
   2   1  13  170.72    9.69
  -2  -1  13  153.41   12.12
  -2  -1  13  166.09    9.69
   2   1  13  175.83   13.71
  -2   1 -13  163.87   13.27
  -2   1 -13  178.04   13.24
  -2  -1  13  184.12   13.80
   2   1  13  184.53   12.19
   2  -1 -13  204.65   14.17
   2   1  14  179.46   10.11
   2   1  14  188.01   10.16
  -2  -1  14  185.84   13.52
  -2  -1  14  188.49   10.21
   2   1  14  187.64   14.66
  -2   1 -14  169.09   14.00
  -2  -1  14  188.62   14.64
  -2  -1  15  177.59   11.80
   2   1  15  191.62   10.03
  -2   1 -15  188.07   14.78
   2  -1 -15  173.63   12.55
   2   1  15  176.28   14.87
  -2  -1  15  198.93   15.33
   2   1  15  184.07   10.20
  -2  -1  16  405.34   22.28
   2  -1 -16  416.33   23.36
  -2   1 -16  431.11   26.19
   2   1  16  428.31   26.53
  -2  -1  16  396.34   25.87
   2   1  16  390.81   19.96
  -2  -1  17  289.46   17.67
   2  -1 -17  296.83   18.67
   2   1  17  280.81   21.21
  -2   1 -17  290.22   21.04
  -2  -1  17  343.36   22.20
   2   1  17  302.39   15.39
   2   1  18  155.27   15.12
  -2  -1  18  184.52   12.30
  -2   1 -18  191.83   15.61
   2   1  18  157.04   13.07
  -2  -1  18  164.10   14.93
   2   1  18  162.44    9.39
  -2  -1  19   63.40    7.00
   2   1  19   75.13   10.02
   2  -1 -19   73.98    8.14
  -2   1 -19   79.56   10.07
  -2  -1  19   78.30   10.11
   2   1  19   59.28    7.80
   2   1  19   70.62    5.05
   2   1  20  471.27   32.17
  -2  -1  20  509.14   27.88
   2  -1 -20  472.85   28.63
   2   1  20  504.59   29.88
  -2  -1  20  491.72   31.87
  -2  -1  20  511.10   31.20
   2   1  21   27.82    7.28
  -2  -1  21   24.92    5.11
   2  -1 -21   12.88    4.10
  -2  -1  21   19.22    5.83
   2   1  21   26.42    5.80
  -2  -1  21   25.17    6.43
   2   1  22  263.18   22.59
   2  -1 -22  267.54   19.15
  -2  -1  22  273.11   21.79
   2   1  22  263.99   19.76
  -2  -1  22  275.52   21.33
   2   1  23   -1.57    4.78
   2  -1 -23    1.93    3.17
  -2   1 -23   -2.76    5.06
  -2  -1  23    2.83    5.01
   2   1  23    2.21    3.77
  -2  -1  23   -2.57    4.07
   2   1  24   20.05    6.86
   2  -1 -24    9.20    4.39
   2   1  24    8.18    5.02
  -2  -1  24    7.42    5.62
  -2  -1  24   25.89    7.06
   2  -1 -25   72.12    9.16
   2   1  25   50.62    8.55
  -2  -1  25   65.56   10.73
  -2  -1  25   60.41   10.35
   2  -1 -26  142.74   13.98
   2   1  26  133.48   14.05
  -2  -1  26  123.23   15.13
   2  -1 -27   10.73    4.74
   2   1  27   16.36    5.56
  -2  -1  27    9.64    6.05
   2  -1 -28    6.26    4.08
   2   1  28    2.87    4.86
  -2  -1  28   -3.39    5.56
   2  -1 -29  111.42   13.13
  -2  -1  29  121.40   16.09
   2   1  29  115.31   13.96
  -2  -1  29   96.56   14.88
   2  -1 -30  139.90   14.47
   2   1  30  111.44   14.40
  -2  -1  30  119.08   16.51
  -2  -1  30   94.06   14.66
   2   1  31   14.79    6.84
  -2  -1  31   10.39    7.08
   2   1  31   33.80   11.21
  -2  -1  31   27.65    9.48
   2   1  32  134.78   15.89
  -2  -1  32  112.78   17.33
   2   1  32  121.37   19.81
  -2  -1  32  173.99   19.78
  -2  -1  33   20.43    8.22
   2   1  33   32.66    8.80
  -2  -1  33    6.51    8.08
   2   1  33    7.92    8.64
  -2  -2 -33   15.84    8.42
  -2   2  33   18.84    9.24
   2  -2  33   12.82    7.94
   2  -2  33    5.29    7.96
  -2   2  33    8.61    7.26
  -2  -2 -32   47.88   11.11
  -2   2  32   39.96   10.21
   2  -2  32   47.30   12.03
  -2   2  32   35.08   10.54
   2  -2  32   55.71   14.46
   2  -2  31   13.79    7.41
  -2   2  31   19.69    7.82
  -2  -2 -30  116.30   16.19
   2  -2  30   99.97   14.70
  -2   2  30   71.01   12.50
  -2   2  30  110.43   15.73
  -2  -2 -29    1.92    5.52
  -2   2  29    5.22    5.90
   2  -2  29    1.80    5.90
  -2  -2 -28  197.44   20.72
  -2   2  28  214.34   20.49
   2  -2  28  201.39   20.38
   2  -2  28  211.12   22.89
  -2  -2 -27   93.66   13.61
  -2   2  27   76.03   11.87
   2  -2  27   93.59   13.32
   2  -2  27   82.49   13.65
  -2  -2 -26    3.38    5.35
  -2   2  26    4.53    4.36
   2  -2  26   10.97    6.23
   2  -2  26   11.55    6.82
  -2  -2 -25    6.47    5.33
  -2   2  25   -1.44    4.55
   2  -2  25    1.50    4.10
   2  -2  25   -1.84    5.05
  -2  -2 -24   43.18    9.51
  -2   2  24   34.27    7.60
   2  -2  24   41.93    9.49
  -2   2  23   15.64    5.59
   2  -2  23   -1.67    5.72
  -2   2  22  124.78   11.75
   2  -2  22  136.33   15.68
   2   2 -22  120.81   10.09
  -2  -2 -21  114.34   12.91
   2  -2  21  102.70   12.11
  -2   2  21   91.09    9.89
   2  -2  21  102.13   13.46
   2   2 -21   99.07    8.99
  -2  -2 -20 1052.25   57.25
   2  -2  20  992.64   56.09
  -2   2  20 1077.64   53.81
   2   2 -20 1013.55   51.35
   2  -2  20 1057.12   58.61
   2  -2  19   24.61    2.35
  -2   2  19   42.55    8.36
  -2  -2 -19   39.62    7.57
  -2   2  19   29.54    6.16
   2  -2  19   32.32    7.42
   2   2 -19   26.70    4.51
  -2   2  19   33.00    5.78
   2  -2  18   17.52    2.26
  -2   2  18   11.55    5.19
   2  -2  18    8.90    4.86
  -2   2  18   18.57    4.42
   2   2 -18   14.72    3.59
  -2  -2 -18   14.78    5.16
  -2   2  18   12.97    4.54
  -2   2  17   10.80    5.22
   2  -2  17   21.62    6.18
   2   2 -17   21.71    4.18
  -2   2  17   15.64    4.03
  -2  -2 -17   14.69    2.23
  -2  -2 -17   16.10    4.78
  -2   2  17    8.49    4.21
  -2   2  16   79.63   10.17
   2   2 -16   88.41    8.02
   2  -2  16   74.58   10.23
  -2  -2 -16   90.23    6.19
   2  -2  16   80.45    6.03
  -2  -2 -16  116.51   11.30
  -2   2  16  103.26   10.12
  -2   2  15  186.31   16.50
   2   2 -15  203.04   13.78
   2  -2  15  211.22   17.19
  -2  -2 -15  208.40   11.98
   2  -2  15  219.54   12.01
  -2  -2 -15  221.53   16.80
  -2   2  15  215.54   15.77
   2   2 -14  741.45   35.68
  -2   2  14  676.90   40.94
   2  -2  14  741.26   41.61
   2   2 -14  794.41   38.20
   2  -2  14  713.13   35.63
  -2  -2 -14  768.77   41.13
  -2   2  14  790.02   40.38
   2   2 -13  288.72   15.71
  -2   2  13  303.08   20.24
   2   2 -13  298.47   17.59
   2  -2  13  268.96   20.07
  -2   2  13  279.26   18.03
   2  -2  13  292.91   15.75
  -2  -2 -13  284.99   19.74
  -2   2  13  316.00   19.47
   2   2 -12  181.54   11.09
  -2   2  12  197.53   14.79
  -2   2  12  199.89   13.38
   2  -2  12  191.04   15.11
   2  -2  12  184.11   11.11
  -2  -2 -12  202.04   14.67
   2  -2  12  176.40   13.71
  -2   2  12  190.14   13.76
  -2   2  11  325.36   21.20
   2  -2  11  314.14   20.45
  -2  -2 -11  326.48   20.83
  -2  -2 -11  332.36   21.00
   2   2 -11  351.39   21.29
  -2   2  11  340.09   20.51
   2   2 -11  350.72   19.56
   2  -2  11  339.40   21.66
  -2   2  11  353.87   20.11
  -2  -2 -10  370.11   21.63
   2  -2  10  342.89   21.11
   2   2 -10  343.74   21.30
  -2   2  10  375.08   21.31
  -2   2  10  348.57   20.44
   2   2  -9  823.65   41.22
  -2   2   9  854.00   44.20
  -2  -2  -9  820.28   43.89
  -2  -2  -9  956.33   44.36
   2  -2   9  895.99   44.04
  -2   2   9  889.28   43.69
   2   2  -9  860.72   43.77
  -2   2   9  876.55   43.23
   2  -2   9  847.68   44.35
   2   2  -8 1334.46   66.16
   2  -2   8 1431.66   68.47
  -2   2   8 1476.14   68.79
  -2  -2  -8 1404.49   68.59
  -2   2   8 1487.65   68.37
   2   2  -8 1503.03   68.69
  -2   2   8 1416.04   67.80
   2   2  -8 1523.14   67.37
   2  -2   8 1311.73   68.90
   2   2  -7  129.67    8.40
  -2  -2  -7  119.60    9.70
  -2   2   7  130.17    9.58
   2  -2   7  112.70    9.33
   2   2  -7  125.97    9.43
  -2   2   7  133.58    9.62
   2  -2   7  112.21    9.80
   2   2  -7  117.55    8.51
  -2   2   7  136.01    9.56
   2   2  -6  288.57   15.59
   2  -2   6  290.76   17.04
  -2  -2  -6  261.07   16.60
  -2   2   6  267.18   16.28
   2   2  -6  309.43   16.87
   2   2  -6  280.99   16.76
  -2   2   6  278.07   16.45
   2  -2   6  263.33   16.84
   2   2  -6  298.53   15.78
  -2   2   6  279.95   16.38
   2   2  -5  461.39   24.73
  -2   2   5  483.02   25.63
   2   2  -5  568.14   25.16
   2  -2   5  509.36   26.18
  -2  -2  -5  432.23   25.45
  -2   2   5  488.32   25.35
   2   2  -5  514.15   25.92
  -2   2   5  485.06   25.67
   2   2  -5  502.21   25.82
   2  -2   4   18.46    3.40
  -2   2   4   14.99    3.17
   2   2  -4   15.06    2.81
   2   2  -4   15.29    2.62
  -2   2   4   18.61    2.82
  -2   2   4   16.34    2.94
   2   2  -4   12.02    2.55
  -2   2   3  241.66   11.12
   2   2  -3  209.54   11.42
  -2   2   3  259.67   12.47
   2  -2   3  232.60   12.31
   2  -2   3  219.84    9.70
   2   2  -3  254.15   12.36
  -2   2   3  227.83   10.59
   2   2  -3  219.79   11.45
  -2   2   2  529.93   25.86
   2   2  -2  485.72   26.77
  -2  -2  -2  589.20   27.17
   2  -2   2  542.98   27.20
  -2   2   2  526.62   27.16
   2   2  -2  579.11   27.33
   2   2  -2  619.23   27.87
   2   2  -2  610.79   26.65
  -2   2   2  458.79   26.37
  -2   2   2  523.93   26.04
   2   2  -2  647.99   27.36
   2   2  -2  521.04   26.40
  -2   2   2  518.33   25.05
  -2   2   1  245.72    6.16
  -2  -2  -1  266.49    8.51
  -2  -2  -1  282.92    7.98
  -2   2   1  235.66    8.69
   2   2  -1  272.98    8.08
   2  -2   1  239.27    8.41
   2   2  -1  298.39    9.82
   2   2  -1  269.65    8.22
  -2   2   1  219.03    7.69
   2   2  -1  279.46    8.89
  -2   2   1  225.16    8.17
   2   2  -1  252.77    7.45
  -2  -2  -1  275.75    6.15
  -2  -2   0 4725.15  211.38
   2   2   0 5126.11  211.43
  -2   2   0 4258.69  211.13
   2   2   0 5037.58  211.17
   2  -2   0 4473.53  211.02
  -2  -2   0 5025.39  211.25
  -2   2   0 4241.44  210.81
  -2   2   0 4591.36  211.68
  -2   2   0 4146.71  211.44
  -2  -2   0 4958.65  211.79
   2  -2   0 4414.75  211.16
   2   2   0 5306.28  211.59
  -2  -2   0 5072.92  210.75
   2   2   0 4862.07  210.55
   2   2   1  284.32    8.49
  -2  -2   1  238.88    6.83
   2   2   1  285.94    9.27
  -2   2  -1  264.87    8.30
  -2   2  -1  252.57    7.60
   2  -2  -1  246.98    7.28
  -2   2  -1  272.72    8.76
   2  -2  -1  237.25    7.53
   2  -2  -1  251.20    7.44
   2  -2  -1  255.37    8.37
  -2  -2   1  276.95    8.73
  -2  -2   1  308.83    8.63
  -2  -2   1  248.54    7.19
   2   2   1  284.90    5.82
   2  -2  -2  503.85    9.60
   2   2   2  618.99   13.19
   2   2   2  619.31   13.47
  -2   2  -2  560.01   13.06
  -2   2  -2  550.26   11.24
   2  -2  -2  501.32    7.54
  -2  -2   2  633.23   14.31
   2  -2  -2  546.60   12.27
  -2  -2   2  541.36   12.26
   2  -2  -2  514.14   10.00
  -2  -2   2  503.02   11.35
   2  -2  -3  229.72   12.56
   2   2   3  226.95   13.41
   2   2   3  243.84   13.48
  -2   2  -3  249.52   13.87
  -2  -2   3  251.76   14.00
  -2  -2   3  228.48   12.56
   2  -2  -3  214.73   13.26
   2  -2  -3  233.39   11.86
  -2  -2   3  223.88   13.15
   2  -2  -4   15.27    2.70
   2   2   4   11.33    2.57
  -2   2  -4    8.28    2.92
  -2  -2   4   17.49    3.37
  -2  -2   4   15.86    2.53
   2  -2  -4   12.51    2.77
  -2  -2   4    9.32    2.48
   2  -2  -4    8.23    1.69
  -2   2  -5  495.20   23.83
   2   2   5  445.75   24.35
  -2   2  -5  508.65   23.41
  -2  -2   5  542.24   26.37
   2  -2  -5  465.18   24.78
   2  -2  -5  457.35   25.15
  -2  -2   5  496.35   25.42
  -2   2  -6  327.49   17.70
   2   2   6  326.58   17.99
  -2   2  -6  353.92   16.72
  -2  -2   6  375.68   20.05
   2   2   6  369.33   19.34
   2  -2  -6  316.32   18.60
  -2  -2   6  324.08   19.06
   2  -2  -6  336.85   19.09
   2   2   7  105.48    7.98
   2   2   7  114.46    9.15
   2   2   7  137.91    9.71
  -2   2  -7  132.95    8.52
   2  -2  -7  108.54    8.94
   2   2   7  135.98    7.17
  -2  -2   7  119.50    9.44
   2  -2  -7  110.46    9.00
  -2   2  -7  128.49    6.84
   2   2   8 1333.92   64.00
   2   2   8 1431.57   66.39
   2  -2  -8 1307.25   64.31
   2   2   8 1376.15   66.15
  -2  -2   8 1369.14   62.94
   2  -2  -8 1397.54   66.08
  -2   2  -8 1362.23   64.92
   2  -2  -8 1332.48   65.81
   2   2   8 1346.68   63.09
  -2   2  -8 1437.70   62.13
  -2  -2   8 1414.61   65.10
   2   2   9  809.19   38.96
   2  -2  -9  825.41   39.73
   2   2   9  772.20   41.09
   2  -2  -9  835.01   41.55
  -2   2  -9  782.22   40.11
  -2  -2   9  844.20   38.26
   2   2   9  807.18   41.54
   2   2   9  801.46   38.46
   2  -2  -9  882.28   41.41
  -2  -2   9  759.79   40.07
   2  -2 -10  325.39   18.52
   2   2  10  341.13   20.22
   2  -2 -10  316.05   20.01
  -2   2 -10  339.61   19.35
   2   2  10  390.45   21.32
   2  -2 -10  352.64   20.19
   2   2  10  301.43   17.47
  -2  -2  10  336.57   19.28
   2  -2 -11  315.48   18.09
   2   2  11  327.79   19.95
  -2  -2  11  289.01   18.60
   2  -2 -11  304.49   19.77
  -2   2 -11  346.91   19.50
   2   2  11  344.54   20.39
   2   2  11  320.77   17.35
   2  -2 -11  295.14   19.22
   2   2  12  198.64   10.97
  -2  -2  12  181.04   12.87
   2  -2 -12  165.18   10.52
  -2  -2  12  186.79   10.94
  -2   2 -12  173.13   12.97
   2   2  12  187.95   14.04
   2  -2 -12  169.37   13.12
   2   2  13  265.21   14.97
  -2  -2  13  288.54   18.05
   2  -2 -13  278.58   15.10
  -2   2 -13  285.36   18.24
  -2  -2  13  304.93   15.88
   2   2  13  245.01   18.39
   2  -2 -13  266.26   18.31
   2   2  14  669.27   24.55
  -2  -2  14  680.34   29.52
   2  -2 -14  685.65   24.63
   2   2  14  732.37   31.78
  -2  -2  14  646.69   25.91
  -2  -2  15  203.69   15.43
   2  -2 -15  220.54   11.98
  -2  -2  15  222.57   16.78
   2   2  15  201.72   16.37
  -2  -2  15  202.86   13.12
   2  -2 -16   81.27    5.64
  -2  -2  16   68.35    5.44
   2  -2 -16   81.93    8.13
   2   2  16   81.88    9.70
  -2  -2  16   82.71    7.07
  -2  -2  16   68.61    9.27
   2   2  16   78.96    7.72
   2   2  17   13.32    4.60
   2   2  17   15.77    2.76
  -2  -2  17   11.95    2.00
   2  -2 -17   17.37    4.13
  -2  -2  17   10.30    2.99
  -2  -2  17   15.21    4.72
   2   2  18   13.10    4.93
   2  -2 -18   13.55    1.83
   2   2  18   10.43    2.65
  -2  -2  18   15.35    1.97
   2  -2 -18   14.70    4.11
   2   2  18   18.37    4.34
  -2  -2  18    4.59    3.99
   2   2  19   34.96    4.14
   2   2  19   34.27    7.55
  -2  -2  19   40.09    7.97
   2   2  19   44.25    6.38
   2  -2 -19   31.27    5.61
  -2  -2  20  918.98   51.61
   2   2  20  944.11   45.70
   2   2  20  961.58   54.19
   2  -2 -20  969.04   50.21
   2   2  20  935.95   49.89
  -2  -2  20 1018.75   54.01
   2   2  21   94.75    7.26
  -2  -2  21  102.73   12.07
  -2  -2  21   98.55    9.32
   2  -2 -21   91.72   10.18
   2   2  21  106.22   13.41
  -2  -2  21   90.17   11.91
   2   2  21  104.21   10.53
   2   2  22   99.64    7.43
  -2  -2  22   97.81   11.76
   2   2  22   82.07   12.28
   2  -2 -22  114.73   11.25
   2   2  22   86.55    9.98
  -2  -2  22  104.69   12.84
   2   2  23   20.19    3.18
  -2  -2  23   19.94    6.35
   2   2  23   20.92    7.26
   2  -2 -23    9.30    4.27
   2   2  23   15.33    4.72
  -2  -2  23   11.89    5.82
  -2  -2  24   43.62    8.40
   2   2  24   37.29    9.08
   2  -2 -24   50.06    8.16
  -2  -2  24   48.39    9.30
   2   2  24   25.91    6.14
  -2  -2  25   -1.49    5.07
   2   2  25   -1.79    6.14
   2  -2 -25    1.15    3.61
  -2  -2  25    1.64    4.48
   2   2  25   -2.28    3.11
  -2  -2  26    9.42    5.92
   2   2  26   17.07    8.33
   2  -2 -26   14.45    5.60
   2   2  26    9.64    4.41
  -2  -2  26   13.68    6.07
  -2  -2  27   87.69   13.28
   2   2  27   78.29   14.04
   2  -2 -27  102.09   11.98
   2   2  27   91.55   11.52
  -2  -2  27   82.21   13.22
   2  -2 -28  196.25   17.94
   2   2  28  190.77   17.78
  -2  -2  28  195.08   20.04
   2  -2 -29   12.38    5.69
   2   2  29   -2.84    4.80
  -2  -2  29    1.83    6.21
   2  -2 -30  123.37   14.10
   2   2  30   88.04   12.27
  -2  -2  30   97.94   15.23
   2  -2 -31   32.91    7.96
   2   2  31   37.70    8.24
  -2  -2  31   23.62    9.23
  -2  -2  31   28.17    9.72
   2  -2 -32   52.92   10.08
   2   2  32   59.17   10.44
  -2  -2  32   35.97   10.17
  -2  -2  32   40.06   10.96
   2  -2 -33   17.78    7.65
  -2  -2  33   11.01    7.93
   2   2  33    3.45    5.79
  -2  -2  33    4.70    7.65
  -2  -3 -33   65.06   13.55
  -2   3  33   83.74   13.54
   2  -3  33   69.95   14.08
  -2   3  33   58.70   12.85
   2  -3  33   53.86   14.08
  -2  -3 -32   29.09    9.12
  -2   3  32   31.33    8.72
   2  -3  32   32.46    9.84
   2  -3  32   18.07    9.43
  -2  -3 -31   25.86    9.59
   2  -3  31   22.85    8.44
  -2   3  31   13.13    7.43
  -2  -3 -30  138.85   17.48
   2  -3  30   93.74   15.04
  -2   3  30  150.92   16.91
  -2  -3 -29   29.84    9.26
  -2   3  29   13.73    6.84
   2  -3  29   26.65    8.69
  -2  -3 -28   68.83   12.58
  -2   3  28   70.54   11.48
   2  -3  28   85.54   12.99
   2  -3  28   62.52   13.13
  -2  -3 -27    1.83    5.27
   2  -3  27   -1.75    5.73
  -2   3  27    3.14    5.14
   2  -3  27    2.06    6.23
  -2  -3 -26   91.07   13.18
  -2   3  26   73.16   11.18
   2  -3  26   58.79   12.05
  -2  -3 -25   25.09    7.57
  -2   3  25   34.18    7.98
   2  -3  25   13.07    6.72
  -2   3  25   35.88    6.80
  -2   3  24  181.92   16.91
   2  -3  24  163.23   18.25
   2   3 -24  164.70   12.35
  -2   3  24  172.53   15.06
  -2   3  23   19.42    7.25
  -2   3  23    7.76    5.55
   2  -3  23   11.70    5.85
  -2   3  23    6.97    4.07
   2   3 -23    9.37    3.54
   2  -3  23    5.06    5.37
  -2   3  22  337.58   27.26
   2  -3  22  332.02   25.28
  -2   3  22  345.64   24.74
   2  -3  22  341.66   26.94
   2   3 -22  340.47   20.49
  -2   3  22  325.66   22.48
  -2   3  21  104.96   13.72
   2  -3  21   92.83    6.00
   2  -3  21  109.64   13.66
  -2   3  21  107.23   10.73
   2   3 -21   98.25    9.02
  -2  -3 -21  102.69   12.56
  -2   3  21  105.23   11.74
  -2   3  20  177.81   14.73
   2  -3  20  190.69   18.18
   2   3 -20  187.20   13.42
  -2  -3 -20  189.97   10.39
  -2  -3 -20  166.28   16.34
  -2   3  20  212.64   18.80
   2  -3  20  171.27   10.31
  -2   3  19   14.84    4.61
   2   3 -19   10.67    3.80
   2  -3  19    8.21    5.35
   2  -3  19    6.36    2.17
  -2  -3 -19   10.80    2.33
  -2  -3 -19    6.27    4.62
  -2   3  19   14.00    5.47
   2  -3  19   11.02    2.55
   2  -3  18  204.81   18.30
  -2   3  18  209.30   15.62
   2   3 -18  211.86   14.38
   2  -3  18  198.69   11.86
  -2  -3 -18  226.47   18.23
  -2   3  18  163.23   16.82
   2   3 -17  130.00   10.07
  -2   3  17  111.65   10.56
   2  -3  17  100.52   12.21
   2  -3  17  106.37    7.70
  -2  -3 -17  116.30   12.26
  -2   3  17   87.87   11.83
  -2   3  16  164.45   15.49
   2  -3  16  172.54   15.85
   2   3 -16  184.65   12.78
   2  -3  16  166.30   10.80
  -2  -3 -16  191.34   15.89
  -2   3  16  179.03   14.38
  -2  -3 -15  224.19   17.23
  -2   3  15  230.14   17.77
  -2   3  15  231.29   16.29
   2   3 -15  196.80   14.17
   2  -3  15  199.91   17.07
  -2   3  14  405.04   26.91
  -2  -3 -14  399.90   26.36
  -2   3  14  429.47   25.68
  -2   3  14  447.38   25.30
   2  -3  14  430.16   27.31
   2   3 -13  139.87    9.61
  -2   3  13  135.73   12.78
  -2  -3 -13  141.80   12.60
  -2   3  13  139.44   11.69
   2  -3  13  150.08   13.30
   2   3 -12  274.62   16.35
  -2  -3 -12  277.04   19.34
  -2   3  12  298.16   20.11
  -2   3  12  313.15   19.14
   2  -3  12  300.99   20.42
  -2   3  12  292.59   18.42
  -2   3  11  811.81   42.35
  -2  -3 -11  743.50   41.78
   2  -3  11  794.62   41.77
  -2   3  11  864.93   41.58
   2  -3  11  732.87   42.28
  -2   3  11  789.32   40.88
  -2   3  10  180.27   13.82
  -2  -3 -10  172.03   13.64
   2  -3  10  186.49   13.78
  -2   3  10  200.35   13.52
   2   3 -10  181.92   13.58
   2  -3  10  209.65   14.86
  -2   3  10  178.19   13.14
   2   3 -10  183.42   13.09
  -2  -3  -9  387.15   20.56
   2   3  -9  339.80   20.00
  -2   3   9  407.11   22.63
   2  -3   9  375.27   22.33
  -2   3   9  386.57   21.79
   2   3  -9  352.09   21.77
   2   3  -9  380.55   21.53
  -2   3   9  373.88   21.77
  -2  -3  -8 1103.11   54.02
   2   3  -8 1065.53   53.79
   2  -3   8 1114.28   55.87
  -2   3   8 1160.07   55.70
  -2   3   8 1145.18   55.27
   2   3  -8 1111.73   55.42
   2   3  -8 1174.60   55.07
   2  -3   8 1102.73   56.40
  -2   3   8 1227.09   55.83
  -2  -3  -7  638.59   33.22
   2   3  -7  651.23   33.14
   2  -3   7  674.25   35.46
   2   3  -7  718.93   34.18
  -2   3   7  681.99   34.66
  -2   3   7  658.74   34.24
   2   3  -7  704.71   34.72
  -2   3   7  602.20   33.66
   2  -3   6  443.91   25.67
   2   3  -6  488.11   25.13
   2  -3   6  447.90   23.46
  -2  -3  -6  404.99   25.27
   2   3  -6  428.46   23.89
  -2  -3  -6  452.26   24.34
  -2   3   6  485.07   24.94
   2  -3   5  298.12   18.74
   2  -3   5  330.50   16.99
   2   3  -5  337.60   18.66
  -2  -3  -5  329.09   18.10
   2   3  -5  319.45   17.99
  -2  -3  -5  315.94   18.75
  -2   3   5  313.86   17.95
  -2  -3  -4 1015.06   48.13
  -2  -3  -4 1073.89   48.86
   2   3  -4  937.02   47.76
   2  -3   4 1042.21   49.03
   2  -3   4  951.29   46.31
   2   3  -4 1052.04   48.60
  -2   3   4  962.23   47.24
  -2   3   4 1010.23   47.63
   2   3  -3 1350.78   69.71
  -2  -3  -3 1615.78   70.63
  -2  -3  -3 1653.65   70.68
   2  -3   3 1417.31   70.51
   2   3  -3 1550.90   70.35
  -2   3   3 1403.72   69.24
   2   3  -3 1663.06   70.28
  -2   3   3 1418.77   69.00
  -2   3   2  635.69   33.85
  -2  -3  -2  789.52   35.69
   2   3  -2  668.29   35.37
  -2  -3  -2  797.49   36.00
  -2  -3  -2  717.71   34.92
   2   3  -2  712.63   35.37
  -2   3   2  651.62   34.61
   2   3  -2  830.22   35.67
  -2   3   2  596.59   33.91
   2   3  -2  807.06   34.79
  -2  -3  -2  734.96   32.62
   2   3  -1  392.93    9.48
   2   3  -1  378.76   11.36
  -2   3   1  316.78    8.88
   2   3  -1  417.80   10.53
  -2   3   1  295.20    8.85
  -2  -3  -1  381.25   11.21
  -2  -3  -1  405.27   12.47
  -2  -3  -1  380.21   10.93
   2   3  -1  382.56   11.18
  -2  -3   0 2607.87  110.30
  -2  -3   0 2523.08  109.20
  -2  -3   0 2570.82  109.51
   2   3   0 2641.11  109.48
  -2   3   0 2173.95  108.81
   2  -3   0 2212.84  108.97
   2  -3   0 2154.58  109.15
   2   3   0 2617.89  108.41
   2  -3   0 2076.02  107.89
  -2  -3   0 2630.93  108.73
  -2   3   0 2095.25  108.24
  -2  -3   0 2626.28  108.02
   2   3   1  374.79   18.58
  -2  -3   1  319.08   18.43
  -2   3  -1  318.89   17.63
  -2   3  -1  324.08   18.21
   2  -3  -1  294.34   17.31
  -2  -3   1  356.44   18.25
   2  -3  -1  304.19   16.61
  -2  -3   1  343.71   17.23
  -2  -3   1  399.67   17.35
   2  -3  -1  281.89   17.24
   2  -3  -1  305.68   16.99
  -2  -3   1  314.53   16.96
  -2  -3   2  678.30   33.99
   2   3   2  782.15   34.26
  -2   3  -2  694.43   34.24
  -2   3  -2  674.03   33.61
   2  -3  -2  647.44   33.17
  -2  -3   2  739.14   34.14
  -2   3  -2  651.81   31.70
   2  -3  -2  639.93   32.91
   2  -3  -2  682.07   32.90
  -2  -3   2  723.79   32.89
  -2  -3   2  609.25   32.69
   2   3   3 1794.26   72.69
  -2  -3   3 1409.70   71.90
   2   3   3 1781.67   73.04
  -2   3  -3 1543.33   72.86
  -2   3  -3 1476.13   70.17
  -2  -3   3 1511.58   73.00
  -2  -3   3 1658.00   72.50
  -2  -3   3 1711.60   72.06
  -2  -3   3 1429.01   71.49
   2  -3  -3 1458.03   69.46
   2  -3  -4  902.26   45.26
  -2  -3   4  875.56   45.76
   2   3   4 1054.52   46.86
   2   3   4  984.03   45.94
  -2   3  -4  932.60   46.71
  -2  -3   4  938.91   47.04
  -2  -3   4 1052.55   46.03
  -2  -3   4  927.03   45.84
  -2  -3   4 1002.39   46.51
   2  -3  -4  872.37   45.67
   2  -3  -5  304.71   17.09
  -2  -3   5  291.62   17.09
   2   3   5  317.58   17.18
  -2   3  -5  288.40   18.01
  -2  -3   5  332.05   18.80
  -2  -3   5  307.43   17.16
   2  -3  -5  284.28   17.14
  -2  -3   5  303.93   17.64
  -2  -3   5  309.59   17.60
  -2  -3   6  451.30   23.89
   2   3   6  425.33   23.46
  -2   3  -6  451.68   25.39
  -2  -3   6  505.26   25.82
   2  -3  -6  429.20   23.95
   2  -3  -6  440.26   24.25
  -2  -3   6  467.80   24.74
  -2  -3   6  463.04   24.76
  -2  -3   7  768.71   37.30
   2   3   7  665.71   34.57
  -2  -3   7  695.42   35.00
   2   3   7  725.67   36.49
   2  -3  -7  693.78   35.79
   2  -3  -7  724.51   35.77
   2   3   7  695.13   31.99
  -2  -3   7  693.79   35.94
  -2  -3   7  690.27   36.29
  -2  -3   8 1229.45   58.05
  -2  -3   8 1148.04   55.48
   2   3   8 1103.62   55.08
   2   3   8 1197.80   57.29
   2  -3  -8 1142.50   56.73
   2   3   8 1258.42   57.71
   2  -3  -8 1212.50   56.72
  -2  -3   8 1167.38   56.92
  -2  -3   8 1228.44   57.62
   2   3   8 1122.55   52.94
  -2  -3   9  385.89   22.74
   2  -3  -9  357.33   21.50
  -2  -3   9  372.69   22.08
   2  -3  -9  356.96   21.06
   2   3   9  372.10   22.06
  -2  -3   9  364.13   20.15
   2   3   9  359.72   19.82
   2  -3  -9  360.37   20.53
  -2   3  -9  382.01   20.81
   2   3  10  183.74   12.74
   2  -3 -10  171.13   12.22
   2   3  10  134.64   11.35
  -2   3 -10  146.72   10.79
   2  -3 -10  137.63   10.55
  -2  -3  10  150.51   11.20
   2  -3 -10  123.05   10.66
  -2   3 -11  746.65   39.67
   2  -3 -11  755.06   39.29
   2   3  11  787.76   41.36
   2  -3 -11  811.05   40.41
  -2  -3  11  782.25   40.20
   2  -3 -12  252.78   16.68
   2   3  12  275.18   15.68
  -2  -3  12  289.05   15.65
   2   3  12  256.48   18.53
  -2   3 -12  262.57   17.40
   2  -3 -12  284.04   17.93
  -2  -3  12  259.41   17.61
   2   3  13  131.10    9.08
   2  -3 -13  131.78   10.53
   2  -3 -13  133.33   11.22
   2   3  13  119.26    8.83
   2   3  13  144.81   12.49
  -2  -3  13  132.37    9.26
  -2  -3  14  434.70   25.96
   2   3  14  418.47   23.00
  -2  -3  14  423.51   23.20
   2   3  14  469.41   27.80
  -2  -3  15  199.00   15.35
  -2  -3  15  201.65   13.10
   2   3  15  198.80   16.45
   2   3  15  203.44   13.27
  -2  -3  15  201.49   16.33
   2   3  16  150.75   14.33
  -2  -3  16  154.11   11.00
  -2  -3  16  150.73   14.08
   2   3  16  157.99   11.22
   2  -3 -16  153.36    9.98
  -2  -3  17  117.86    9.24
   2   3  17  112.36   12.24
   2  -3 -17  114.39   10.48
   2   3  17  107.01    9.20
  -2  -3  17  109.14   11.83
   2  -3 -17   99.46    7.51
   2  -3 -18  165.29   10.25
   2  -3 -18  175.18   10.54
   2   3  18  189.99   16.74
  -2  -3  18  170.95   12.43
   2  -3 -18  193.58   14.56
  -2  -3  18  174.82   16.07
   2   3  19   18.36    6.16
   2  -3 -19   11.10    2.27
   2   3  19   11.74    3.19
   2  -3 -19   12.84    2.37
  -2  -3  19    8.96    2.19
   2  -3 -19   14.46    4.48
  -2  -3  19    8.53    3.30
  -2  -3  19   11.54    5.15
   2   3  19    5.03    3.04
   2  -3 -20  150.36    8.89
  -2  -3  20  197.51   16.17
   2   3  20  158.47   11.19
  -2  -3  20  152.52    9.22
  -2  -3  20  158.44   12.19
   2  -3 -20  160.17   13.75
   2   3  20  159.25   16.10
  -2  -3  20  156.49   15.69
   2   3  20  179.39   13.25
   2   3  21   69.65   11.30
   2   3  21   92.65    8.07
  -2  -3  21  113.95   12.72
  -2  -3  21   92.16    5.59
  -2  -3  21   95.14   12.35
   2   3  21   83.64    9.20
  -2  -3  21   95.39    9.10
   2  -3 -21  111.80   11.11
   2   3  22  284.71   17.86
  -2  -3  22  321.13   23.94
   2  -3 -22  323.60   22.10
   2   3  22  305.59   25.16
  -2  -3  22  301.28   24.35
   2   3  22  303.36   20.64
   2  -3 -23    7.79    4.07
   2   3  23    6.96    2.97
   2   3  23    9.97    6.10
  -2  -3  23   11.08    6.21
   2   3  23    4.76    3.37
  -2  -3  23   12.54    5.93
  -2  -3  24  144.72   15.97
   2   3  24  139.52   10.67
   2   3  24  154.06   17.47
   2  -3 -24  145.08   14.33
   2   3  24  163.11   14.18
  -2  -3  24  164.44   17.22
   2  -3 -25   29.47    7.16
   2   3  25   28.12    4.67
   2   3  25   22.22    8.21
  -2  -3  25   21.55    7.11
  -2  -3  25   44.75    9.38
   2   3  25   20.48    5.91
   2  -3 -26   78.32   10.56
   2   3  26   75.13    7.09
  -2  -3  26   77.77   12.44
  -2  -3  26   87.98   13.12
   2   3  26   65.13    9.28
   2   3  26   73.77   13.80
   2  -3 -27    9.39    5.03
  -2  -3  27    3.41    5.81
  -2  -3  27   20.67    7.86
   2   3  27    9.65    5.48
   2   3  27   16.37    8.37
   2  -3 -28   98.12   12.32
  -2  -3  28   85.76   13.76
  -2  -3  28   68.71   12.66
   2   3  28   68.93   10.17
   2   3  28   45.07   12.33
   2  -3 -29   13.16    6.11
  -2  -3  29   26.24    9.03
  -2  -3  29   16.36    8.36
   2   3  29   25.54    6.48
   2   3  29   18.14    9.04
   2  -3 -30  106.43   13.55
   2   3  30  107.56   13.16
  -2  -3  30  106.13   15.41
   2  -3 -31   12.63    6.04
   2   3  31    8.92    6.28
  -2  -3  31   16.45    8.93
   2  -3 -32   22.92    7.44
   2   3  32   28.07    8.24
  -2  -3  32   36.60   11.05
   2  -3 -33   59.37   10.69
  -2  -3  33   46.06   11.83
   2   3  33   55.31   11.06
  -2  -3  33   65.22   12.88
  -2  -4 -32   20.89    9.44
  -2   4  32   34.39    8.66
   2  -4  32   47.82   11.31
   2  -4  32   10.53    8.67
  -2  -4 -31   96.15   15.26
  -2   4  31   75.03   12.87
   2  -4  31  111.46   16.07
  -2  -4 -30   43.03   11.15
   2  -4  30   43.99   11.66
  -2   4  30   29.85    9.12
  -2  -4 -29   22.72    9.43
  -2   4  29   28.58    7.97
   2  -4  29   18.09    8.62
  -2  -4 -28  120.91   16.23
   2  -4  28   92.99   15.69
  -2   4  28  149.42   16.17
  -2   4  28  109.19   12.79
  -2  -4 -27   60.82   11.74
   2  -4  27   52.93   12.32
  -2   4  27   70.70   11.26
  -2   4  27   47.99    8.35
  -2  -4 -26   85.80   13.42
  -2   4  26   72.06   11.21
  -2   4  26   70.16    9.71
   2  -4  26   84.94   14.34
  -2   4  25    2.00    6.07
  -2  -4 -25    8.74    5.97
  -2   4  25    4.21    5.11
   2  -4  25   -1.71    4.93
  -2   4  25   -1.14    3.73
   2  -4  25   -1.93    5.85
  -2   4  24    5.55    4.16
   2   4 -24    6.38    3.13
   2  -4  24    1.84    5.59
  -2   4  24   -1.89    4.58
  -2   4  24    1.34    4.41
   2  -4  24    1.63    5.17
   2  -4  23   40.36    9.39
  -2   4  23   51.79    7.92
   2   4 -23   41.20    6.05
  -2  -4 -23   35.97    3.08
  -2   4  23   44.78   10.00
   2  -4  23   37.19    3.59
  -2   4  23   44.75    8.01
   2  -4  23   51.59   10.05
   2  -4  22   70.22   11.44
  -2   4  22   75.51    9.45
   2   4 -22   71.63    7.79
   2  -4  22   68.45    5.53
  -2  -4 -22   65.10    5.36
   2  -4  22   64.08    5.48
  -2   4  22   44.38    9.60
  -2   4  22   96.24   11.13
  -2   4  21    1.61    5.14
   2  -4  21    4.61    2.39
   2  -4  21   14.32    6.36
   2   4 -21    3.68    2.79
  -2   4  21    3.06    3.09
   2  -4  21    5.05    2.13
  -2  -4 -21    7.28    5.17
  -2   4  21   13.92    5.09
   2  -4  20  121.92    8.90
  -2   4  20  122.19   14.46
   2  -4  20  124.09   14.48
   2   4 -20  145.44   11.35
  -2   4  20  124.83   12.41
   2  -4  20  113.82    8.64
  -2  -4 -20  127.68   14.27
  -2   4  20  134.43   13.01
  -2   4  19   18.72    6.24
   2  -4  19   15.10    3.24
   2  -4  19   14.39    5.94
  -2   4  19   15.35    4.85
   2   4 -19   19.04    4.39
   2  -4  19   14.40    2.99
  -2  -4 -19   11.90    5.46
  -2   4  19   11.54    4.35
  -2  -4 -18   44.00    8.12
  -2   4  18   55.69    7.57
   2   4 -18   39.43    6.02
   2  -4  18   47.85    8.96
  -2   4  18   44.91    9.10
   2  -4  18   56.48    5.73
  -2  -4 -17  245.91   19.62
  -2   4  17  236.47   19.90
   2  -4  17  234.88   20.08
   2   4 -17  262.97   16.83
  -2   4  17  229.50   17.61
  -2  -4 -16   11.34    4.80
   2  -4  16   11.08    4.69
  -2   4  16    9.62    4.71
  -2  -4 -15    5.37    3.56
   2  -4  15    2.33    3.22
  -2   4  15    6.74    4.26
  -2   4  14  225.43   16.14
   2  -4  14  223.09   17.72
  -2   4  14  207.86   17.19
  -2  -4 -14  223.17   17.33
  -2   4  14  212.44   15.73
  -2  -4 -13   57.87    7.95
  -2   4  13   54.14    7.07
  -2   4  13   48.96    7.54
   2  -4  13   65.78    8.77
  -2   4  13   50.11    6.70
  -2   4  12  245.83   17.23
  -2  -4 -12  205.15   16.42
  -2   4  12  236.98   16.16
   2  -4  12  208.11   17.00
  -2   4  11  480.28   27.02
   2  -4  11  463.13   28.21
   2   4 -11  439.98   24.70
  -2   4  11  489.52   27.82
  -2   4  11  428.15   25.85
  -2   4  10   47.97    6.65
  -2  -4 -10   53.07    5.87
   2   4 -10   58.38    6.93
  -2   4  10   49.77    6.61
   2  -4  10   55.29    7.30
  -2   4  10   59.92    6.73
   2   4  -9   99.70    8.23
  -2  -4  -9   96.08    9.39
  -2  -4  -9   86.25    7.99
   2   4  -9   91.04    8.83
   2  -4   9  114.83   10.37
   2  -4   9   96.00    8.36
  -2   4   9  100.74    9.41
   2   4  -9  100.06    9.23
  -2   4   9  101.08    8.75
   2   4  -8 2822.70  130.12
  -2  -4  -8 3049.82  132.67
  -2  -4  -8 2772.85  130.21
   2   4  -8 2871.34  131.35
   2  -4   8 2697.07  132.34
   2  -4   8 2807.35  129.97
  -2   4   8 2839.94  131.63
   2   4  -8 2838.02  131.47
   2  -4   7  243.21   16.91
   2   4  -7  276.30   16.52
   2   4  -7  263.37   16.24
   2  -4   7  248.59   14.86
   2   4  -7  218.50   15.01
  -2  -4  -7  250.58   15.57
  -2   4   7  240.36   15.98
   2  -4   6  547.58   29.89
   2   4  -6  503.02   27.95
  -2  -4  -6  496.38   28.87
  -2  -4  -6  548.00   28.77
  -2   4   6  520.18   28.40
   2   4  -6  601.43   30.55
   2   4  -6  526.80   28.62
   2  -4   6  541.84   27.38
  -2  -4  -5  320.04   18.98
   2   4  -5  292.02   17.79
  -2  -4  -5  315.80   18.49
   2  -4   5  299.70   18.88
  -2   4   5  313.45   17.99
  -2   4   5  298.91   17.73
   2  -4   5  281.72   16.61
   2   4  -5  350.64   19.68
   2   4  -5  310.87   18.20
  -2  -4  -4  520.52   26.83
   2   4  -4  438.36   25.61
  -2  -4  -4  538.50   26.70
  -2   4   4  465.22   25.54
  -2   4   4  472.43   25.36
   2   4  -4  488.37   26.10
   2   4  -3 1408.44   74.66
  -2  -4  -3 1748.77   75.97
  -2  -4  -3 1755.24   75.88
   2   4  -3 1566.76   74.92
  -2   4   3 1533.39   73.20
   2   4  -3 1681.02   73.71
   2   4  -3 1770.59   75.81
  -2   4   3 1498.33   74.62
  -2   4   3 1496.97   73.96
   2   4  -2   59.15    5.91
  -2  -4  -2   44.01    5.16
   2   4  -2   46.08    5.34
  -2  -4  -2   63.58    6.08
  -2  -4  -2   56.96    6.01
  -2   4   2   37.89    4.07
   2   4  -2   65.47    6.20
   2   4  -2   51.67    4.59
  -2   4   2   48.99    5.42
   2   4  -1   23.53    3.67
  -2  -4  -1   26.56    3.88
  -2  -4  -1   24.71    3.99
  -2  -4  -1   28.00    3.08
   2  -4   1   26.53    4.09
   2   4  -1   21.52    3.64
   2   4   0    0.47    1.87
   2  -4   0    1.96    2.09
  -2  -4   0    0.49    1.93
  -2   4   0    3.69    2.58
   2   4   0    0.52    2.11
   2  -4   0    1.28    1.38
  -2  -4   0    0.83    1.36
   2  -4   0    0.49    2.26
  -2   4   0    0.57    1.53
   2   4   0    1.26    1.53
  -2  -4   0   -1.07    2.21
   2  -4  -1   24.63    4.07
  -2   4  -1   27.66    4.04
  -2  -4   1   33.28    4.06
   2  -4  -1   19.59    3.82
  -2  -4   1   34.24    3.32
   2   4   1   27.94    3.09
  -2   4  -1   22.93    3.15
  -2  -4   1   21.52    3.95
   2   4   1   23.15    3.89
   2   4   2   50.37    5.57
  -2  -4   2   49.04    5.71
   2  -4  -2   42.03    5.02
  -2   4  -2   40.79    5.04
  -2   4  -2   37.59    3.91
  -2  -4   2   43.61    5.09
   2  -4  -2   40.34    4.85
   2  -4  -2   41.25    4.13
  -2  -4   2   45.87    4.05
  -2   4  -2   34.32    5.28
  -2   4  -2   39.76    2.86
  -2   4  -3 1509.36   76.08
  -2  -4   3 1660.41   75.65
  -2   4  -3 1463.93   73.62
  -2  -4   3 1725.75   75.90
  -2  -4   3 1734.40   74.03
   2  -4  -3 1478.54   73.95
  -2  -4   3 1621.23   76.27
   2   4   3 1760.93   76.16
  -2  -4   4  448.49   26.56
  -2   4  -4  467.32   27.29
  -2   4  -4  466.07   25.02
  -2  -4   4  508.87   27.52
  -2  -4   4  508.53   26.69
  -2  -4   4  536.85   27.08
  -2  -4   5  271.45   17.64
   2   4   5  330.12   18.17
  -2   4  -5  300.20   19.15
  -2  -4   5  322.76   19.06
  -2  -4   5  346.28   18.61
   2  -4  -5  276.30   17.43
  -2  -4   5  297.68   18.03
  -2  -4   5  306.43   18.04
  -2  -4   6  521.95   29.34
   2   4   6  630.32   29.90
  -2   4  -6  554.20   30.79
  -2  -4   6  607.72   31.13
  -2  -4   6  520.90   29.42
   2  -4  -6  532.96   29.25
  -2  -4   6  587.71   30.03
  -2  -4   6  536.63   29.89
   2   4   7  238.65   15.03
  -2  -4   7  230.23   15.17
   2  -4  -7  233.72   15.40
  -2  -4   7  242.94   15.69
   2  -4  -7  254.77   15.43
  -2  -4   7  255.99   16.22
  -2  -4   8 2864.87  132.21
   2   4   8 2733.58  129.43
  -2  -4   8 2843.04  129.97
   2  -4  -8 2802.12  130.73
   2   4   8 2814.28  131.39
   2  -4  -8 2773.68  130.11
  -2  -4   8 2865.43  130.80
  -2  -4   8 2925.14  131.69
  -2  -4   9  101.03    9.99
   2   4   9   99.62    8.20
  -2  -4   9   96.85    8.34
   2   4   9   90.89    9.26
   2  -4  -9   95.50    9.13
   2  -4  -9   88.10    8.31
  -2  -4   9  117.87   10.15
  -2  -4  10   59.49    7.73
  -2  -4  10   49.83    5.74
   2  -4 -10   49.76    6.01
   2  -4 -10   56.96    7.13
   2   4  10   42.68    6.55
   2   4  10   54.37    4.10
  -2  -4  10   49.29    6.80
   2  -4 -10   56.66    6.52
  -2  -4  11  461.58   26.78
  -2  -4  11  408.76   23.37
   2  -4 -11  389.40   24.15
   2   4  11  428.78   25.90
   2  -4 -11  419.35   24.41
   2   4  11  433.38   21.25
  -2  -4  12  233.98   17.22
   2  -4 -12  221.17   15.34
   2   4  12  215.18   16.53
  -2  -4  12  209.49   13.77
   2   4  12  222.24   12.52
   2   4  13   55.43    7.61
  -2  -4  13   50.94    5.62
   2  -4 -13   46.70    6.36
  -2  -4  13   48.69    7.43
  -2  -4  13   41.39    6.63
   2   4  13   49.16    4.68
  -2  -4  14  187.76   14.90
  -2  -4  14  205.05   12.93
   2   4  14  181.48   15.57
  -2  -4  14  185.57   15.65
   2   4  14  177.12   11.58
  -2  -4  14  178.43   15.73
   2   4  15    6.48    3.86
  -2  -4  15    5.20    2.72
   2   4  15    6.96    2.46
  -2  -4  15    7.66    3.78
  -2  -4  15   13.11    4.31
  -2  -4  16    2.31    3.54
   2   4  16   12.37    2.96
   2   4  16    5.74    3.67
  -2  -4  16    9.13    3.02
   2   4  17  222.75   14.58
  -2  -4  17  239.91   19.15
  -2  -4  17  219.66   15.02
   2   4  17  235.09   19.05
   2   4  18   57.91    9.40
   2  -4 -18   57.33    5.52
  -2  -4  18   52.74    6.58
   2  -4 -18   50.80    7.60
   2   4  18   60.02    6.59
  -2  -4  18   44.97    8.36
   2   4  19    8.20    4.92
   2  -4 -19   19.23    3.32
   2  -4 -19   20.73    3.27
   2  -4 -19   24.84    5.59
  -2  -4  19   13.53    4.01
  -2  -4  19   21.66    6.01
   2  -4 -20  108.55    8.29
  -2  -4  20  140.87   13.88
   2  -4 -20  118.22    8.47
  -2  -4  20  113.78   10.40
   2   4  20  117.18   14.26
   2  -4 -20  133.32   12.66
   2   4  20  138.77   11.03
  -2  -4  20  145.38   14.96
   2  -4 -21   12.07    4.60
   2  -4 -21    9.22    2.56
   2   4  21    7.68    4.89
   2  -4 -21    6.72    2.32
  -2  -4  21    7.83    5.07
  -2  -4  21   -1.50    4.77
   2   4  21    4.69    2.95
   2  -4 -22   72.39    9.51
  -2  -4  22   65.25    5.33
   2   4  22   55.16   10.58
   2  -4 -22   58.78    5.03
  -2  -4  22   81.16   11.04
   2   4  22   67.05    8.13
  -2  -4  22   64.51   10.87
   2  -4 -23   44.61    7.99
  -2  -4  23   31.86    3.14
  -2  -4  23   36.22    8.40
  -2  -4  23   42.85    8.92
   2   4  23   41.19    6.63
   2   4  23   25.71    8.00
   2  -4 -24    5.05    4.30
  -2  -4  24    6.10    5.39
  -2  -4  24    1.73    4.74
   2   4  24    3.81    2.88
   2   4  24    1.81    6.19
   2  -4 -25    1.32    3.39
   2   4  25    1.91    6.98
  -2  -4  25   -3.21    7.01
  -2  -4  25    1.81    4.95
   2   4  25   -2.03    3.90
   2  -4 -26   67.44   10.37
   2   4  26   59.22    7.05
   2   4  26   64.08   12.85
  -2  -4  26   52.18   10.53
  -2  -4  26   90.68   13.30
   2   4  26   60.15    8.65
   2  -4 -27   77.62   10.85
   2   4  27   50.82    6.70
  -2  -4  27   63.57   11.37
  -2  -4  27   55.18   11.46
   2   4  27   52.27    8.61
   2   4  27   33.77   10.29
   2  -4 -28  109.26   13.24
  -2  -4  28   99.92   15.14
  -2  -4  28   78.15   13.63
   2   4  28   98.42   11.61
   2   4  28   86.05   15.89
   2  -4 -29   29.54    8.73
  -2  -4  29   19.45    7.56
   2   4  29   18.98    6.13
  -2  -4  29   40.75   10.37
   2   4  29   34.78   10.62
   2  -4 -30   59.79   10.49
  -2  -4  30   54.92   11.37
  -2  -4  30   40.20   10.72
   2   4  30   35.98    8.10
   2   4  30   41.40   12.49
   2  -4 -31   60.42   11.27
  -2  -4  31   65.87   13.62
   2   4  31   68.79   10.41
  -2  -4  31   60.42   13.14
   2   4  31   89.40   16.98
   2  -4 -32   31.31    8.80
   2   4  32   31.00    8.04
  -2  -4  32   35.60   11.07
  -2  -5 -32    4.82    7.21
   2  -5  32   -7.18    8.90
  -2   5  32   -1.87    5.82
   2  -5  32   -2.69    8.44
  -2   5  31   14.42    6.49
   2  -5  31    4.59    6.90
  -2  -5 -31    9.30    7.58
  -2   5  30   52.39    9.19
  -2   5  30   74.50   11.68
   2  -5  30   35.37   10.82
  -2  -5 -30   42.45   10.75
  -2   5  29   17.63    6.36
  -2  -5 -29   17.22    7.83
  -2   5  29    4.96    5.61
  -2  -5 -28   20.70    7.99
  -2   5  28   10.62    5.38
  -2   5  28   11.94    7.24
   2  -5  28    6.82    6.88
  -2   5  28   11.10    6.59
  -2  -5 -27    7.96    7.28
  -2   5  27   11.68    5.79
  -2   5  27   22.63    8.79
   2  -5  27   37.05   10.35
  -2   5  27   16.73    6.93
  -2  -5 -26   59.08   11.50
  -2   5  26   45.73    8.77
  -2   5  26   47.41   11.72
   2  -5  26   54.23   12.12
   2  -5  26   56.81   11.16
  -2   5  26   58.26    9.99
  -2  -5 -25   91.32   13.91
   2  -5  25   83.01    6.10
  -2   5  25   88.14   15.51
  -2   5  25   96.71   11.82
   2  -5  25   95.76   14.44
   2  -5  25  112.39   14.86
  -2   5  25  103.10   12.51
   2  -5  24   30.63    4.17
  -2   5  24   31.18    9.02
  -2   5  24   30.27    7.01
  -2  -5 -24   31.66    3.86
   2  -5  24   30.51    9.00
   2  -5  24   45.24    9.50
  -2   5  24   27.96    7.10
  -2   5  23   64.71   11.47
   2  -5  23   54.82    5.56
  -2   5  23   56.64    8.83
   2  -5  23   46.36    5.24
   2  -5  23   43.73   10.54
  -2   5  23   59.71    9.26
  -2   5  22  232.84   21.60
   2  -5  22  188.06   12.89
  -2   5  22  197.87   17.25
   2  -5  22  207.03   20.24
   2  -5  22  182.83   12.60
  -2  -5 -22  197.43   19.24
  -2   5  22  213.35   17.85
  -2  -5 -21   10.73    6.30
  -2   5  21   12.30    5.13
  -2   5  21   15.02    6.14
   2  -5  21   13.03    3.62
   2  -5  21    4.98    5.92
  -2   5  21   15.11    5.22
  -2  -5 -20   64.37   10.49
  -2   5  20   54.28    8.23
  -2   5  20   58.65   10.25
   2  -5  20   51.09    6.06
   2  -5  20   55.44   10.24
  -2   5  20   49.76    7.99
   2  -5  19  169.15   17.42
  -2   5  19  169.34   15.03
   2  -5  19  178.91   12.56
  -2   5  19  163.03   17.12
  -2  -5 -19  177.55   17.20
  -2   5  19  163.92   14.83
  -2  -5 -18   46.64    8.77
  -2   5  18   38.75    7.16
  -2   5  18   60.60   10.03
   2  -5  18   50.45    6.30
   2  -5  18   59.01    9.97
  -2   5  18   62.52    8.35
   2  -5  17  117.90   13.28
  -2   5  17   96.89   10.43
  -2  -5 -17   85.14   11.20
  -2   5  17   87.72   11.51
   2  -5  16  118.61   13.55
  -2  -5 -16  127.11   13.46
  -2   5  16  130.24   13.61
  -2   5  16  139.46   12.33
  -2  -5 -15  122.98    9.79
  -2  -5 -15   92.05   11.17
  -2   5  15  103.29   11.91
  -2   5  15   87.33   10.19
   2  -5  15  106.75   12.29
   2  -5  14   15.35    5.35
  -2  -5 -14    9.77    3.47
  -2   5  14   17.63    5.39
  -2   5  14   14.62    4.63
   2  -5  13   77.55    9.82
  -2   5  13   59.56    7.98
  -2  -5 -13   59.80    6.78
  -2   5  13   59.78    8.29
  -2   5  12  198.31   15.79
   2  -5  12  188.06   16.14
   2  -5  11  170.14   14.69
  -2  -5 -11  164.43   14.16
  -2   5  11  157.30   13.64
   2  -5  10  313.37   22.04
   2  -5  10  344.08   20.31
  -2  -5 -10  320.15   21.67
  -2  -5 -10  331.52   20.11
  -2   5  10  319.77   21.35
   2   5  -9  454.12   26.13
   2  -5   9  379.86   26.19
  -2  -5  -9  474.12   26.87
  -2  -5  -9  438.92   25.00
  -2   5   9  419.20   25.76
   2  -5   9  438.78   24.69
  -2  -5  -8   28.14    4.78
   2   5  -8   20.54    4.20
  -2  -5  -8   18.58    4.82
   2  -5   8   23.14    4.22
   2   5  -8   21.22    4.56
   2   5  -8   31.65    5.37
   2  -5   8   24.56    5.28
  -2   5   8   31.76    5.29
   2   5  -7  273.75   18.27
  -2  -5  -7  285.78   18.72
   2   5  -7  246.28   17.17
  -2  -5  -7  276.50   17.88
  -2   5   7  271.57   17.79
   2  -5   7  314.37   17.40
   2   5  -7  291.10   18.08
   2   5  -7  276.19   19.02
   2   5  -6   73.88    7.80
  -2  -5  -6   88.74    8.53
  -2  -5  -6   84.91    8.54
  -2   5   6   82.90    8.02
  -2   5   6   86.76    8.24
   2   5  -6   74.01    8.67
   2  -5   6   89.98    7.54
   2   5  -6   98.54    8.48
   2   5  -5  461.68   27.02
  -2  -5  -5  524.88   27.96
  -2  -5  -5  502.04   28.09
   2   5  -5  519.65   27.48
   2   5  -5  556.86   29.46
  -2   5   5  499.00   27.31
  -2   5   5  436.25   26.44
   2   5  -4  440.15   24.22
  -2  -5  -4  469.41   24.80
  -2  -5  -4  456.23   24.14
   2   5  -4  421.29   23.58
   2   5  -4  423.81   24.71
  -2   5   4  354.22   22.95
  -2   5   4  377.93   22.67
   2   5  -3  587.14   30.10
  -2  -5  -3  552.84   29.32
   2   5  -3  569.61   30.29
   2   5  -3  480.62   28.28
  -2   5   3  517.82   29.18
  -2   5   3  490.33   26.52
   2   5  -3  556.78   29.85
   2   5  -3  582.30   29.90
  -2  -5  -3  575.24   30.01
  -2  -5  -3  571.83   29.72
   2   5  -2 2113.46   95.25
  -2  -5  -2 2030.59   94.65
   2   5  -2 2124.63   95.56
   2   5  -2 1860.72   94.76
  -2  -5  -2 2148.02   95.65
  -2   5   2 1886.34   91.47
   2  -5   2 1952.99   95.13
  -2   5   2 1936.74   94.56
   2   5  -2 2304.78   95.82
   2   5  -1  194.95   10.40
  -2  -5  -1  178.77   10.05
  -2  -5  -1  183.05    6.85
   2  -5   1  168.92    9.96
   2   5  -1  204.48   10.97
   2  -5   1  169.78    6.42
  -2  -5  -1  208.96   11.30
  -2   5   0  319.04   20.15
   2   5   0  360.43   20.70
   2  -5   0  349.72   20.71
  -2  -5   0  353.73   20.71
  -2  -5   0  345.56   19.89
  -2  -5   0  376.16   18.06
   2   5   0  368.10   17.80
   2   5   0  397.48   21.50
  -2   5   0  339.62   17.91
   2  -5   0  317.28   20.24
   2  -5   0  320.52   17.55
  -2  -5   0  349.53   21.15
  -2   5  -1  192.34   13.66
   2  -5  -1  189.88   13.61
  -2  -5   1  203.41   13.27
  -2   5  -1  175.78   11.35
   2  -5  -1  171.85   13.20
   2   5   1  219.85   11.40
   2   5   1  263.21   15.35
  -2  -5   1  216.71   14.78
   2   5   1  244.02   14.78
  -2   5  -2 2091.68   96.90
   2  -5  -2 1999.51   96.50
  -2   5  -2 1959.90   92.23
  -2  -5   2 2179.60   96.28
   2  -5  -2 1986.72   93.87
   2  -5  -2 1913.52   96.09
  -2  -5   2 2176.12   93.75
  -2  -5   2 2135.20   97.32
   2   5   2 2389.13   97.71
   2   5   3  597.77   29.37
  -2  -5   3  528.72   29.14
   2  -5  -3  516.41   28.62
  -2   5  -3  515.73   28.92
  -2   5  -3  518.27   29.47
  -2   5  -3  479.53   26.73
  -2  -5   3  554.94   28.40
   2  -5  -3  513.70   26.39
  -2  -5   3  584.20   29.18
  -2  -5   3  582.77   26.38
  -2   5  -3  482.58   24.99
  -2  -5   4  365.54   22.05
   2   5   4  445.78   22.74
  -2   5  -4  389.33   22.88
  -2   5  -4  362.43   20.33
  -2  -5   4  397.79   22.30
  -2  -5   4  370.89   21.52
  -2   5  -4  344.62   18.66
   2   5   5  527.29   26.99
  -2  -5   5  420.20   26.24
  -2   5  -5  472.40   27.56
  -2   5  -5  501.09   25.38
  -2  -5   5  474.67   26.62
  -2  -5   5  483.45   26.24
  -2   5  -5  454.95   23.67
  -2  -5   6   91.53    9.02
   2   5   6   77.15    7.72
  -2  -5   6   73.98    7.94
  -2  -5   6   91.10    8.58
   2  -5  -6   85.47    7.82
  -2  -5   6   84.85    7.96
  -2  -5   7  271.10   18.38
   2   5   7  298.85   17.42
  -2  -5   7  254.86   17.09
  -2  -5   7  254.60   17.36
  -2  -5   7  257.97   16.96
   2  -5  -7  258.28   16.55
  -2  -5   8   15.81    4.13
  -2  -5   8   15.24    3.89
   2   5   8   22.72    4.53
  -2  -5   8   17.38    4.23
  -2  -5   8   21.75    4.45
   2  -5  -8   17.23    3.74
  -2  -5   9  424.63   25.56
  -2  -5   9  382.68   23.62
   2   5   9  436.67   25.63
  -2  -5   9  388.50   24.94
   2  -5  -9  416.55   23.83
  -2  -5   9  421.58   24.47
  -2  -5  10  321.97   22.35
  -2  -5  10  334.16   20.86
   2   5  10  336.62   22.18
  -2  -5  10  386.24   23.13
  -2  -5  11  159.80   14.03
  -2  -5  11  170.01   12.35
   2  -5 -11  157.48   12.62
   2   5  11  159.93   13.68
  -2  -5  11  142.86   13.21
  -2  -5  12  198.11   15.65
   2  -5 -12  171.59   13.52
   2   5  12  203.37   15.65
   2   5  12  163.03   10.08
  -2  -5  12  175.87   15.06
  -2  -5  13   48.65    7.95
   2  -5 -13   44.80    6.57
   2   5  13   46.41    7.55
   2   5  13   52.43    4.65
  -2  -5  13   52.99    7.86
  -2  -5  14   11.37    4.59
  -2  -5  14   11.05    3.36
   2  -5 -14   12.14    4.17
  -2  -5  14   11.68    3.40
   2   5  14    7.63    4.29
   2   5  14   12.72    2.66
  -2  -5  14   21.33    5.68
  -2  -5  15   94.55   11.30
  -2  -5  15  100.68    8.92
   2   5  15   91.15    7.26
  -2  -5  15   80.42   10.53
  -2  -5  15   99.42    8.95
   2   5  15   75.97   10.29
  -2  -5  16  113.49   13.12
  -2  -5  16  134.20   13.79
   2   5  16  126.38    9.31
   2   5  16  133.62   13.76
  -2  -5  16  125.18   10.52
  -2  -5  17  106.35   12.84
   2   5  17   87.31   11.77
  -2  -5  17  110.74    9.69
  -2  -5  17  113.40   12.90
   2   5  17   96.19    8.31
  -2  -5  18   58.83    9.82
   2  -5 -18   47.20    5.83
   2   5  18   55.52    9.43
  -2  -5  18   50.03    6.80
   2   5  18   51.10    5.93
  -2  -5  18   68.44   10.24
  -2  -5  19  122.54   15.02
   2  -5 -19  148.67   10.88
   2   5  19  169.96   16.34
   2   5  19  137.25   10.95
  -2  -5  19  143.52   15.31
   2  -5 -20   60.11    8.81
  -2  -5  20   60.49   10.63
   2  -5 -20   41.93    5.37
   2   5  20   79.94   10.98
  -2  -5  20   53.08    9.39
  -2  -5  20   67.81   10.52
   2  -5 -21   13.09    5.12
   2   5  21    6.37    6.22
   2  -5 -21   11.29    3.18
   2  -5 -21   12.35    3.05
  -2  -5  21    6.54    4.99
  -2  -5  21   11.16    6.00
   2   5  21   16.13    3.97
  -2  -5  21    3.16    4.61
   2  -5 -22  194.00   12.39
  -2  -5  22  159.83   17.56
   2  -5 -22  197.06   12.55
  -2  -5  22  200.89   20.41
   2   5  22  193.07   19.68
   2  -5 -22  234.73   18.77
  -2  -5  22  191.12   19.33
   2   5  22  200.10   14.80
   2  -5 -23   72.90   10.18
   2   5  23   67.18   11.62
   2  -5 -23   51.09    5.26
   2   5  23   59.64    7.50
   2  -5 -23   55.56    5.49
  -2  -5  23   64.90   11.36
  -2  -5  23   58.45   10.15
   2   5  23   68.30    7.99
  -2  -5  23   46.90    9.87
   2  -5 -24   27.15    6.82
   2   5  24   26.05    7.95
   2  -5 -24   31.34    3.79
   2   5  24   38.30    6.35
  -2  -5  24   54.88   11.05
  -2  -5  24   36.96    4.21
  -2  -5  24   37.12    8.96
   2   5  24   35.08    6.23
  -2  -5  24   40.03    9.23
   2  -5 -25   93.56   12.41
   2   5  25   56.99   13.09
   2   5  25   93.71    9.61
  -2  -5  25   87.38   14.29
  -2  -5  25   91.35    6.11
  -2  -5  25  118.42   14.45
   2   5  25   94.62   10.29
  -2  -5  25   95.00   14.24
   2  -5 -26   57.66   10.04
   2   5  26   49.51   11.85
   2   5  26   41.58    6.73
  -2  -5  26   64.59   12.26
  -2  -5  26   77.97   12.29
  -2  -5  26   69.52   12.24
   2   5  26   46.62    7.79
   2  -5 -27   30.79    7.96
   2   5  27   28.23    9.96
   2   5  27   21.68    5.13
  -2  -5  27   17.48    8.28
  -2  -5  27   12.98    7.61
   2   5  27   28.99    6.36
  -2  -5  27   22.80    8.29
   2  -5 -28    1.60    4.11
  -2  -5  28   27.49    9.57
   2   5  28   29.57    9.73
  -2  -5  28   11.65    7.27
  -2  -5  28   10.81    7.36
   2   5  28    6.79    4.79
   2  -5 -29    8.31    6.21
  -2  -5  29   12.00    8.47
   2   5  29   16.74    8.72
  -2  -5  29    6.08    6.65
   2   5  29   20.27    6.08
  -2  -5  29   13.49    8.19
   2  -5 -30   46.51    9.94
  -2  -5  30   32.68   11.52
   2   5  30   22.43    9.74
  -2  -5  30   35.99    9.88
   2   5  30   36.39    7.70
  -2  -5  30   37.46   10.73
   2  -5 -31    3.56    5.99
  -2  -5  31   15.74    9.21
   2   5  31    2.61    7.87
  -2  -5  31    6.62    7.72
  -2  -5  31    2.44    6.62
  -2  -5  32    2.74    7.03
   2   5  32   -2.73    9.88
  -2  -5  32    2.30    6.21
  -2  -5  32    7.60    7.59
   2  -6  31    9.59    7.53
  -2  -6 -31   21.72    9.27
  -2   6  31   19.32    7.25
  -2   6  30    1.49    4.83
   2  -6  30    2.28    6.85
  -2  -6 -30    9.31    6.66
  -2   6  30   10.14    6.08
  -2   6  29    7.65    8.38
  -2   6  29    5.86    5.76
   2  -6  29    6.52    6.55
  -2  -6 -29   13.47    8.15
  -2   6  29   19.50    6.39
  -2  -6 -28   10.79    6.21
  -2   6  28    7.31    8.60
  -2   6  28   14.40    6.50
   2  -6  28    8.27    7.28
   2  -6  28    9.41    8.57
  -2   6  28   12.49    5.65
   2  -6  28    4.35    6.85
  -2  -6 -27   12.44    7.36
  -2   6  27   25.55    9.75
  -2   6  27   19.75    6.31
   2  -6  27   37.37   10.46
   2  -6  27    9.03    8.02
   2  -6  27   18.79    8.54
  -2   6  27   32.96    7.71
  -2  -6 -26   15.97    7.74
  -2   6  26    4.43    6.42
  -2   6  26   24.88    6.77
   2  -6  26   26.16    8.35
   2  -6  26   10.82    7.92
   2  -6  26    4.01    6.08
  -2   6  26   17.24    6.66
  -2   6  25   82.22   13.99
   2  -6  25   92.13    7.80
  -2   6  25   79.76   11.46
   2  -6  25  102.92   14.39
   2  -6  25   55.98   12.54
   2  -6  25   71.26   12.73
  -2   6  25   96.33   12.16
   2  -6  24   28.41    4.92
  -2   6  24   34.31    9.48
  -2   6  24   22.48    7.00
   2  -6  24   26.94    8.34
   2  -6  24   15.89    7.57
  -2   6  24   26.34    6.75
  -2   6  23   22.99    8.05
   2  -6  23   10.02    3.70
  -2   6  23    9.02    5.52
   2  -6  23    4.79    5.07
   2  -6  23    9.51    6.98
  -2   6  23   16.37    5.86
  -2  -6 -22   53.98   10.28
  -2   6  22   18.27    7.13
  -2   6  22   48.97    8.76
   2  -6  22   46.92    9.24
   2  -6  22   36.40    9.31
  -2   6  22   59.01    8.96
  -2  -6 -21   -1.62    4.44
   2  -6  21    3.47    3.15
  -2   6  21   -1.73    5.94
  -2   6  21    6.10    4.59
   2  -6  21    4.30    4.72
   2  -6  21    1.74    4.51
  -2   6  21    2.30    4.33
  -2  -6 -20   61.87   10.81
   2  -6  20   44.54    6.56
  -2   6  20   49.30    9.62
  -2   6  20   64.10    9.42
   2  -6  20   63.60    9.91
   2  -6  20   59.97   10.55
  -2   6  20   72.50    9.31
  -2  -6 -19    1.48    4.70
  -2   6  19   -1.55    4.03
   2  -6  19    2.21    2.76
  -2   6  19   -2.32    4.24
   2  -6  19   -1.28    4.21
   2  -6  19   -1.59    4.62
  -2   6  19   -1.05    4.27
  -2   6  18  104.42   13.58
   2  -6  18  117.79   10.57
  -2   6  18  118.90   12.68
   2  -6  18  121.82   14.54
   2  -6  18  126.74   13.15
  -2  -6 -18  134.48   14.31
  -2   6  18  113.65   11.57
   2  -6  17  296.93   19.92
  -2  -6 -17  340.76   20.54
   2  -6  17  309.76   24.59
   2  -6  17  297.85   22.24
  -2  -6 -17  310.84   23.77
  -2   6  17  303.64   23.95
  -2   6  17  292.37   20.83
   2  -6  16   60.03    9.76
  -2  -6 -16   62.29    7.54
  -2   6  16   73.35   10.39
   2  -6  15   40.14    8.35
  -2   6  15   51.52    8.10
  -2   6  15   38.26    7.48
  -2  -6 -15   36.10    5.85
   2  -6  14  475.03   32.07
  -2  -6 -14  506.96   28.61
  -2   6  14  488.07   31.40
   2  -6  13  235.25   19.76
  -2   6  13  251.77   19.39
  -2  -6 -13  256.55   17.47
  -2  -6 -13  266.80   20.07
   2  -6  12  310.24   22.32
  -2   6  12  264.77   20.31
  -2  -6 -12  298.63   21.15
   2  -6  11  327.40   22.74
  -2  -6 -11  294.15   21.30
  -2   6  11  293.81   20.98
  -2  -6 -10   23.60    5.56
  -2  -6 -10   17.86    4.79
  -2   6  10   13.65    4.65
  -2  -6  -9  122.93   12.16
  -2  -6  -9  140.49   11.82
  -2  -6  -9  141.01    7.51
  -2   6   9  149.12   12.49
  -2  -6  -8  177.23   13.84
  -2  -6  -8  162.08   12.76
  -2   6   8  160.68   12.92
  -2  -6  -8  150.81    8.04
  -2   6   7  289.50   19.17
   2   6  -7  328.87   19.67
  -2  -6  -7  298.60   20.20
  -2  -6  -7  307.63   19.70
  -2   6   7  287.31   19.40
  -2  -6  -7  295.60   14.50
  -2   6   6  136.08   11.20
   2   6  -6  136.66   11.17
  -2  -6  -6  138.84   11.85
  -2  -6  -6  138.25   11.96
  -2   6   6  134.77   11.64
  -2  -6  -6  143.44    7.73
  -2  -6  -5  364.00   22.59
  -2  -6  -5  400.96   23.13
   2   6  -5  347.55   21.53
  -2   6   5  359.40   22.33
  -2   6   5  351.66   21.55
   2   6  -4  311.71   20.29
  -2  -6  -4  345.56   21.15
  -2  -6  -4  322.95   20.59
   2   6  -4  336.30   21.14
   2   6  -4  326.83   19.82
  -2   6   4  309.49   20.24
   2   6  -4  323.80   17.58
  -2   6   4  310.23   19.32
  -2  -6  -3  257.90   16.85
   2   6  -3  258.62   17.27
   2   6  -3  239.84   16.98
   2   6  -3  253.75   17.37
   2  -6   3  239.77   17.05
   2   6  -3  238.03   13.58
  -2   6   3  219.47   16.30
   2   6  -3  247.06   16.91
  -2  -6  -3  238.55   16.98
  -2  -6  -2   91.28    8.74
   2   6  -2   76.48    8.34
  -2  -6  -2   96.45    9.22
   2   6  -2   77.62    8.28
  -2   6   2   75.86    8.27
   2  -6   2   56.45    7.84
   2   6  -2   92.55    9.13
  -2  -6  -1   69.13    7.69
   2   6  -1   66.46    7.89
  -2  -6  -1   64.11    7.76
   2  -6   0 1970.24  102.25
  -2  -6   0 2151.01  102.67
  -2  -6   0 2213.72  101.35
   2   6   0 2385.80  103.87
  -2  -6   0 2132.72  102.90
   2  -6  -1   75.52    7.92
  -2  -6   1   71.00    7.10
   2   6   1   73.62    8.13
  -2  -6   1   62.78    7.82
   2  -6  -2   60.34    7.37
  -2   6  -2   76.23    8.00
  -2  -6   2   63.23    6.86
   2  -6  -2   76.06    7.91
  -2  -6   2   67.60    8.19
   2   6   2   90.60    8.71
   2  -6  -3  237.99   16.63
  -2   6  -3  221.18   16.58
  -2  -6   3  246.62   15.97
  -2  -6   3  249.14   16.83
   2   6   3  273.49   17.17
  -2  -6   3  229.33   16.83
  -2  -6   4  337.63   21.56
   2   6   4  332.59   21.06
  -2  -6   4  343.15   21.46
  -2  -6   4  349.88   20.62
  -2   6  -4  341.96   21.71
  -2  -6   5  367.35   23.36
  -2  -6   5  400.57   22.72
  -2  -6   5  374.00   23.20
  -2  -6   6  101.95   10.28
  -2  -6   6  124.79   10.84
   2  -6  -6  120.85    9.87
  -2  -6   7  290.91   20.54
  -2  -6   7  299.29   20.03
  -2  -6   7  314.07   20.47
  -2  -6   7  333.97   19.88
  -2  -6   8  159.09   13.75
  -2  -6   8  174.73   13.41
  -2  -6   8  152.73   13.10
  -2  -6   8  173.69   13.03
  -2   6  -8  152.96   11.05
   2   6   9  153.29   13.53
  -2  -6   9  150.03   13.46
  -2  -6   9  149.87   12.67
  -2  -6   9  160.21   13.41
  -2   6  -9  150.76   11.13
  -2  -6   9  163.46   12.84
  -2  -6  10   14.04    4.56
  -2  -6  10   17.48    4.35
  -2  -6  10   15.48    4.84
  -2   6 -10   23.61    4.16
   2  -6 -11  314.15   21.96
  -2  -6  11  348.04   22.05
   2   6  11  335.12   23.72
  -2  -6  11  373.06   24.07
   2  -6 -11  335.56   21.39
  -2   6 -11  367.75   21.42
  -2  -6  11  374.98   24.35
   2  -6 -12  296.93   20.81
   2   6  12  301.68   22.12
   2  -6 -12  352.63   20.69
  -2  -6  12  287.03   21.82
  -2  -6  12  312.63   22.38
   2  -6 -13  235.14   17.70
   2   6  13  235.38   18.91
  -2  -6  13  242.62   19.41
  -2  -6  13  258.11   19.76
  -2  -6  14  520.81   29.20
   2  -6 -14  434.91   29.42
   2   6  14  512.14   31.97
  -2  -6  14  487.19   32.52
  -2  -6  15   49.69    6.91
  -2  -6  15   47.99    6.65
   2   6  15   46.91    8.29
  -2  -6  15   36.89    7.68
  -2  -6  15   59.76    9.44
  -2  -6  16   68.83    8.10
   2   6  16   79.25   10.55
  -2  -6  16   75.16    8.38
  -2  -6  16   85.72   11.19
  -2  -6  16   55.98    9.93
  -2  -6  17  274.56   18.76
   2  -6 -17  286.05   18.46
   2   6  17  261.90   22.13
  -2  -6  17  287.61   22.94
   2   6  17  294.98   16.81
  -2  -6  17  308.94   23.63
   2  -6 -18  128.68   13.23
   2  -6 -18  130.71   11.01
   2   6  18  153.50   15.68
  -2  -6  18  151.07   15.80
   2   6  18  135.16   10.03
  -2  -6  18  126.02   14.78
   2  -6 -19    4.69    3.34
   2   6  19    3.00    4.13
   2   6  19   -0.57    2.74
  -2  -6  19   -1.53    4.66
  -2  -6  19    3.07    4.46
   2   6  20   64.63   10.82
  -2  -6  20   48.05    9.72
   2   6  20   71.75    7.31
  -2  -6  20   72.42   11.51
   2   6  21    6.63    5.69
  -2  -6  21    8.37    5.31
  -2  -6  21    3.38    4.38
   2  -6 -22   59.41    6.60
   2   6  22   50.74   10.33
   2  -6 -22   57.79    9.45
   2   6  22   66.19    7.49
  -2  -6  22   49.02   10.20
  -2  -6  22   54.85   10.81
   2  -6 -23   17.12    4.10
   2   6  23   16.56    7.56
  -2  -6  23    7.43    6.39
   2  -6 -23   18.22    6.41
   2   6  23   14.78    4.15
  -2  -6  23    9.16    6.07
   2  -6 -24   25.78    4.13
   2   6  24   28.98    9.26
   2   6  24   26.73    5.99
  -2  -6  24   35.02    9.49
   2  -6 -24   29.14    7.60
   2   6  24   29.14    5.41
  -2  -6  24   36.40    9.34
   2   6  25   79.06   14.65
   2  -6 -25   86.83    7.31
   2   6  25   90.56   10.28
  -2  -6  25  103.91   15.06
   2  -6 -25   89.61   12.20
  -2  -6  25   86.04   13.87
   2   6  25   94.01    9.81
   2   6  26   14.94    8.06
   2   6  26    7.76    4.25
  -2  -6  26   17.06    8.05
   2  -6 -26   15.79    6.60
  -2  -6  26   18.80    7.88
   2   6  26   27.31    5.67
   2   6  27   24.62    9.61
   2   6  27   17.64    5.50
  -2  -6  27   13.39    8.91
   2  -6 -27   27.92    7.92
   2   6  27   25.91    6.20
  -2  -6  27   13.06    7.47
   2   6  28   11.71    8.55
   2   6  28   12.83    5.12
   2  -6 -28   18.73    6.91
   2   6  28   10.51    4.75
  -2  -6  28   29.51    9.47
  -2  -6  28    7.01    7.69
   2   6  29    4.91    8.39
   2  -6 -29   28.24    8.15
  -2  -6  29   16.55    8.34
  -2  -6  29   17.10    8.34
   2   6  30    2.57    6.59
   2  -6 -30    1.83    5.94
  -2  -6  30    2.46    5.90
  -2  -6  30    5.11    7.69
   2   6  31   24.17   10.12
   2  -6 -31   22.73    7.90
  -2  -6  31   40.90   11.16
  -2  -6  31   45.39   13.95
   2  -7  31    9.69    9.01
  -2  -7 -31   10.05    7.18
  -2   7  31   14.33   11.02
  -2   7  30   19.13    9.94
  -2   7  30   24.19    7.94
   2  -7  30   16.18    9.12
  -2  -7 -30   12.12    8.79
  -2   7  30   14.63    6.04
   2  -7  30    7.42    7.10
  -2   7  29   57.41   14.38
  -2   7  29   46.01    9.59
   2  -7  29   46.41   11.15
  -2  -7 -29   60.74   12.87
  -2   7  29   70.36   10.90
   2  -7  29   23.89    9.91
  -2  -7 -28   54.02   12.19
  -2   7  28   27.59   10.34
  -2   7  28   35.97    8.95
   2  -7  28   44.25   10.58
   2  -7  28   46.77   11.95
  -2   7  28   34.61    8.18
   2  -7  28   27.49   10.10
  -2  -7 -27    2.17    6.83
  -2   7  27    2.39    6.89
   2  -7  27    6.02    7.05
   2  -7  27    2.37    7.14
   2  -7  27    4.41    7.23
  -2   7  27    1.45    4.53
  -2  -7 -26    4.18    6.02
  -2   7  26   11.43    7.81
  -2   7  26    9.01    6.24
   2  -7  26   -1.91    6.50
   2  -7  26   18.18    8.79
   2  -7  26   16.97    8.42
  -2   7  25   74.93   11.05
   2  -7  25   72.63   12.26
   2  -7  25   76.37   14.38
   2  -7  25   57.22    7.26
  -2   7  25   69.99   13.56
  -2   7  24   58.86    9.95
   2  -7  24   53.55   10.84
   2  -7  24   50.26   11.64
  -2   7  24   31.24    9.71
   2  -7  24   38.29    6.28
   2  -7  23  131.72   11.88
  -2   7  23  140.01   15.26
   2  -7  23  129.78   15.84
   2  -7  23  122.59   16.97
  -2  -7 -23  164.86   18.01
  -2   7  23  173.04   19.03
   2  -7  22   81.18    8.89
  -2   7  22   94.47   13.91
  -2   7  22   66.88   10.57
   2  -7  22   63.94   10.79
   2  -7  22   73.26   12.55
  -2  -7 -22   81.69   12.81
   2  -7  21   33.72    6.03
  -2   7  21   32.35    8.69
  -2   7  21   42.64    8.39
   2  -7  21   32.60    7.93
   2  -7  21   40.68    9.71
  -2  -7 -21   34.01    8.24
   2  -7  20  164.90   18.14
  -2   7  20  144.89   14.94
   2  -7  20  151.83   15.68
   2  -7  20  128.68   12.14
  -2   7  20  151.64   17.24
  -2  -7 -20  155.30   16.70
   2  -7  19   60.63    8.00
  -2   7  19   61.55   10.67
  -2   7  19   48.57    8.61
   2  -7  19   53.29    9.19
   2  -7  19   44.25    9.67
  -2  -7 -19   59.59   10.44
  -2   7  18   61.53   10.56
  -2  -7 -18   69.56    8.56
   2  -7  18   84.41    9.20
  -2   7  18   72.53   10.21
   2  -7  18   74.48   10.35
   2  -7  18   62.00   11.25
  -2  -7 -18   70.36   10.66
   2  -7  17   87.59   12.10
   2  -7  17   64.55    9.43
   2  -7  17   81.65    9.31
  -2  -7 -17   82.78    9.25
  -2   7  17   87.21   11.85
   2  -7  16  197.73   16.45
  -2  -7 -16  193.15   14.88
   2  -7  16  176.91   17.90
  -2   7  16  154.11   16.29
  -2   7  15   74.33   10.59
  -2  -7 -15   63.44    8.11
   2  -7  15   69.18    9.22
  -2   7  14   54.48    9.02
  -2  -7 -14   61.05    9.48
  -2  -7 -14   40.49    7.02
   2  -7  14   57.29    8.34
  -2   7  13  181.48   15.72
  -2  -7 -13  162.38   13.81
  -2  -7 -13  160.60   15.59
   2  -7  13  163.54   14.29
  -2  -7 -12  375.83   25.94
  -2   7  12  374.08   25.53
  -2  -7 -11   13.46    4.77
  -2  -7 -11   14.21    2.05
  -2   7  11   16.80    5.32
  -2  -7 -10  975.24   51.53
  -2  -7 -10  886.50   48.77
  -2  -7 -10  925.44   42.59
  -2   7  10  918.45   49.79
  -2  -7  -9  426.86   26.43
  -2  -7  -9  415.47   25.33
  -2  -7  -9  387.06   19.05
  -2   7   9  380.84   25.00
  -2  -7  -8  299.74   19.72
  -2  -7  -8  267.34   13.68
  -2   7   8  260.11   18.82
  -2  -7  -7  189.92   15.20
  -2  -7  -7  216.76   16.10
  -2   7   7  194.06   14.91
  -2  -7  -7  186.52   10.38
   2   7  -6  237.50   18.07
  -2  -7  -6  248.29   17.69
  -2  -7  -6  257.51   17.98
  -2   7   6  208.73   16.19
  -2  -7  -5  177.94   14.56
  -2  -7  -5  168.85   14.24
   2   7  -5  188.32   15.24
   2   7  -5  188.66   13.71
   2  -7   5  182.09   15.07
  -2   7   5  182.64   11.25
   2   7  -5  181.40   11.35
  -2   7   5  173.64   13.47
   2   7  -4  780.39   42.96
  -2  -7  -4  854.78   43.42
  -2  -7  -4  769.81   42.41
   2   7  -4  789.15   38.03
   2  -7   4  786.44   43.32
  -2   7   4  760.69   37.62
   2   7  -3   23.15    5.40
  -2  -7  -3   18.94    5.14
   2   7  -3   24.67    3.14
   2  -7   3   17.50    5.04
   2   7  -2   10.41    4.30
   2  -7   2    4.46    3.76
   2  -7   2    2.85    1.48
  -2  -7  -2    5.19    1.74
  -2  -7  -2    0.90    3.33
   2   7  -1  172.64   13.59
  -2  -7  -1  166.63   12.11
   2  -7   1  140.34   12.85
   2  -7   1  150.80    8.82
  -2  -7  -1  168.14   13.79
  -2   7   0  382.03   25.09
   2   7   0  469.22   26.18
  -2  -7   0  444.49   24.52
   2  -7   0  354.74   24.88
  -2  -7   0  480.00   27.20
  -2  -7   1  167.01   13.42
  -2   7  -1  129.03   12.01
  -2  -7   1  155.96   11.68
   2  -7  -1  141.79   12.39
   2  -7  -1  143.81    7.59
  -2   7  -2    8.67    3.57
  -2  -7   2    9.95    3.23
   2  -7  -2    3.78    1.10
  -2   7  -2    5.43    1.78
   2   7   2    3.30    1.48
  -2  -7   2    2.73    3.46
  -2   7  -3   28.54    5.68
  -2  -7   3   23.50    4.38
  -2   7  -3   27.07    3.01
   2  -7  -3   25.97    3.41
  -2  -7   3   23.91    5.16
  -2  -7   3   27.42    3.25
   2   7   3   26.24    3.01
  -2  -7   3   17.34    5.10
  -2   7  -4  837.28   44.80
  -2   7  -4  820.02   39.36
  -2  -7   4  828.67   44.44
  -2  -7   4  867.83   39.66
   2  -7  -4  774.06   39.70
  -2  -7   4  825.94   44.79
  -2  -7   5  205.33   15.37
  -2   7  -5  159.72   14.24
  -2   7  -5  157.20   12.42
  -2   7  -5  171.29   10.63
  -2  -7   5  159.23   10.51
  -2  -7   5  170.98   14.10
   2  -7  -5  185.37   11.35
  -2  -7   5  165.53   12.84
  -2  -7   6  220.27   16.51
  -2   7  -6  234.70   17.32
  -2   7  -6  221.72   15.12
  -2  -7   6  234.83   16.83
  -2   7  -6  183.17   12.56
  -2  -7   6  234.26   15.72
  -2   7  -7  210.05   14.69
  -2  -7   7  186.96   15.44
  -2  -7   7  201.00   14.70
  -2   7  -7  194.06   12.61
  -2  -7   7  210.00   16.17
  -2  -7   8  231.78   18.14
  -2  -7   8  285.53   19.48
  -2  -7   8  307.69   18.74
   2  -7  -8  246.84   16.92
  -2   7  -8  240.10   15.55
  -2  -7   9  435.16   26.87
  -2  -7   9  379.32   25.08
  -2  -7   9  411.59   26.00
  -2  -7   9  385.05   24.45
   2  -7  -9  384.72   23.84
  -2   7  -9  405.35   22.81
   2   7  10  926.86   50.45
  -2  -7  10  917.84   50.35
  -2  -7  10  944.85   49.33
  -2  -7  10  898.74   49.70
  -2  -7  10  952.30   48.75
   2  -7 -10  908.30   47.30
  -2   7 -10  893.33   46.41
   2   7  11   19.12    5.61
  -2  -7  11    4.55    4.10
  -2  -7  11   14.91    5.17
  -2  -7  11   19.14    5.65
  -2   7 -11   20.59    4.24
  -2  -7  12  397.38   27.09
   2  -7 -12  389.55   25.68
  -2  -7  12  401.81   26.60
   2   7  12  385.95   26.88
   2  -7 -13  189.04   15.54
   2   7  13  179.10   16.47
  -2  -7  13  180.73   16.35
  -2  -7  13  137.98   15.12
   2  -7 -14   51.93    8.33
  -2  -7  14   76.17    9.20
   2   7  14   54.69    9.23
  -2  -7  14   59.78    9.41
  -2  -7  14   66.75    9.81
  -2  -7  15  106.30   10.62
   2  -7 -15   84.39   10.67
   2   7  15   69.14   11.02
  -2  -7  15  106.43   12.76
  -2  -7  15  105.79   12.61
   2  -7 -16  182.10   14.72
  -2  -7  16  190.97   15.50
   2   7  16  214.17   18.91
  -2  -7  16  197.44   18.55
  -2  -7  16  199.03   18.35
  -2  -7  17   90.80   10.02
   2  -7 -17   76.03    8.77
   2   7  17  109.28   13.32
  -2  -7  17   94.61   12.68
  -2  -7  17   77.76   11.74
  -2  -7  18   75.01    9.15
   2  -7 -18   87.37    9.19
   2  -7 -18  109.88   12.23
   2   7  18   86.83   12.19
  -2  -7  18   74.01   11.70
  -2  -7  18   79.89   12.28
  -2  -7  19   59.43    8.00
   2  -7 -19   51.31    7.29
   2  -7 -19   63.59    9.60
   2   7  19   67.01   11.33
  -2  -7  19   90.34   12.39
  -2  -7  19   33.80    8.96
   2  -7 -20  121.38   11.23
   2  -7 -20  143.34   14.57
   2   7  20  108.68   14.79
  -2  -7  20  145.28   16.23
  -2  -7  20  116.00   15.09
   2  -7 -21   19.30    4.67
  -2  -7  21   35.19    8.60
   2   7  21   31.44    8.84
  -2  -7  21   32.04    8.38
   2  -7 -22   97.04    9.25
  -2   7 -22   85.27    6.14
   2   7  22  113.42   15.01
  -2  -7  22   68.64   12.02
  -2  -7  22   93.90   14.02
   2  -7 -23  140.82   12.04
   2   7  23  174.67   18.96
   2  -7 -23  149.04   16.10
  -2  -7  23  156.61   18.30
  -2  -7  23  161.59   18.32
   2   7  24   42.26   11.17
   2  -7 -24   54.05    6.84
  -2  -7  24   64.32   12.29
   2  -7 -24   61.14   10.77
  -2  -7  24   72.63   12.47
   2   7  25   59.21   12.54
   2   7  25   66.54    9.62
  -2  -7  25   56.81   11.55
   2  -7 -25   81.18   11.96
   2   7  25   60.25    7.57
  -2  -7  25   78.12   13.78
   2   7  26   -2.21    6.07
   2   7  26   11.19    5.16
  -2  -7  26   10.99    7.50
   2  -7 -26   16.89    7.03
  -2  -7  26   13.18    7.75
   2   7  26   10.83    4.37
   2   7  27   -4.63    6.33
   2   7  27    1.13    4.53
  -2  -7  27    2.30    5.91
   2  -7 -27   12.26    6.54
  -2  -7  27    4.58    7.51
   2   7  28   38.94   12.67
   2   7  28   43.11    7.58
   2  -7 -28   38.13    9.33
  -2  -7  28   50.00   11.60
  -2  -7  28   52.75   13.21
   2   7  29   40.67   13.12
   2  -7 -29   56.47   11.17
  -2  -7  29   86.75   15.13
  -2  -7  29   60.08   13.50
   2   7  30    7.95    9.33
  -2  -7  30   33.48   10.44
   2  -7 -30   11.67    7.24
   2   7  31    2.78    7.12
   2  -7 -31    2.01    6.49
  -2   8  30   11.28    9.57
  -2   8  30   12.23    6.84
   2  -8  30    9.44    8.24
  -2  -8 -30   10.10    8.84
   2  -8  30   18.25    9.72
  -2   8  29   -2.70    7.35
  -2   8  29    8.63    6.21
   2  -8  29   24.80    9.33
  -2  -8 -29   21.99    9.38
   2  -8  29   -2.51    8.80
  -2   8  28    7.80    7.46
  -2   8  28    1.70    5.07
   2  -8  28   -2.15    6.16
  -2  -8 -28   -2.36    6.41
   2  -8  28    4.83    8.19
  -2   8  27    7.45    6.78
  -2   8  27   18.30    7.36
   2  -8  27    6.17    6.18
  -2  -8 -27    6.81    6.52
   2  -8  27   -4.66    8.20
  -2   8  26  101.80   16.84
  -2   8  26  104.34   14.27
   2  -8  26  104.03   15.75
  -2  -8 -26  131.19   17.42
   2  -8  26  107.80   16.65
  -2   8  25   73.41   11.41
   2  -8  25   72.90   12.48
   2  -8  25   60.84    8.13
  -2   8  25   77.17   14.35
  -2   8  24   15.58    7.36
   2  -8  24    3.57    5.13
   2  -8  24    5.51    3.52
  -2   8  24   19.46    8.61
  -2   8  23   77.66   11.63
   2  -8  23   96.54   13.55
  -2  -8 -23   74.01   12.81
  -2   8  23  109.47   15.73
   2  -8  23   69.34    9.20
  -2   8  22   98.56   12.65
   2  -8  22   79.10   12.40
  -2  -8 -22  104.94   14.83
  -2   8  22   90.36   14.53
   2  -8  22  102.39   10.90
  -2   8  21    2.93    4.43
   2  -8  21    3.07    4.84
  -2  -8 -21    9.01    5.94
  -2   8  21   -1.87    5.69
   2  -8  21    1.99    4.42
  -2   8  20   93.39   12.42
   2  -8  20  101.93   13.17
  -2  -8 -20   96.85   13.61
  -2  -8 -20  109.22   11.32
   2  -8  20   97.05   10.93
  -2   8  20  112.20   14.90
  -2   8  19   23.92    7.14
   2  -8  19   21.52    6.01
  -2  -8 -19   25.50    6.05
  -2   8  19   44.12    9.40
   2  -8  19   27.69    7.02
   2  -8  18   28.88    6.57
  -2  -8 -18   24.49    5.94
  -2   8  18   29.06    7.93
   2  -8  18   35.53    7.80
  -2   8  17  276.44   22.63
  -2  -8 -17  269.03   19.31
   2  -8  17  237.85   18.87
   2  -8  17  224.17   19.62
  -2   8  16  115.60   13.81
  -2  -8 -16  113.47   11.85
   2  -8  16  116.87   12.26
   2  -8  16  123.89   12.92
  -2   8  15  155.66   16.68
   2  -8  15  212.54   16.70
  -2  -8 -15  192.32   18.17
  -2  -8 -15  188.17   16.07
   2  -8  15  212.14   17.23
  -2   8  14  323.76   25.69
  -2  -8 -14  370.95   25.10
  -2  -8 -14  392.17   27.63
   2  -8  14  401.87   25.70
  -2   8  13  109.87   12.22
  -2  -8 -13   96.51   12.02
  -2  -8 -13   83.80   10.55
   2  -8  13   82.05   10.13
  -2  -8 -12  149.10   14.89
  -2   8  12  130.76   14.12
  -2  -8 -12  146.98    8.42
   2  -8  12  139.10   13.06
  -2  -8 -11  318.90   22.17
  -2  -8 -11  258.45   13.83
  -2   8  11  296.03   21.22
  -2  -8 -10  265.90   19.16
  -2  -8 -10  226.66   12.52
  -2   8  10  250.45   19.07
  -2  -8  -9  149.55   14.42
  -2  -8  -9  163.54   14.17
  -2  -8  -9  152.66    8.80
  -2   8   9  137.18   13.46
  -2  -8  -8  330.61   22.06
  -2  -8  -8  301.46   21.73
  -2   8   8  280.65   20.59
  -2  -8  -8  297.57   15.63
  -2   8   7  147.42   13.36
   2   8  -7  169.92   15.13
  -2  -8  -7  136.62   13.29
  -2  -8  -7  164.46   14.54
   2  -8   7  133.80   13.98
  -2  -8  -7  154.47    9.22
   2   8  -6   65.42    9.02
  -2  -8  -6   43.08    7.33
  -2  -8  -6   56.64    8.43
  -2   8   6   65.48    5.74
   2   8  -6   60.75    5.72
   2  -8   6   60.66    8.87
  -2   8   6   49.19    7.29
   2   8  -5  138.95   13.29
  -2  -8  -5  136.07   13.00
  -2  -8  -5  147.31   13.07
  -2   8   5  135.58    8.83
   2   8  -5  120.37    8.83
   2  -8   5  138.38   13.40
  -2   8   5  130.87   11.84
   2  -8   4  327.51   23.85
   2   8  -4  373.10   19.18
   2   8  -4  383.78   24.77
  -2  -8  -4  340.34   24.07
   2  -8   3  176.25   15.52
  -2  -8  -3  173.96   10.33
   2  -8   3  187.06   10.56
   2   8  -3  202.99   16.03
  -2  -8  -3  204.23   16.23
   2  -8   2  248.83   19.49
   2  -8   2  261.00   14.03
   2   8  -2  348.44   21.42
  -2  -8  -2  325.34   21.56
   2  -8   1   89.51   10.38
   2   8  -1   83.91   10.02
   2  -8   0  232.83   18.06
  -2  -8   0  270.97   19.80
  -2   8  -1   86.79   10.02
  -2  -8   1  110.11   11.18
   2  -8  -1   93.62   10.24
   2  -8  -1   84.43    5.33
  -2   8  -2  290.10   18.97
  -2  -8   2  296.52   21.44
  -2   8  -2  269.47   20.35
  -2   8  -2  295.47   15.22
   2  -8  -2  303.61   14.89
  -2   8  -3  218.83   16.46
   2  -8  -3  176.97   10.15
  -2   8  -3  188.89   14.08
   2   8   3  192.75   10.37
  -2   8  -3  178.00   10.74
  -2  -8   3  200.04   16.32
  -2  -8   4  350.64   23.86
  -2   8  -4  364.70   24.14
  -2   8  -4  344.97   18.46
  -2   8  -4  344.04   21.72
   2  -8  -4  346.44   18.44
  -2  -8   4  350.10   18.20
  -2  -8   4  308.27   22.77
  -2  -8   4  349.72   21.64
  -2  -8   5  116.57   12.25
  -2   8  -5  162.33   14.06
  -2   8  -5  137.48    9.16
  -2   8  -5  130.37   11.36
  -2  -8   5  123.15   12.30
  -2  -8   5  128.20    8.72
   2  -8  -5  120.20    8.83
  -2  -8   5  141.94   11.72
  -2  -8   6   68.98    9.17
  -2   8  -6   69.12    9.14
  -2   8  -6   67.92    8.06
  -2   8  -6   69.89    6.30
   2  -8  -6   63.51    6.24
  -2  -8   6   68.64    8.99
  -2  -8   6   68.42    8.06
  -2  -8   7  148.78   14.17
  -2   8  -7  170.90   15.32
  -2   8  -7  155.08   10.90
  -2  -8   7  140.19   13.71
  -2  -8   7  165.50   13.34
  -2  -8   8  321.01   22.48
  -2   8  -8  304.67   18.55
  -2  -8   8  307.85   20.86
  -2  -8   8  341.29   22.91
  -2  -8   9  100.67   11.85
  -2   8  -9  129.93   10.14
  -2  -8   9  118.70   12.57
   2   8  10  248.69   19.66
  -2  -8  10  249.17   19.12
  -2  -8  10  239.87   19.16
  -2   8 -10  243.69   16.15
  -2  -8  10  228.82   17.51
  -2  -8  11  310.44   23.89
  -2  -8  11  346.04   23.78
  -2  -8  11  336.47   24.38
   2   8  11  366.63   25.38
  -2  -8  12  137.23   14.52
   2  -8 -12  144.61   14.13
  -2  -8  12  154.08   15.03
   2   8  12  151.42   15.29
  -2  -8  13   97.78   12.20
   2  -8 -13  100.10   11.54
  -2  -8  13   88.76   11.70
   2   8  13  111.70   12.63
   2   8  14  395.00   27.90
  -2  -8  14  358.88   27.11
  -2  -8  14  370.17   25.74
   2  -8 -14  370.75   26.34
  -2  -8  14  392.06   27.55
  -2  -8  14  420.78   28.74
   2   8  15  156.74   16.92
  -2  -8  15  184.39   17.73
   2  -8 -15  182.93   15.13
   2  -8 -15  197.18   17.06
  -2  -8  15  172.01   15.70
  -2  -8  15  185.80   17.77
  -2  -8  15  203.89   18.49
  -2  -8  16  140.53   13.37
   2  -8 -16  126.77   12.16
   2   8  16  116.57   14.22
  -2  -8  16  136.64   15.14
  -2  -8  16   92.08   13.11
   2  -8 -17  248.48   18.71
  -2  -8  17  264.19   20.00
   2   8  17  274.73   22.93
  -2  -8  17  255.35   22.70
  -2  -8  17  277.99   23.08
  -2  -8  18   26.30    6.28
   2  -8 -18   36.75    6.67
   2   8  18   24.44    7.73
  -2  -8  18   28.54    7.65
  -2  -8  18   32.17    7.77
   2  -8 -19   35.58    6.44
  -2  -8  19   42.88    7.41
   2  -8 -19   31.11    7.69
   2   8  19   39.05    9.46
  -2  -8  19   22.81    8.02
  -2  -8  19   35.20    8.40
   2  -8 -20  117.49   11.45
  -2  -8  20  101.07   11.42
   2  -8 -20  128.95   14.49
   2   8  20  102.80   14.74
  -2  -8  20  146.08   16.86
  -2  -8  20  145.18   16.61
   2  -8 -21   -1.52    6.05
   2  -8 -21    3.65    3.79
   2   8  21    1.85    5.36
  -2  -8  21   -1.90    6.71
  -2  -8  21   14.61    7.08
   2  -8 -22  107.74   10.75
   2   8  22   88.70   14.37
  -2  -8  22  102.38   14.96
  -2  -8  22  100.86   15.02
   2  -8 -23   82.41    9.79
   2   8  23  118.81   15.77
  -2  -8  23   92.16   14.26
  -2  -8  23  127.36   16.50
   2  -8 -24    6.79    4.11
   2   8  24    8.43    7.20
   2  -8 -24    3.36    5.71
  -2  -8  24    2.13    5.14
  -2  -8  24   -4.15    6.82
   2  -8 -25   56.41    7.61
   2   8  25   74.92   13.66
  -2  -8  25   71.38   13.69
   2  -8 -25   85.47   12.72
  -2  -8  25   79.89   14.17
   2   8  26   87.78   17.91
   2   8  26  143.76   14.58
  -2  -8  26  151.58   19.17
   2  -8 -26  104.84   14.89
  -2  -8  26  115.85   17.30
   2   8  27    7.24    7.61
   2  -8 -27    9.36    6.78
  -2  -8  27    7.21    7.57
   2   8  27   10.26    5.30
   2   8  28    7.56    8.56
   2  -8 -28   -1.94    7.00
  -2  -8  28    5.01    6.81
   2   8  28    1.29    4.47
   2   8  29   13.20    8.31
  -2  -8  29    7.79    7.06
   2  -8 -29    6.00    6.99
   2   8  30    5.50    9.97
   2  -8 -30   -2.07    7.43
  -2  -8  30    5.40    7.32
  -2   9  29   39.31   12.84
  -2   9  29   61.68   11.39
   2  -9  29   34.28   11.96
  -2  -9 -29   30.69   11.46
   2  -9  29   42.25   11.83
  -2   9  28    2.69    9.12
  -2   9  28   14.69    6.61
   2  -9  28   -2.19    7.39
  -2  -9 -28    9.88    9.22
   2  -9  28   12.74    8.93
  -2   9  27    7.74    9.38
  -2   9  27    9.03    6.72
   2  -9  27   10.47    9.65
  -2  -9 -27    9.53    6.49
   2  -9  27   12.29    7.40
  -2   9  26    1.77    5.76
   2  -9  26    2.00    7.90
  -2   9  26    7.40    8.39
  -2   9  25   69.21   11.47
   2  -9  25   43.97   12.04
   2  -9  25   35.75    6.97
  -2   9  25   54.40   12.35
  -2   9  24   77.92   11.91
   2  -9  24   61.68    9.02
  -2   9  24   63.15   12.62
   2  -9  24   43.85   11.44
   2  -9  23   24.44    9.30
  -2  -9 -23   51.40   11.40
  -2   9  23   60.41   12.43
   2  -9  23   45.54    7.99
  -2   9  22   29.46    8.17
   2  -9  22    6.67    5.49
  -2  -9 -22    9.90    6.54
  -2   9  22    8.23    7.04
   2  -9  22   13.58    5.81
  -2   9  21  165.51   17.85
   2  -9  21  203.84   19.18
  -2   9  21  186.86   20.36
  -2  -9 -21  148.63   18.30
  -2  -9 -21  186.29   16.07
   2  -9  21  163.11   15.64
  -2   9  20   55.24    9.96
   2  -9  20   35.01    8.65
  -2  -9 -20   34.69    7.67
   2  -9  20   46.50    8.13
  -2   9  20   63.69   12.26
  -2   9  19   75.86   11.57
  -2   9  19   75.08   12.20
  -2  -9 -19   63.64    9.34
   2  -9  19   81.05   10.50
   2  -9  19   63.98   10.49
  -2   9  18   64.86   11.41
  -2  -9 -18   75.42    9.94
   2  -9  18   80.41   10.34
   2  -9  18   72.27   11.09
  -2   9  17   34.28    8.62
   2  -9  17   46.22    8.33
  -2  -9 -17   31.60    7.03
   2  -9  17   41.15    8.03
  -2   9  16   20.30    6.73
  -2  -9 -16   11.69    4.67
  -2  -9 -16    1.59    5.07
   2  -9  16   13.08    5.66
   2  -9  16   11.39    5.06
  -2  -9 -15   59.82    9.09
   2  -9  15   38.13    7.30
  -2  -9 -15   61.37   10.38
   2  -9  15   53.08    8.45
  -2   9  15   41.62    8.56
  -2  -9 -14   25.77    6.42
   2  -9  14   47.72    8.16
  -2  -9 -14   29.67    7.48
  -2   9  14   38.34    8.16
  -2  -9 -13   14.09    5.31
  -2  -9 -13   18.58    6.47
  -2  -9 -13   16.93    2.39
  -2   9  13   13.62    5.20
  -2  -9 -12  516.67   33.82
  -2  -9 -12  502.95   24.42
  -2   9  12  495.17   32.87
  -2  -9 -11   10.68    5.76
  -2  -9 -11    4.38    1.71
  -2   9  11    2.48    3.78
  -2  -9 -10   19.85    5.94
  -2  -9 -10   16.80    6.24
  -2   9  10   23.80    6.34
  -2  -9 -10   21.29    2.77
  -2   9   9  476.49   30.18
   2   9  -9  457.92   31.42
  -2  -9  -9  469.80   31.10
  -2  -9  -9  452.18   29.87
   2  -9   9  484.98   31.82
  -2  -9  -9  454.12   23.13
  -2   9   8  314.44   22.63
   2   9  -8  348.16   24.61
  -2  -9  -8  290.85   22.84
  -2  -9  -8  303.13   22.77
   2  -9   8  351.46   24.94
  -2  -9  -8  308.65   16.82
  -2   9   7    8.40    4.34
   2   9  -7   14.04    5.28
  -2  -9  -7   23.32    6.36
  -2  -9  -7    9.41    4.87
   2   9  -7   11.64    2.95
  -2   9   7   13.84    3.12
   2  -9   7    7.83    4.83
  -2  -9  -7   14.04    2.76
   2   9  -6   58.42    9.20
  -2  -9  -6   41.08    7.46
  -2  -9  -6   61.98    9.20
   2  -9   6   45.61    8.77
   2   9  -6   48.78    5.16
  -2   9   6   56.59    5.18
  -2   9   6   44.15    7.19
   2  -9   5  268.61   21.18
   2   9  -5  279.37   15.47
  -2  -9  -5  267.52   21.03
  -2  -9  -5  267.02   20.49
   2   9  -5  286.58   21.46
   2  -9   4  125.91    7.94
  -2  -9  -4  130.46    7.79
   2  -9   4  107.93   12.53
  -2  -9  -4  122.26   12.98
   2   9  -4  118.79   12.89
   2  -9   3   49.17    8.29
   2  -9   3   34.44    3.15
  -2  -9  -3   35.35    7.53
   2   9  -3   46.11    7.89
   2  -9   2  149.32   14.68
  -2  -9  -2  172.84   15.60
   2   9  -2  160.92   14.97
   2  -9   1   12.41    4.79
  -2  -9  -1   10.69    5.16
   2   9  -1   18.78    5.69
   2  -9   0   71.33    9.52
  -2  -9   0   62.00    9.38
  -2   9  -1    5.53    3.81
   2  -9  -1    5.85    1.50
  -2  -9   1    1.20    4.13
  -2   9  -2  168.25   14.96
  -2  -9   2  163.19   15.36
   2  -9  -2  146.65    8.57
  -2   9  -3   34.81    7.08
   2  -9  -3   33.42    3.31
  -2  -9   3   43.25    7.73
  -2   9  -4  135.31   13.69
   2  -9  -4  135.94    8.33
  -2  -9   4  113.31   12.90
  -2   9  -4  123.83    8.14
   2   9   4  130.80    7.72
  -2   9  -5  289.24   21.83
  -2  -9   5  244.96   20.49
   2  -9  -5  289.62   15.67
  -2  -9   5  274.43   15.25
  -2  -9   5  289.06   21.89
  -2   9  -6   70.01    9.69
  -2   9  -6   65.64    6.19
  -2  -9   6   58.60    5.48
  -2  -9   6   59.19    8.85
   2  -9  -6   52.72    5.58
  -2  -9   6   50.88    9.00
  -2   9  -7   12.84    5.55
  -2   9  -7    9.93    3.08
   2  -9  -7    4.67    2.31
  -2  -9   7    9.44    4.74
  -2  -9   7    6.70    2.69
  -2  -9   7    8.51    4.75
  -2   9  -8  341.16   24.34
  -2   9  -8  288.92   18.33
  -2  -9   8  274.87   22.07
  -2  -9   8  357.92   24.17
  -2   9  -9  494.27   32.08
  -2  -9   9  475.11   30.55
  -2   9  -9  453.43   25.80
  -2  -9   9  422.41   29.62
  -2   9 -10   27.15    4.89
  -2  -9  10   20.29    6.27
   2   9  10   31.39    7.40
  -2  -9  10   26.98    7.12
  -2  -9  11    7.83    4.80
   2   9  11    1.35    4.66
  -2  -9  11   11.08    5.30
  -2  -9  12  517.41   34.38
   2   9  12  541.60   35.20
  -2  -9  13   13.90    5.62
   2   9  13   15.97    6.02
  -2  -9  14   34.50    8.22
   2   9  14   22.50    7.00
  -2  -9  14   27.77    7.33
   2  -9 -14   39.41    7.33
  -2  -9  14   25.96    6.90
   2  -9 -14   26.53    6.89
  -2  -9  15   60.69   10.53
   2   9  15   79.40   11.26
  -2  -9  15   63.02    9.52
   2  -9 -15   62.28    8.84
   2  -9 -15   47.84    8.60
  -2  -9  15   46.13    9.30
  -2  -9  15   53.64   10.23
   2   9  16   11.30    5.94
  -2  -9  16   14.18    6.79
  -2  -9  16    4.92    4.65
   2  -9 -16    9.80    4.12
  -2  -9  16    7.70    5.83
  -2  -9  16   16.45    6.92
  -2  -9  17   44.07    8.13
   2  -9 -17   34.73    7.27
   2   9  17   62.06   10.83
  -2  -9  17   48.05   10.13
  -2  -9  17   47.51    9.46
  -2  -9  18   89.83   11.03
   2  -9 -18   70.43    9.61
   2   9  18   60.98   11.46
  -2  -9  18   82.26   12.92
  -2  -9  18   90.19   13.01
   2  -9 -19   76.36    9.72
   2  -9 -19   69.47   11.38
  -2  -9  19   81.81   10.51
   2   9  19   96.09   13.84
  -2  -9  19  112.04   14.81
  -2  -9  19   61.86   11.63
  -2  -9  20   69.37    9.58
   2  -9 -20   40.53    7.55
   2  -9 -20   49.36    9.87
   2   9  20   39.54    9.98
  -2  -9  20   46.74   10.74
  -2  -9  20   51.39   10.69
   2  -9 -21  193.63   19.07
   2  -9 -21  169.16   15.52
  -2  -9  21  171.40   16.07
   2   9  21  186.21   20.43
  -2  -9  21  173.88   19.94
  -2  -9  21  211.79   20.84
   2  -9 -22    7.31    4.55
   2   9  22   20.49    8.59
  -2  -9  22   12.57    6.63
  -2  -9  22   11.90    7.90
   2  -9 -23   51.37    8.08
   2   9  23   48.95   10.88
  -2  -9  23   69.46   12.72
  -2  -9  23   43.32   11.51
   2  -9 -24   64.27    8.78
  -2  -9  24   54.09   11.93
   2   9  24   73.16   13.70
   2   9  25   50.91   12.13
   2  -9 -25   46.11    7.44
  -2  -9  25   53.85   11.87
   2  -9 -25   61.61   11.45
   2   9  26   28.97   10.77
   2  -9 -26    9.67    7.01
  -2  -9  26    2.44    8.85
   2   9  27    5.05    8.28
   2  -9 -27   10.00    6.77
  -2  -9  27   17.75    9.20
   2   9  27   10.10    5.81
   2   9  28    2.63    7.93
   2   9  28   10.19    5.06
   2  -9 -28    8.26    6.72
  -2  -9  28   21.01    9.52
   2   9  29   21.93   11.23
  -2  -9  29   23.57   12.41
   2  -9 -29   61.89   12.40
  -2  -9  29   46.40   12.68
  -2  10  27   -2.68    7.69
  -2  10  27   -1.95    6.34
   2 -10  27    4.30    7.76
  -2 -10 -27    7.51    7.84
   2 -10  27    7.79    7.04
  -2  10  26    7.66    6.47
   2 -10  26   -2.06    6.45
  -2  10  26    5.16    8.11
  -2  10  25  129.64   16.60
   2 -10  25   81.14   15.67
  -2  10  25  135.58   19.39
   2 -10  25  113.66   12.98
  -2  10  24   62.87   11.86
   2 -10  24   37.92   11.65
  -2  10  24   49.64   12.22
   2 -10  24   68.70    9.91
  -2  10  23   36.42    9.69
   2 -10  23   16.35    7.79
  -2 -10 -23   17.40    7.98
  -2  10  23   13.55    8.03
   2 -10  23   33.17    7.16
  -2  10  22   17.90    8.17
   2 -10  22    5.22    7.27
  -2 -10 -22   12.58    6.93
  -2 -10 -22   24.71    6.89
   2 -10  22   19.42    6.96
  -2  10  22   30.32    9.50
  -2  10  21   56.27   10.86
   2 -10  21   59.96   11.04
   2 -10  21   35.33    7.65
  -2 -10 -21   67.67   10.11
  -2  10  21   53.77   11.39
  -2  10  20    1.73    4.98
   2 -10  20    3.19    5.02
  -2 -10 -20   -2.60    5.00
   2 -10  20    3.96    4.93
  -2  10  20    7.92    6.51
  -2  10  19   41.69    9.76
   2 -10  19   35.05    8.34
  -2 -10 -19   26.02    7.05
   2 -10  19   42.56    8.85
  -2  10  18   61.54   11.89
   2 -10  18  102.03   12.74
  -2 -10 -18   77.11   10.83
   2 -10  18   85.60   11.71
  -2  10  17   81.77   12.75
  -2 -10 -17   68.49   10.55
   2 -10  17   68.46   10.60
  -2 -10 -17   81.32   12.64
  -2  10  16   30.01    8.10
   2 -10  16   21.47    6.85
  -2 -10 -16    9.22    5.28
  -2 -10 -16   13.64    6.48
  -2  10  15    3.20    5.27
  -2 -10 -15    2.64    4.67
  -2 -10 -15   -3.30    5.66
   2 -10  15    5.37    4.25
  -2  10  14   24.57    7.06
   2 -10  14   13.44    5.26
  -2 -10 -14   15.83    5.82
  -2 -10 -14   12.81    6.61
  -2  10  13   41.21    8.42
  -2 -10 -13   41.18    3.69
  -2 -10 -13   46.16    8.65
  -2 -10 -13   58.98   10.54
  -2  10  12    5.64    4.83
  -2 -10 -12    7.52    5.17
   2 -10  12    1.66    5.90
  -2 -10 -12    2.67    1.70
   2  10 -11  238.23   21.20
  -2 -10 -11  236.56   20.69
   2 -10  11  254.16   22.30
  -2  10  11  207.65   19.26
  -2  10  10  179.95   16.66
   2  10 -10  152.62   16.74
  -2 -10 -10  144.34   15.90
  -2 -10 -10  191.80   17.02
   2 -10  10  159.28   17.22
  -2 -10 -10  160.97    9.92
  -2  10   9  176.67   16.47
   2  10  -9  181.68   17.60
  -2 -10  -9  152.16   15.81
  -2 -10  -9  203.29   17.84
  -2  10   9  183.72   12.22
  -2 -10  -9  172.88   10.66
  -2  10   8   48.49    8.60
   2  10  -8   44.98    8.94
  -2 -10  -8   49.37    8.79
  -2 -10  -8   55.14    9.44
  -2  10   8   45.91    5.23
   2 -10   8   29.49    7.89
   2  10  -8   39.83    5.16
  -2 -10  -8   41.10    4.64
  -2 -10  -7    2.60    4.15
  -2 -10  -7    7.88    4.98
   2  10  -7    6.18    2.37
  -2  10   7    6.96    2.43
   2 -10   7   12.91    5.75
  -2  10   7   11.70    5.26
   2  10  -7   12.70    5.80
   2  10  -6   17.90    5.83
  -2 -10  -6   20.21    5.95
  -2 -10  -6    5.27    4.41
   2  10  -6   14.92    2.85
   2 -10   6   23.76    6.95
   2  10  -5   72.53   10.67
  -2 -10  -5   91.99   11.25
  -2 -10  -5   79.51    5.65
   2 -10   5   84.53   11.37
   2 -10   5   96.25    6.33
   2  10  -4  150.45   14.91
   2 -10   4  117.49   13.70
  -2 -10  -4  123.25   13.99
   2  10  -3   85.78   11.55
  -2 -10  -3  111.51   10.51
   2 -10   3   94.31   11.81
  -2 -10  -3   86.37   11.65
   2  10  -2   51.96    8.85
   2 -10   2   60.55    9.36
  -2 -10  -2   59.98    9.59
  -2 -10  -2   57.07    7.68
   2 -10   1   33.10    7.72
  -2 -10  -1   44.21    8.19
  -2 -10  -1   47.50    7.13
   2 -10   0   52.79    8.82
  -2 -10   0   68.13    8.26
  -2 -10   0   82.04   10.89
  -2 -10   1   53.55    7.14
  -2 -10   1   39.17    8.22
   2 -10  -1   35.21    3.39
  -2  10  -2   57.20    8.86
  -2 -10   2   51.27    7.14
   2 -10  -2   47.59    4.06
  -2 -10   2   56.98    9.26
  -2  10  -3   96.57   11.73
  -2 -10   3   84.27   11.59
   2 -10  -3   76.65    5.71
  -2 -10   3   81.68    9.25
  -2  10  -4  156.50   15.59
   2 -10  -4  145.72    9.21
  -2 -10   4  132.28   14.78
  -2 -10   4  160.15   13.19
  -2 -10   5  116.31   13.44
  -2  10  -5  109.95   12.87
   2 -10  -5  101.01    7.32
   2  10   5   94.71    6.02
  -2 -10   5  100.27   12.27
  -2  10  -5  106.68    6.91
  -2 -10   5   88.10    9.94
  -2 -10   6   17.82    6.44
  -2  10  -6   19.39    6.39
   2  10   6   14.86    2.55
  -2 -10   6   13.87    2.71
  -2 -10   6    5.22    4.52
  -2 -10   6    6.53    3.76
  -2 -10   7    4.13    4.73
  -2  10  -7    8.54    4.72
  -2  10  -7    5.87    2.80
  -2 -10   7   10.60    5.58
   2 -10  -7   11.16    3.02
  -2 -10   7    2.89    2.04
  -2 -10   7    4.80    3.41
  -2 -10   8   46.83    8.77
  -2  10  -8   43.83    8.89
  -2  10  -8   40.57    5.58
   2 -10  -8   41.38    5.40
  -2 -10   8   44.45    8.59
  -2 -10   8   44.63    5.10
  -2 -10   8   36.68    6.74
  -2 -10   9  165.76   16.76
  -2  10  -9  220.44   19.61
  -2  10  -9  180.15   13.29
   2 -10  -9  177.31   12.79
  -2 -10   9  160.68   16.64
  -2 -10   9  198.22   15.79
  -2  10 -10  190.94   19.04
  -2 -10  10  189.93   17.76
  -2 -10  10  165.61   17.19
   2  10  10  217.71   18.95
  -2  10 -11  254.36   22.68
  -2 -10  11  248.74   21.50
   2  10  11  249.06   21.69
  -2 -10  11  281.26   22.20
  -2 -10  12    5.91    4.71
   2  10  12   12.31    6.17
  -2 -10  13   25.86    7.28
   2  10  13   39.67    9.11
   2 -10 -13   38.36    7.59
   2 -10 -13   44.03    8.38
  -2 -10  14   18.81    7.05
   2  10  14   24.46    7.78
   2 -10 -14   13.60    5.44
  -2 -10  14    7.00    4.98
   2 -10 -14    4.39    4.85
   2  10  15   -1.69    5.36
  -2 -10  15    3.23    4.91
  -2 -10  15    6.78    5.59
  -2 -10  15    1.40    4.61
   2 -10 -15   -1.50    4.55
   2 -10 -15    4.93    4.78
   2  10  16    8.72    6.21
   2 -10 -16    6.17    4.91
  -2 -10  16   11.19    6.27
   2 -10 -16   16.01    5.85
  -2 -10  16   11.68    6.31
  -2 -10  16   15.87    7.22
  -2 -10  17  117.29   14.99
   2 -10 -17   89.90   11.67
  -2 -10  17  115.46   13.52
  -2 -10  17  101.04   14.28
   2  10  17   97.52   14.37
  -2 -10  18   76.33   10.93
   2 -10 -18   68.75    9.77
  -2 -10  18   76.52   13.32
  -2 -10  18   67.99   11.96
   2  10  18   59.94   11.90
  -2 -10  19   26.04    7.25
   2 -10 -19   24.42    6.67
   2 -10 -19   21.82    7.75
  -2 -10  19   38.97    9.20
   2  10  19   44.73   10.59
  -2 -10  19   19.91    8.41
   2  10  20    4.04    5.83
  -2 -10  20    5.78    5.83
  -2 -10  20    7.62    6.27
  -2 -10  20    2.07    6.27
   2 -10 -20   -1.73    5.22
  -2 -10  20    4.08    4.62
   2 -10 -20   -2.43    4.26
   2  10  21   50.20   12.40
  -2 -10  21   76.83   13.36
  -2 -10  21   55.84   11.92
   2 -10 -21   60.49   11.22
  -2 -10  21   73.09   10.70
   2 -10 -21   65.17    9.43
   2  10  22   26.07    9.56
  -2 -10  22   22.44    8.76
  -2 -10  22   35.57   10.76
   2 -10 -22   27.52    8.56
  -2 -10  22   21.57    6.85
   2 -10 -22   16.75    6.47
   2  10  23   18.03    8.77
  -2 -10  23   25.35    9.65
  -2 -10  23   41.44   10.93
   2 -10 -23   18.91    6.47
   2  10  24   74.85   14.17
   2 -10 -24   48.78    8.75
  -2 -10  24   45.28   11.51
  -2 -10  24   65.62   12.94
   2  10  25  107.09   17.94
  -2 -10  25  140.18   18.96
  -2 -10  25  113.61   18.14
   2 -10 -26   10.34    7.73
   2  10  26   12.71    8.02
  -2 -10  26   12.06   10.04
  -2 -10  26   16.38    8.23
  -2 -10  26   30.76   10.14
   2  10  27   10.58    8.31
   2  10  27   17.74    7.24
  -2 -10  27    2.51    7.52
   2 -10 -27   -2.14    6.95
  -2 -10  27    2.66    7.23
  -2  11  26    4.15    7.00
   2 -11  26   -2.12    7.64
  -2  11  26    2.70    8.45
  -2  11  25   10.24    6.92
   2 -11  25    2.04    6.10
  -2  11  25    5.16    8.76
   2 -11  25    2.79    4.67
  -2  11  24   42.30   10.53
   2 -11  24   15.66    8.56
  -2 -11 -24   33.38   10.67
  -2  11  24   17.37    8.51
   2 -11  24   36.93    8.35
  -2  11  23   85.37   14.09
   2 -11  23   72.14   11.12
  -2  11  23   64.14   14.21
  -2 -11 -23   85.19   14.26
   2 -11  23   67.58   13.33
  -2 -11 -22  140.95   15.39
   2 -11  22  116.92   14.44
  -2  11  22   89.00   16.06
  -2  11  22  132.91   17.05
   2 -11  22  138.68   17.56
  -2  11  21  103.81   15.60
  -2 -11 -21  136.56   15.04
   2 -11  21  100.29   13.52
  -2  11  21  135.75   18.02
  -2  11  20    5.67    5.96
  -2  11  20   -2.09    7.14
  -2 -11 -20    4.36    4.92
   2 -11  20    8.90    5.70
  -2  11  19   24.16    9.29
   2 -11  19   32.81    8.13
  -2 -11 -19   40.79    8.78
  -2  11  18   19.41    8.41
  -2 -11 -18   50.97   10.53
  -2 -11 -18   23.52    7.43
   2 -11  18   38.97    8.82
  -2  11  17   22.30    7.67
  -2 -11 -17   23.51    7.03
   2 -11  17   27.07    7.70
  -2 -11 -17   32.23    9.24
  -2  11  16  260.95   23.43
   2 -11  16  195.79   19.69
  -2 -11 -16  272.24   23.59
  -2 -11 -16  218.21   20.43
   2 -11  15   11.76    7.26
  -2  11  15   18.95    7.47
  -2 -11 -15   44.20    9.08
  -2 -11 -15   28.52    8.85
   2 -11  15   30.07    7.83
  -2  11  14   28.17    8.04
  -2 -11 -14   20.62    7.14
  -2 -11 -14   20.79    6.94
   2 -11  14   22.54    7.16
   2 -11  14   32.30    9.86
  -2 -11 -14   11.11    2.26
  -2  11  13   35.05    8.17
  -2 -11 -13   35.36    8.13
   2 -11  13   43.56    8.95
  -2 -11 -13   33.63    8.21
   2 -11  13   22.15    7.63
  -2 -11 -13   14.87    2.82
   2  11 -13   36.82    9.13
  -2 -11 -12   29.46    7.98
   2 -11  12   14.35    7.22
  -2 -11 -12   17.53    2.69
   2  11 -12   30.24    8.67
  -2 -11 -11   20.63    7.43
   2 -11  11   10.45    6.00
  -2  11  11   12.92    4.08
  -2 -11 -11    7.54    2.39
   2  11 -11   20.66    7.91
  -2 -11 -10   26.30    7.67
  -2 -11 -10   61.70   10.11
   2 -11  10   37.11    8.64
   2  11 -10   50.27    6.07
   2 -11  10   61.06   10.87
  -2  11  10   51.44    5.91
  -2 -11 -10   48.74    4.79
   2  11 -10   53.80   10.33
   2 -11   9  205.43   19.00
  -2 -11  -9  196.64   18.84
  -2 -11  -9  209.27   19.49
   2 -11   9  181.73   19.06
   2  11  -9  190.44   13.09
  -2  11   9  203.47   12.92
  -2 -11  -9  217.22   12.74
   2  11  -9  174.66   18.64
  -2 -11  -8   71.98   11.35
  -2 -11  -8   70.52   11.28
  -2  11   8   67.87    6.07
   2 -11   8   90.22   12.63
   2  11  -8   82.10    6.83
  -2 -11  -8   72.82    6.79
   2  11  -8   87.38   12.30
   2  11  -7   20.25    6.89
  -2 -11  -7   23.52    7.30
  -2 -11  -7   14.31    5.77
   2 -11   7   17.30    6.50
  -2 -11  -7   14.75    2.72
   2  11  -6   36.58    8.74
  -2 -11  -6   28.03    7.79
  -2 -11  -6   32.09    7.49
   2 -11   6   43.06    9.04
   2 -11   6   30.90    3.31
   2  11  -5  298.72   24.26
   2 -11   5  309.21   24.59
  -2 -11  -5  301.67   23.28
  -2 -11  -5  288.22   23.77
   2  11  -4  123.77   14.21
  -2 -11  -4  107.24   11.19
   2 -11   4  112.53   13.67
  -2 -11  -4  106.87   13.70
   2  11  -3   17.26    6.77
  -2 -11  -3   16.10    5.01
   2 -11   3   17.52    6.74
  -2 -11  -3   11.91    6.45
   2  11  -2   28.11    7.50
  -2 -11  -2   25.43    5.69
  -2 -11  -2   25.38    7.72
   2 -11   2   23.04    6.83
  -2 -11  -1   31.83    6.28
  -2 -11  -1   47.95    9.39
   2 -11   1   45.50    8.92
  -2 -11   0    9.03    5.87
  -2 -11   0    8.41    3.93
  -2 -11   1   51.37    9.52
  -2 -11   1   56.83    7.71
  -2  11  -2   22.58    6.66
  -2 -11   2   19.74    5.28
  -2 -11   2   22.76    7.15
   2 -11  -2   16.98    2.56
  -2 -11   3    7.62    6.44
  -2  11  -3   13.01    5.81
  -2 -11   3   12.33    4.36
   2 -11  -3   11.67    2.23
  -2  11  -4  120.02   14.03
  -2 -11   4  122.57   14.51
   2 -11  -4  119.27    8.01
  -2 -11   4  124.68   11.95
  -2  11  -5  278.03   23.69
   2 -11  -5  308.16   16.58
  -2 -11   5  283.83   24.07
  -2 -11   5  293.30   20.81
  -2 -11   6   40.03    8.94
  -2  11  -6   30.69    7.97
   2 -11  -6   35.22    4.22
  -2  11  -6   32.85    3.31
  -2 -11   6   23.14    5.84
  -2 -11   7   20.04    6.52
  -2  11  -7   25.09    7.38
   2  11   7   16.27    2.60
  -2 -11   7   16.79    2.86
  -2 -11   7   14.73    6.53
  -2 -11   7   18.56    4.77
  -2 -11   8   80.46   11.58
  -2  11  -8   75.49   11.72
  -2  11  -8   63.58    7.13
  -2 -11   8   58.34    9.98
   2 -11  -8   72.61    6.58
  -2 -11   8   69.52    6.31
  -2 -11   8   66.74    8.96
   2 -11  -9  190.64   18.32
  -2 -11   9  211.03   19.77
  -2  11  -9  209.52   20.33
  -2  11  -9  191.48   14.38
  -2 -11   9  246.84   21.00
   2 -11  -9  213.67   13.85
  -2 -11   9  201.37   13.39
  -2 -11   9  219.11   17.50
   2 -11 -10   49.32    6.21
  -2 -11  10   41.85    8.89
  -2 -11  10   40.65    5.60
  -2  11 -10   59.27   10.74
   2 -11 -10   61.14    9.91
  -2 -11  10   48.32    9.70
  -2  11 -11    1.73    4.77
   2  11  11   11.38    6.67
  -2 -11  11    4.75    5.23
  -2  11 -12   21.49    8.09
  -2 -11  12   16.21    6.18
   2  11  12   25.26    8.07
  -2  11 -13   29.66    8.77
  -2 -11  13   36.57    8.97
   2  11  13   38.07    9.21
  -2 -11  13   23.61    7.46
   2 -11 -13   29.69    7.69
   2 -11 -13   30.49    7.51
  -2 -11  14   22.17    7.41
   2  11  14   31.98    8.99
   2 -11 -14   23.53    7.35
   2 -11 -14   35.31    8.39
  -2 -11  14   25.23    7.43
   2  11  15   42.08    9.68
  -2 -11  15   19.30    7.60
  -2 -11  15   38.19    9.74
   2 -11 -15   13.15    6.11
   2 -11 -15   22.14    7.33
  -2 -11  15   33.11    8.20
   2  11  16  234.26   22.87
  -2 -11  16  232.98   22.02
  -2 -11  16  234.20   22.69
   2 -11 -16  169.06   17.82
  -2 -11  16  224.80   20.96
   2 -11 -16  253.26   22.14
   2  11  17   29.24    9.31
  -2 -11  17   13.73    7.65
  -2 -11  17   23.54    7.20
   2 -11 -17   19.36    6.71
   2  11  18   26.18    8.92
  -2 -11  18   40.74    9.92
  -2 -11  18   24.97    8.13
   2 -11 -18   31.68    7.52
   2  11  19   45.90   10.61
  -2 -11  19   57.08   12.18
  -2 -11  19   38.69    9.08
   2 -11 -19   39.83    8.39
   2  11  20   21.60    8.36
  -2 -11  20    4.08    6.69
  -2 -11  20   -2.20    7.22
  -2 -11  20    7.67    6.06
   2 -11 -20    5.62    6.15
   2 -11 -20    2.74    4.80
   2  11  21  113.87   17.04
  -2 -11  21  111.57   16.22
  -2 -11  21  111.96   16.74
  -2 -11  21  123.59   14.54
   2 -11 -21  119.31   16.03
   2 -11 -21   74.93   11.61
   2  11  22  101.75   16.92
  -2 -11  22  115.20   17.49
  -2 -11  22  132.43   18.65
  -2 -11  22  142.76   15.59
   2 -11 -22  125.83   14.15
   2 -11 -22  112.83   16.28
   2  11  23   71.92   14.45
  -2 -11  23   60.54   14.28
  -2 -11  23   76.34   14.14
  -2 -11  23   68.36   13.99
   2 -11 -23   87.81   14.30
  -2 -11  23   58.92   10.79
   2 -11 -23   67.00   10.38
  -2 -11  24   18.59   10.44
   2  11  24   34.69   11.58
  -2 -11  24   44.05   11.98
  -2 -11  24   47.89   12.61
   2 -11 -24   35.73    7.75
   2  11  25    7.74    8.44
  -2 -11  25    2.41    6.90
  -2 -11  25    4.79    7.19
  -2 -11  25   15.66    8.52
  -2 -11  26    7.50    9.85
   2  11  26    2.68    7.67
  -2 -11  26   -2.47    7.05
  -2 -11  26    2.70    8.09
  -2  12  24   32.90   10.21
  -2  12  24   39.20   11.70
   2 -12  24   31.88    8.93
  -2 -12 -24   40.41   11.98
  -2  12  23   67.01   13.32
  -2  12  23   47.65   13.07
  -2 -12 -23   56.46   10.69
   2 -12  23   45.25    9.79
  -2 -12 -23   51.18   12.32
  -2  12  22   14.92    8.42
  -2  12  22    4.83    7.27
  -2 -12 -22   12.91    6.66
   2 -12  22    1.63    6.42
  -2  12  21    4.20    7.13
  -2 -12 -21   11.29    6.34
   2 -12  21   14.83    6.98
  -2  12  21   -2.32    7.89
   2 -12  21    7.52    7.57
   2 -12  20  129.18   15.93
  -2 -12 -20  108.17   14.95
   2 -12  19  139.19   19.22
   2 -12  19  129.66   16.01
  -2 -12 -19  140.99   18.68
  -2 -12 -19  139.56   16.22
   2 -12  18   34.33   10.05
  -2 -12 -18   18.87    8.59
  -2 -12 -18   13.05    6.99
   2 -12  18   18.34    7.90
   2 -12  17  202.45   22.25
   2 -12  17  170.58   18.96
  -2 -12 -17  156.88   19.66
  -2 -12 -17  187.59   18.92
   2 -12  16   82.06   14.02
   2 -12  16   88.78   13.44
  -2 -12 -16   94.81   14.56
  -2 -12 -16   67.13   11.64
   2  12 -16   93.28   14.89
   2 -12  15    2.10    6.07
  -2 -12 -15    1.92    4.97
  -2 -12 -15   -3.27    5.37
   2 -12  15    5.03    5.91
   2  12 -15   -2.10    6.07
   2 -12  14  108.18   15.41
  -2 -12 -14  103.11   13.88
   2 -12  14  102.16   14.09
  -2 -12 -14  106.81   14.77
   2  12 -14  103.61   15.56
   2 -12  13   27.79    8.96
  -2 -12 -13   34.39    8.89
   2 -12  13   26.69    7.97
  -2 -12 -13   12.73    7.13
   2  12 -13   17.72    7.49
  -2 -12 -12    6.55    5.79
  -2 -12 -12   -1.77    5.39
  -2  12  12   -0.66    3.36
   2 -12  12    5.81    6.39
  -2 -12 -12    4.45    2.08
   2  12 -12    1.93    5.58
  -2 -12 -11  194.10   19.83
   2 -12  11  181.16   20.54
  -2  12  11  230.43   13.92
  -2 -12 -11  189.27   12.02
   2  12 -11  196.66   20.70
   2 -12  10   13.19    6.45
  -2 -12 -10   23.62    7.77
   2  12 -10   19.32    3.81
   2 -12  10    7.36    5.90
  -2  12  10   17.30    3.50
  -2 -12 -10   21.10    3.58
   2  12 -10   31.04    8.89
   2 -12   9  121.51   14.83
  -2 -12  -9  129.14   15.22
  -2 -12  -9  103.69   13.69
   2 -12   9   91.67   13.87
   2  12  -9  101.61    8.07
  -2 -12  -9  102.84    8.27
   2  12  -9  101.72   14.44
  -2 -12  -8   -1.61    5.53
  -2 -12  -8   -1.63    4.74
   2 -12   8    1.63    6.17
  -2 -12  -8    5.94    1.58
   2 -12   8    5.50    2.12
   2 -12   8   12.29    6.83
  -2 -12  -8    7.13    2.98
   2  12  -8   10.48    6.80
   2  12  -7  142.16   16.25
   2 -12   7  107.05    6.35
   2 -12   7  129.12   15.86
   2 -12   7  117.13   14.62
  -2 -12  -7  127.70   15.37
  -2 -12  -7  136.81   15.32
  -2 -12  -6   93.45   13.06
  -2 -12  -6   76.86   11.46
   2 -12   6   85.85   12.30
   2  12  -6   84.03   12.83
  -2 -12  -6   54.22    8.55
   2 -12   6   76.10   12.24
  -2  12   6   66.65   10.42
   2  12  -5  104.28   13.76
  -2 -12  -5   87.96   10.48
   2 -12   5   89.60   13.19
   2 -12   5   96.76   13.36
  -2 -12  -5  123.10   14.10
  -2 -12  -5  100.43   13.52
   2  12  -4   12.94    5.94
  -2 -12  -4    8.27    4.12
   2 -12   4    6.55    5.63
   2 -12   4   -1.61    5.11
  -2 -12  -4   13.20    6.94
   2  12  -3  232.62   20.93
   2 -12   3  219.81   20.71
   2 -12   3  172.63   19.12
  -2 -12  -3  235.02   21.41
  -2 -12  -3  254.05   18.27
   2 -12   2  127.72   15.00
  -2 -12  -2  105.50   11.34
  -2 -12  -2  142.80   16.33
  -2 -12  -1   89.80   10.16
  -2 -12  -1   74.99   12.12
  -2 -12   0  124.26   12.30
  -2 -12   0  145.84   16.51
  -2 -12   1   99.56   10.65
  -2 -12   1   87.54   13.14
  -2 -12   2  122.40   11.84
   2 -12  -2  112.25    7.27
   2 -12  -2  119.26   14.31
  -2 -12   2   92.83   13.70
  -2  12  -3  216.41   20.33
   2 -12  -3  211.23   20.32
  -2 -12   3  211.98   20.59
  -2 -12   3  228.73   17.29
   2 -12  -3  202.32   11.73
   2 -12  -4   14.04    6.24
  -2 -12   4    1.70    4.69
  -2  12  -4    8.14    5.59
  -2 -12   4    9.27    3.88
   2 -12  -4    3.16    1.82
  -2  12  -5   93.32   13.03
   2 -12  -5   80.99   12.15
  -2 -12   5   73.67   11.90
   2 -12  -5   70.91    6.03
  -2 -12   5   75.70    9.53
  -2  12  -6   81.24   12.36
   2 -12  -6   76.13    6.56
  -2 -12   6   85.78   13.19
   2 -12  -6   51.29   10.30
  -2 -12   6   79.52    9.70
  -2  12  -7  136.31   16.72
   2 -12  -7  154.21   10.60
   2 -12  -7  164.47   17.23
  -2 -12   7  151.51   17.34
  -2 -12   7  144.14   14.11
  -2 -12   8    5.18    6.33
   2 -12  -8    3.10    5.50
  -2  12  -8    3.52    5.82
   2 -12  -8    4.76    2.63
   2  12   8    5.43    1.28
  -2 -12   8    4.96    5.68
  -2  12  -8    5.82    2.27
  -2 -12   8    4.51    3.85
  -2  12  -9  106.09   14.54
  -2 -12   9  110.89   14.67
   2 -12  -9  116.10   14.38
   2 -12  -9  113.41    8.39
  -2 -12   9  109.01    8.27
  -2 -12   9  114.29   14.70
  -2 -12   9  110.05   12.15
  -2  12 -10    5.52    5.87
  -2 -12  10   19.14    7.15
   2  12  10   17.40    6.79
  -2 -12  10   17.26    3.84
   2 -12 -10   23.61    4.23
  -2 -12  10    3.42    5.69
  -2  12 -11  192.46   19.95
  -2 -12  11  175.78   19.39
  -2 -12  11  169.71   12.79
  -2  12 -12    3.88    6.40
   2 -12 -12    1.54    5.64
  -2 -12  12   21.30    7.79
   2  12  12    1.83    5.04
  -2  12 -13   35.69    9.29
  -2 -12  13   12.30    7.04
   2 -12 -13   20.59    7.57
   2 -12 -13   18.52    7.08
  -2 -12  13   14.53    7.47
   2  12  13   15.09    7.56
  -2  12 -14  122.73   16.29
  -2 -12  14  112.67   14.76
   2 -12 -14   91.43   13.39
   2 -12 -14   81.93   12.24
  -2 -12  14   74.24   13.12
   2  12  14   92.70   14.50
  -2  12 -15   -4.23    6.97
  -2 -12  15    5.27    5.77
   2 -12 -15    6.18    6.14
   2 -12 -15   12.58    6.36
  -2 -12  15    3.80    6.26
   2  12  15    5.95    6.54
   2  12  16  108.25   15.61
  -2  12 -16   74.23   13.76
  -2 -12  16   66.37   12.50
  -2 -12  16   90.91   14.38
  -2 -12  16   68.46   12.27
   2 -12 -16   61.75   11.08
   2 -12 -16   64.45   12.19
   2  12  17  178.65   20.94
  -2 -12  17  213.64   22.27
   2 -12 -17  189.34   18.76
  -2 -12  17  184.00   19.94
   2  12  18    8.66    7.14
  -2 -12  18    2.17    6.86
  -2 -12  18   10.49    6.16
   2 -12 -18   29.21    7.77
   2  12  19  152.13   19.39
  -2 -12  19  141.79   19.02
  -2 -12  19   91.64   14.18
   2 -12 -19  113.52   14.69
   2  12  20  145.56   19.47
  -2 -12  20  139.84   18.61
  -2 -12  20  159.02   20.64
   2 -12 -20  154.53   18.70
  -2 -12  20  146.32   17.23
   2 -12 -20  145.49   16.27
   2  12  21    7.14    6.85
  -2 -12  21   -4.50    7.91
  -2 -12  21    7.27    7.93
  -2 -12  21    3.42    5.34
   2 -12 -21   12.51    8.87
   2 -12 -21    7.63    5.83
   2  12  22    2.47    6.73
  -2 -12  22    6.95    7.57
  -2 -12  22    2.51    6.81
  -2 -12  22   -3.40    7.33
   2 -12 -22    2.14    6.12
   2 -12 -22   -4.55    6.39
   2  12  23   74.02   15.75
  -2 -12  23   69.22   14.24
  -2 -12  23   49.09   13.06
   2 -12 -23   42.10    9.50
   2 -12 -23   61.45   12.66
  -2 -12  23   71.09   11.95
   2  12  24   63.25   13.83
   2 -12 -24   35.76    8.80
  -2 -12  24   24.57    9.83
  -2 -12  24   47.93   12.39
   2 -13  22   38.24   11.97
  -2 -13 -22   26.73    8.44
   2 -13  22   47.14   10.40
  -2  13  22   27.81    9.71
   2 -13  21   42.45   12.37
  -2 -13 -21   30.33    9.34
   2 -13  21   31.03    8.97
  -2  13  21   36.53   10.24
   2 -13  20   20.64    9.68
  -2 -13 -20    8.92    6.45
   2 -13  20   12.85    7.43
   2 -13  19  100.33   17.17
  -2 -13 -19  111.28   16.77
  -2 -13 -19  114.76   15.38
   2 -13  19   88.42   14.21
   2  13 -19   83.47   15.54
   2 -13  18    7.31    7.37
  -2 -13 -18    5.41    6.73
   2 -13  18    9.23    6.89
  -2 -13 -18    4.50    7.67
   2  13 -18    2.45    7.06
   2 -13  17   49.80   12.23
  -2 -13 -17   37.16   10.77
  -2 -13 -17   73.94   11.99
   2 -13  17   44.37   10.57
   2  13 -17   52.20   12.62
   2 -13  16  110.86   17.11
  -2 -13 -16   94.16   14.10
  -2 -13 -16   95.98   15.28
   2 -13  16   79.57   13.37
   2  13 -16  110.39   16.65
   2 -13  15   60.78   13.51
  -2  13  15   64.97    8.29
  -2 -13 -15   62.22   12.65
  -2 -13 -15   79.67   13.12
   2 -13  15  103.70   14.32
   2  13 -15   65.05   13.62
   2 -13  14    2.19    7.50
  -2 -13 -14    1.81    5.94
   2 -13  14   -1.85    6.95
  -2 -13 -14    4.05    6.91
   2  13 -14    4.37    6.91
   2 -13  13  218.11   21.97
  -2 -13 -13  266.54   23.32
  -2 -13 -13  240.95   23.17
   2 -13  13  207.54   23.12
  -2  13  13  197.58   14.44
  -2  13  13  202.28   21.47
   2  13 -13  238.43   23.82
  -2 -13 -12  105.17   15.40
  -2 -13 -12  105.89   15.14
   2 -13  12  100.23   15.04
  -2  13  12  100.25    8.37
  -2  13  12   83.57   13.54
   2  13 -12   89.35   14.85
  -2 -13 -11   94.22   14.16
   2 -13  11   91.76   14.99
  -2  13  11   95.27   13.80
   2  13 -11  129.62   17.24
   2 -13  10   47.36   10.25
  -2 -13 -10   31.25    8.73
   2 -13  10   33.89    9.78
  -2 -13 -10   33.51    3.70
  -2  13  10   47.95   10.01
   2  13 -10   63.51   11.73
  -2 -13  -9   52.54   11.47
   2 -13   9   54.42   11.36
  -2 -13  -9   77.30   12.09
   2 -13   9   70.36   12.84
  -2  13   9   81.78   12.14
   2  13  -9   56.49   12.03
  -2 -13  -8  101.52   14.96
   2 -13   8   99.37   14.36
  -2 -13  -8   96.97   13.86
   2  13  -8   89.47   13.48
   2 -13   8   82.42   13.68
  -2  13   8  105.84   13.86
   2 -13   7  151.13   18.11
  -2 -13  -7  154.15   18.45
  -2 -13  -7  188.08   19.08
   2  13  -7  211.40   20.79
  -2 -13  -7  175.41   15.88
   2 -13   7  173.27   19.36
  -2  13   7  182.00   18.36
  -2 -13  -6   91.28   12.98
   2 -13   6   78.82   13.09
  -2 -13  -6   61.76   11.71
   2  13  -6   86.74   13.36
  -2 -13  -6   85.50   10.66
   2 -13   6   83.39   12.98
  -2  13   6   84.49   12.02
   2  13  -5   21.67    8.46
  -2 -13  -5   31.45    6.49
   2 -13   5    7.31    6.30
  -2 -13  -5    9.11    6.91
  -2 -13  -5   16.53    6.46
   2 -13   5   10.70    6.15
   2  13  -4   26.52    8.53
   2 -13   4   54.14   10.42
   2 -13   4   31.97    8.87
  -2 -13  -4   21.92    7.97
  -2 -13  -4   33.32    6.91
   2 -13   3  149.64   16.69
  -2 -13  -3  110.59   12.01
   2 -13   3  100.76   14.37
  -2 -13  -3  108.07   15.38
  -2 -13  -2   37.99    7.00
   2 -13   2   31.69    8.82
  -2 -13  -2   33.15    8.57
  -2 -13  -1  120.34   12.05
   2 -13   1   98.22   14.72
  -2 -13  -1  101.66   14.77
  -2 -13   0   34.38    6.92
  -2 -13   0   25.98    8.28
   2 -13   0   41.94    9.98
  -2 -13   1  108.54   11.65
   2 -13  -1  104.50   14.61
  -2 -13   1  137.90   16.78
  -2 -13   2   31.21    6.43
  -2 -13   2   26.21    8.86
   2 -13  -2   45.14    9.78
  -2 -13   3  132.30   12.98
   2 -13  -3  124.66   15.53
  -2 -13   3  127.61   16.66
  -2  13  -4   33.82    9.06
   2 -13  -4   38.02    9.48
  -2 -13   4   39.61   10.04
   2 -13  -4   30.70    3.51
  -2 -13   4   49.72    7.66
  -2  13  -5    1.82    5.28
   2 -13  -5   11.94    2.53
  -2 -13   5    7.86    4.23
  -2 -13   5   13.27    6.95
   2 -13  -5    3.45    6.33
  -2  13  -6   79.95   13.25
  -2 -13   6   80.03   13.21
   2 -13  -6   91.21   13.87
  -2 -13   6  107.61   11.72
   2 -13  -6   91.70    7.09
  -2  13  -7  195.18   20.57
   2 -13  -7  180.45   12.04
   2 -13  -7  187.28   19.56
  -2 -13   7  208.35   21.15
  -2 -13   7  215.21   17.50
  -2  13  -8   96.44   14.56
   2 -13  -8   88.81    7.68
  -2 -13   8   92.08   14.37
   2 -13  -8   70.34   12.49
  -2 -13   8  105.34   11.78
  -2  13  -9   62.82   11.85
   2 -13  -9   58.15    6.56
  -2 -13   9   75.70   12.84
  -2 -13   9   67.43   12.27
   2 -13  -9   77.10   11.95
  -2  13 -10   44.00   10.33
  -2 -13  10   36.75    9.67
   2  13  10   43.81   10.88
  -2 -13  10   58.16   11.25
  -2  13 -10   36.52    4.54
  -2  13 -11  114.75   16.29
  -2 -13  11  102.13    8.49
  -2 -13  11  114.61   15.87
   2  13  11  136.22   16.90
  -2  13 -12  129.80   16.84
   2 -13 -12   91.82   14.14
   2 -13 -12  109.72   14.59
  -2 -13  12   92.45    8.60
  -2 -13  12  108.97   15.93
   2  13  12  110.37   15.76
  -2  13 -13  225.92   23.12
   2 -13 -13  174.92   19.39
  -2 -13  13  191.05   20.53
   2 -13 -13  204.96   20.89
  -2 -13  13  174.24   20.51
   2  13  13  186.84   21.23
  -2  13 -14    2.20    6.96
   2 -13 -14    1.71    5.40
   2 -13 -14   11.54    6.79
  -2 -13  14    1.95    6.64
  -2 -13  14    2.02    6.89
  -2 -13  14    3.05    3.50
   2  13  14    4.20    6.35
  -2  13 -15   65.50   13.72
   2 -13 -15   63.30   11.85
   2 -13 -15   86.33   13.15
  -2 -13  15   62.39   12.42
  -2 -13  15   72.32   13.28
   2  13  15   81.71   14.75
  -2  13 -16   95.04   15.89
  -2 -13  16   91.62   14.37
   2 -13 -16   78.61   13.11
   2 -13 -16  102.32   14.92
   2  13  16   83.95   14.77
  -2  13 -17   45.39   12.08
  -2 -13  17   42.81   10.76
   2 -13 -17   40.98    9.35
   2  13  17   47.62   12.37
  -2  13 -18   -2.46    6.73
  -2 -13  18    3.88    5.83
   2 -13 -18    8.53    6.90
   2  13  18    2.34    6.01
  -2  13 -19   99.27   16.77
   2  13  19  110.70   17.49
  -2 -13  19  120.96   15.91
   2 -13 -19   75.00   12.77
   2  13  20   27.29    9.83
  -2 -13  20    2.34    6.01
  -2 -13  20   22.35    9.81
  -2 -13  20    5.74    7.12
   2 -13 -20    8.50    6.33
   2 -13 -20   13.19    8.70
   2  13  21   10.23    7.00
  -2 -13  21   14.41    8.73
  -2 -13  21   12.85    7.74
   2 -13 -21   17.99    8.67
  -2 -13  21   28.47    8.74
   2 -13 -21   16.96    7.19
   2  13  22   47.37   12.47
   2 -13 -22   32.22    9.16
[truncated: 1,150,064 more chars]
