# Supplementary material for: Manganese-Pincer-Catalyzed Nitrile Hydration, α-Deuteration, and α-Deuterated Amide Formation via Metal Ligand Cooperation
Source: ACS Catal. 2021 Aug 3;11(16):10239–45. doi: 10.1021/acscatal.1c01748 (PMC8383274; doi:10.1021/acscatal.1c01748)
Supplement: Supplementary file 4 — cs1c01748_si_004.cif [file cs1c01748_si_004.cif]

data_m2280
# Yael Diskin-Posner
_audit_creation_date               2021-06-02
_audit_creation_method
;
Olex2 1.5-alpha
(compiled 2021.05.01 svn.r6f5a8f70 for OlexSys, GUI svn.r6320)
;
_shelx_SHELXL_version_number       '2018/3'
loop_
  _audit_author_name
  _audit_author_email
  _audit_author_address
 'Zhou, Q.' ? ?
 'Diskin Posner, Y.' ? ?

_audit_contact_author_address      ?
_audit_contact_author_email        ?
_audit_contact_author_name         ''
_audit_contact_author_phone        ?
_publ_contact_author_id_orcid      ?
_publ_section_references
;
Dolomanov, O.V., Bourhis, L.J., Gildea, R.J, Howard, J.A.K. & Puschmann, H.
 (2009), J. Appl. Cryst. 42, 339-341.

Sheldrick, G.M. (2015). Acta Cryst. A71, 3-8.

Sheldrick, G.M. (2015). Acta Cryst. C71, 3-8.
;
_chemical_name_common              ?
_chemical_name_systematic          ?
_chemical_formula_moiety           'C32 H46 F Mn N2 O2 P2'
_chemical_formula_sum              'C32 H46 F Mn N2 O2 P2'
_chemical_formula_weight           626.59
_chemical_melting_point            ?
_chemical_oxdiff_formula           C25H27F1N2O2P2Mn
_chemical_oxdiff_usercomment       'Quan Quan'
loop_
  _atom_type_symbol
  _atom_type_description
  _atom_type_scat_dispersion_real
  _atom_type_scat_dispersion_imag
  _atom_type_scat_source
 'C' 'C' 0.0181 0.0091 'International Tables Vol C Tables 4.2.6.8 and 6.1.1.4'
 'H' 'H' 0.0000 0.0000 'International Tables Vol C Tables 4.2.6.8 and 6.1.1.4'
 'F' 'F' 0.0727 0.0534 'International Tables Vol C Tables 4.2.6.8 and 6.1.1.4'
 'Mn' 'Mn' -0.5299 2.8052
 'International Tables Vol C Tables 4.2.6.8 and 6.1.1.4'
 'N' 'N' 0.0311 0.0180 'International Tables Vol C Tables 4.2.6.8 and 6.1.1.4'
 'O' 'O' 0.0492 0.0322 'International Tables Vol C Tables 4.2.6.8 and 6.1.1.4'
 'P' 'P' 0.2955 0.4335 'International Tables Vol C Tables 4.2.6.8 and 6.1.1.4'

_shelx_space_group_comment
;
The symmetry employed for this shelxl refinement is uniquely defined
by the following loop, which should always be used as a source of
symmetry information in preference to the above space-group names.
They are only intended as comments.
;
_space_group_crystal_system        'monoclinic'
_space_group_IT_number             14
_space_group_name_H-M_alt          'P 1 21/c 1'
_space_group_name_Hall             '-P 2ybc'
loop_
  _space_group_symop_operation_xyz
 'x, y, z'
 '-x, y+1/2, -z+1/2'
 '-x, -y, -z'
 'x, -y-1/2, z-1/2'

_cell_length_a                     12.6518(2)
_cell_length_b                     15.3285(3)
_cell_length_c                     16.7761(4)
_cell_angle_alpha                  90
_cell_angle_beta                   104.703(2)
_cell_angle_gamma                  90
_cell_volume                       3146.90(12)
_cell_formula_units_Z              4
_cell_measurement_reflns_used      14180
_cell_measurement_temperature      99.97(11)
_cell_measurement_theta_max        78.9780
_cell_measurement_theta_min        3.5650
_shelx_estimated_absorpt_T_max     ?
_shelx_estimated_absorpt_T_min     ?
_exptl_absorpt_coefficient_mu      4.667
_exptl_absorpt_correction_T_max    1.000
_exptl_absorpt_correction_T_min    0.793
_exptl_absorpt_correction_type     gaussian
_exptl_absorpt_process_details
;
CrysAlisPro 1.171.40.69a (Rigaku Oxford Diffraction, 2020)
Numerical absorption correction based on gaussian integration over
			a multifaceted crystal model
Empirical absorption correction using spherical harmonics,
 implemented in SCALE3 ABSPACK scaling algorithm.
;
_exptl_absorpt_special_details     ?
_exptl_crystal_colour              orange
_exptl_crystal_colour_primary      orange
_exptl_crystal_density_diffrn      1.323
_exptl_crystal_density_meas        ?
_exptl_crystal_density_method      ?
_exptl_crystal_description         prism
_exptl_crystal_F_000               1328
loop_
  _exptl_crystal_face_index_h
  _exptl_crystal_face_index_k
  _exptl_crystal_face_index_l
  _exptl_crystal_face_perp_dist
 -8 2 5 0.0148
 8 -2 -6 0.0188
 -1 -6 -8 0.0114
 0 5 9 0.0443
 0 9 -4 0.0509
 0 -9 4 0.0979
 3 -7 -7 0.0127
 5 3 5 0.0319
 -5 -3 -6 0.0114

_exptl_crystal_size_max            0.157
_exptl_crystal_size_mid            0.057
_exptl_crystal_size_min            0.036
loop_
  _exptl_oxdiff_crystal_face_indexfrac_h
  _exptl_oxdiff_crystal_face_indexfrac_k
  _exptl_oxdiff_crystal_face_indexfrac_l
  _exptl_oxdiff_crystal_face_x
  _exptl_oxdiff_crystal_face_y
  _exptl_oxdiff_crystal_face_z
 -7.7515 2.1306 5.2556 -0.1997 0.9493 -0.2427
 7.7190 -1.8375 -5.6206 0.1971 -0.9373 0.2875
 -0.5326 -5.8583 -8.3126 0.9484 -0.0012 0.3172
 0.2985 4.6958 9.1815 -0.8940 0.0010 -0.4481
 0.3555 9.0711 -4.4179 -0.5044 0.1654 0.8475
 -0.3477 -9.0868 4.3790 0.5075 -0.1664 -0.8454
 3.2975 -7.0659 -7.2061 0.8565 -0.4962 0.1423
 5.4952 2.8962 5.3566 -0.7135 -0.6410 -0.2829
 -5.3831 -2.6572 -5.6323 0.7055 0.6339 0.3169

_exptl_transmission_factor_max     ?
_exptl_transmission_factor_min     ?
_diffrn_reflns_av_R_equivalents    0.0643
_diffrn_reflns_av_unetI/netI       0.0427
_diffrn_reflns_Laue_measured_fraction_full  1.000
_diffrn_reflns_Laue_measured_fraction_max  1.000
_diffrn_reflns_limit_h_max         15
_diffrn_reflns_limit_h_min         -14
_diffrn_reflns_limit_k_max         19
_diffrn_reflns_limit_k_min         -17
_diffrn_reflns_limit_l_max         20
_diffrn_reflns_limit_l_min         -20
_diffrn_reflns_number              27152
_diffrn_reflns_point_group_measured_fraction_full  1.000
_diffrn_reflns_point_group_measured_fraction_max  1.000
_diffrn_reflns_theta_full          67.684
_diffrn_reflns_theta_max           74.501
_diffrn_reflns_theta_min           3.612
_diffrn_ambient_environment        N~2~
_diffrn_ambient_temperature        99.97(11)
_diffrn_detector                   'Hybrid Pixel Array Detector'
_diffrn_detector_area_resol_mean   5.8140
_diffrn_measured_fraction_theta_full  1.000
_diffrn_measured_fraction_theta_max  1.000
_diffrn_measurement_details
;
List of Runs (angles in degrees, time in seconds):

  # Type    Start    End  Width  t~exp~   \w     \q     \k     \f   Frames
--------------------------------------------------------------------------
  1  \w      4.00 135.00   0.50    1.00    --   45.20  57.00   0.00  262
  2  \w      4.00 135.00   0.50    1.00    --   45.20  57.00 150.00  262
  3  \w      4.00 135.00   0.50    1.00    --   45.20  57.00  90.00  262
  4  \w      1.00 135.00   0.50    1.00    --   45.20  77.00-150.00  268
  5  \w      1.00 135.00   0.50    1.00    --   45.20  77.00  90.00  268
  6  \w    -44.00  90.00   0.50    1.00    --   45.20 -77.00-180.00  268
  7  \w     25.00 193.00   0.50   13.00    --  114.00   0.00-180.00  336
  8  \w    100.00 126.00   0.50   13.00    --  114.00 -75.00 -77.00   52
  9  \w     25.00 160.00   0.50   13.00    --  114.00 -50.00 -90.00  270
 10  \w     25.00  82.00   0.50   13.00    --  114.00 -75.00 -77.00  114
 11  \w    118.00 158.00   0.50   13.00    --  114.00  38.00  30.00   80
 12  \w     59.00 183.00   0.50   13.00    --  114.00  38.00  60.00  248
 13  \w     42.00 137.00   0.50   13.00    --  114.00 -64.00 120.00  190
 14  \w     56.00  85.00   0.50   13.00    --  114.00  38.00  30.00   58
 15  \w     25.00 161.00   0.50   13.00    --  114.00 -82.00 120.00  272
;
_diffrn_measurement_device         'four-circle diffractometer'
_diffrn_measurement_device_type    'XtaLAB AFC12 (RINC): Kappa dual home/near'
_diffrn_measurement_method         '\w scans'
_diffrn_orient_matrix_type        
 'CrysAlisPro convention (1999,Acta A55,543-557)'
_diffrn_orient_matrix_UB_11        -0.0336847000
_diffrn_orient_matrix_UB_12        -0.0809965000
_diffrn_orient_matrix_UB_13        -0.0548468000
_diffrn_orient_matrix_UB_21        -0.1211628000
_diffrn_orient_matrix_UB_22        0.0199754000
_diffrn_orient_matrix_UB_23        -0.0061729000
_diffrn_orient_matrix_UB_31        -0.0056796000
_diffrn_orient_matrix_UB_32        0.0560164000
_diffrn_orient_matrix_UB_33        -0.0772719000
_diffrn_radiation_monochromator    mirror
_diffrn_radiation_probe            x-ray
_diffrn_radiation_type             'Cu K\a'
_diffrn_radiation_wavelength       1.54184
_diffrn_source                     'micro-focus sealed X-ray tube'
_diffrn_source_type                'Rigaku (Cu) X-ray Source'
_reflns_Friedel_coverage           0.000
_reflns_Friedel_fraction_full      .
_reflns_Friedel_fraction_max       .
_reflns_number_gt                  5900
_reflns_number_total               6430
_reflns_odcompleteness_completeness  99.93
_reflns_odcompleteness_iscentric   1
_reflns_odcompleteness_theta       74.33
_reflns_special_details
;
 Reflections were merged by SHELXL according to the crystal
 class for the calculation of statistics and refinement.
 
 _reflns_Friedel_fraction is defined as the number of unique
 Friedel pairs measured divided by the number that would be
 possible theoretically, ignoring centric projections and
 systematic absences.
;
_reflns_threshold_expression       'I > 2\s(I)'
_computing_cell_refinement         'CrysAlisPro 1.171.40.69a (Rigaku OD, 2020)'
_computing_data_collection         'CrysAlisPro 1.171.40.69a (Rigaku OD, 2020)'
_computing_data_reduction          'CrysAlisPro 1.171.40.69a (Rigaku OD, 2020)'
_computing_molecular_graphics      'Olex2 1.5-alpha (Dolomanov et al., 2009)'
_computing_publication_material    'Olex2 1.5-alpha (Dolomanov et al., 2009)'
_computing_structure_refinement    'SHELXL 2018/3 (Sheldrick, 2015)'
_computing_structure_solution      'SHELXT  (Sheldrick, 2015)'
_refine_diff_density_max           0.879
_refine_diff_density_min           -0.640
_refine_diff_density_rms           0.067
_refine_ls_extinction_coef         .
_refine_ls_extinction_method       none
_refine_ls_goodness_of_fit_ref     1.048
_refine_ls_hydrogen_treatment      constr
_refine_ls_matrix_type             full
_refine_ls_number_parameters       373
_refine_ls_number_reflns           6430
_refine_ls_number_restraints       0
_refine_ls_R_factor_all            0.0421
_refine_ls_R_factor_gt             0.0388
_refine_ls_restrained_S_all        1.048
_refine_ls_shift/su_max            0.001
_refine_ls_shift/su_mean           0.000
_refine_ls_structure_factor_coef   Fsqd
_refine_ls_weighting_details      
 'w=1/[\s^2^(Fo^2^)+(0.0610P)^2^+1.1535P] where P=(Fo^2^+2Fc^2^)/3'
_refine_ls_weighting_scheme        calc
_refine_ls_wR_factor_gt            0.1030
_refine_ls_wR_factor_ref           0.1051
_refine_special_details            ?
_olex2_refinement_description
;
1. Fixed Uiso
 At 1.2 times of:
  All C(H) groups, All C(H,H) groups
 At 1.5 times of:
  All C(H,H,H) groups
2.a Ternary CH refined with riding coordinates:
 C1(H1)
2.b Secondary CH2 refined with riding coordinates:
 C7(H7A,H7B)
2.c Aromatic/amide H refined with riding coordinates:
 C3(H3), C4(H4), C5(H5), C26(H26), C28(H28), C29(H29), C30(H30)
2.d Idealised Me refined as rotating group:
 C9(H9A,H9B,H9C), C10(H10A,H10B,H10C), C11(H11A,H11B,H11C), C13(H13A,H13B,
 H13C), C14(H14A,H14B,H14C), C15(H15A,H15B,H15C), C17(H17A,H17B,H17C), C18(H18A,
 H18B,H18C), C19(H19A,H19B,H19C), C21(H21A,H21B,H21C), C22(H22A,H22B,H22C),
 C23(H23A,H23B,H23C)
;
_atom_sites_solution_hydrogens     geom
_atom_sites_solution_primary       dual
_atom_sites_solution_secondary     ?
loop_
  _atom_site_label
  _atom_site_type_symbol
  _atom_site_fract_x
  _atom_site_fract_y
  _atom_site_fract_z
  _atom_site_U_iso_or_equiv
  _atom_site_adp_type
  _atom_site_occupancy
  _atom_site_site_symmetry_order
  _atom_site_calc_flag
  _atom_site_refinement_flags_posn
  _atom_site_refinement_flags_adp
  _atom_site_refinement_flags_occupancy
  _atom_site_disorder_assembly
  _atom_site_disorder_group
 Mn1 Mn 0.69004(2) 0.46412(2) 0.79372(2) 0.01209(9) Uani 1 1 d . . . . .
 P1 P 0.86903(3) 0.43662(3) 0.79371(3) 0.01404(11) Uani 1 1 d . . . . .
 P2 P 0.50091(3) 0.46955(3) 0.75575(3) 0.01336(11) Uani 1 1 d . . . . .
 F1 F 0.92642(13) 0.59453(11) 0.42914(9) 0.0423(4) Uani 1 1 d . . . . .
 O1 O 0.70771(14) 0.58767(12) 0.93069(10) 0.0343(4) Uani 1 1 d . . . . .
 O2 O 0.70154(12) 0.32430(11) 0.91538(10) 0.0286(3) Uani 1 1 d . . . . .
 N1 N 0.65868(12) 0.38433(10) 0.69163(9) 0.0139(3) Uani 1 1 d . . . . .
 N2 N 0.71447(12) 0.55501(10) 0.71079(10) 0.0168(3) Uani 1 1 d . . . . .
 C1 C 0.82978(14) 0.43988(13) 0.67890(11) 0.0169(4) Uani 1 1 d . . . . .
 H1 H 0.890643 0.431672 0.653325 0.020 Uiso 1 1 calc R U . . .
 C2 C 0.73600(15) 0.37873(12) 0.64884(11) 0.0160(3) Uani 1 1 d . . . . .
 C3 C 0.72249(16) 0.32514(13) 0.58031(12) 0.0201(4) Uani 1 1 d . . . . .
 H3 H 0.776217 0.322028 0.551491 0.024 Uiso 1 1 calc R U . . .
 C4 C 0.62765(16) 0.27635(13) 0.55556(12) 0.0214(4) Uani 1 1 d . . . . .
 H4 H 0.618362 0.237968 0.511388 0.026 Uiso 1 1 calc R U . . .
 C5 C 0.54669(15) 0.28532(13) 0.59730(12) 0.0199(4) Uani 1 1 d . . . . .
 H5 H 0.481752 0.254182 0.580403 0.024 Uiso 1 1 calc R U . . .
 C6 C 0.56322(14) 0.34084(12) 0.66417(11) 0.0156(3) Uani 1 1 d . . . . .
 C7 C 0.47660(14) 0.35984(12) 0.70823(11) 0.0160(3) Uani 1 1 d . . . . .
 H7A H 0.478634 0.316246 0.750510 0.019 Uiso 1 1 calc R U . . .
 H7B H 0.405097 0.357886 0.669652 0.019 Uiso 1 1 calc R U . . .
 C8 C 0.98172(15) 0.52300(13) 0.82429(12) 0.0195(4) Uani 1 1 d . . . . .
 C9 C 1.06771(16) 0.49983(15) 0.90396(13) 0.0239(4) Uani 1 1 d . . . . .
 H9A H 1.031947 0.486703 0.946611 0.036 Uiso 1 1 calc R U . . .
 H9B H 1.116238 0.548374 0.920598 0.036 Uiso 1 1 calc R U . . .
 H9C H 1.108712 0.449920 0.894468 0.036 Uiso 1 1 calc R U . . .
 C10 C 1.03996(16) 0.53633(14) 0.75562(13) 0.0231(4) Uani 1 1 d . . . . .
 H10A H 1.062444 0.480819 0.739114 0.035 Uiso 1 1 calc R U . . .
 H10B H 1.102952 0.572682 0.775396 0.035 Uiso 1 1 calc R U . . .
 H10C H 0.990997 0.563842 0.709271 0.035 Uiso 1 1 calc R U . . .
 C11 C 0.93095(16) 0.61015(14) 0.84186(14) 0.0256(4) Uani 1 1 d . . . . .
 H11A H 0.874134 0.626812 0.794584 0.038 Uiso 1 1 calc R U . . .
 H11B H 0.986345 0.654480 0.853388 0.038 Uiso 1 1 calc R U . . .
 H11C H 0.900774 0.603378 0.888544 0.038 Uiso 1 1 calc R U . . .
 C12 C 0.93212(15) 0.32499(13) 0.82190(12) 0.0190(4) Uani 1 1 d . . . . .
 C13 C 1.03232(16) 0.30848(14) 0.78799(13) 0.0252(4) Uani 1 1 d . . . . .
 H13A H 1.012450 0.316301 0.729296 0.038 Uiso 1 1 calc R U . . .
 H13B H 1.057892 0.249919 0.800880 0.038 Uiso 1 1 calc R U . . .
 H13C H 1.089212 0.348888 0.812620 0.038 Uiso 1 1 calc R U . . .
 C14 C 0.96253(16) 0.31344(15) 0.91653(13) 0.0250(4) Uani 1 1 d . . . . .
 H14A H 1.028315 0.345261 0.940386 0.038 Uiso 1 1 calc R U . . .
 H14B H 0.973885 0.252680 0.929830 0.038 Uiso 1 1 calc R U . . .
 H14C H 0.904286 0.335210 0.938151 0.038 Uiso 1 1 calc R U . . .
 C15 C 0.84819(16) 0.25365(13) 0.78543(13) 0.0223(4) Uani 1 1 d . . . . .
 H15A H 0.780388 0.266047 0.798923 0.034 Uiso 1 1 calc R U . . .
 H15B H 0.875241 0.198029 0.808001 0.034 Uiso 1 1 calc R U . . .
 H15C H 0.836563 0.252363 0.726628 0.034 Uiso 1 1 calc R U . . .
 C16 C 0.41597(15) 0.46461(13) 0.83400(12) 0.0179(4) Uani 1 1 d . . . . .
 C17 C 0.39558(17) 0.55692(14) 0.86208(13) 0.0242(4) Uani 1 1 d . . . . .
 H17A H 0.464013 0.586985 0.880460 0.036 Uiso 1 1 calc R U . . .
 H17B H 0.360609 0.553404 0.906506 0.036 Uiso 1 1 calc R U . . .
 H17C H 0.349360 0.588139 0.816845 0.036 Uiso 1 1 calc R U . . .
 C18 C 0.47909(15) 0.41429(14) 0.91047(12) 0.0215(4) Uani 1 1 d . . . . .
 H18A H 0.494305 0.356329 0.894746 0.032 Uiso 1 1 calc R U . . .
 H18B H 0.435888 0.411256 0.949879 0.032 Uiso 1 1 calc R U . . .
 H18C H 0.546548 0.443817 0.934576 0.032 Uiso 1 1 calc R U . . .
 C19 C 0.30724(15) 0.41621(15) 0.80165(13) 0.0245(4) Uani 1 1 d . . . . .
 H19A H 0.265553 0.444409 0.752612 0.037 Uiso 1 1 calc R U . . .
 H19B H 0.266695 0.417075 0.842874 0.037 Uiso 1 1 calc R U . . .
 H19C H 0.321504 0.356894 0.789254 0.037 Uiso 1 1 calc R U . . .
 C20 C 0.43303(15) 0.54833(13) 0.67108(12) 0.0189(4) Uani 1 1 d . . . . .
 C21 C 0.30777(16) 0.54778(15) 0.64633(13) 0.0249(4) Uani 1 1 d . . . . .
 H21A H 0.282150 0.489627 0.631307 0.037 Uiso 1 1 calc R U . . .
 H21B H 0.281839 0.586109 0.600253 0.037 Uiso 1 1 calc R U . . .
 H21C H 0.280891 0.567241 0.691912 0.037 Uiso 1 1 calc R U . . .
 C22 C 0.47490(17) 0.64053(13) 0.69834(13) 0.0230(4) Uani 1 1 d . . . . .
 H22A H 0.450644 0.657202 0.745941 0.034 Uiso 1 1 calc R U . . .
 H22B H 0.446891 0.680997 0.654382 0.034 Uiso 1 1 calc R U . . .
 H22C H 0.553315 0.640947 0.711717 0.034 Uiso 1 1 calc R U . . .
 C23 C 0.47091(17) 0.52408(13) 0.59372(12) 0.0212(4) Uani 1 1 d . . . . .
 H23A H 0.549292 0.522312 0.607141 0.032 Uiso 1 1 calc R U . . .
 H23B H 0.444839 0.566931 0.551585 0.032 Uiso 1 1 calc R U . . .
 H23C H 0.442217 0.467853 0.574173 0.032 Uiso 1 1 calc R U . . .
 C24 C 0.77542(15) 0.53221(12) 0.66510(12) 0.0173(4) Uani 1 1 d . . . . .
 C25 C 0.79073(15) 0.58753(13) 0.59536(12) 0.0195(4) Uani 1 1 d . . . . .
 C26 C 0.85546(17) 0.56333(14) 0.54269(12) 0.0236(4) Uani 1 1 d . . . . .
 H26 H 0.893119 0.510634 0.549937 0.028 Uiso 1 1 calc R U . . .
 C27 C 0.86229(17) 0.61957(16) 0.47945(13) 0.0273(4) Uani 1 1 d . . . . .
 C28 C 0.80914(18) 0.69762(16) 0.46480(13) 0.0297(5) Uani 1 1 d . . . . .
 H28 H 0.815065 0.733100 0.421177 0.036 Uiso 1 1 calc R U . . .
 C29 C 0.74566(17) 0.72203(15) 0.51782(14) 0.0284(5) Uani 1 1 d . . . . .
 H29 H 0.709295 0.775304 0.510217 0.034 Uiso 1 1 calc R U . . .
 C30 C 0.73599(16) 0.66789(14) 0.58184(13) 0.0241(4) Uani 1 1 d . . . . .
 H30 H 0.692629 0.685079 0.616266 0.029 Uiso 1 1 calc R U . . .
 C31 C 0.70416(16) 0.54065(13) 0.87554(13) 0.0205(4) Uani 1 1 d . . . . .
 C32 C 0.69145(14) 0.37899(13) 0.86591(12) 0.0185(4) Uani 1 1 d . . . . .

loop_
  _atom_site_aniso_label
  _atom_site_aniso_U_11
  _atom_site_aniso_U_22
  _atom_site_aniso_U_33
  _atom_site_aniso_U_23
  _atom_site_aniso_U_13
  _atom_site_aniso_U_12
 Mn1 0.01376(15) 0.01312(16) 0.01140(15) -0.00035(10) 0.00694(10) 0.00034(9)
 P1 0.0139(2) 0.0156(2) 0.0146(2) 0.00121(16) 0.00719(15) 0.00097(16)
 P2 0.0141(2) 0.0146(2) 0.0129(2) -0.00093(15) 0.00618(16) 0.00157(15)
 F1 0.0547(9) 0.0530(9) 0.0285(7) 0.0066(6) 0.0277(6) -0.0054(7)
 O1 0.0388(8) 0.0367(9) 0.0319(9) -0.0208(7) 0.0173(7) -0.0087(7)
 O2 0.0274(7) 0.0338(8) 0.0296(8) 0.0185(7) 0.0163(6) 0.0072(6)
 N1 0.0161(7) 0.0140(7) 0.0128(7) 0.0008(6) 0.0062(5) 0.0020(6)
 N2 0.0184(7) 0.0151(7) 0.0174(8) 0.0007(6) 0.0054(6) -0.0011(6)
 C1 0.0173(8) 0.0188(9) 0.0174(9) 0.0017(7) 0.0095(7) 0.0020(7)
 C2 0.0198(8) 0.0162(9) 0.0141(8) 0.0029(7) 0.0083(6) 0.0045(7)
 C3 0.0242(9) 0.0227(9) 0.0162(9) 0.0004(7) 0.0102(7) 0.0055(7)
 C4 0.0287(9) 0.0219(10) 0.0146(8) -0.0024(7) 0.0074(7) 0.0040(8)
 C5 0.0218(9) 0.0187(9) 0.0196(9) -0.0025(7) 0.0060(7) 0.0006(7)
 C6 0.0175(8) 0.0155(9) 0.0144(8) 0.0011(7) 0.0053(6) 0.0027(6)
 C7 0.0171(8) 0.0159(9) 0.0161(8) -0.0025(7) 0.0064(7) -0.0011(6)
 C8 0.0172(8) 0.0217(9) 0.0215(10) 0.0002(7) 0.0084(7) -0.0026(7)
 C9 0.0195(9) 0.0311(11) 0.0216(10) -0.0014(8) 0.0061(7) -0.0027(8)
 C10 0.0190(9) 0.0282(11) 0.0243(10) 0.0029(8) 0.0098(8) -0.0047(7)
 C11 0.0219(9) 0.0212(10) 0.0343(11) -0.0044(8) 0.0081(8) -0.0060(8)
 C12 0.0188(8) 0.0179(9) 0.0216(9) 0.0037(7) 0.0076(7) 0.0053(7)
 C13 0.0219(9) 0.0269(11) 0.0295(11) 0.0030(8) 0.0117(8) 0.0069(8)
 C14 0.0231(9) 0.0278(11) 0.0237(10) 0.0084(8) 0.0050(7) 0.0044(8)
 C15 0.0240(9) 0.0147(9) 0.0289(10) 0.0025(8) 0.0079(8) 0.0043(7)
 C16 0.0152(8) 0.0233(10) 0.0183(9) -0.0013(7) 0.0097(7) 0.0010(7)
 C17 0.0248(9) 0.0281(11) 0.0223(10) -0.0043(8) 0.0110(8) 0.0045(8)
 C18 0.0212(9) 0.0298(10) 0.0172(9) 0.0018(8) 0.0118(7) 0.0004(8)
 C19 0.0165(8) 0.0334(11) 0.0267(10) -0.0014(8) 0.0112(7) -0.0024(8)
 C20 0.0196(9) 0.0203(9) 0.0168(9) 0.0001(7) 0.0047(7) 0.0048(7)
 C21 0.0211(9) 0.0310(11) 0.0216(10) -0.0001(8) 0.0038(7) 0.0073(8)
 C22 0.0278(9) 0.0180(9) 0.0248(10) 0.0013(8) 0.0096(8) 0.0058(8)
 C23 0.0248(9) 0.0225(10) 0.0162(9) 0.0027(7) 0.0052(7) 0.0069(7)
 C24 0.0180(8) 0.0165(9) 0.0182(9) 0.0024(7) 0.0060(7) -0.0013(6)
 C25 0.0196(8) 0.0213(9) 0.0175(9) 0.0028(7) 0.0044(7) -0.0043(7)
 C26 0.0280(10) 0.0271(10) 0.0173(9) 0.0027(8) 0.0085(8) -0.0030(8)
 C27 0.0298(10) 0.0374(12) 0.0170(9) -0.0007(9) 0.0102(8) -0.0110(9)
 C28 0.0305(10) 0.0348(12) 0.0201(10) 0.0107(9) -0.0003(8) -0.0142(9)
 C29 0.0270(10) 0.0255(11) 0.0297(11) 0.0111(9) 0.0016(8) -0.0063(8)
 C30 0.0223(9) 0.0249(10) 0.0250(10) 0.0066(8) 0.0056(8) -0.0020(8)
 C31 0.0181(9) 0.0237(10) 0.0221(10) -0.0011(7) 0.0094(7) -0.0029(7)
 C32 0.0133(7) 0.0242(10) 0.0204(9) -0.0015(8) 0.0088(7) -0.0002(7)

_geom_special_details
;
 All esds (except the esd in the dihedral angle between two l.s. planes)
 are estimated using the full covariance matrix.  The cell esds are taken
 into account individually in the estimation of esds in distances, angles
 and torsion angles; correlations between esds in cell parameters are only
 used when they are defined by crystal symmetry.  An approximate (isotropic)
 treatment of cell esds is used for estimating esds involving l.s. planes.
;
loop_
  _geom_bond_atom_site_label_1
  _geom_bond_atom_site_label_2
  _geom_bond_distance
  _geom_bond_site_symmetry_2
  _geom_bond_publ_flag
 Mn1 P1 2.3035(5) . ?
 Mn1 P2 2.3161(5) . ?
 Mn1 N1 2.0596(15) . ?
 Mn1 N2 2.0470(16) . ?
 Mn1 C31 1.780(2) . ?
 Mn1 C32 1.777(2) . ?
 P1 C1 1.8637(19) . ?
 P1 C8 1.918(2) . ?
 P1 C12 1.8966(19) . ?
 P2 C7 1.8531(19) . ?
 P2 C16 1.8973(19) . ?
 P2 C20 1.896(2) . ?
 F1 C27 1.366(3) . ?
 O1 C31 1.165(3) . ?
 O2 C32 1.164(3) . ?
 N1 C2 1.355(2) . ?
 N1 C6 1.354(2) . ?
 N2 C24 1.267(3) . ?
 C1 H1 0.9800 . ?
 C1 C2 1.496(3) . ?
 C1 C24 1.565(3) . ?
 C2 C3 1.388(3) . ?
 C3 H3 0.9300 . ?
 C3 C4 1.385(3) . ?
 C4 H4 0.9300 . ?
 C4 C5 1.387(3) . ?
 C5 H5 0.9300 . ?
 C5 C6 1.381(3) . ?
 C6 C7 1.498(2) . ?
 C7 H7A 0.9700 . ?
 C7 H7B 0.9700 . ?
 C8 C9 1.536(3) . ?
 C8 C10 1.531(3) . ?
 C8 C11 1.543(3) . ?
 C9 H9A 0.9600 . ?
 C9 H9B 0.9600 . ?
 C9 H9C 0.9600 . ?
 C10 H10A 0.9600 . ?
 C10 H10B 0.9600 . ?
 C10 H10C 0.9600 . ?
 C11 H11A 0.9600 . ?
 C11 H11B 0.9600 . ?
 C11 H11C 0.9600 . ?
 C12 C13 1.536(2) . ?
 C12 C14 1.546(3) . ?
 C12 C15 1.539(3) . ?
 C13 H13A 0.9600 . ?
 C13 H13B 0.9600 . ?
 C13 H13C 0.9600 . ?
 C14 H14A 0.9600 . ?
 C14 H14B 0.9600 . ?
 C14 H14C 0.9600 . ?
 C15 H15A 0.9600 . ?
 C15 H15B 0.9600 . ?
 C15 H15C 0.9600 . ?
 C16 C17 1.534(3) . ?
 C16 C18 1.536(3) . ?
 C16 C19 1.536(3) . ?
 C17 H17A 0.9600 . ?
 C17 H17B 0.9600 . ?
 C17 H17C 0.9600 . ?
 C18 H18A 0.9600 . ?
 C18 H18B 0.9600 . ?
 C18 H18C 0.9600 . ?
 C19 H19A 0.9600 . ?
 C19 H19B 0.9600 . ?
 C19 H19C 0.9600 . ?
 C20 C21 1.533(3) . ?
 C20 C22 1.537(3) . ?
 C20 C23 1.539(3) . ?
 C21 H21A 0.9600 . ?
 C21 H21B 0.9600 . ?
 C21 H21C 0.9600 . ?
 C22 H22A 0.9600 . ?
 C22 H22B 0.9600 . ?
 C22 H22C 0.9600 . ?
 C23 H23A 0.9600 . ?
 C23 H23B 0.9600 . ?
 C23 H23C 0.9600 . ?
 C24 C25 1.497(3) . ?
 C25 C26 1.399(3) . ?
 C25 C30 1.403(3) . ?
 C26 H26 0.9300 . ?
 C26 C27 1.387(3) . ?
 C27 C28 1.364(3) . ?
 C28 H28 0.9300 . ?
 C28 C29 1.392(3) . ?
 C29 H29 0.9300 . ?
 C29 C30 1.387(3) . ?
 C30 H30 0.9300 . ?

loop_
  _geom_angle_atom_site_label_1
  _geom_angle_atom_site_label_2
  _geom_angle_atom_site_label_3
  _geom_angle
  _geom_angle_site_symmetry_1
  _geom_angle_site_symmetry_3
  _geom_angle_publ_flag
 P1 Mn1 P2 162.48(2) . . ?
 N1 Mn1 P1 82.71(4) . . ?
 N1 Mn1 P2 79.93(4) . . ?
 N2 Mn1 P1 78.84(5) . . ?
 N2 Mn1 P2 96.45(5) . . ?
 N2 Mn1 N1 82.50(6) . . ?
 C31 Mn1 P1 102.38(6) . . ?
 C31 Mn1 P2 94.75(6) . . ?
 C31 Mn1 N1 173.32(8) . . ?
 C31 Mn1 N2 94.17(8) . . ?
 C32 Mn1 P1 91.48(6) . . ?
 C32 Mn1 P2 92.57(6) . . ?
 C32 Mn1 N1 95.58(8) . . ?
 C32 Mn1 N2 170.29(7) . . ?
 C32 Mn1 C31 88.67(9) . . ?
 C1 P1 Mn1 89.49(6) . . ?
 C1 P1 C8 104.06(9) . . ?
 C1 P1 C12 105.47(9) . . ?
 C8 P1 Mn1 122.53(6) . . ?
 C12 P1 Mn1 121.11(6) . . ?
 C12 P1 C8 108.60(9) . . ?
 C7 P2 Mn1 97.63(6) . . ?
 C7 P2 C16 101.54(8) . . ?
 C7 P2 C20 105.16(9) . . ?
 C16 P2 Mn1 122.37(6) . . ?
 C20 P2 Mn1 117.96(6) . . ?
 C20 P2 C16 108.38(8) . . ?
 C2 N1 Mn1 117.74(12) . . ?
 C6 N1 Mn1 122.84(12) . . ?
 C6 N1 C2 119.36(16) . . ?
 C24 N2 Mn1 116.34(13) . . ?
 P1 C1 H1 114.6 . . ?
 C2 C1 P1 108.18(12) . . ?
 C2 C1 H1 114.6 . . ?
 C2 C1 C24 103.63(14) . . ?
 C24 C1 P1 99.72(12) . . ?
 C24 C1 H1 114.6 . . ?
 N1 C2 C1 113.54(16) . . ?
 N1 C2 C3 121.51(17) . . ?
 C3 C2 C1 124.80(16) . . ?
 C2 C3 H3 120.6 . . ?
 C4 C3 C2 118.89(17) . . ?
 C4 C3 H3 120.6 . . ?
 C3 C4 H4 120.3 . . ?
 C3 C4 C5 119.33(18) . . ?
 C5 C4 H4 120.3 . . ?
 C4 C5 H5 120.3 . . ?
 C6 C5 C4 119.49(18) . . ?
 C6 C5 H5 120.3 . . ?
 N1 C6 C5 121.19(16) . . ?
 N1 C6 C7 115.96(15) . . ?
 C5 C6 C7 122.80(17) . . ?
 P2 C7 H7A 109.9 . . ?
 P2 C7 H7B 109.9 . . ?
 C6 C7 P2 109.05(12) . . ?
 C6 C7 H7A 109.9 . . ?
 C6 C7 H7B 109.9 . . ?
 H7A C7 H7B 108.3 . . ?
 C9 C8 P1 112.80(14) . . ?
 C9 C8 C11 105.75(17) . . ?
 C10 C8 P1 110.97(14) . . ?
 C10 C8 C9 108.41(16) . . ?
 C10 C8 C11 109.36(17) . . ?
 C11 C8 P1 109.37(13) . . ?
 C8 C9 H9A 109.5 . . ?
 C8 C9 H9B 109.5 . . ?
 C8 C9 H9C 109.5 . . ?
 H9A C9 H9B 109.5 . . ?
 H9A C9 H9C 109.5 . . ?
 H9B C9 H9C 109.5 . . ?
 C8 C10 H10A 109.5 . . ?
 C8 C10 H10B 109.5 . . ?
 C8 C10 H10C 109.5 . . ?
 H10A C10 H10B 109.5 . . ?
 H10A C10 H10C 109.5 . . ?
 H10B C10 H10C 109.5 . . ?
 C8 C11 H11A 109.5 . . ?
 C8 C11 H11B 109.5 . . ?
 C8 C11 H11C 109.5 . . ?
 H11A C11 H11B 109.5 . . ?
 H11A C11 H11C 109.5 . . ?
 H11B C11 H11C 109.5 . . ?
 C13 C12 P1 113.01(14) . . ?
 C13 C12 C14 110.34(16) . . ?
 C13 C12 C15 106.66(16) . . ?
 C14 C12 P1 109.80(14) . . ?
 C15 C12 P1 109.74(12) . . ?
 C15 C12 C14 107.07(16) . . ?
 C12 C13 H13A 109.5 . . ?
 C12 C13 H13B 109.5 . . ?
 C12 C13 H13C 109.5 . . ?
 H13A C13 H13B 109.5 . . ?
 H13A C13 H13C 109.5 . . ?
 H13B C13 H13C 109.5 . . ?
 C12 C14 H14A 109.5 . . ?
 C12 C14 H14B 109.5 . . ?
 C12 C14 H14C 109.5 . . ?
 H14A C14 H14B 109.5 . . ?
 H14A C14 H14C 109.5 . . ?
 H14B C14 H14C 109.5 . . ?
 C12 C15 H15A 109.5 . . ?
 C12 C15 H15B 109.5 . . ?
 C12 C15 H15C 109.5 . . ?
 H15A C15 H15B 109.5 . . ?
 H15A C15 H15C 109.5 . . ?
 H15B C15 H15C 109.5 . . ?
 C17 C16 P2 110.16(13) . . ?
 C17 C16 C18 107.41(16) . . ?
 C17 C16 C19 110.42(16) . . ?
 C18 C16 P2 109.40(12) . . ?
 C19 C16 P2 112.88(13) . . ?
 C19 C16 C18 106.37(16) . . ?
 C16 C17 H17A 109.5 . . ?
 C16 C17 H17B 109.5 . . ?
 C16 C17 H17C 109.5 . . ?
 H17A C17 H17B 109.5 . . ?
 H17A C17 H17C 109.5 . . ?
 H17B C17 H17C 109.5 . . ?
 C16 C18 H18A 109.5 . . ?
 C16 C18 H18B 109.5 . . ?
 C16 C18 H18C 109.5 . . ?
 H18A C18 H18B 109.5 . . ?
 H18A C18 H18C 109.5 . . ?
 H18B C18 H18C 109.5 . . ?
 C16 C19 H19A 109.5 . . ?
 C16 C19 H19B 109.5 . . ?
 C16 C19 H19C 109.5 . . ?
 H19A C19 H19B 109.5 . . ?
 H19A C19 H19C 109.5 . . ?
 H19B C19 H19C 109.5 . . ?
 C21 C20 P2 116.11(14) . . ?
 C21 C20 C22 109.89(16) . . ?
 C21 C20 C23 106.97(16) . . ?
 C22 C20 P2 107.83(13) . . ?
 C22 C20 C23 108.38(16) . . ?
 C23 C20 P2 107.40(12) . . ?
 C20 C21 H21A 109.5 . . ?
 C20 C21 H21B 109.5 . . ?
 C20 C21 H21C 109.5 . . ?
 H21A C21 H21B 109.5 . . ?
 H21A C21 H21C 109.5 . . ?
 H21B C21 H21C 109.5 . . ?
 C20 C22 H22A 109.5 . . ?
 C20 C22 H22B 109.5 . . ?
 C20 C22 H22C 109.5 . . ?
 H22A C22 H22B 109.5 . . ?
 H22A C22 H22C 109.5 . . ?
 H22B C22 H22C 109.5 . . ?
 C20 C23 H23A 109.5 . . ?
 C20 C23 H23B 109.5 . . ?
 C20 C23 H23C 109.5 . . ?
 H23A C23 H23B 109.5 . . ?
 H23A C23 H23C 109.5 . . ?
 H23B C23 H23C 109.5 . . ?
 N2 C24 C1 118.18(16) . . ?
 N2 C24 C25 122.43(17) . . ?
 C25 C24 C1 119.25(16) . . ?
 C26 C25 C24 123.80(18) . . ?
 C26 C25 C30 118.35(18) . . ?
 C30 C25 C24 117.85(18) . . ?
 C25 C26 H26 120.7 . . ?
 C27 C26 C25 118.6(2) . . ?
 C27 C26 H26 120.7 . . ?
 F1 C27 C26 117.4(2) . . ?
 C28 C27 F1 118.57(19) . . ?
 C28 C27 C26 124.0(2) . . ?
 C27 C28 H28 121.3 . . ?
 C27 C28 C29 117.30(19) . . ?
 C29 C28 H28 121.3 . . ?
 C28 C29 H29 119.6 . . ?
 C30 C29 C28 120.8(2) . . ?
 C30 C29 H29 119.6 . . ?
 C25 C30 H30 119.5 . . ?
 C29 C30 C25 120.9(2) . . ?
 C29 C30 H30 119.5 . . ?
 O1 C31 Mn1 175.30(18) . . ?
 O2 C32 Mn1 174.41(16) . . ?

loop_
  _geom_torsion_atom_site_label_1
  _geom_torsion_atom_site_label_2
  _geom_torsion_atom_site_label_3
  _geom_torsion_atom_site_label_4
  _geom_torsion
  _geom_torsion_site_symmetry_1
  _geom_torsion_site_symmetry_2
  _geom_torsion_site_symmetry_3
  _geom_torsion_site_symmetry_4
  _geom_torsion_publ_flag
 Mn1 P1 C1 C2 -52.50(12) . . . . ?
 Mn1 P1 C1 C24 55.43(10) . . . . ?
 Mn1 P1 C12 C13 158.20(12) . . . . ?
 Mn1 P1 C12 C14 -78.13(14) . . . . ?
 Mn1 P1 C12 C15 39.30(15) . . . . ?
 Mn1 P2 C7 C6 -36.94(13) . . . . ?
 Mn1 P2 C16 C17 90.49(14) . . . . ?
 Mn1 P2 C16 C18 -27.36(16) . . . . ?
 Mn1 P2 C16 C19 -145.58(12) . . . . ?
 Mn1 P2 C20 C21 178.30(12) . . . . ?
 Mn1 P2 C20 C22 -57.94(14) . . . . ?
 Mn1 P2 C20 C23 58.68(15) . . . . ?
 Mn1 N1 C2 C1 -5.7(2) . . . . ?
 Mn1 N1 C2 C3 178.66(14) . . . . ?
 Mn1 N1 C6 C5 -177.52(14) . . . . ?
 Mn1 N1 C6 C7 5.0(2) . . . . ?
 Mn1 N2 C24 C1 -2.8(2) . . . . ?
 Mn1 N2 C24 C25 172.93(13) . . . . ?
 P1 C1 C2 N1 43.52(18) . . . . ?
 P1 C1 C2 C3 -141.04(16) . . . . ?
 P1 C1 C24 N2 -41.13(19) . . . . ?
 P1 C1 C24 C25 143.04(15) . . . . ?
 F1 C27 C28 C29 -179.06(19) . . . . ?
 N1 C2 C3 C4 -0.1(3) . . . . ?
 N1 C6 C7 P2 24.7(2) . . . . ?
 N2 C24 C25 C26 -178.51(19) . . . . ?
 N2 C24 C25 C30 0.9(3) . . . . ?
 C1 P1 C12 C13 59.21(16) . . . . ?
 C1 P1 C12 C14 -177.12(13) . . . . ?
 C1 P1 C12 C15 -59.69(15) . . . . ?
 C1 C2 C3 C4 -175.20(18) . . . . ?
 C1 C24 C25 C26 -2.9(3) . . . . ?
 C1 C24 C25 C30 176.53(17) . . . . ?
 C2 N1 C6 C5 5.3(3) . . . . ?
 C2 N1 C6 C7 -172.10(16) . . . . ?
 C2 C1 C24 N2 70.4(2) . . . . ?
 C2 C1 C24 C25 -105.41(18) . . . . ?
 C2 C3 C4 C5 3.0(3) . . . . ?
 C3 C4 C5 C6 -1.8(3) . . . . ?
 C4 C5 C6 N1 -2.4(3) . . . . ?
 C4 C5 C6 C7 174.82(18) . . . . ?
 C5 C6 C7 P2 -152.74(16) . . . . ?
 C6 N1 C2 C1 171.55(15) . . . . ?
 C6 N1 C2 C3 -4.1(3) . . . . ?
 C7 P2 C16 C17 -162.66(14) . . . . ?
 C7 P2 C16 C18 79.49(14) . . . . ?
 C7 P2 C16 C19 -38.73(16) . . . . ?
 C7 P2 C20 C21 70.87(16) . . . . ?
 C7 P2 C20 C22 -165.38(12) . . . . ?
 C7 P2 C20 C23 -48.76(15) . . . . ?
 C8 P1 C1 C2 -176.02(12) . . . . ?
 C8 P1 C1 C24 -68.08(12) . . . . ?
 C8 P1 C12 C13 -51.84(16) . . . . ?
 C8 P1 C12 C14 71.83(15) . . . . ?
 C8 P1 C12 C15 -170.74(13) . . . . ?
 C12 P1 C1 C2 69.75(13) . . . . ?
 C12 P1 C1 C24 177.68(11) . . . . ?
 C16 P2 C7 C6 -162.29(13) . . . . ?
 C16 P2 C20 C21 -37.10(17) . . . . ?
 C16 P2 C20 C22 86.66(14) . . . . ?
 C16 P2 C20 C23 -156.73(13) . . . . ?
 C20 P2 C7 C6 84.83(14) . . . . ?
 C20 P2 C16 C17 -52.22(15) . . . . ?
 C20 P2 C16 C18 -170.07(13) . . . . ?
 C20 P2 C16 C19 71.71(16) . . . . ?
 C24 C1 C2 N1 -61.70(19) . . . . ?
 C24 C1 C2 C3 113.7(2) . . . . ?
 C24 C25 C26 C27 179.16(18) . . . . ?
 C24 C25 C30 C29 -179.37(18) . . . . ?
 C25 C26 C27 F1 179.72(18) . . . . ?
 C25 C26 C27 C28 -0.3(3) . . . . ?
 C26 C25 C30 C29 0.1(3) . . . . ?
 C26 C27 C28 C29 0.9(3) . . . . ?
 C27 C28 C29 C30 -1.1(3) . . . . ?
 C28 C29 C30 C25 0.6(3) . . . . ?
 C30 C25 C26 C27 -0.2(3) . . . . ?

_shelx_res_file
;
TITL m2280_a.res in P2(1)/c
    m2280.res
    created by SHELXL-2018/3 at 09:04:09 on 02-Jun-2021
REM Old TITL m2280 in P2(1)/c
REM SHELXT solution in P2(1)/c
REM R1 0.103, Rweak 0.006, Alpha 0.034, Orientation as input
REM Formula found by SHELXT: C32 N2 O2 F P2 Mn
CELL 1.54184 12.651773 15.328518 16.776055 90 104.7027 90
ZERR 4 0.000243 0.000311 0.000374 0 0.0021 0
LATT 1
SYMM -X,0.5+Y,0.5-Z
SFAC C H F Mn N O P
UNIT 128 184 4 4 8 8 8

L.S. 10
PLAN  7
CONF
BOND $H
LIST 6
fmap 2
MORE -1
ACTA
REM <olex2.extras>
REM <HklSrc "%./m2280.hkl">
REM </olex2.extras>

WGHT    0.061000    1.153500
FVAR       1.16968
MN1   4    0.690041    0.464118    0.793722    11.00000    0.01376    0.01312 =
         0.01140   -0.00035    0.00694    0.00034
P1    7    0.869032    0.436622    0.793707    11.00000    0.01387    0.01558 =
         0.01462    0.00121    0.00719    0.00097
P2    7    0.500912    0.469553    0.755753    11.00000    0.01412    0.01459 =
         0.01287   -0.00093    0.00618    0.00157
F1    3    0.926425    0.594535    0.429142    11.00000    0.05470    0.05303 =
         0.02848    0.00663    0.02769   -0.00536
O1    6    0.707705    0.587673    0.930694    11.00000    0.03884    0.03667 =
         0.03188   -0.02082    0.01731   -0.00871
O2    6    0.701536    0.324297    0.915381    11.00000    0.02740    0.03383 =
         0.02964    0.01845    0.01634    0.00716
N1    5    0.658680    0.384329    0.691626    11.00000    0.01608    0.01403 =
         0.01283    0.00083    0.00615    0.00196
N2    5    0.714471    0.555006    0.710793    11.00000    0.01838    0.01514 =
         0.01743    0.00073    0.00542   -0.00110
C1    1    0.829784    0.439883    0.678897    11.00000    0.01726    0.01876 =
         0.01744    0.00168    0.00950    0.00205
AFIX  13
H1    2    0.890643    0.431672    0.653325    11.00000   -1.20000
AFIX   0
C2    1    0.736005    0.378730    0.648842    11.00000    0.01977    0.01620 =
         0.01407    0.00292    0.00831    0.00453
C3    1    0.722491    0.325135    0.580312    11.00000    0.02416    0.02273 =
         0.01623    0.00042    0.01016    0.00551
AFIX  43
H3    2    0.776217    0.322028    0.551491    11.00000   -1.20000
AFIX   0
C4    1    0.627647    0.276351    0.555560    11.00000    0.02875    0.02194 =
         0.01460   -0.00237    0.00737    0.00396
AFIX  43
H4    2    0.618362    0.237968    0.511388    11.00000   -1.20000
AFIX   0
C5    1    0.546688    0.285319    0.597303    11.00000    0.02180    0.01873 =
         0.01957   -0.00249    0.00596    0.00058
AFIX  43
H5    2    0.481752    0.254182    0.580403    11.00000   -1.20000
AFIX   0
C6    1    0.563219    0.340845    0.664171    11.00000    0.01752    0.01550 =
         0.01439    0.00105    0.00528    0.00268
C7    1    0.476596    0.359838    0.708234    11.00000    0.01713    0.01595 =
         0.01612   -0.00247    0.00636   -0.00106
AFIX  23
H7A   2    0.478634    0.316246    0.750510    11.00000   -1.20000
H7B   2    0.405097    0.357886    0.669652    11.00000   -1.20000
AFIX   0
C8    1    0.981718    0.523003    0.824293    11.00000    0.01721    0.02172 =
         0.02146    0.00021    0.00837   -0.00263
C9    1    1.067712    0.499829    0.903957    11.00000    0.01953    0.03110 =
         0.02160   -0.00139    0.00613   -0.00273
AFIX 137
H9A   2    1.031947    0.486703    0.946611    11.00000   -1.50000
H9B   2    1.116238    0.548374    0.920598    11.00000   -1.50000
H9C   2    1.108712    0.449920    0.894468    11.00000   -1.50000
AFIX   0
C10   1    1.039955    0.536328    0.755618    11.00000    0.01902    0.02821 =
         0.02431    0.00291    0.00981   -0.00474
AFIX 137
H10A  2    1.062444    0.480819    0.739114    11.00000   -1.50000
H10B  2    1.102952    0.572682    0.775396    11.00000   -1.50000
H10C  2    0.990997    0.563842    0.709271    11.00000   -1.50000
AFIX   0
C11   1    0.930949    0.610147    0.841861    11.00000    0.02185    0.02124 =
         0.03430   -0.00442    0.00809   -0.00598
AFIX 137
H11A  2    0.874134    0.626812    0.794584    11.00000   -1.50000
H11B  2    0.986345    0.654480    0.853388    11.00000   -1.50000
H11C  2    0.900774    0.603378    0.888544    11.00000   -1.50000
AFIX   0
C12   1    0.932125    0.324994    0.821898    11.00000    0.01875    0.01789 =
         0.02156    0.00371    0.00758    0.00525
C13   1    1.032316    0.308476    0.787994    11.00000    0.02190    0.02685 =
         0.02952    0.00297    0.01168    0.00692
AFIX 137
H13A  2    1.012450    0.316301    0.729296    11.00000   -1.50000
H13B  2    1.057892    0.249919    0.800880    11.00000   -1.50000
H13C  2    1.089212    0.348888    0.812620    11.00000   -1.50000
AFIX   0
C14   1    0.962534    0.313442    0.916533    11.00000    0.02310    0.02777 =
         0.02368    0.00842    0.00499    0.00443
AFIX 137
H14A  2    1.028315    0.345261    0.940386    11.00000   -1.50000
H14B  2    0.973885    0.252680    0.929830    11.00000   -1.50000
H14C  2    0.904286    0.335210    0.938151    11.00000   -1.50000
AFIX   0
C15   1    0.848185    0.253648    0.785433    11.00000    0.02400    0.01474 =
         0.02892    0.00255    0.00793    0.00426
AFIX 137
H15A  2    0.780388    0.266047    0.798923    11.00000   -1.50000
H15B  2    0.875241    0.198029    0.808001    11.00000   -1.50000
H15C  2    0.836563    0.252363    0.726628    11.00000   -1.50000
AFIX   0
C16   1    0.415968    0.464608    0.833996    11.00000    0.01519    0.02328 =
         0.01829   -0.00133    0.00974    0.00105
C17   1    0.395581    0.556916    0.862078    11.00000    0.02478    0.02814 =
         0.02232   -0.00426    0.01104    0.00454
AFIX 137
H17A  2    0.464013    0.586985    0.880460    11.00000   -1.50000
H17B  2    0.360609    0.553404    0.906506    11.00000   -1.50000
H17C  2    0.349360    0.588139    0.816845    11.00000   -1.50000
AFIX   0
C18   1    0.479094    0.414286    0.910466    11.00000    0.02123    0.02978 =
         0.01715    0.00182    0.01184    0.00038
AFIX 137
H18A  2    0.494305    0.356329    0.894746    11.00000   -1.50000
H18B  2    0.435888    0.411256    0.949879    11.00000   -1.50000
H18C  2    0.546548    0.443817    0.934576    11.00000   -1.50000
AFIX   0
C19   1    0.307241    0.416211    0.801653    11.00000    0.01650    0.03339 =
         0.02671   -0.00138    0.01115   -0.00241
AFIX 137
H19A  2    0.265553    0.444409    0.752612    11.00000   -1.50000
H19B  2    0.266695    0.417075    0.842874    11.00000   -1.50000
H19C  2    0.321504    0.356894    0.789254    11.00000   -1.50000
AFIX   0
C20   1    0.433026    0.548335    0.671084    11.00000    0.01964    0.02029 =
         0.01684    0.00010    0.00473    0.00483
C21   1    0.307774    0.547776    0.646326    11.00000    0.02115    0.03102 =
         0.02162   -0.00011    0.00385    0.00728
AFIX 137
H21A  2    0.282150    0.489627    0.631307    11.00000   -1.50000
H21B  2    0.281839    0.586109    0.600253    11.00000   -1.50000
H21C  2    0.280891    0.567241    0.691912    11.00000   -1.50000
AFIX   0
C22   1    0.474901    0.640527    0.698340    11.00000    0.02779    0.01799 =
         0.02477    0.00130    0.00957    0.00584
AFIX 137
H22A  2    0.450644    0.657202    0.745941    11.00000   -1.50000
H22B  2    0.446891    0.680997    0.654382    11.00000   -1.50000
H22C  2    0.553315    0.640947    0.711717    11.00000   -1.50000
AFIX   0
C23   1    0.470906    0.524077    0.593720    11.00000    0.02481    0.02249 =
         0.01622    0.00269    0.00517    0.00692
AFIX 137
H23A  2    0.549292    0.522312    0.607141    11.00000   -1.50000
H23B  2    0.444839    0.566931    0.551585    11.00000   -1.50000
H23C  2    0.442217    0.467853    0.574173    11.00000   -1.50000
AFIX   0
C24   1    0.775417    0.532213    0.665102    11.00000    0.01800    0.01655 =
         0.01817    0.00244    0.00599   -0.00134
C25   1    0.790727    0.587530    0.595355    11.00000    0.01963    0.02133 =
         0.01745    0.00283    0.00439   -0.00426
C26   1    0.855456    0.563331    0.542692    11.00000    0.02798    0.02706 =
         0.01726    0.00271    0.00852   -0.00305
AFIX  43
H26   2    0.893119    0.510634    0.549937    11.00000   -1.20000
AFIX   0
C27   1    0.862292    0.619566    0.479449    11.00000    0.02979    0.03737 =
         0.01703   -0.00070    0.01022   -0.01099
C28   1    0.809144    0.697620    0.464805    11.00000    0.03048    0.03484 =
         0.02009    0.01066   -0.00026   -0.01420
AFIX  43
H28   2    0.815065    0.733100    0.421177    11.00000   -1.20000
AFIX   0
C29   1    0.745660    0.722034    0.517821    11.00000    0.02700    0.02554 =
         0.02970    0.01112    0.00161   -0.00633
AFIX  43
H29   2    0.709295    0.775304    0.510217    11.00000   -1.20000
AFIX   0
C30   1    0.735990    0.667886    0.581835    11.00000    0.02227    0.02488 =
         0.02503    0.00665    0.00557   -0.00200
AFIX  43
H30   2    0.692629    0.685079    0.616266    11.00000   -1.20000
AFIX   0
C31   1    0.704162    0.540648    0.875542    11.00000    0.01814    0.02369 =
         0.02210   -0.00115    0.00945   -0.00291
C32   1    0.691453    0.378993    0.865908    11.00000    0.01333    0.02420 =
         0.02044   -0.00152    0.00877   -0.00016
HKLF 4


REM  m2280_a.res in P2(1)/c
REM wR2 = 0.1051, GooF = S = 1.048, Restrained GooF = 1.048 for all data
REM R1 = 0.0388 for 5900 Fo > 4sig(Fo) and 0.0421 for all 6430 data
REM 373 parameters refined using 0 restraints

END

WGHT      0.0610      1.1536

REM Highest difference peak  0.879,  deepest hole -0.640,  1-sigma level  0.067
Q1    1   0.6011  0.4650  0.7767  11.00000  0.05    0.88
Q2    1   0.7720  0.4615  0.8129  11.00000  0.05    0.63
Q3    1   0.7895  0.4392  0.7776  11.00000  0.05    0.54
Q4    1   0.9428  0.4397  0.8063  11.00000  0.05    0.49
Q5    1   0.6960  0.4399  0.8680  11.00000  0.05    0.49
Q6    1   0.7039  0.3985  0.7985  11.00000  0.05    0.47
Q7    1   0.6947  0.4753  0.8697  11.00000  0.05    0.39
;
_shelx_res_checksum                37719
_shelx_hkl_file
;
   0   0   2 76628.0 4429.79   1
   0   0  -2 78845.0 4429.53   4
   0   0   3 1.26998 11.3805   1
   0   0  -3 1.51295 11.4055   6
   0   0  -3-1.11610 9.92434   4
   0   0   4 1109.63 89.3522   1
   0   0  -4 1050.79 91.4919   6
   0   0  -4 1291.36 89.2831   4
   0   0   5 11.0708 17.4153   1
   0   0   6 5371.19 355.320   1
   0   0   7 13.3744 25.4913   1
   0   0   8 35592.2 2213.35   1
   0   0   9-4.74959 28.4305   1
   0   0  10 10123.9 674.736   1
   0   0  11-19.3301 37.2172   1
   0   0  11 9.15001 44.3338   3
   0   0  12 62.6827 63.1829   3
   0   0 -12 159.691 24.8733  10
   0   0  13-23.3151 60.7764   3
   0   0 -13-7.95013 24.1776  10
   0   0 -13-2.07083 24.7129   9
   0   0  14 2148.55 255.011   3
   0   0  14 2534.93 277.531   5
   0   0 -14 2578.15 175.276  10
   0   0 -14 2821.67 176.234   9
   0   0 -15 24.0510 27.0385   9
   0   0 -16 1183.25 88.4511   9
   0   0 -17 7.82452 26.7090   9
   0   0 -18 3444.72 221.278   9
   0   0 -19-1.57539 19.8494   8
   0   0 -19 0.68526 15.7757   9
   0   0 -20 1786.52 115.300   8
   0  -1   1 23.1392 5.80583   3
   0  -1  -1 40.1489 11.3301   5
   0  -1   2 1696.57 103.059   1
   0  -1  -2 2019.96 119.124   5
   0   1  -2 1839.11 109.191   6
   0  -1   3 16250.1 1045.82   1
   0   1   3 17760.1 1051.48   1
   0   1  -3 16323.6 1050.86   6
   0  -1  -3 17716.8 1048.74   4
   0  -1   4 7964.32 521.192   1
   0   1   4 8495.16 527.761   1
   0  -1  -4 8650.98 521.329   4
   0   1  -4 8053.98 526.689   6
   0  -1   5 3381.22 236.085   1
   0   1   5 3401.15 241.171   1
   0  -1  -5 3887.21 293.475   2
   0   1  -5 3597.43 243.102   6
   0  -1  -5 3679.34 233.395   4
   0  -1   6 3339.56 231.619   1
   0  -1  -6 3289.98 285.578   2
   0   1   6 3357.26 236.847   1
   0  -1  -6 3601.20 227.320   4
   0   1  -6 3187.77 235.938   6
   0  -1   7 8827.05 570.207   1
   0   1   7 8985.50 576.972   1
   0   1  -7 8678.31 575.853   6
   0   1   8 8774.26 591.064   1
   0  -1   8 9123.58 585.417   1
   0   1   9 9945.28 668.188   1
   0  -1   9 10251.4 662.900   1
   0  -1  10 588.308 94.9773   3
   0  -1  10 672.555 81.9723   1
   0   1  10 564.493 84.5171   1
   0  -1  11 873.653 129.215   3
   0   1  11 1066.60 120.791   1
   0   1  12 628.147 97.9872   1
   0   1  12 466.590 100.771   3
   0  -1  12 750.751 120.356   3
   0  -1 -12 710.505 53.5412   9
   0  -1 -12 660.483 53.0866  10
   0  -1  13 229.906 87.0696   3
   0   1  13 165.216 84.3622   3
   0  -1  13 162.970 82.6801   5
   0   1 -13 238.631 33.0283   9
   0  -1 -13 299.264 32.8095  10
   0  -1 -13 239.323 33.0301   9
   0   1  14 25.5265 76.4111   3
   0  -1  14-12.4342 70.4881   3
   0  -1  14 13.5589 76.8612   5
   0  -1 -14 26.5007 26.4696  10
   0  -1 -14 13.8705 27.2065   9
   0   1 -14 40.0902 23.8912   9
   0   1 -15 3123.01 207.905   9
   0  -1 -15 3255.62 209.128   9
   0  -1 -16 1054.59 82.7377   9
   0   1 -16 1098.76 81.6755   9
   0   1 -17 695.797 58.7754   9
   0  -1 -17 709.602 60.4655   9
   0  -1 -18 348.185 38.5327   9
   0   1 -18 318.190 34.7626   9
   0  -1 -19 223.342 28.0376   9
   0  -1 -19 253.421 28.8274   8
   0  -1 -20 9.61549 13.3479   8
   0  -2   0 109632. 6477.68   2
   0  -2   0 97965.0 6472.81   3
   0   2   0 110383. 6471.83   1
   0  -2   0 106329. 6472.39   5
   0  -2   1 36960.7 2308.48   3
   0   2  -1 36990.1 2309.66   1
   0  -2   1 39803.7 2314.36   2
   0  -2  -1 39174.0 2321.23   3
   0  -2  -1 34962.6 2317.19   5
   0  -2  -1 37732.6 2310.98   4
   0  -2   1 39043.9 2311.93   5
   0  -2   2 70096.0 4402.46   3
   0  -2   2 68269.0 4405.56   2
   0   2  -2 70420.9 4411.29   6
   0  -2  -2 71217.2 4415.07   5
   0  -2  -2 78804.5 4404.18   4
   0  -2   3 1365.47 100.919   3
   0  -2   3 1328.93 95.4123   1
   0   2  -3 1542.31 107.136   6
   0  -2  -3 1263.43 102.656   4
   0  -2  -4 71.6020 23.0389   4
   0  -2   4 101.403 18.5296   1
   0   2  -4 61.0330 22.5417   6
   0  -2   5 3512.64 236.573   1
   0   2  -5 3352.31 244.071   6
   0  -2  -5 3783.72 238.179   4
   0  -2  -6 111.313 59.8606   2
   0  -2   6 115.008 26.3568   1
   0   2   6 141.267 33.7794   1
   0   2  -6 91.3279 29.9228   6
   0  -2  -6 90.1634 22.1584   4
   0  -2  -7 3256.98 285.073   2
   0   2   7 2631.68 209.241   1
   0  -2   7 2767.78 214.834   3
   0  -2   7 2877.72 200.777   1
   0   2  -7 2907.45 210.741   6
   0  -2  -7 2786.94 190.957   4
   0  -2   8 236.427 40.8707   1
   0  -2   8 217.167 50.1408   3
   0   2   8 235.463 50.0215   1
   0  -2  -8 245.145 93.2654   2
   0   2  -8 288.213 51.4441   6
   0  -2   9 6200.72 406.787   1
   0   2   9 5886.27 419.466   1
   0  -2   9 5709.07 425.709   3
   0  -2  10 221.461 64.6238   3
   0   2  10 253.882 57.9214   1
   0  -2  11 1243.26 146.431   3
   0   2  11 1147.76 133.518   1
   0   2  12 516.882 103.467   3
   0  -2  12 456.610 101.398   3
   0   2  12 605.967 100.443   1
   0  -2  12 489.514 110.896   5
   0  -2 -12 616.847 49.7141   9
   0   2 -12 619.851 48.9831  10
   0  -2 -12 539.402 47.2339  10
   0  -2  13 530.706 113.497   3
   0   2  13 358.242 104.651   3
   0   2  13 446.195 93.2912   1
   0  -2  13 430.934 113.217   5
   0  -2 -13 481.701 45.0800  10
   0   2 -13 532.311 44.3607   9
   0   2 -13 501.593 46.3791  10
   0  -2 -13 482.445 46.7175   9
   0   2  14-25.6524 71.3299   3
   0  -2  14 72.8863 71.4951   3
   0  -2  14-27.3075 72.8295   5
   0  -2 -14 32.3099 26.2942  10
   0   2 -14 59.0717 23.5111   9
   0   2 -14 45.3899 29.1727  10
   0  -2 -14 51.8647 29.0624   9
   0   2 -15 705.779 59.9063   9
   0  -2 -15 783.417 64.3831   9
   0  -2 -16 161.882 35.2074   9
   0   2 -16 121.313 28.7613   9
   0   2  17 601.874 47.7329  12
   0   2 -17 559.427 49.6216   9
   0  -2 -17 562.318 54.2970   9
   0  -2 -18 413.695 43.1626   9
   0  -2 -19 415.561 37.8807   9
   0  -2 -19 382.005 36.6805   8
   0   2 -19 441.786 38.0075   8
   0   2 -20 1553.22 90.8707   8
   0  -2 -20 1293.02 89.4487   9
   0  -2 -20 1357.94 90.1756   8
   0  -3   0 2.20687 17.8679   2
   0   3   0 15.9009 13.9277   1
   0  -3   0 3.38418 14.0874   3
   0  -3   0 19.1780 16.4845   5
   0   3   1 9270.54 546.563   1
   0  -3  -1 8690.56 552.986   3
   0  -3   1 9131.41 549.149   2
   0   3  -1 8331.73 542.235   1
   0  -3  -1 8653.67 561.064   2
   0  -3   1 8099.58 539.862   3
   0  -3  -1 9451.95 545.462   4
   0  -3  -1 8032.54 549.764   5
   0  -3   1 8663.01 543.587   5
   0  -3   2 3127.77 212.869   3
   0  -3   2 3265.68 220.424   2
   0  -3  -2 3159.63 227.344   5
   0  -3   2 3496.50 219.367   5
   0   3   2 3443.41 264.152   6
   0  -3  -2 3503.00 217.770   4
   0   3  -2 3089.66 230.718   6
   0  -3   3 3623.41 238.270   3
   0  -3   3 3455.33 242.945   2
   0  -3  -3 3627.55 255.824   5
   0  -3   3 3577.66 244.086   5
   0   3  -3 3866.58 252.110   6
   0  -3  -3 3666.19 240.987   4
   0  -3   4 3603.78 257.626   2
   0  -3   4 3798.23 245.433   1
   0  -3   4 4100.75 254.813   3
   0   3  -4 4103.54 262.561   6
   0  -3  -4 3955.20 274.559   5
   0  -3  -4 3241.08 254.833   4
   0  -3   5 11144.7 675.564   1
   0  -3   5 11555.4 689.231   3
   0  -3  -5 9293.97 683.028   4
   0   3  -5 11206.5 692.188   6
   0  -3   6 7466.01 481.547   3
   0  -3  -6 6584.36 546.614   2
   0  -3   6 7035.99 465.101   1
   0   3   6 7890.68 486.764   1
   0  -3  -6 7263.31 467.310   4
   0   3  -6 7220.52 480.871   6
   0  -3   7 5792.04 384.992   1
   0  -3  -7 6246.48 488.051   2
   0  -3   7 5906.22 404.399   3
   0   3   7 5791.97 404.404   1
   0   3  -7 5978.68 402.754   6
   0  -3   8 7232.05 518.583   3
   0  -3  -8 8647.11 621.096   2
   0   3   8 7616.55 519.344   1
   0   3  -8 7786.35 514.945   6
   0   3   9 2831.14 227.219   1
   0  -3   9 2450.78 223.566   3
   0   3  -9 2809.76 219.844   6
   0  -3  10 1580.68 159.060   3
   0   3  10 1562.49 153.112   1
   0  -3  10 1277.84 159.069   5
   0  -3  11 341.728 77.1708   3
   0   3  11 394.736 78.3982   1
   0  -3  11 305.542 83.6031   5
   0  -3  12 508.556 110.137   5
   0  -3  12 328.478 90.8399   3
   0   3  12 360.629 88.5239   1
   0   3  12 486.504 40.7599  14
   0  -3 -12 499.983 42.8862  10
   0   3 -12 538.433 44.2790  10
   0  -3  13 358.253 106.790   5
   0   3  13 397.908 105.370   3
   0  -3  13 495.936 111.978   3
   0   3  13 267.437 85.0307   1
   0   3  13 447.310 38.9078  14
   0   3 -13 465.412 43.2990  10
   0  -3 -13 405.826 40.2883  10
   0  -3  14 917.235 151.066   5
   0   3  14 726.539 123.948   1
   0   3  14 680.352 136.761   3
   0   3  14 773.407 59.4065  14
   0   3  15 673.966 55.8390  14
   0  -3 -15 771.280 63.1360   9
   0   3  16 175.527 28.4108  14
   0  -3 -16 273.718 39.0921   9
   0   3  17 878.114 63.4979  12
   0  -3 -17 797.537 68.4419   9
   0   3  18 5334.60 333.134  12
   0  -3 -18 5371.00 337.941   9
   0   3 -19 214.970 25.5781   8
   0  -3 -19 210.432 27.6634   9
   0  -3 -19 209.866 25.0775   8
   0  -3 -20 46.4251 12.1778   9
   0   3 -20 51.6048 11.4631   8
   0  -3 -20 45.0589 11.0844   8
   0  -4   0 1119.87 96.4468   3
   0   4   0 1405.22 98.2300   1
   0  -4   0 1372.55 107.893   2
   0  -4   0 1174.14 97.7721   5
   0  -4  -1 631.104 77.7838   2
   0  -4  -1 716.944 69.5794   3
   0  -4   1 617.936 58.3461   3
   0   4  -1 796.923 63.4772   1
   0   4   1 752.674 65.4395   1
   0  -4   1 770.096 70.2745   2
   0  -4  -1 760.862 63.7919   4
   0  -4  -1 654.568 67.2380   5
   0  -4   1 748.087 63.4647   5
   0   4   2 5454.20 346.719   1
   0  -4   2 5106.30 335.753   3
   0  -4   2 5182.24 346.043   2
   0  -4   2 5281.23 342.165   5
   0   4   2 4571.19 387.663   6
   0  -4  -2 4782.27 349.881   5
   0  -4  -2 5775.40 343.396   4
   0   4  -2 5411.12 363.860   6
   0  -4   3 47159.1 2959.37   3
   0  -4   3 46884.9 2968.45   2
   0   4  -3 50482.4 2983.43   6
   0  -4  -3 52639.6 2966.78   4
   0  -4  -3 45680.3 2978.81   5
   0  -4   3 47148.5 2967.01   5
   0   4   3 46820.9 3028.02   6
   0  -4   4 8021.22 529.867   2
   0  -4   4 8418.77 523.369   3
   0  -4   4 8221.86 531.557   5
   0   4  -4 8468.52 539.622   6
   0   4   4 6828.64 578.052   6
   0  -4  -4 8182.26 529.556   4
   0  -4  -4 8303.86 547.066   5
   0  -4   5 651.375 70.3389   2
   0  -4   5 729.531 58.9223   1
   0  -4   5 782.766 70.6175   3
   0   4   5 812.790 77.9974   1
   0  -4  -5 539.587 111.050   2
   0  -4   5 781.419 77.1859   5
   0   4  -5 701.837 76.7385   6
   0  -4   6 1683.59 149.584   2
   0  -4   6 1971.05 151.688   3
   0   4   6 1894.48 156.786   1
   0   4  -6 1894.05 156.148   6
   0  -4   6 2106.62 161.553   5
   0  -4  -6 1777.65 145.305   4
   0  -4   7 137.385 36.0804   3
   0  -4   7 187.595 43.1871   2
   0  -4  -7 163.163 89.1454   2
   0   4   7 113.202 40.0208   1
   0   4  -7 89.7146 38.3285   6
   0  -4   7 133.560 38.4699   5
   0  -4   8 2292.00 205.975   2
   0   4   8 2652.35 213.655   1
   0  -4  -8 2574.85 292.558   2
   0  -4   8 2700.33 209.632   3
   0  -4   8 2426.90 216.425   5
   0   4  -8 2880.87 211.374   6
   0   4   9 1600.50 148.040   1
   0  -4  -9 1737.96 237.693   2
   0  -4   9 1584.03 145.473   3
   0  -4   9 1200.20 135.674   2
   0   4   9 983.518 178.893   6
   0  -4   9 1261.08 147.265   5
   0   4  -9 1545.58 141.977   6
   0  -4 -10 20.9069 101.301   2
   0  -4  10 7.45953 39.7881   3
   0   4  10 38.6200 40.2926   1
   0  -4  10 27.1913 52.3665   5
   0   4  11 4326.09 362.365   1
   0  -4  11 4793.35 369.710   3
   0  -4  11 5039.11 387.638   5
   0  -4  12 82.1229 65.3689   5
   0   4  12 9.65861 58.0035   1
   0   4  12 79.1619 22.0054  14
   0  -4 -12 74.9560 24.3940   9
   0   4 -12 79.6404 23.4986  10
   0  -4 -12 85.6214 22.1505  10
   0  -4  13 1801.54 218.995   5
   0   4  13 1523.99 191.456   1
   0   4  13 1802.34 121.721  14
   0   4 -13 1908.66 124.558  10
   0  -4 -13 1849.74 123.061  10
   0  -4 -13 1769.44 124.539   9
   0  -4  14 1075.80 168.228   5
   0   4  14 774.273 136.381   1
   0   4  14 995.892 74.1961  14
   0  -4 -14 1063.13 80.0240   9
   0   4  15 36.1964 23.7672  14
   0  -4 -15 71.6719 31.9668   9
   0   4  16 4.00484 23.8067  14
   0   4  17 1375.77 94.4241  12
   0   4 -18 136.969 27.2078   8
   0   4  18 206.975 25.5653  12
   0  -4 -18 175.232 26.1899   8
   0   4  19 430.448 33.3920  12
   0  -4 -19 488.908 39.4088   9
   0  -4 -19 408.192 34.6299   8
   0   4 -19 468.385 36.3900   8
   0  -5   0 22.8848 22.2571   5
   0   5   0-2.68905 18.4249   1
   0  -5   0-8.28573 20.1306   4
   0  -5   0 2.61404 19.4909   3
   0  -5   0 4.18368 24.6065   2
   0  -5   1 137.103 31.4419   5
   0  -5  -1 131.290 32.3380   5
   0  -5  -1 106.321 40.8761   2
   0  -5  -1 208.930 37.8209   3
   0  -5   1 134.016 28.0826   3
   0   5   1 190.505 32.3221   1
   0   5  -1 175.923 31.1323   1
   0  -5   1 162.174 36.5925   2
   0  -5  -1 141.763 29.1136   4
   0  -5  -2 7716.46 561.317   5
   0  -5   2 8687.95 554.841   5
   0   5  -2 9180.81 586.039   6
   0  -5  -2 9351.25 556.823   4
   0  -5   2 8958.36 562.987   2
   0   5  -2 9439.02 551.113   1
   0  -5   2 7894.56 545.906   3
   0   5   2 8693.87 560.078   1
   0  -5  -2 7897.42 589.555   2
   0  -5  -3 2567.77 207.068   5
   0  -5   3 2774.84 198.388   5
   0   5   3 2947.94 264.062   6
   0  -5  -3 3005.65 199.533   4
   0   5  -3 2535.24 213.359   6
   0  -5   3 2614.64 188.333   3
   0  -5   3 2758.13 201.876   2
   0   5   3 3051.19 206.179   1
   0   5   4 37166.2 2347.13   6
   0  -5  -4 38463.1 2284.75   5
   0  -5  -4 40676.2 2267.20   4
   0   5  -4 37913.7 2282.32   6
   0  -5   4 37153.9 2266.42   5
   0  -5   4 35666.5 2265.38   2
   0   5   4 36379.5 2269.96   1
   0  -5   4 33863.7 2252.91   3
   0  -5  -4 31677.0 2320.92   2
   0   5   5 4377.52 378.117   6
   0  -5  -5 3738.03 300.394   4
   0   5  -5 4724.93 316.417   6
   0  -5   5 4396.39 304.494   5
   0  -5  -5 3718.59 364.619   2
   0  -5   5 4421.22 293.407   3
   0  -5   5 4593.06 304.775   2
   0  -5   6 27234.3 1506.95   5
   0   5  -6 25966.8 1507.42   6
   0   5   6 23790.9 1588.16   6
   0   5   6 24648.4 1504.14   1
   0  -5   6 26543.6 1500.39   2
   0  -5   6 26403.3 1491.27   3
   0   5  -7 2291.97 193.931   6
   0  -5   7 2232.50 195.042   5
   0   5   7 1996.87 255.947   6
   0  -5   7 2660.87 189.911   3
   0   5   7 2344.66 196.543   1
   0  -5   7 2305.65 189.414   2
   0   5  -8 2542.93 205.154   6
   0  -5   8 2505.79 213.070   5
   0   5   8 2231.04 272.463   6
   0  -5   8 2377.34 202.033   2
   0   5   8 2376.75 207.237   1
   0  -5  -8 2244.36 283.507   2
   0   5  -9 538.232 83.5565   6
   0  -5   9 557.829 92.6684   5
   0   5   9 365.921 125.328   6
   0   5   9 525.626 86.5253   1
   0  -5  10 3364.29 284.437   5
   0   5  10 2871.20 266.934   1
   0  -5  11 180.696 77.3834   5
   0   5  11 245.848 76.0820   1
   0   5  11 277.065 28.3998  14
   0  -5  12 118.495 76.9636   5
   0   5  12 51.8624 65.4135   1
   0   5  12 80.9220 23.0558  14
   0  -5 -12 69.3269 25.0220   9
   0  -5 -12 78.9008 22.2308  10
   0   5 -12 101.509 23.4140  10
   0  -5  13 12.8547 65.4778   5
   0   5  13-66.5684 69.7612   1
   0   5  13-36.2171 77.0847   3
   0   5  13 40.1506 23.8694  14
   0  -5 -13-7.97118 28.4770   9
   0   5  14 87.7276 80.1505   3
   0   5  14 34.5566 66.6831   1
   0   5  14 41.2763 26.7784  14
   0  -5 -14 130.554 32.0362   9
   0   5  15 14.9090 26.6799  14
   0  -5 -15 34.3969 30.6259   9
   0   5  16 1741.66 121.137  14
   0  -5 -16 1932.35 127.005   9
   0  -5 -17 21.4861 29.6296   9
   0   5  17 70.9807 24.7702  12
   0   5  18 6358.12 357.524  12
   0   5 -18 5703.80 357.999   8
   0  -5 -18 5077.55 356.546   8
   0  -5 -18 6028.57 361.182   9
   0   5  19 30.3461 12.9208  12
   0  -5 -19 42.4328 11.9684   8
   0   5 -19 36.1002 12.2097   8
   0  -6   0 740.391 75.6899   4
   0  -6   0 670.208 72.9397   5
   0   6   0 784.426 76.8900   1
   0  -6   0 843.155 90.9197   2
   0  -6   0 679.569 69.7249   3
   0  -6   1 5415.33 368.034   5
   0   6   1 6132.40 434.086   6
   0  -6  -1 5513.41 369.986   4
   0  -6  -1 5046.69 371.325   5
   0   6  -1 5427.17 367.248   1
   0  -6  -1 5110.39 394.233   2
   0  -6   1 5971.44 385.806   2
   0   6   1 5885.59 374.981   1
   0  -6  -2 766.408 86.3223   5
   0   6  -2 827.591 104.907   6
   0  -6  -2 939.233 86.3249   4
   0  -6   2 885.981 83.5070   5
   0   6   2 992.771 134.256   6
   0  -6   2 830.478 90.4655   2
   0   6  -2 911.943 79.2864   1
   0  -6  -2 665.428 104.866   2
   0   6   2 924.301 88.7503   1
   0   6   3 10651.8 791.271   6
   0  -6   3 10905.6 718.424   5
   0  -6  -3 11358.9 731.359   5
   0  -6  -3 12610.0 723.781   4
   0   6  -3 11269.0 750.090   6
   0   6   3 11586.4 728.481   1
   0  -6  -3 8601.36 757.484   2
   0  -6   3 11179.9 727.151   2
   0   6   4 233.463 86.1824   6
   0   6  -4 220.991 52.9808   6
   0  -6  -4 176.624 46.2087   5
   0  -6   4 182.291 42.6836   5
   0   6   4 208.689 45.5080   1
   0  -6  -4 154.494 69.7450   2
   0  -6  -4 202.672 43.7890   4
   0  -6   4 246.775 46.0501   2
   0   6  -5 12562.8 816.607   6
   0  -6   5 12844.4 802.578   5
   0  -6  -5 12755.8 805.100   4
   0   6   5 12647.7 895.058   6
   0  -6  -5 9531.52 867.949   2
   0  -6   5 11985.6 800.649   2
   0   6   5 12865.8 809.998   1
   0   6  -6 321.867 66.8406   6
   0   6   6 479.499 121.743   6
   0  -6   6 491.011 70.6917   5
   0  -6   6 425.518 62.6960   2
   0  -6  -6 378.412 109.562   2
   0   6   7 498.082 131.437   6
   0   6  -7 553.980 81.9903   6
   0  -6   7 524.142 78.5664   5
   0  -6   7 446.504 68.8449   2
   0  -6   8 815.942 105.736   5
   0   6  -8 766.210 100.136   6
   0   6   8 780.375 102.632   1
   0  -6   8 735.024 92.6317   2
   0   6   9 7124.90 602.836   6
   0  -6   9 7302.26 516.988   5
   0   6   9 6935.89 514.115   1
   0  -6  -9 6969.37 627.511   2
   0  -6  10 250.490 75.7761   5
   0   6  10 120.483 58.4191   1
   0  -6  10 129.909 56.1040   4
   0  -6 -10 121.548 115.172   2
   0   6  10 194.816 24.3380  14
   0  -6  11 1526.44 178.053   5
   0   6  11 1398.56 167.457   1
   0  -6 -11 1623.73 279.798   2
   0   6  11 1469.93 99.3782  14
   0  -6 -11 1386.16 116.678   7
   0  -6 -11 1480.22 101.988   9
   0  -6  12 3464.05 300.690   5
   0   6  12 2869.76 281.092   1
   0   6  12 3067.88 197.480  14
   0  -6 -12 2874.73 210.365   7
   0  -6 -12 3163.11 200.029   9
   0   6  13 405.320 109.932   3
   0   6  13 431.983 106.285   1
   0   6  13 543.192 48.0584  14
   0  -6 -13 533.354 51.2269   9
   0   6  14 1329.87 96.4296  14
   0  -6 -14 1419.97 99.9960   9
   0   6  15 15.7650 27.7541  14
   0  -6 -15 60.2391 31.0304   9
   0   6  16-30.7241 25.8141  14
   0  -6 -16 7.82177 28.6342   9
   0   6  17 49.1251 23.9836  12
   0  -6 -17 13.0948 26.4997   9
   0   6 -17 6.09603 20.0987   8
   0   6 -18 47.1126 15.2393   8
   0   6  18 58.7803 19.0383  12
   0  -6 -18 17.1585 22.2946   9
   0   6  19 929.538 62.7667  12
   0  -6 -19 1000.14 65.5661   9
   0   7   0 29.6159 30.1399   1
   0  -7   0 4.20753 24.3363   4
   0  -7   0 54.4038 40.0186   2
   0  -7  -1 386.899 78.0776   2
   0  -7   1 434.779 71.0503   2
   0  -7  -1 516.106 65.0253   4
   0  -7   1 494.112 65.0880   4
   0   7  -1 448.411 58.7668   1
   0   7   1 521.870 66.5902   1
   0   7   1 533.403 99.6755   6
   0   7  -1 551.426 95.0576   6
   0  -7   2 20598.6 1404.02   2
   0   7   2 22924.9 1401.78   1
   0   7  -2 23630.8 1386.74   1
   0  -7  -2 18552.9 1430.93   2
   0  -7  -2 22574.7 1395.03   4
   0   7   2 21877.7 1468.82   6
   0   7  -2 22724.4 1436.52   6
   0   7   3 4510.95 310.853   1
   0  -7   3 3922.66 306.320   2
   0  -7  -3 3611.02 350.885   2
   0   7  -3 4513.14 336.789   6
   0   7   3 4549.19 379.904   6
   0  -7   3 4300.02 306.979   4
   0  -7  -3 4228.68 299.853   4
   0  -7  -4 5268.24 505.459   2
   0  -7   4 6593.29 455.328   2
   0   7   4 6770.38 458.724   1
   0  -7   4 6299.65 445.516   5
   0   7  -4 6914.91 478.771   6
   0  -7  -4 7039.41 451.275   4
   0   7   4 6871.22 537.151   6
   0  -7  -5 2670.84 300.129   2
   0  -7   5 2892.77 229.909   2
   0   7   5 3105.49 239.575   1
   0   7  -5 2826.34 243.592   6
   0   7   5 2845.58 302.442   6
   0  -7   5 2843.95 226.069   5
   0  -7  -5 3018.32 231.124   4
   0  -7   6 14143.8 939.504   2
   0  -7  -6 12269.9 1033.42   2
   0   7   6 13953.3 948.915   1
   0   7  -6 15480.4 960.062   6
   0   7   6 15248.0 1050.92   6
   0  -7   6 14880.4 942.358   5
   0  -7   7 1645.39 155.332   2
   0   7   7 1507.88 160.631   1
   0  -7  -7 1260.72 221.001   2
   0   7  -7 1715.10 169.929   6
   0   7   7 1601.13 228.078   6
   0  -7   7 1786.74 162.445   5
   0   7   8 4209.07 423.901   6
   0  -7   8 4444.65 340.543   4
   0   7  -8 4503.87 345.140   6
   0  -7   8 4491.27 345.262   5
   0   7   9 778.442 126.397   1
   0  -7   9 1313.29 137.160   4
   0   7   9 777.465 180.468   6
   0  -7   9 1291.76 146.803   5
   0  -7  10 567.918 100.210   4
   0   7  10 395.726 99.4920   1
   0  -7 -10 810.420 200.855   2
   0  -7 -10 654.313 76.1704   7
   0  -7 -10 665.847 51.3992   9
   0  -7 -11-27.9559 47.6808   7
   0   7  11 44.0327 58.6835   1
   0  -7 -11 110.239 143.680   2
   0   7  11 26.0539 21.8786  14
   0  -7 -11-0.99585 22.4503   9
   0  -7 -12 149.022 48.3234   7
   0   7  12 46.7999 65.4739   1
   0   7  12 146.234 28.2242  14
   0  -7 -12 110.418 29.4132   9
   0  -7 -13 31.9999 34.7821   7
   0   7  13-34.6954 66.8190   3
   0   7  13 12.8794 26.6476  14
   0  -7 -13 60.7572 28.0618   9
   0   7  14 52.7999 29.6272  14
   0  -7 -14 128.946 31.6775   9
   0   7  15 2404.85 161.305  14
   0  -7 -15 2550.97 165.063   9
   0  -7 -16 1630.73 113.624   9
   0   7  17 1695.64 106.131  12
   0  -7 -17 1454.90 108.434   9
   0   7  18 1190.31 76.4507  12
   0  -7 -18 1082.42 79.1768   9
   0  -8   0 16284.9 977.493   4
   0   8   0 14884.6 971.279   1
   0  -8   0 13690.6 999.125   2
   0   8  -1 2511.54 246.568   6
   0  -8   1 2776.14 208.882   4
   0  -8  -1 2746.59 205.279   4
   0   8   1 2478.50 255.764   6
   0  -8  -1 1960.36 227.677   2
   0   8   1 2629.16 208.218   1
   0  -8   1 2519.00 223.206   2
   0   8  -1 2544.63 199.584   1
   0   8   2 747.599 131.891   6
   0   8  -2 935.938 126.175   6
   0  -8   2 663.524 96.3584   2
   0  -8  -2 697.935 89.1310   4
   0  -8  -2 734.724 123.710   2
   0   8   2 918.731 100.070   1
   0   8  -3 9319.60 614.533   6
   0  -8   3 8479.02 573.148   4
   0   8   3 8731.62 654.616   6
   0  -8  -3 8853.84 569.756   4
   0  -8  -3 7309.62 626.716   2
   0   8   3 8517.76 578.681   1
   0  -8   3 7861.72 576.857   2
   0   8   4 62.7701 76.0434   6
   0   8  -4 108.127 53.9546   6
   0   8   4 26.5275 38.3317   1
   0  -8   4-13.1639 35.8713   2
   0  -8  -4 37.8717 45.0256   4
   0  -8  -4 31.3364 67.4652   2
   0  -8   4 12.3244 31.4230   4
   0  -8  -5 1924.08 171.369   4
   0   8  -5 1943.04 188.943   6
   0  -8   5 1662.46 165.262   4
   0   8   5 1894.45 241.596   6
   0   8   5 1871.76 176.211   1
   0  -8   5 1903.51 172.966   2
   0  -8  -5 1493.05 227.459   2
   0   8  -6 1031.67 128.424   6
   0   8   6 937.458 172.601   6
   0  -8   6 952.046 111.409   2
   0  -8  -6 676.472 159.514   2
   0  -8   6 942.046 115.535   4
   0   8   6 862.637 113.008   1
   0   8  -7 8.73484 47.5631   6
   0   8   7-55.6305 87.4452   6
   0   8   7-17.1940 48.7241   1
   0  -8   7 45.6274 48.5558   4
   0  -8  -7 45.6370 91.4464   2
   0   8   8 2892.92 334.359   6
   0  -8   8 3058.65 260.248   4
   0   8  -8 3387.10 272.777   6
   0  -8  -8 2490.36 350.624   2
   0   8   8 2850.26 263.672   1
   0   8   9 60.5924 100.446   6
   0  -8  -9 25.5940 47.1078   7
   0  -8   9 86.1955 60.6742   4
   0   8  -9 50.8928 18.0714  15
   0   8   9 53.2188 20.2598  14
   0  -8  10 963.840 133.938   4
   0  -8 -10 1077.19 233.234   2
   0   8  10 993.161 70.8219  14
   0   8 -10 929.744 68.7137  15
   0  -8 -10 1023.52 95.1418   7
   0  -8 -10 981.615 71.6125   9
   0  -8 -11 123.455 52.7334   7
   0   8  11 117.563 73.2301   1
   0  -8 -11 287.493 166.250   2
   0   8 -11 131.349 22.5938  15
   0  -8 -11 147.661 28.5949   9
   0  -8 -12 370.991 58.5359   7
   0   8  12 343.211 98.0374   1
   0   8  12 227.035 90.3831   3
   0   8  12 370.547 39.1617  14
   0  -8 -12 400.334 40.5551   9
   0  -8 -13 67.1838 37.6022   7
   0   8  13 47.8094 27.9321  14
   0  -8 -13 86.0216 27.6664   9
   0   8  14 365.791 43.8994  14
   0  -8 -14 425.375 45.5962   9
   0  -8 -14 497.875 49.5717   7
   0   8  15 64.1425 28.6172  14
   0  -8 -15 73.0723 28.4132   9
   0   8  16 274.133 32.2543  12
   0  -8 -16 188.480 32.0001   9
   0  -8 -17 80.6450 23.5121   9
   0   8  17 107.614 21.5648  12
   0   8  18 15.0646 13.3052  12
   0  -8 -18 35.2808 15.0915   9
   0  -9   0 36.0859 40.1093   4
   0   9   0-5.86693 30.5865   1
   0  -9   0-31.2642 53.0815   2
   0  -9  -1 1400.45 138.032   4
   0  -9   1 1548.13 143.870   4
   0   9   1 1535.43 192.402   6
   0   9  -1 1445.97 179.511   6
   0  -9  -1 1251.02 176.764   2
   0   9   1 1551.61 145.053   1
   0  -9   1 1139.28 154.400   2
   0   9   2 773.188 140.872   6
   0   9  -2 810.870 128.087   6
   0  -9   2 728.994 96.5650   4
   0  -9  -2 445.433 111.342   2
   0  -9   2 705.170 109.072   2
   0  -9  -2 731.676 96.8092   4
   0   9   2 720.615 95.3499   1
   0   9   3 31.2780 65.0619   6
   0   9  -3 44.0841 58.7723   6
   0  -9   3 8.33665 47.2784   2
   0   9   3 36.6101 46.0686   1
   0  -9  -3 24.3861 41.2529   4
   0  -9  -3 31.4379 69.9065   2
   0   9  -4 607.080 108.281   6
   0   9   4 564.060 130.169   6
   0  -9   4 587.342 96.0229   2
   0  -9  -4 619.144 143.380   2
   0  -9   4 587.591 89.2397   4
   0  -9  -4 638.989 92.7970   4
   0   9   4 545.610 90.5982   1
   0   9   5 1470.40 218.601   6
   0   9  -5 1863.19 188.906   6
   0  -9   5 1447.23 157.198   4
   0  -9   5 1671.24 165.710   2
   0  -9  -5 1064.54 209.054   2
   0   9   5 1659.05 169.420   1
   0   9  -6 2643.57 246.899   6
   0   9   6 2545.97 303.652   6
   0  -9   6 2432.99 229.282   4
   0  -9  -6 2131.23 311.253   2
   0   9   6 2958.78 245.660   1
   0   9  -7 3315.45 287.612   6
   0   9   7 3168.38 351.295   6
   0  -9   7 3371.39 277.000   4
   0   9   7 3054.47 280.064   1
   0  -9  -7 2926.75 375.581   2
   0  -9   8 456.419 90.3514   4
   0   9   8 376.602 91.1941   1
   0  -9  -8 186.433 126.939   2
   0   9   8 317.853 31.1673  14
   0   9  -8 273.408 30.9022  15
   0   9   9 1495.35 260.851   6
   0  -9   9 2089.79 217.964   4
   0   9   9 2217.63 230.313   1
   0   9  -9 2284.60 145.788  15
   0   9   9 2238.95 145.834  14
   0  -9  -9 2182.06 167.965   7
   0  -9 -10 62.6798 52.9467   7
   0  -9  10 78.5116 70.1437   4
   0   9  10 47.7115 78.6989   1
   0   9  10 112.908 26.3641  14
   0   9 -10 116.095 23.9277  15
   0  -9 -11 76.9631 51.7844   7
   0   9  11 29.6674 61.3854   3
   0  -9 -11 29.3233 142.148   2
   0   9  11 51.3252 27.4782  14
   0   9 -11 81.5747 23.3142  15
   0  -9 -11 105.911 24.9215   9
   0   9 -12 776.464 58.9175  15
   0  -9 -12 832.261 63.1335   9
   0  -9 -12 716.041 78.6777   7
   0   9  13 543.106 53.3473  14
   0  -9 -13 677.349 65.9979   7
   0  -9 -13 605.602 52.5646   9
   0  -9 -14 104.024 32.4576   7
   0  -9 -14 61.0695 25.7558   9
   0  -9 -15 1589.66 109.631   7
   0  -9 -15 1656.31 111.157   9
   0  -9 -16 24.3110 20.3553   9
   0   9  17 536.740 40.9883  12
   0  -9 -17 542.635 41.7264   9
   0 -10   0 6877.19 617.860   2
   0 -10   0 9613.19 594.018   4
   0  10   1 667.847 101.108   1
   0 -10  -1 844.284 109.304   4
   0 -10   1 808.523 132.028   2
   0 -10   1 1022.10 116.641   4
   0 -10  -1 912.955 151.218   2
   0  10  -1 745.680 139.519   6
   0 -10   2 15409.6 1187.00   2
   0  10   2 18371.8 1176.02   1
   0 -10  -2 15505.3 1236.24   2
   0 -10   2 18436.3 1171.72   4
   0 -10  -2 18777.3 1168.00   4
   0  10  -2 20157.5 1237.74   6
   0  10   2 18603.6 1261.10   6
   0  10   3 1691.00 170.679   1
   0 -10   3 1335.95 172.061   2
   0 -10  -3 1411.24 217.550   2
   0  10  -3 1868.23 205.478   6
   0 -10  -3 1527.51 158.669   4
   0  10   3 1679.14 225.519   6
   0 -10  -4 2006.87 284.637   2
   0 -10   4 2084.16 220.552   2
   0  10   4 2384.32 225.721   1
   0 -10   4 2398.21 218.373   4
   0  10  -4 2644.85 253.017   6
   0  10   4 2340.93 283.210   6
   0 -10  -4 2616.49 220.762   4
   0  10   5 1996.07 200.671   1
   0 -10  -5 1338.23 243.014   2
   0  10   5 1957.43 260.121   6
   0  10  -5 2247.43 224.612   6
   0 -10   5 1912.73 192.651   4
   0  10  -6 1838.02 206.631   6
   0  10   6 2004.35 263.324   6
   0 -10   6 1925.87 193.951   4
   0  10   6 1782.39 195.427   1
   0 -10  -6 1510.21 257.429   2
   0  10  -6 1811.99 119.804  13
   0 -10  -6 1813.30 141.272   7
   0  10   7 513.909 156.406   6
   0  10  -7 559.353 116.166   6
   0 -10  -7 462.757 71.1998   7
   0  10  -7 496.211 43.7431  15
   0  10  -7 524.035 42.9930  13
   0  10   7 519.444 41.8552  14
   0  10   7 532.125 104.995   1
   0 -10   7 501.266 100.200   4
   0 -10  -7 379.072 159.455   2
   0 -10  -8 375.504 65.9214   7
   0  10   8 459.100 142.558   6
   0  10  -8 311.820 33.0941  13
   0  10   8 355.235 33.6706  14
   0  10  -8 335.072 34.1781  15
   0  10   8 403.636 98.9046   1
   0 -10  -8 198.427 138.845   2
   0 -10   8 241.259 87.5066   4
   0 -10   9 2230.83 216.434   4
   0  10   9 1315.64 241.381   6
   0  10   9 1954.92 127.608  14
   0  10  -9 1915.38 128.155  15
   0 -10  -9 1817.97 319.198   2
   0  10   9 1721.00 209.401   1
   0 -10 -10 212.530 60.2157   7
   0  10  10 163.981 30.9140  14
   0  10 -10 187.566 28.9216  15
   0 -10  10 220.330 86.4055   4
   0  10  10 163.019 80.8274   1
   0  10  11 65.5982 27.3079  14
   0  10 -11 85.3869 25.1710  15
   0  10  12 2651.20 181.357  14
   0  10 -12 2984.95 180.151  15
   0 -10 -12 2614.78 195.678   7
   0  10 -13 1000.95 68.7977  15
   0 -10 -13 1002.16 82.6213   7
   0 -10 -13 923.057 72.2087   9
   0 -10 -14 641.180 55.9862   9
   0 -10 -14 818.101 61.1575   7
   0 -10 -15 181.418 28.4463   7
   0  10  15 227.667 27.5469  12
   0 -10 -15 185.388 26.6174   9
   0  10  16 43.6381 17.0346  12
   0 -10 -16 33.6738 16.0524   9
   0 -10 -17 63.1717 11.3433   9
   0  10  17 90.3798 13.3580  12
   0  11   0-63.6519 82.9629   6
   0 -11   0 15.5777 67.0621   2
   0 -11   0 8.21338 57.7415   4
   0  11  -1 700.958 140.779   6
   0 -11  -1 617.701 142.462   2
   0 -11  -1 576.253 103.036   4
   0 -11   1 640.941 140.680   2
   0 -11   1 887.369 115.531   4
   0  11  -2 571.985 127.594   6
   0  11   2 569.717 144.355   6
   0 -11  -2 579.467 99.1822   4
   0 -11  -2 341.298 131.534   2
   0 -11   2 579.575 99.1692   4
   0 -11   2 243.320 106.074   2
   0  11  -3 127.767 80.6505   6
   0  11   3 73.9176 87.3207   6
   0  11  -3 89.6367 19.2133  15
   0  11   3 114.416 64.7035   1
   0 -11   3 134.630 65.6541   4
   0 -11   3 124.798 82.2523   2
   0 -11  -3 33.2999 66.3152   4
   0 -11  -3 41.9574 93.4371   2
   0 -11  -4 97.5661 45.0313   7
   0  11  -4 271.722 95.8406   6
   0  11   4 57.7378 91.1090   6
   0  11  -4 143.287 23.6429  15
   0 -11  -4-46.2029 106.171   2
   0  11   4 162.208 71.7142   1
   0  11   5 321.322 128.982   6
   0  11  -5 209.469 91.9334   6
   0 -11  -5 193.468 55.9165   7
   0  11   5 192.561 78.3067   1
   0 -11   5 234.594 76.5479   4
   0 -11  -5 152.834 124.193   2
   0  11  -5 236.531 28.9462  13
   0  11  -5 231.280 28.7662  15
   0  11  -6 1188.63 170.910   6
   0  11   6 1279.37 212.978   6
   0 -11  -6 980.308 221.546   2
   0  11   6 1059.54 154.746   1
   0 -11   6 1254.42 159.012   4
   0  11  -6 1172.95 82.5428  15
   0  11  -6 1160.38 82.6539  13
   0 -11  -6 1225.62 107.206   7
   0 -11  -7 408.995 65.0773   7
   0  11   7 551.586 155.869   6
   0  11  -7 403.684 38.8991  13
   0  11   7 394.707 36.5207  14
   0 -11   7 232.667 90.4282   4
   0  11   7 356.383 105.889   1
   0 -11  -7 458.086 178.802   2
   0 -11  -8-17.2451 49.7222   7
   0  11   8 61.0464 106.098   6
   0  11  -8 34.0952 23.3822  13
   0  11   8 10.6689 20.1304  14
   0  11  -8 45.8731 26.5550  15
   0 -11  -8-29.4961 122.680   2
   0 -11   8 108.498 76.2873   4
   0  11   8 36.8941 74.8861   1
   0  11   9 1316.64 230.435   6
   0  11  -9 1729.31 115.893  15
   0  11   9 1655.49 114.802  14
   0  11  -9 1766.33 114.264  13
   0 -11   9 1561.33 194.171   4
   0  11   9 1556.97 201.274   1
   0 -11  -9 1977.92 316.515   2
   0 -11 -10-15.7583 57.2829   7
   0  11  10 0.86926 25.2962  14
   0  11 -10 29.1076 26.6600  15
   0  11 -11 1458.99 95.3059  15
   0  11  11 1299.19 94.9133  14
   0 -11 -11 1267.13 113.905   7
   0 -11 -12 306.186 52.1896   7
   0  11  12 276.371 35.8029  14
   0  11 -12 334.965 35.8074  15
   0 -11 -13 101.648 33.8844   7
   0  11 -13 27.9703 20.0568  15
   0 -11 -14 282.528 34.4403   7
   0  11  14 299.540 30.5177  12
   0  11  15 526.309 38.6171  12
   0 -11 -15 461.382 39.8232   7
   0  11  16 221.737 20.3777  12
   0 -12   0 6224.92 460.466   4
   0  12   0 6934.65 542.313   6
   0  12  -1 788.209 160.828   6
   0  12  -1 725.373 53.6329  15
   0 -12   1 639.988 152.739   2
   0 -12  -1 811.488 124.271   4
   0 -12   1 786.150 121.896   4
   0 -12  -1 300.844 133.393   2
   0 -12   2 7835.76 565.168   4
   0  12  -2 8412.65 627.403   6
   0  12   2 8360.96 648.614   6
   0 -12  -2 7901.56 559.925   4
   0  12   2 7550.29 474.879  13
   0  12  -2 7688.51 475.036  15
   0 -12  -2 6712.52 642.947   2
   0  12   3 38.9714 89.4652   6
   0  12  -3 183.686 99.3561   6
   0 -12  -3 123.846 50.2350   7
   0 -12   3 90.3510 70.7812   4
   0 -12  -3 71.5633 124.481   2
   0  12  -3 66.8611 23.7364  13
   0  12  -3 103.205 24.0674  15
   0  12   4 1807.87 252.821   6
   0  12  -4 1641.96 218.207   6
   0 -12  -4 1080.33 252.409   2
   0  12  -4 1708.55 113.551  15
   0 -12  -4 1688.05 135.578   7
   0  12   5 1568.85 244.979   6
   0  12  -5 2104.86 234.392   6
   0 -12   5 1660.96 198.003   4
   0 -12  -5 1174.93 264.048   2
   0  12   5 1832.67 206.989   1
   0  12  -5 1951.08 123.724  13
   0  12  -5 1786.07 122.903  15
   0 -12  -5 1783.54 145.966   7
   0 -12   6 2792.54 271.928   4
   0  12  -6 2814.80 288.793   6
   0  12   6 2411.17 318.123   6
   0 -12  -6 1914.57 341.470   2
   0  12   6 2572.81 271.185   1
   0  12  -6 2971.50 184.098  13
   0  12  -6 2861.39 183.865  15
   0 -12  -6 2610.56 204.191   7
   0  12   7 101.803 113.396   6
   0 -12  -7 100.431 56.1322   7
   0  12   7 86.9927 70.8214   1
   0 -12   7 191.529 87.0742   4
   0 -12  -7-29.2959 122.061   2
   0  12  -7 130.937 27.9134  13
   0  12   7 124.458 22.6008  14
   0  12   8 951.201 75.2409  14
   0  12  -8 1160.58 77.6549  13
   0  12  -8 1182.34 79.8975  15
   0 -12  -8 918.708 99.9739   7
   0 -12  -9 721.137 89.4909   7
   0  12  -9 977.025 66.3203  13
   0  12   9 819.711 65.6414  14
   0  12  -9 924.355 69.2913  15
   0  12 -10 194.726 25.8786  13
   0  12 -10 177.335 33.2742  15
   0 -12 -11 75.3666 44.4833   7
   0  12 -11 107.629 27.6183  15
   0  12 -12 1879.77 119.039  15
   0  12  12 1800.30 117.498  12
   0 -12 -12 1611.50 128.164   7
   0 -12 -13 32.6848 26.9718   7
   0  12 -13 4.29197 18.1598  15
   0  12  13 36.4447 17.8319  12
   0 -12 -14 22.2552 23.3349   7
   0  12  14 74.2768 16.1048  12
   0 -12 -15-9.05167 12.7159   7
   0  12  15 4.58657 11.1681  12
   0  13   0-18.2497 97.2808   6
   0  13   0-0.86209 23.8786  13
   0 -13   0 20.7379 100.473   2
   0 -13   0 10.2665 73.0669   4
   0  13  -1 367.890 124.042   6
   0  13   1 226.118 29.6369  13
   0  13  -1 236.284 28.4957  15
   0  13  -1 278.475 33.6136  13
   0 -13  -1 135.233 126.136   2
   0 -13   1 210.601 90.3632   4
   0 -13  -1 263.056 93.9143   4
   0  13  -2 387.208 130.330   6
   0  13   2 114.191 104.493   6
   0 -13  -2 220.957 90.9906   4
   0 -13   2 181.077 90.3797   4
   0 -13  -2 170.085 124.482   2
   0  13  -2 219.021 32.1097  13
   0  13  -2 223.325 29.2435  15
   0  13   2 220.491 29.1162  13
   0  13  -3 1681.68 219.829   6
   0  13   3 1510.77 228.880   6
   0 -13  -3 819.060 219.308   2
   0 -13   3 1339.25 173.287   4
   0  13  -3 1262.04 90.4196  13
   0  13  -3 1303.28 88.9921  15
   0 -13  -3 1155.93 107.771   7
   0  13  -4 245.469 107.763   6
   0 -13  -4 232.044 56.6057   7
   0  13   4 375.218 132.731   6
   0  13  -4 274.615 33.9975  15
   0 -13   4 482.070 107.737   4
   0 -13  -4 54.1524 125.178   2
   0  13  -5 523.831 134.336   6
   0  13   5 540.540 150.417   6
   0 -13  -5 684.006 83.4376   7
   0  13  -5 738.569 57.5314  15
   0  13  -5 729.173 58.5463  13
   0 -13  -6 507.490 74.0154   7
   0  13  -6 614.518 53.5664  15
   0  13  -6 653.329 54.0417  13
   0  13  -7 1161.81 84.0955  15
   0  13  -7 1208.66 83.7966  13
   0 -13  -7 951.139 104.424   7
   0 -13  -8 230.928 55.7272   7
   0  13  -8 304.215 36.2717  13
   0  13  -9 929.527 68.5721  13
   0  13  -9 986.812 72.3487  15
   0 -13  -9 886.071 88.9288   7
   0 -13 -10 16.0358 42.5341   7
   0  13 -10 60.1820 27.9175  15
   0  13 -10 8.95729 20.2090  13
   0  13 -11 275.711 34.6901  15
   0  13  11 264.223 25.7443  12
   0 -13 -12 147.991 33.9796   7
   0  13 -12 93.9492 23.7626  15
   0  13  12 117.271 17.6551  12
   0 -13 -13 48.0875 22.9583   7
   0  13 -13 11.7671 15.1254  15
   0  13  13 36.2414 12.2403  12
   0  13  14 470.711 34.5553  12
   0 -13 -14 616.208 40.4800   7
   0  14   0 7729.99 628.489   6
   0 -14   0 7151.09 562.103   4
   0  14   0 7552.50 469.422  13
   0  14   1 92.8380 98.9812   6
   0  14  -1 17.5431 97.5014   6
   0  14  -1 7.28992 27.1986  13
   0  14   1 22.9837 24.3494  13
   0  14  -1 16.2460 21.5923  15
   0 -14   1 22.1505 81.6631   4
   0 -14   2 4091.87 355.234   4
   0  14  -2 4176.67 397.967   6
   0  14   2 3987.28 256.857  13
   0  14  -2 3969.26 256.847  15
   0  14  -2 4306.30 259.194  13
   0 -14  -2 3012.18 417.356   2
   0 -14  -3 76.9758 45.9729   7
   0  14  -3 99.6761 30.6151  13
   0  14   3 134.711 25.0044  13
   0  14  -3 115.456 27.5461  15
   0 -14  -4 75.2461 48.5023   7
   0  14  -4 119.903 29.2335  15
   0 -14  -5-2.40814 46.6173   7
   0  14  -5 34.4508 29.0369  13
   0  14  -5 26.7310 27.9667  15
   0 -14  -6 245.821 56.5024   7
   0  14  -6 215.842 34.9938  13
   0  14  -6 218.497 36.1539  15
   0 -14  -7 146.344 50.5980   7
   0  14  -7 212.531 32.5749  13
   0  14  -7 189.017 34.7631  15
   0 -14  -8 26.0899 42.8122   7
   0  14  -8 106.990 26.5895  13
   0 -14  -9 516.269 63.0292   7
   0  14  -9 593.985 49.1086  13
   0 -14 -10 407.413 50.2968   7
   0  14 -10 339.829 39.1269  15
   0  14 -10 360.916 32.5171  13
   0  14 -11 1354.83 86.9268  15
   0 -14 -11 1112.35 92.9249   7
   0  14 -12 1279.32 84.8219  15
   0 -14 -13-20.1514 18.9300   7
   0  14 -13 8.22849 10.0679  15
   0  15   0 10.2459 26.8162  13
   0  15  -1 23.3819 22.4021  15
   0  15  -1 4.39814 28.2399  13
   0  15   1 22.0294 24.3591  13
   0  15   2 413.270 39.1927  13
   0  15  -2 408.372 43.8325  13
   0  15  -2 382.681 38.4375  15
   0  15  -3 711.950 56.7406  15
   0  15   3 721.052 54.9124  13
   0  15  -3 736.456 59.4657  13
   0 -15  -4 349.848 53.9981   7
   0  15  -4 426.577 41.3550  15
   0  15  -5 2775.71 178.353  13
   0  15  -5 2845.00 177.955  15
   0 -15  -5 2454.72 187.752   7
   0  15  -6 774.791 60.3971  13
   0  15  -6 780.083 60.6342  15
   0 -15  -6 663.795 71.7703   7
   0  15  -7 374.992 39.8892  15
   0  15  -7 407.864 38.6524  13
   0 -15  -8 284.675 47.7835   7
   0  15  -8 391.170 40.2826  15
   0  15  -8 395.968 36.6631  13
   0 -15  -9 222.837 38.9075   7
   0  15  -9 225.344 26.6905  13
   0 -15 -10 47.0383 25.3718   7
   0  15 -10 25.1695 14.4732  13
   0  15 -10-17.9385 22.2790  15
   0 -15 -11 247.556 28.7499   7
   0  15 -11 233.766 25.9053  15
   0  15 -12 172.074 17.4643  15
   0  16   0 1272.69 88.7417  13
   0  16   1 123.229 26.7465  13
   0  16  -1 184.443 30.7113  13
   0  16  -1 97.7727 23.4253  15
   0  16  -2 348.763 35.0881  15
   0  16  -2 412.331 40.7965  13
   0  16   2 354.590 34.8192  13
   0  16  -3 25.5852 27.9969  13
   0  16  -3 34.4169 23.0646  15
   0 -16  -4 338.742 43.7335   7
   0  16  -4 366.905 40.1803  13
   0  16  -4 396.110 37.8138  15
   0 -16  -5 72.8072 31.9648   7
   0  16  -5 58.3747 25.0877  15
   0  16  -6 1066.87 78.8945  15
   0  16  -6 1239.86 79.2739  13
   0 -16  -6 1009.58 83.9124   7
   0 -16  -7 274.420 36.8387   7
   0  16  -7 309.536 32.4101  13
   0  16  -7 262.742 33.6173  15
   0 -16  -8 184.235 30.7892   7
   0  16  -8 199.616 28.3646  15
   0  16  -8 200.074 24.8230  13
   0  16  -9 991.471 66.5558  13
   0 -16  -9 1028.24 72.1508   7
   0 -16 -10 222.030 28.9091   7
   0  16 -10 340.774 27.6113  15
   0 -16 -11 9.17167 12.9038   7
   0  16 -11 15.3272 10.9174  15
   0  17   0 26.2870 21.5466  13
   0  17  -1 67.6656 24.4439  13
   0  17   1 39.2423 20.6364  13
   0  17   2 85.6450 20.1320  13
   0  17  -2 86.4299 19.9006  15
   0  17  -2 141.357 25.4662  13
   0  17  -3 0.55509 19.7379  15
   0  17  -3 70.7659 23.8270  13
   0  17  -4 375.381 37.0298  15
   0  17  -4 506.005 39.6617  13
   0  17  -5 892.157 63.5177  15
   0 -17  -6 212.678 25.8804   7
   0  17  -6 197.452 25.8360  13
   0  17  -6 185.883 25.5650  15
   0  17  -7 291.642 27.9929  13
   0  17  -7 320.519 29.9711  15
   0  17  -8 272.193 22.2210  13
   0  17  -8 264.140 24.6845  15
   0 -17  -9 8.68461 11.9490   7
   0  17  -9 46.5387 13.6226  15
   0  18   0 297.912 27.6450  13
   0  18   1 133.338 18.2343  13
   0  18  -1 129.569 21.2178  13
   0  18  -2 1539.91 94.0691  13
   0  18   2 1361.60 91.1905  13
   0  18  -3 213.033 20.2019  15
   0  18  -3 182.475 23.4286  13
   0  18  -4 1097.44 74.9142  15
   0  18  -4 1213.47 76.6731  13
   0  18  -5 277.458 24.2961  15
   0  18  -6 1169.53 75.9119  13
   0  18  -6 1169.33 75.7881  15
   0  19   0 1.49555 8.33963  13
   0  19  -1 156.535 15.3311  13
   0  19  -2 465.884 32.6407  13
   1   0 -20 22.1204 17.0181   8
   1   0 -19 5.33484 19.1515   9
   1   0 -18 75.5568 24.7720   9
   1   0 -17 48.8284 28.7648   9
   1   0 -16 2612.65 181.680  10
   1   0 -16 2914.00 182.894   9
  -1   0  15-13.0171 67.8633   3
  -1   0  15 42.2914 84.3797   5
   1   0 -15 5.57627 29.7248  10
   1   0 -15-11.4341 28.3330   9
  -1   0  14 1625.46 200.643   3
   1   0 -14 1647.21 115.137  10
   1   0 -14 1666.09 114.533   9
  -1   0  13 34.1915 56.6562   3
   1   0 -13 7.73542 21.2066   9
   1   0 -13 9.76528 22.1471  10
  -1   0  12 1561.48 158.313   1
  -1   0  11-6.52405 39.7198   1
  -1   0  10 4121.52 306.991   1
  -1   0   9-4.83098 30.8475   1
  -1   0   8 16453.7 1046.37   1
  -1   0   7-3.45044 21.3542   1
  -1   0   6 9916.40 645.170   1
   1   0  -6 10362.5 655.993   6
   1   0  -5 26.8309 38.6544   2
  -1   0   5-4.72204 16.5975   1
   1   0  -5-3.12969 20.2839   6
  -1   0   4 172.800 29.0668   1
   1   0  -4 332.083 52.1802   2
   1   0  -4 279.968 39.7964   6
  -1   0   3 2.95212 11.6010   1
   1   0  -3 8.53005 22.7898   2
  -1   0   3-1.55181 6.37645   4
   1   0  -2 8616.52 576.794   2
  -1   0   2 9383.26 566.288   4
  -1   0   1-1.59916 7.59393   4
   1   0   0 8607.26 532.967   1
   1   0   0 8602.36 530.319   6
   1   0   1 5.48867 6.35359   1
   1   0   2 2889.87 187.261   1
  -1   0  -3-4.63803 19.6310   4
   1   0   3 7.05676 11.7405   1
   1   0   4 7865.83 511.386   1
  -1   0  -4 8396.85 520.766   4
   1   0   5 20.8178 16.7151   1
  -1   0  -5 23.4313 20.8878   4
   1   0   6 1337.07 111.922   1
  -1   0  -6 1500.24 119.266   4
   1   0   7 17.2541 23.3546   1
   1   0   8 631.815 87.9628   3
   1   0   8 770.456 80.3079   1
   1   0   9 19.4357 31.0365   1
   1   0   9 7.11689 35.3868   3
   1   0  10 1514.85 164.382   3
   1   0  10 1576.21 146.400   1
   1   0  11-38.3714 52.2873   3
   1   0  12 76.1937 62.3229   3
  -1   0 -12 138.068 25.9943  10
  -1   0 -12 163.718 26.6472   9
   1   0  13 12.0392 62.7701   3
  -1   0 -13 13.2812 22.8303   9
   1   0  14 4460.59 398.701   3
  -1   0 -14 4756.02 302.076   9
  -1   0 -15 15.0144 28.2430   9
  -1   0 -16 6009.74 380.374   9
  -1   0 -17 11.1012 26.7587   9
  -1   0 -18 2010.53 131.010   9
  -1   0 -18 1923.50 131.413   8
  -1   0 -19-18.5132 18.3127   8
  -1   0 -19-1.09853 13.4529   9
   1  -1 -20 15.4261 15.3862   8
   1  -1 -20 10.8868 11.9995   9
   1  -1 -19 173.148 26.9525   9
   1   1 -18 131.819 26.4053   9
   1  -1 -18 150.076 29.8448   9
   1  -1 -17 581.109 54.4060   9
   1   1 -17 599.002 52.3159   9
   1   1 -16 31.6441 25.4756   9
   1  -1 -16 58.3445 30.0306   9
  -1  -1  15 533.467 132.659   3
  -1   1  15 634.451 137.252   3
  -1  -1  15 452.868 129.437   5
   1  -1 -15 871.818 68.6187  10
   1  -1 -15 893.579 70.2517   9
   1   1 -15 894.647 67.3173   9
  -1   1  14 1225.50 184.793   3
  -1  -1  14 1358.58 185.522   3
   1  -1 -14 1556.79 112.020   9
   1  -1 -14 1702.45 112.671  10
   1   1 -14 1661.39 112.143   9
  -1   1  13 7663.78 616.959   1
  -1  -1  13 7211.65 633.198   3
   1  -1 -13 9117.67 552.651   9
   1   1 -13 9030.85 551.905   9
   1  -1 -13 8811.56 551.954  10
  -1   1  12 267.890 70.8666   1
  -1  -1  12 178.545 75.2338   3
  -1  -1  11 13657.8 898.787   1
  -1   1  11 13761.8 906.519   1
  -1  -1  10 609.210 83.4783   1
  -1   1  10 664.597 88.7556   1
  -1  -1   9 11515.1 750.228   1
  -1   1   9 11534.7 755.653   1
  -1  -1   8-7.78467 26.6713   1
  -1   1   8 4.37666 29.9895   1
   1   1  -8 40.1793 34.8636   6
   1  -1  -7 2211.41 203.662   2
  -1  -1   7 1679.39 140.039   1
  -1   1   7 1806.76 144.984   1
   1   1  -7 1823.78 151.555   6
  -1   1   6 1175.18 100.569   1
  -1  -1   6 1138.53 96.9759   1
   1  -1  -6 1280.07 139.627   2
   1   1  -6 1128.37 104.819   6
  -1  -1   5 3663.29 256.315   1
   1  -1  -5 4079.70 300.680   2
  -1   1   5 3834.14 259.865   1
   1   1  -5 3931.50 265.709   6
   1  -1  -4 1056.40 112.978   2
  -1  -1   4 1052.15 82.0360   1
   1   1  -4 1027.97 88.0330   6
   1  -1  -3 14820.1 942.860   2
  -1  -1   2 26442.4 1614.92   4
   1   1  -2 30838.5 1626.04   5
  -1   1   1 51412.3 3086.72   4
  -1  -1   1 51563.6 3089.74   4
   1   1  -1 48319.8 3088.55   5
   1   1   0 3685.77 226.675   3
  -1  -1   0 3123.75 235.138   2
   1   1   0 3561.20 232.952   6
  -1   1   0 3913.15 232.346   4
  -1  -1  -1 41908.5 2536.88   2
   1  -1   1 39655.0 2510.67   1
   1  -1   1 44694.4 2521.55   3
   1   1   1 43194.2 2525.77   6
   1  -1   2 4573.62 275.309   1
   1   1   2 4756.03 284.281   1
   1  -1   2 4491.49 285.577   3
  -1   1  -2 4508.98 275.085   6
   1   1   2 4357.86 293.937   6
   1  -1   3 5410.38 350.224   3
   1   1   3 5408.73 347.276   1
   1  -1   3 5474.54 339.631   1
  -1   1  -3 5692.56 353.607   4
  -1   1  -3 5367.89 338.614   6
  -1  -1  -3 4778.80 355.465   4
   1  -1   4 5231.17 368.974   3
   1  -1   4 5318.26 357.789   1
   1   1   4 5718.15 366.574   1
  -1   1  -4 5679.48 358.435   6
  -1  -1  -4 5710.67 374.768   4
  -1   1  -4 6455.09 375.341   4
   1  -1   5 519.448 50.6418   1
   1  -1   5 497.469 59.0841   3
   1   1   5 516.804 54.8984   1
  -1   1  -5 520.294 50.1436   6
  -1  -1  -5 478.307 58.6377   4
  -1   1  -5 619.503 62.6116   4
   1   1   6 844.892 81.4389   1
   1  -1   6 824.919 87.1280   3
   1  -1   6 902.807 77.7037   1
  -1  -1  -6 905.628 84.2696   4
   1  -1   7 3066.46 239.526   3
   1  -1   7 3269.20 224.098   1
   1   1   7 3126.81 230.416   1
  -1  -1  -7 3120.32 227.021   4
   1   1   8 3625.99 257.557   1
   1  -1   8 3410.64 248.187   1
   1  -1   8 3359.59 268.100   3
   1  -1   9 9033.94 581.185   1
   1   1   9 8255.96 602.810   3
   1   1   9 8997.86 591.072   1
   1  -1   9 8615.49 606.502   3
   1  -1  10 49.5770 44.1685   3
   1   1  10 37.1056 39.6241   1
   1   1  10 84.1390 47.7998   3
   1  -1  11 601.130 105.952   3
   1   1  11 573.999 90.5672   1
   1   1  11 706.337 112.514   3
   1  -1  11 642.429 114.026   5
   1  -1  12 64.9016 70.1287   3
   1   1  12 153.462 73.1250   3
   1  -1  12-11.5516 64.2235   5
  -1   1 -12 54.0195 21.9087   9
  -1  -1 -12 21.2555 22.6571   9
  -1  -1 -12 8.27807 20.8803  10
   1   1  13 1853.38 225.635   3
   1  -1  13 2460.24 243.583   3
   1   1  13 2372.85 244.422   5
   1  -1  13 2320.29 246.715   5
  -1   1 -13 2156.63 147.431   9
  -1  -1 -13 2247.91 148.338   9
   1   1  14 116.189 84.0753   3
   1  -1  14 101.933 80.5368   3
   1   1  14 157.003 88.8411   5
   1  -1  14 149.539 97.1028   5
  -1  -1 -14 150.847 31.5721   9
  -1   1 -14 125.114 28.8778   9
   1   1  15 1145.65 79.2137  12
  -1  -1 -15 1052.13 83.7041   9
  -1   1 -15 1099.32 83.3825   9
  -1  -1 -16 4.95399 29.9983   9
  -1   1 -16 35.1646 27.2660   9
  -1   1 -17 166.194 31.0032   9
  -1  -1 -17 204.313 34.9315   9
  -1  -1 -18 340.932 35.4116   8
  -1  -1 -18 321.578 36.7405   9
  -1   1 -18 310.237 31.8769   9
  -1  -1 -19 1311.29 87.2367   8
  -1  -1 -19 1269.54 86.3585   9
   1   2 -20 563.598 41.7215   8
   1  -2 -20 533.057 40.1832   9
   1  -2 -20 523.826 40.7604   8
   1  -2 -19 25.0526 21.8612   9
   1  -2 -18 81.4973 29.2067   9
   1   2 -17 3052.92 203.703   9
   1  -2 -17 3303.28 207.045   9
   1   2 -16 2529.51 174.287   9
   1  -2 -16 2850.91 178.333   9
  -1   2  15 13.3148 79.7356   3
  -1  -2  15 42.3228 76.8585   5
   1   2 -15 90.1020 25.1593   9
   1  -2 -15 34.6893 31.0522   9
   1   2 -15 1.12040 30.3754  10
   1  -2 -15 24.7640 27.2449  10
  -1  -2  14 1404.11 203.709   5
  -1   2  14 1615.81 188.393   1
  -1  -2  14 1612.69 200.316   3
  -1   2  14 1446.70 200.922   3
  -1   2  14 1719.99 119.820  14
   1  -2 -14 1872.66 123.960  10
   1   2 -14 1794.83 122.910   9
   1   2 -14 1990.26 125.567  10
   1  -2 -14 1893.28 125.639   9
  -1  -2  13 173.203 78.9443   3
  -1   2  13 409.077 91.1349   1
  -1   2  13 282.502 29.1713  14
   1  -2 -13 261.104 33.6003   9
   1   2 -13 279.286 34.2260  10
   1   2 -13 313.340 32.7827   9
   1  -2 -13 273.481 33.4838  10
  -1   2  12 309.445 78.0892   1
   1   2 -12 421.335 38.4240  10
   1  -2 -12 379.461 36.3421  10
   1  -2 -12 424.751 37.3531   9
  -1   2  11 1326.55 141.997   1
  -1  -2  11 1113.90 141.293   3
  -1  -2  10 2118.68 180.462   1
  -1   2  10 2298.01 194.880   1
  -1   2   9 10040.0 690.177   1
   1  -2  -9 11254.9 789.179   2
  -1  -2   9 10497.7 680.592   1
   1   2  -9 10385.9 695.004   6
   1  -2  -8 7739.36 534.640   2
  -1  -2   8 6452.41 435.371   1
  -1   2   8 6093.84 442.397   1
   1   2  -8 6696.56 451.653   6
   1  -2  -7 8894.59 674.106   2
  -1  -2   7 9188.56 600.878   1
  -1   2   7 9429.42 609.526   1
   1   2  -7 9561.65 615.804   6
  -1  -2   6 3981.65 268.288   1
   1  -2  -6 3615.12 325.476   2
   1   2  -6 4027.85 279.967   6
  -1  -2   5 33.9197 18.5442   1
   1  -2  -5 23.9196 44.4130   2
   1   2  -5 80.2605 28.2242   6
   1  -2  -5 76.9989 37.3065   5
   1  -2  -4 2144.59 184.811   2
   1  -2  -4 1958.53 168.392   5
   1   2  -4 2110.77 155.059   6
  -1  -2   3 341.024 33.6905   2
   1  -2  -3 324.336 53.5990   3
   1  -2  -3 392.139 28.8189   4
   1  -2  -3 341.105 52.9838   5
  -1  -2   2 17061.4 1001.94   2
   1  -2  -2 15224.0 1025.79   3
   1  -2  -2 15078.3 1023.98   5
  -1  -2   2 15998.5 1007.66   4
  -1  -2   1 6442.68 402.526   2
  -1   2   1 6936.01 401.765   1
   1  -2  -1 5804.68 414.934   3
   1  -2  -1 5784.48 413.058   5
   1   2   0 5675.84 354.739   3
  -1  -2   0 5083.50 370.063   2
  -1   2   0 6154.72 355.394   1
   1  -2   0 5292.66 367.345   3
   1  -2   0 5584.12 368.362   5
   1   2   0 5703.95 374.376   6
   1  -2   1 798.918 61.3753   3
  -1  -2  -1 699.851 77.4828   2
  -1   2  -1 733.274 68.5464   6
   1   2   1 768.324 74.7917   6
   1  -2   1 669.302 60.9866   5
  -1  -2  -2 2863.78 234.634   2
   1  -2   2 3209.49 206.822   3
   1   2   2 3000.39 226.456   6
   1  -2   2 3018.45 207.805   5
  -1   2  -2 3067.91 204.887   6
  -1  -2  -2 3112.80 213.626   4
   1  -2   3 6575.11 402.922   3
   1   2   3 6464.18 402.286   1
   1  -2   3 6425.61 386.383   1
   1   2   3 5797.12 425.743   6
   1  -2   3 6256.31 405.493   5
  -1   2  -3 6432.29 395.177   6
   1  -2   4 71.7448 14.9350   1
   1  -2   4 61.0669 23.2703   3
  -1  -2  -4 80.6258 33.3258   4
   1   2   4 74.8073 25.3787   1
  -1   2  -4 68.6191 19.3302   6
   1  -2   4 62.7396 24.5261   5
   1   2   5 1147.91 102.809   1
   1  -2   5 1132.27 88.8640   1
   1  -2   5 1290.44 106.182   3
  -1  -2  -5 1294.35 108.806   4
  -1   2  -5 1199.44 93.7787   6
   1   2   6 1458.20 128.209   1
   1  -2   6 1550.30 116.120   1
   1  -2   6 1591.96 134.688   3
  -1  -2  -6 1542.88 128.664   4
  -1   2  -6 1625.59 120.953   6
   1   2   7 894.600 95.7692   1
  -1  -2  -7 1203.88 162.600   2
   1  -2   7 1119.10 106.756   3
   1  -2   7 986.622 86.5921   1
  -1   2  -7 1015.94 89.9674   6
  -1  -2  -7 988.250 92.7698   4
   1   2   8 526.737 71.5102   1
   1  -2   8 502.358 75.0559   3
  -1  -2  -8 518.368 62.5688   4
   1  -2   9 1511.94 152.861   3
   1   2   9 1474.45 142.888   1
   1  -2   9 1409.14 155.276   5
   1  -2  10 214.802 64.6191   3
   1   2  10 195.868 56.3150   1
   1   2  10 281.909 68.0885   3
   1  -2  10 90.7708 55.4982   5
   1   2  11 176.522 60.6985   1
   1  -2  11 114.108 61.9988   3
   1   2  11 107.811 64.8026   3
   1  -2  11 41.7688 61.7872   5
   1   2  12 11.0522 58.9179   3
   1  -2  12-10.7403 62.0341   3
   1   2  12-8.59886 48.7386   1
   1  -2  12-23.5741 68.0792   5
  -1   2 -12 31.7254 19.4222   9
  -1  -2 -12 10.9529 20.3764  10
  -1  -2 -12-3.11342 22.6135   9
  -1   2 -12 10.3327 20.1477  10
   1   2  13 1457.10 190.498   3
   1  -2  13 1619.16 198.605   3
   1   2  13 1722.54 202.254   5
   1  -2  13 1751.13 213.252   5
  -1  -2 -13 1757.47 118.768   9
  -1   2 -13 1714.61 117.571   9
   1   2  14 1495.41 207.806   3
   1  -2  14 1697.43 207.980   3
   1  -2  14 1596.06 215.648   5
   1   2  14 1478.73 204.210   5
  -1   2 -14 1848.53 126.181   9
  -1  -2 -14 1966.11 128.187   9
  -1  -2 -15 850.435 67.0341   9
  -1   2 -15 719.087 62.7490   9
   1   2  16 4264.44 264.452  12
  -1   2 -16 4002.85 266.696   9
  -1  -2 -16 4259.32 269.986   9
   1   2  17 642.454 51.1880  12
  -1  -2 -17 694.384 59.0780   9
  -1  -2 -18 1291.74 92.5461   8
  -1   2 -18 1378.17 93.7271   8
  -1  -2 -18 1375.30 95.0447   9
  -1  -2 -19 739.141 53.1146   9
  -1   2 -19 723.610 52.8034   8
  -1  -2 -19 691.443 52.1616   8
   1   3 -20 215.359 21.7056   8
   1  -3 -20 236.485 22.9685   9
   1  -3 -20 211.008 21.3372   8
   1  -3 -19 20.6836 22.2176   9
  -1   3  19 46.9541 14.8003  12
  -1   3  18 132.895 23.8207  12
   1  -3 -18 134.760 31.4995   9
   1  -3 -17 486.921 50.1827   9
  -1   3  16 332.673 36.8885  14
   1  -3 -16 409.478 44.3874   9
  -1   3  15 188.668 29.5223  14
   1  -3 -15 152.243 33.8606  10
   1   3 -15 228.747 36.3519  10
   1  -3 -15 180.761 37.7248   9
  -1  -3  14 3670.89 359.116   5
  -1   3  14 2889.87 339.398   3
  -1   3  14 3447.14 334.218   1
  -1   3  14 3939.36 257.839  14
   1   3 -14 4425.78 262.067  10
   1  -3 -14 4181.11 260.457  10
  -1  -3  13 3483.95 344.421   5
  -1   3  13 3399.36 322.639   1
  -1   3  13 3884.74 250.181  14
   1  -3 -13 3863.50 252.064  10
   1   3 -13 4276.82 253.831  10
  -1   3  12 3486.56 311.154   1
  -1  -3  12 3150.78 307.211   3
  -1  -3  12 3434.08 325.720   5
   1   3 -12 4112.06 243.566  10
   1  -3 -12 3694.70 242.093  10
  -1  -3  11 11821.8 802.746   3
  -1   3  11 11788.7 798.819   1
  -1   3  10 89.8613 43.7485   1
  -1  -3  10 77.3691 49.0769   3
   1  -3 -10 54.3330 106.637   2
   1   3 -10 82.1800 48.4004   6
  -1  -3   9 79.9661 34.7433   1
   1  -3  -9 96.3858 75.9213   2
  -1   3   9 72.0037 39.7765   1
  -1  -3   9 94.8815 40.9424   3
   1   3  -9 80.7552 43.9578   6
   1  -3  -8 315.108 96.4020   2
  -1   3   8 201.639 48.1225   1
  -1  -3   8 176.987 46.5814   3
  -1  -3   8 265.500 44.8978   1
   1   3  -8 176.613 49.2658   6
   1  -3  -7 10287.8 752.735   2
  -1  -3   7 10208.5 661.726   1
  -1   3   7 11061.0 677.298   1
   1   3  -7 9764.76 676.954   6
   1  -3  -6 16897.5 1185.50   2
  -1   3   6 19026.8 1121.82   1
  -1  -3   6 16861.9 1106.95   1
   1   3  -6 16938.8 1122.58   6
   1  -3  -6 19797.5 1159.97   5
   1  -3  -5 4014.09 340.341   2
  -1  -3   5 4430.05 284.640   2
   1  -3  -5 4126.47 266.679   4
   1  -3  -5 5068.21 324.843   5
   1   3  -5 4376.99 298.555   6
  -1  -3   4 615.734 55.3059   2
   1   3  -4 595.796 66.8799   6
   1  -3  -4 742.763 83.3021   5
   1  -3  -4 590.333 50.0511   4
   1  -3  -3 3123.50 227.753   3
  -1  -3   3 2652.46 188.203   3
  -1  -3   3 3043.18 194.395   2
   1  -3  -3 3159.16 190.267   4
   1  -3  -3 2679.47 217.411   5
  -1   3   2 585.278 51.6372   1
   1  -3  -2 534.829 66.5056   3
  -1  -3   2 567.373 38.8338   3
  -1  -3   2 611.124 50.5030   2
   1  -3  -2 395.348 60.5609   5
  -1  -3   2 556.622 52.2714   4
  -1  -3   2 570.865 45.8352   5
  -1   3   1 791.758 61.1644   1
   1  -3  -1 934.081 81.4937   3
   1   3  -1 724.435 66.7763   1
  -1  -3   1 732.952 65.2550   2
   1  -3  -1 777.178 74.9536   5
  -1  -3   1 784.730 54.4027   5
   1  -3   0 76.9033 23.5014   3
  -1  -3   0 61.2444 27.5042   2
  -1   3   0 105.582 15.1321   1
   1  -3   0 89.7572 27.2751   5
  -1   3   0 62.2415 40.3335   6
   1   3   0 123.959 37.9924   6
   1  -3   1 1631.05 115.818   2
  -1  -3  -1 1196.76 125.633   2
   1  -3   1 1431.01 111.562   3
   1   3   1 1484.29 133.188   6
   1  -3   1 1533.94 116.154   5
  -1  -3  -1 1605.90 114.362   4
  -1   3  -1 1626.90 133.126   6
  -1  -3  -2 45385.6 3221.75   2
   1  -3   2 52755.4 3194.67   2
   1  -3   2 51772.8 3189.79   3
  -1   3  -2 50973.1 3198.17   6
   1  -3   2 52825.9 3194.35   5
  -1  -3  -2 55045.2 3195.44   4
   1   3   2 50732.7 3221.03   6
   1  -3   3 66436.8 4203.73   2
   1  -3   3 70145.7 4199.77   3
   1  -3   3 67994.1 4178.43   1
  -1   3  -3 70861.7 4200.90   6
   1  -3   3 70538.2 4204.95   5
   1   3   3 65751.1 4235.95   6
  -1  -3  -3 67422.4 4209.01   4
   1  -3   4 171.035 32.3941   3
  -1  -3  -4 96.8062 43.2894   4
   1  -3   4 173.814 19.4412   1
  -1   3  -4 183.901 32.0721   6
   1   3   4 149.775 54.8250   6
   1  -3   4 261.130 39.8506   5
   1  -3   5 13044.7 788.112   3
   1  -3   5 12699.9 764.176   1
   1   3   5 11996.8 786.474   1
  -1  -3  -5 12567.9 857.236   2
   1  -3   5 12784.8 793.166   5
  -1  -3  -5 10465.7 791.013   4
  -1   3  -5 12307.3 777.263   6
   1   3   5 11379.1 825.944   6
   1  -3   6 4481.13 304.039   3
   1   3   6 4271.66 301.546   1
  -1  -3  -6 3786.42 358.835   2
   1  -3   6 4509.92 311.309   5
   1   3   6 3873.02 338.294   6
  -1   3  -6 4392.63 290.693   6
  -1  -3  -6 4054.85 300.228   4
   1   3   7 704.989 86.0562   1
   1  -3   7 763.008 87.5636   3
   1   3   7 581.577 112.532   6
   1  -3   7 754.285 92.7900   5
  -1   3  -7 835.409 78.6218   6
  -1  -3  -7 759.334 80.2309   4
   1  -3   8 1044.33 112.769   3
   1   3   8 839.569 102.351   1
  -1  -3  -8 1280.69 181.598   2
   1  -3   8 986.657 115.563   5
   1   3   9 310.688 61.5471   1
   1  -3   9 177.531 58.7901   3
   1  -3   9 242.428 65.8112   5
   1   3  10 3944.62 332.148   1
   1  -3  10 4717.86 351.036   3
   1  -3  10 4639.18 359.136   5
   1  -3  11 5394.58 404.579   3
   1   3  11 4368.37 379.117   1
   1  -3  11 5449.55 414.754   5
  -1  -3 -11 5089.36 319.276   9
   1  -3  12 1288.63 181.621   5
   1   3  12 1523.51 100.387  14
   1  -3  12 1460.59 179.249   3
   1   3  12 1307.65 162.896   1
   1  -3  13 2353.99 248.274   5
   1   3  13 2145.04 140.913  14
   1   3  13 1939.53 211.508   1
   1   3  13 2029.86 228.168   3
   1  -3  13 2481.16 242.776   3
   1  -3  14 180.427 93.8457   5
   1   3  14 148.016 92.2509   5
   1   3  14 307.378 101.844   3
   1   3  14 266.087 31.4550  14
   1   3  15 40.6411 22.3293  14
  -1  -3 -15 78.3845 31.3615   9
  -1  -3 -16 168.377 35.4718   9
   1   3  16 214.792 31.2202  12
  -1   3 -17 148.529 30.3646   8
  -1  -3 -17 152.326 34.4089   9
   1   3  17 169.308 25.7953  12
   1   3  18 1368.14 90.3681  12
  -1   3 -18 1422.89 94.3503   8
  -1  -3 -18 1418.32 96.1602   9
  -1  -3 -18 1258.07 92.5393   8
  -1  -3 -19 36.3285 17.4124   9
  -1  -3 -19 25.4044 15.1450   8
  -1   3 -19-1.72452 15.1479   8
   1  -4 -20 62.4839 11.0965   8
   1   4 -20 48.6753 10.8349   8
   1  -4 -20 82.5164 14.9793   9
  -1   4  19 1006.74 66.5202  12
   1  -4 -19 866.757 67.4026   8
   1  -4 -19 1084.57 71.9724   9
   1   4 -19 1018.31 69.1118   8
  -1   4  18 1106.89 76.9801  12
  -1   4  17 1250.66 86.7130  14
  -1   4  16 207.155 31.4928  14
  -1   4  15 340.310 37.8212  14
   1  -4 -15 302.641 43.1821   9
  -1  -4  14 372.299 109.982   5
  -1   4  14 430.033 98.3998   1
  -1   4  14 349.586 37.5845  14
   1  -4 -14 407.405 44.8214   9
   1   4 -14 429.567 41.9278  10
   1  -4 -14 365.345 39.2878  10
  -1  -4  13 74.5294 83.6070   5
  -1   4  13 83.2145 67.3716   1
  -1   4  13 192.671 27.5411  14
   1  -4 -13 196.107 31.6608   9
   1  -4 -13 172.134 28.2606  10
   1   4 -13 213.278 30.5947  10
  -1  -4  12 235.604 88.4636   5
  -1   4  12 265.946 79.8749   1
  -1   4  12 331.389 32.2584  14
   1   4 -12 305.710 33.6620  10
   1  -4 -12 323.676 34.2823   9
   1  -4 -12 298.863 32.4068  10
  -1   4  11 2648.36 248.646   1
  -1  -4  11 2865.89 264.995   5
   1  -4 -10 3839.76 378.230   2
  -1   4  10 3265.13 269.481   1
   1   4 -10 3231.39 266.947   6
  -1  -4  10 3074.69 274.181   5
  -1   4   9 8754.11 582.479   1
   1  -4  -9 9093.72 689.544   2
  -1  -4   9 8503.28 575.055   3
  -1  -4   9 7902.98 559.037   4
   1   4  -9 8673.82 583.140   6
  -1   4   8 7773.14 528.409   1
  -1  -4   8 7624.94 517.088   3
   1  -4  -8 7746.22 619.016   2
   1   4  -8 7719.57 531.374   6
  -1  -4   7 11214.8 736.735   2
  -1  -4   7 11745.7 731.909   1
  -1  -4   7 11193.3 737.938   3
  -1   4   7 12353.6 753.415   1
   1  -4  -7 11072.5 832.543   2
   1   4  -7 10984.0 752.481   6
  -1  -4   6 4738.07 309.337   3
  -1  -4   6 4359.76 304.182   1
  -1  -4   6 4522.31 308.927   2
   1  -4  -6 4218.31 382.153   2
  -1   4   6 4492.06 319.173   1
   1  -4  -6 5428.53 358.713   5
   1   4  -6 4355.70 324.735   6
  -1  -4   5 25076.0 1458.13   2
  -1  -4   5 25781.1 1455.03   3
   1   4  -5 26067.4 1481.29   6
   1  -4  -5 26253.9 1501.49   5
  -1  -4   4 13930.6 882.891   2
  -1   4   4 12975.3 888.758   1
  -1  -4   4 13876.9 875.256   3
  -1  -4   4 13901.9 886.023   5
   1  -4  -4 13164.0 913.925   5
   1   4  -4 14781.7 904.770   6
   1  -4  -4 15321.5 878.921   4
   1  -4  -3 19784.4 1241.86   3
  -1  -4   3 18852.0 1194.52   3
  -1   4   3 21557.1 1215.13   1
  -1  -4   3 19872.7 1208.42   2
  -1  -4   3 19271.8 1204.96   5
  -1  -4   3 18575.9 1212.50   4
   1   4  -3 17021.0 1223.82   6
   1  -4  -3 17492.5 1231.43   5
   1  -4  -3 21476.5 1204.58   4
  -1   4   2 534.568 49.0042   1
  -1  -4   2 455.329 49.1622   2
   1  -4  -2 425.264 64.3649   3
   1   4  -2 447.494 50.3054   1
   1  -4  -2 342.363 56.7064   5
  -1  -4   2 445.120 40.6594   5
   1  -4  -2 420.858 43.9980   4
   1   4  -1 618.030 61.9076   1
  -1  -4   1 574.471 61.0709   2
  -1   4   1 699.382 55.8586   1
   1  -4  -1 488.685 68.4669   3
   1  -4  -1 615.805 68.4720   5
  -1  -4   1 583.780 47.4659   5
  -1  -4   0 342.906 53.1400   2
   1   4   0 297.681 42.5515   1
   1  -4   0 367.952 48.6492   3
   1  -4   0 363.458 47.4744   2
  -1   4   0 354.636 34.0311   1
   1  -4   0 389.985 49.1178   5
  -1  -4   0 286.539 29.4870   5
  -1   4   0 355.831 71.2021   6
   1  -4   1 5363.26 361.580   3
   1   4   1 5412.62 363.907   1
  -1  -4  -1 4583.01 379.744   2
  -1   4  -1 5280.39 346.046   1
   1  -4   1 5605.50 366.858   2
   1  -4   1 5594.62 365.293   5
   1   4   1 5891.91 396.339   6
  -1  -4  -1 5928.99 364.057   4
  -1   4  -1 6020.32 391.642   6
  -1  -4  -1 5698.33 351.333   5
   1  -4   2 4627.29 313.002   3
  -1  -4  -2 3899.12 344.034   2
   1  -4   2 4840.25 319.851   2
   1  -4   2 4714.28 317.851   5
  -1   4  -2 4740.13 330.219   6
  -1  -4  -2 5193.57 319.658   4
   1   4   2 4600.56 349.424   6
   1  -4   3 1601.20 128.695   2
   1  -4   3 1573.72 123.095   3
  -1  -4  -3 1623.74 130.890   4
  -1   4  -3 1525.33 129.670   6
   1   4   3 1563.33 163.534   6
   1  -4   3 1559.62 128.531   5
   1  -4   4 8319.80 554.463   2
   1  -4   4 9343.47 551.161   3
   1   4   4 8486.05 601.438   6
   1  -4   4 7709.24 551.389   5
  -1   4  -4 8970.18 552.966   6
  -1  -4  -4 7802.03 560.595   4
   1  -4   5 859.736 88.7357   2
   1   4   5 786.257 86.5216   1
   1  -4   5 821.072 84.1387   3
  -1  -4  -5 844.359 132.729   2
  -1  -4  -5 664.150 92.5315   4
   1   4   5 799.012 123.377   6
  -1   4  -5 902.374 83.5385   6
   1  -4   5 976.154 93.5880   5
   1  -4   6 39.4639 30.9059   3
   1   4   6 48.6386 29.6955   1
  -1  -4  -6-13.5273 63.8299   2
  -1  -4  -6 26.7777 31.0121   4
   1  -4   6 45.8295 32.5910   2
   1  -4   6 10.5487 24.2752   5
  -1   4  -6 100.650 33.2643   6
   1   4   6 31.7631 66.6087   6
   1  -4   7 5629.40 434.695   2
   1   4   7 6078.87 435.404   1
   1  -4   7 6697.19 436.717   3
   1   4   7 5850.90 485.129   6
  -1   4  -7 6654.28 423.420   6
  -1  -4  -7 6189.14 426.962   4
   1  -4   7 6418.57 444.188   5
   1  -4   8 373.909 65.5296   3
   1  -4   8 397.477 72.7366   2
   1   4   8 460.378 72.4472   1
   1   4   8 316.350 101.360   6
   1  -4   8 391.953 73.0209   5
   1   4   9 1206.90 133.822   1
   1  -4   9 930.842 126.721   2
   1  -4   9 1419.06 141.225   3
   1  -4   9 1299.59 144.608   5
   1  -4  10 705.806 102.657   3
   1   4  10 566.436 91.4301   1
   1  -4  10 689.860 108.834   5
   1  -4  11 286.984 82.3994   5
   1  -4  11 151.004 65.9428   3
   1   4  11 90.8237 60.7430   3
   1   4  11 127.174 65.1508   1
   1   4  11 249.856 25.5896  14
  -1  -4 -11 197.466 28.7849   9
   1  -4  12 1191.48 165.313   5
   1   4  12 908.846 146.022   3
   1   4  12 1016.61 144.415   1
   1   4  12 1145.77 82.0416  14
  -1  -4 -12 1283.17 86.8618   9
   1  -4  13 3072.28 294.961   5
   1   4  13 2493.11 269.029   3
   1   4  13 2510.83 256.803   1
   1   4  13 2739.97 181.360  14
  -1  -4 -13 2958.55 185.817   9
   1   4  14 993.026 74.6338  14
  -1  -4 -14 1061.56 80.7554   9
   1   4  15 3740.18 229.496  14
  -1  -4 -15 3381.37 233.649   9
   1   4  16 984.390 72.6801  12
   1   4  17 3349.70 204.073  12
  -1  -4 -17 2931.64 204.703   8
  -1   4 -17 3321.87 206.597   8
   1   4  18 1130.31 73.6312  12
  -1  -4 -18 1013.62 73.9726   8
  -1   4 -18 1148.58 75.8799   8
  -1  -4 -18 987.034 78.0465   9
   1   4  19 3159.25 208.735  12
  -1  -4 -19 3892.54 213.521   9
  -1  -4 -19 3213.03 209.820   8
  -1   4 -19 3522.56 210.580   8
   1  -5 -19 3.79303 12.8200   8
  -1   5  19 6.20554 14.2271  12
   1   5 -19 13.8560 13.9798   8
  -1   5  18 180.583 25.7759  12
   1  -5 -18 126.574 29.1795   9
  -1   5  17 74.2754 24.6780  14
   1  -5 -17 99.9543 29.8332   9
  -1   5  16 1962.71 133.484  14
   1  -5 -16 2086.45 138.284   9
  -1   5  15 8.89557 26.0099  14
   1  -5 -15-7.17984 30.2134   9
  -1   5  14 5984.46 520.485   1
  -1   5  14 6931.38 434.337  14
   1  -5 -14 6727.70 434.570  10
   1   5 -14 7620.34 436.722  10
   1  -5 -14 7060.21 437.881   9
  -1  -5  13 196.784 87.8644   5
  -1   5  13 284.813 90.2265   1
  -1   5  13 333.392 35.2151  14
   1   5 -13 351.112 37.4487  10
   1  -5 -13 374.333 39.0971   9
   1  -5 -13 336.009 35.6731  10
  -1  -5  12 3686.15 369.786   5
  -1   5  12 3713.98 359.132   1
  -1   5  12 4482.42 289.658  14
   1   5 -12 4937.12 291.547  10
   1  -5 -12 4609.23 292.046   9
  -1   5  11 2888.28 260.539   1
   1  -5 -11 3355.19 375.440   2
  -1   5  11 2485.99 340.269   6
  -1  -5  11 2906.12 269.427   5
   1  -5 -11 2982.46 190.776   9
  -1   5  10 556.568 94.0728   1
   1  -5 -10 523.325 153.212   2
  -1  -5  10 599.831 98.7025   5
   1   5 -10 664.542 99.8371   6
  -1   5  10 268.746 138.217   6
   1  -5  -9 2447.91 305.729   2
  -1   5   9 2812.83 231.063   1
  -1  -5   9 2734.11 232.139   5
  -1  -5   9 2440.55 209.157   4
   1   5  -9 2864.14 233.398   6
  -1   5   8 1246.70 130.231   1
   1  -5  -8 1184.11 196.908   2
  -1  -5   8 1278.71 129.573   5
   1   5  -8 1103.06 129.820   6
  -1  -5   8 1262.83 119.955   4
   1  -5  -7 890.625 159.990   2
  -1  -5   7 1072.46 108.848   5
  -1  -5   7 1110.72 105.326   4
   1   5  -7 918.536 110.328   6
  -1  -5   6 1091.87 96.3068   1
   1  -5  -6 825.159 153.158   2
  -1  -5   6 1186.03 103.757   2
   1  -5  -6 1219.60 135.801   5
  -1  -5   6 1191.60 109.073   4
   1   5  -6 1178.92 120.385   6
  -1  -5   6 1167.50 108.854   5
  -1   5   5 4805.81 323.762   1
  -1  -5   5 4341.53 310.298   2
  -1  -5   5 4840.69 317.587   5
   1  -5  -5 4127.61 339.658   5
   1   5  -5 4814.74 336.605   6
   1  -5  -5 4700.26 308.372   4
  -1  -5   5 4436.44 317.099   4
  -1  -5   4 75.3877 26.9989   2
  -1  -5   4 89.3526 27.6212   4
   1  -5  -4 73.3323 52.1553   2
   1  -5  -4 61.5015 24.3914   4
  -1   5   4 76.9911 27.7210   1
  -1  -5   4 99.7464 27.2397   5
   1  -5  -4 49.4205 41.4544   5
  -1   5   4 111.356 66.1146   6
   1   5  -4 52.6678 32.3925   6
  -1  -5   3 387.577 49.5659   4
  -1   5   3 359.137 48.1694   1
   1  -5  -3 379.532 64.7401   3
  -1  -5   3 348.325 46.3360   2
  -1  -5   3 388.318 42.3664   5
   1  -5  -3 414.455 44.8560   4
   1   5  -3 273.396 56.5352   6
   1  -5  -3 317.054 58.9899   5
   1   5  -2 4488.35 299.150   1
  -1  -5   2 4131.52 297.692   2
  -1   5   2 4872.06 297.384   1
   1  -5  -2 4237.63 316.094   3
   1  -5  -2 3962.69 311.578   5
   1  -5  -2 4742.70 293.247   4
  -1  -5   2 4133.04 283.884   5
   1   5  -1 15127.0 905.100   1
  -1   5   1 16445.5 896.351   1
  -1  -5   1 13524.8 905.852   2
   1  -5  -1 13299.7 911.808   3
  -1  -5   1 13581.6 883.381   5
   1  -5  -1 13441.3 910.661   5
   1  -5   0 1650.72 136.087   3
  -1   5   0 1711.13 119.197   1
  -1  -5   0 1600.25 143.269   2
   1   5   0 1621.31 131.133   1
   1  -5   0 1577.96 135.548   2
  -1   5   0 2121.03 178.353   6
  -1  -5   0 1467.90 111.119   5
   1  -5   0 1607.66 133.745   5
   1  -5   1 10269.6 702.861   3
  -1  -5  -1 9738.73 725.733   2
  -1   5  -1 10870.6 686.795   1
   1  -5   1 11494.7 710.894   2
   1   5   1 11418.3 708.090   1
  -1  -5  -1 10826.3 688.211   5
   1  -5   1 10803.5 706.032   5
  -1  -5  -1 12215.5 705.894   4
   1   5   1 10371.9 738.026   6
  -1   5  -1 12242.2 745.761   6
   1  -5   2 21989.2 1411.44   3
   1  -5   2 22479.8 1419.73   2
  -1  -5  -2 17582.3 1442.41   2
   1   5   2 22067.2 1418.57   1
   1   5   2 23550.5 1461.68   6
  -1   5  -2 23108.4 1440.03   6
  -1  -5  -2 25204.4 1418.45   4
   1  -5   2 23782.3 1418.72   5
   1  -5   3 140.695 32.6506   3
  -1  -5  -3 77.0498 57.4644   2
  -1  -5  -3 194.895 42.4443   4
   1  -5   3 184.701 39.0830   2
   1  -5   3 149.492 36.1883   5
   1   5   3 134.761 59.8618   6
  -1   5  -3 195.415 46.5999   6
  -1  -5  -4 16686.2 1238.16   2
   1  -5   4 17899.8 1168.21   3
   1  -5   4 18193.1 1177.54   2
   1  -5   4 19565.8 1179.72   5
   1   5   4 18278.9 1230.22   6
  -1   5  -4 19391.1 1182.75   6
  -1  -5  -4 19178.0 1186.19   4
   1  -5   5 15630.9 954.555   3
  -1  -5  -5 13444.6 1033.48   2
   1  -5   5 14575.9 960.653   2
   1   5   5 15016.2 963.694   1
  -1  -5  -5 13164.2 970.723   4
   1   5   5 14295.7 1015.51   6
   1  -5   5 16318.5 967.152   5
  -1   5  -5 15621.3 960.318   6
   1   5   6 145.469 44.4866   1
   1  -5   6 169.805 44.0164   2
  -1  -5  -6 182.388 86.6274   2
   1  -5   6 123.801 37.5332   3
  -1  -5  -6 142.848 52.8443   4
  -1   5  -6 191.882 45.3003   6
   1  -5   6 171.431 47.5657   5
   1   5   6 71.3242 62.6479   6
   1  -5   7 992.478 102.983   3
  -1  -5  -7 788.659 155.338   2
   1   5   7 840.427 103.896   1
   1  -5   7 670.246 96.6865   2
  -1   5  -7 997.656 98.4899   6
   1  -5   7 1080.48 116.147   5
   1   5   7 1127.33 156.711   6
   1  -5   8 1115.32 124.901   2
   1   5   8 1282.85 132.061   1
   1  -5   8 1049.07 119.118   3
   1  -5   8 1253.04 136.570   5
   1   5   8 924.287 162.513   6
   1  -5   9 269.570 65.3879   3
   1   5   9 230.633 67.6235   1
   1  -5   9 299.780 69.3662   2
   1  -5   9 292.338 73.5787   5
   1  -5  10 6916.64 575.493   2
   1   5  10 7957.00 586.433   1
   1  -5  11 956.360 140.837   5
   1   5  11 777.876 126.612   3
   1   5  11 767.361 123.027   1
   1   5  11 830.449 62.5753  14
  -1  -5 -11 890.105 65.9255   9
   1  -5  12 3688.35 327.087   5
   1   5  12 3179.45 309.490   3
   1   5  12 3359.22 306.896   1
   1   5  12 3485.58 223.291  14
  -1  -5 -12 3550.67 226.563   9
   1  -5  13 120.411 81.8663   5
   1   5  13 56.1785 66.5944   1
   1   5  13 59.8033 69.5686   3
   1   5  13 134.806 28.3293  14
  -1  -5 -13 171.337 32.3013   9
   1   5  14 69.6251 27.2404  14
  -1  -5 -14 104.275 31.7059   9
   1   5  15 535.174 48.7477  14
  -1  -5 -15 621.102 55.7201   9
   1   5  16 359.592 36.4193  12
  -1  -5 -16 334.643 40.9880   9
  -1   5 -16 231.953 34.1232   8
  -1  -5 -16 224.995 32.0666   8
   1   5  17 172.327 25.9730  12
  -1  -5 -17 147.981 31.7153   9
  -1   5 -17 128.039 25.1990   8
  -1  -5 -17 129.654 23.7185   8
   1   5  18 615.495 41.5257  12
  -1  -5 -18 581.854 46.6452   9
  -1   5 -18 515.617 40.9996   8
   1   5  19 227.378 19.2436  12
  -1   6  19 768.744 52.4113  12
   1  -6 -19 760.995 55.7864   9
  -1   6  18 26.8111 19.1881  12
   1   6 -18 13.0893 16.4283   8
   1  -6 -18 20.7210 23.9042   9
  -1   6  17 1938.04 130.861  14
   1  -6 -17 2095.23 135.636   9
  -1   6  16 93.7404 29.1442  14
   1  -6 -16 118.958 33.1249   9
  -1   6  15 64.2124 30.5996  14
   1  -6 -15 103.086 32.1319   9
  -1   6  14 517.141 49.5556  14
   1  -6 -14 584.268 53.4485   9
  -1   6  13 184.257 81.8207   1
  -1   6  13 220.716 30.3783  14
   1  -6 -13 165.180 32.6395   9
  -1   6  12 1364.78 177.831   1
  -1   6  12 1549.78 108.576  14
   1  -6 -12 1695.96 110.937   9
   1  -6 -12 1571.99 127.365   7
  -1  -6  11 1794.58 199.697   5
  -1   6  11 1948.87 291.992   6
  -1   6  11 1623.68 196.576   1
   1  -6 -11 2028.40 302.427   2
  -1   6  11 2026.79 129.807  14
   1  -6 -11 1864.84 149.436   7
   1  -6 -11 1993.94 131.094   9
   1  -6 -10 214.444 130.769   2
  -1   6  10 214.606 69.3623   1
  -1   6  10 157.989 118.795   6
  -1  -6  10 344.133 78.9372   5
   1   6 -10 325.858 79.1390   6
   1  -6  -9 7268.12 598.956   2
  -1   6   9 5421.28 451.317   1
  -1  -6   9 6598.40 445.611   4
  -1   6   9 6360.46 568.613   6
  -1  -6   9 6514.26 458.627   5
   1   6  -9 6100.49 457.463   6
   1  -6  -8 121.765 103.568   2
  -1  -6   8 122.088 48.7814   4
   1   6  -8 76.1564 46.8061   6
  -1   6   8 157.964 98.3599   6
  -1  -6   8 103.924 48.3174   5
   1  -6  -7 13527.7 1141.54   2
  -1   6   7 16427.2 1054.62   1
   1   6  -7 15788.8 1061.90   6
  -1  -6   7 16942.9 1048.00   4
  -1   6   7 15463.5 1162.98   6
  -1  -6   7 16940.3 1049.26   5
  -1  -6   6 358.290 60.6221   4
  -1  -6   6 347.388 54.8886   2
  -1   6   6 383.964 63.8887   1
   1   6  -6 405.301 73.6776   6
  -1   6   6 373.045 121.378   6
  -1  -6   6 417.229 60.1986   5
   1  -6  -6 345.974 75.6405   5
  -1  -6   5 49076.4 3159.28   2
  -1   6   5 54201.7 3174.11   1
  -1  -6   5 49710.4 3158.57   5
  -1  -6   5 50299.8 3167.04   4
  -1   6   5 47383.2 3269.13   6
   1  -6  -5 54259.4 3156.23   4
   1   6  -5 51799.1 3188.71   6
   1  -6  -5 49485.8 3194.03   5
  -1  -6   4 4620.40 327.953   2
  -1   6   4 5032.65 335.881   1
   1  -6  -4 4136.01 377.529   2
   1  -6  -4 4400.80 349.192   5
  -1  -6   4 4432.25 318.912   5
  -1  -6   4 4983.01 334.329   4
   1   6  -4 5048.77 355.501   6
  -1   6   4 4550.15 413.645   6
   1  -6  -4 5209.38 323.814   4
  -1   6   3 14425.6 853.938   1
   1  -6  -3 13369.9 880.096   3
   1  -6  -3 12483.5 892.269   2
  -1  -6   3 12522.8 849.141   2
  -1   6   3 14274.5 946.925   6
   1  -6  -3 12010.0 868.155   5
   1   6  -3 13807.0 879.420   6
   1  -6  -3 13767.0 843.972   4
  -1  -6   3 13152.9 852.544   4
   1   6  -2 3563.22 257.789   1
   1  -6  -2 3346.64 281.986   2
  -1  -6   2 3580.90 262.814   2
   1  -6  -2 3364.94 271.953   3
  -1   6   2 3892.35 256.860   1
   1  -6  -2 3487.58 273.071   5
  -1  -6   2 3565.70 258.285   4
  -1   6   2 3719.48 326.598   6
   1  -6  -2 3844.36 254.012   4
   1  -6  -1 2166.34 190.206   3
  -1   6   1 2670.74 178.727   1
  -1  -6   1 2206.93 189.372   2
   1   6  -1 2500.30 186.172   1
   1  -6  -1 2544.28 203.432   2
   1   6  -1 2408.94 209.241   6
   1  -6  -1 2064.10 188.000   5
   1  -6  -1 2490.87 179.650   4
  -1  -6   0 1429.64 150.576   2
   1   6   0 1745.17 140.092   1
   1  -6   0 1581.81 144.708   2
   1  -6   0 1554.38 139.742   3
  -1   6   0 1690.35 125.628   1
   1  -6   0 1498.54 139.109   5
  -1  -6   0 1627.91 134.135   4
   1   6   0 1617.00 162.122   6
  -1   6   0 1755.63 182.014   6
   1  -6   1 687.153 79.4900   3
  -1  -6  -1 727.176 101.073   2
  -1   6  -1 846.222 68.8911   1
   1  -6   1 727.480 85.9793   2
   1   6   1 779.663 85.1931   1
   1  -6   1 730.334 83.4383   5
  -1  -6  -1 742.223 80.9702   4
  -1   6  -1 803.933 107.493   6
   1   6   1 750.990 107.014   6
  -1  -6  -2 2170.12 235.560   2
   1  -6   2 2647.35 204.534   3
   1   6   2 2945.05 215.627   1
   1  -6   2 2932.36 216.200   2
  -1   6  -2 2849.02 237.512   6
   1  -6   2 2810.97 212.054   5
  -1  -6  -2 2926.80 210.559   4
   1   6   2 2710.52 246.924   6
   1  -6   3 719.008 77.3150   3
   1   6   3 805.473 87.8239   1
   1  -6   3 703.344 83.8579   2
  -1  -6  -3 647.132 116.589   2
   1   6   3 717.854 115.961   6
   1  -6   3 798.676 87.2841   5
  -1   6  -3 900.674 102.705   6
  -1  -6  -3 779.357 88.1189   4
   1  -6   4 245.830 50.8311   2
   1  -6   4 278.266 44.3187   3
  -1  -6  -4 195.533 79.4119   2
   1   6   4 179.670 48.1948   1
  -1  -6  -4 329.800 64.4558   4
   1  -6   4 186.665 45.4596   5
   1   6   4 356.963 89.7697   6
  -1   6  -4 263.281 55.2420   6
  -1  -6  -5 823.789 110.968   4
  -1  -6  -5 784.054 148.135   2
   1  -6   5 1041.27 107.094   2
   1   6   5 826.932 139.586   6
  -1   6  -5 1065.28 109.964   6
   1  -6   5 1031.25 107.342   5
  -1  -6  -6 84.8672 68.0295   2
  -1  -6  -6-15.0826 51.6808   4
   1  -6   6 18.0991 31.4689   2
   1   6   6-6.44075 34.3477   1
  -1   6  -6 43.9178 39.5572   6
   1  -6   6 18.7549 38.7019   5
   1   6   6 26.6810 59.3203   6
   1   6   7 3708.97 289.218   1
  -1  -6  -7 3788.53 382.315   2
   1  -6   7 3301.95 279.007   2
  -1   6  -7 3664.92 275.720   6
   1  -6   7 3946.77 292.658   5
   1   6   7 3321.68 334.470   6
   1  -6   8 170.852 56.1404   2
  -1  -6  -8 269.992 118.063   2
   1   6   8 111.633 51.7319   1
   1   6   8 150.913 92.3308   6
   1  -6   8 147.767 63.2232   5
   1   6   9 256.448 70.4171   1
   1  -6   9 205.197 64.3158   2
   1  -6   9 299.583 82.6427   5
  -1  -6 -10 197.601 45.2212   7
   1  -6  10 285.034 85.3567   5
   1   6  10 195.593 66.1811   1
   1   6  10 201.562 25.2729  14
  -1  -6 -10 150.767 26.6150   9
   1  -6  11 1181.78 161.526   5
   1   6  11 946.751 140.256   3
   1   6  11 901.982 144.210   1
   1   6  11 1050.22 75.1737  14
  -1  -6 -11 1085.23 77.7212   9
  -1  -6 -11 1014.12 89.1534   7
   1  -6  12 382.153 109.375   5
  -1  -6 -12 376.428 48.2574   7
   1   6  12 323.541 94.0206   3
   1   6  12 305.983 90.2892   1
   1   6  12 366.361 37.9446  14
  -1  -6 -12 421.614 42.8125   9
   1  -6  13 2939.19 298.916   5
   1   6  13 2991.12 284.138   3
   1   6  13 2782.43 278.456   1
   1   6  13 2936.11 190.529  14
  -1  -6 -13 2955.19 193.598   9
   1   6  14 36.9435 28.0879  14
  -1  -6 -14 60.9390 30.4886   9
  -1   6 -15 4124.53 264.940   8
  -1  -6 -15 4197.66 267.720   9
   1   6  16 308.436 34.3407  12
  -1   6 -16 222.340 30.6018   8
  -1  -6 -16 264.959 38.1754   9
   1   6  17 6092.07 351.794  12
  -1  -6 -17 5799.75 355.277   9
  -1   6 -17 5159.96 350.666   8
   1   6  18 55.9489 17.3212  12
  -1  -6 -18 91.7603 20.8724   9
  -1   7  19 158.334 16.3796  12
   1  -7 -19 144.243 19.4848   9
  -1   7  18 486.242 37.9792  12
   1  -7 -18 439.556 40.3269   9
  -1   7  17 142.122 25.9737  14
   1  -7 -17 147.117 28.7105   9
  -1   7  16 1464.73 103.529  14
   1  -7 -16 1581.98 106.674   9
  -1   7  15 134.825 32.1483  14
   1  -7 -15 186.176 33.9017   9
  -1   7  14 2232.33 151.282  14
   1  -7 -14 2347.38 154.171   9
   1  -7 -13 93.5953 46.8052   7
  -1   7  13 119.840 75.7185   1
  -1   7  13 158.456 29.5168  14
   1  -7 -13 96.8785 30.0525   9
   1  -7 -12 96.0706 52.4051   7
   1  -7 -12 196.410 159.267   2
  -1   7  12 91.8578 77.0789   1
  -1   7  12 156.434 28.6206  14
   1  -7 -12 150.966 28.9107   9
  -1   7  11 262.263 159.664   6
   1  -7 -11 193.466 56.0451   7
   1  -7 -11 406.080 170.835   2
  -1   7  11 170.685 76.3850   1
  -1   7  11 257.263 30.1800  14
   1  -7 -11 232.871 30.8033   9
   1  -7 -10 6374.43 609.859   2
  -1   7  10 5420.54 575.776   6
  -1  -7  10 5859.68 464.416   4
   1   7 -10 6358.03 485.189   6
   1  -7 -10 6328.27 425.873   7
   1  -7 -10 6720.61 406.773   9
  -1  -7   9-7.17620 47.1900   4
   1  -7  -9-24.3850 104.973   2
   1   7  -9 9.00419 51.0329   6
  -1   7   9-22.8737 113.700   6
  -1   7   8 7317.97 493.268   1
   1  -7  -8 5845.00 585.655   2
  -1   7   8 6126.67 586.481   6
  -1  -7   8 6566.06 474.311   4
   1   7  -8 6913.85 496.533   6
  -1   7   7 28.5226 39.6647   1
  -1  -7   7 12.5518 38.8758   4
  -1   7   7 40.3081 89.6206   6
   1   7  -7 49.4739 51.8728   6
  -1   7   6 89.6594 46.7131   1
  -1  -7   6 5.84657 30.5346   4
   1  -7  -6 34.7798 39.8887   5
  -1   7   6 18.9236 81.4827   6
   1   7  -6 23.8053 43.2465   6
  -1  -7   5 3611.88 280.290   2
  -1   7   5 4227.57 294.924   1
   1  -7  -5 3149.50 340.843   2
   1   7  -5 4194.99 313.213   6
   1  -7  -5 3813.59 308.481   5
   1  -7  -5 3899.70 276.695   4
  -1  -7   5 3832.44 287.612   4
  -1   7   5 4110.88 390.015   6
  -1   7   4 962.454 99.7364   1
  -1  -7   4 716.738 89.7601   2
   1  -7  -4 745.375 130.314   2
  -1   7   4 756.358 148.993   6
   1   7  -4 947.067 114.477   6
  -1  -7   4 964.682 97.8688   4
   1  -7  -4 929.342 89.9227   4
   1  -7  -4 699.147 100.634   5
   1  -7  -3 494.269 61.2964   4
  -1   7   3 417.812 63.5117   1
   1  -7  -3 397.392 89.5998   2
  -1  -7   3 457.172 67.1835   2
  -1  -7   3 452.299 63.7453   4
   1   7  -3 557.106 86.6131   6
  -1   7   3 492.451 111.332   6
   1  -7  -3 328.023 67.8803   5
   1  -7  -2 180.849 39.2940   4
  -1  -7   2 139.830 38.1844   4
  -1   7   2 100.912 34.2972   1
  -1  -7   2 141.346 48.9119   2
   1  -7  -2 85.3652 50.8250   2
   1  -7  -2 117.976 48.4636   3
   1   7  -2 150.888 40.8445   1
   1  -7  -2 81.7673 44.9155   5
  -1   7   2 208.928 81.1952   6
  -1   7   1 527.058 62.8488   1
   1   7  -1 537.420 70.0884   1
   1  -7  -1 514.707 73.1310   3
   1  -7  -1 519.234 65.6428   4
   1  -7  -1 479.997 82.9883   2
  -1  -7   1 476.382 77.6352   2
   1   7  -1 499.779 86.7090   6
   1  -7  -1 473.995 72.9105   5
   1   7   0 8387.40 533.290   1
  -1   7   0 7862.59 513.741   1
  -1  -7   0 6760.63 544.000   2
   1  -7   0 7644.35 543.101   2
   1   7   0 7999.62 567.401   6
   1  -7   0 8222.36 523.195   4
  -1   7   0 7970.61 582.632   6
   1  -7   0 7212.10 528.963   5
  -1  -7   0 8387.91 527.318   4
  -1  -7  -1 4039.39 355.106   2
  -1   7  -1 4646.44 307.294   1
   1   7   1 4661.20 331.825   1
   1  -7   1 4590.75 338.672   2
  -1   7  -1 4862.50 373.341   6
  -1  -7  -1 4696.19 325.701   4
   1  -7   1 4388.03 329.860   5
   1   7   1 4660.99 371.236   6
  -1  -7  -2 426.415 94.4887   2
   1   7   2 481.498 69.2547   1
  -1  -7  -2 513.735 69.7592   4
   1  -7   2 398.928 67.9101   2
   1  -7   2 514.427 71.2718   5
  -1   7  -2 470.724 86.4964   6
   1   7   2 362.360 87.5272   6
  -1  -7  -3 748.040 137.354   2
   1  -7   3 956.684 111.726   2
   1   7   3 1262.61 119.855   1
   1   7   3 1139.18 150.855   6
   1  -7   3 1213.17 116.882   5
  -1  -7  -3 1078.70 114.124   4
  -1   7  -3 1134.99 131.290   6
   1   7   4 4829.10 349.301   1
   1  -7   4 4642.49 344.549   2
  -1  -7  -4 3756.17 395.486   2
  -1   7  -4 4773.65 356.967   6
  -1  -7  -4 4952.53 349.526   4
   1   7   4 4603.61 397.798   6
   1  -7   4 4819.26 342.723   5
   1   7   5 1573.84 152.554   1
   1  -7   5 1511.79 148.726   2
  -1  -7  -5 1181.91 197.675   2
  -1   7  -5 1698.85 158.404   6
   1  -7   5 1635.17 151.243   5
   1   7   5 1771.40 207.114   6
  -1  -7  -5 1344.76 153.303   4
   1  -7   6 4092.11 301.565   2
  -1  -7  -6 3183.52 368.575   2
  -1  -7  -6 2951.85 297.663   4
  -1   7  -6 4308.41 304.521   6
   1   7   6 3830.94 353.700   6
   1  -7   6 4312.62 305.826   5
  -1  -7  -7 83.7783 87.2419   2
   1  -7   7 58.9850 46.6159   2
   1   7   7 44.7773 77.9669   6
  -1   7  -7 118.864 50.0204   6
   1  -7   7 78.0280 52.2656   5
   1   7   8 508.165 90.2797   1
   1  -7   8 570.649 90.3603   2
  -1  -7  -8 477.149 148.424   2
   1   7   8 595.459 135.180   6
   1  -7   8 438.651 91.1262   5
  -1  -7  -9 3106.25 379.288   2
   1   7   9 2973.79 268.850   1
   1  -7   9 2985.52 271.685   5
   1  -7  10 2022.27 218.630   5
   1   7  10 1944.93 205.212   3
   1   7  10 1809.27 207.728   1
   1   7  10 2057.36 135.754  14
  -1  -7 -10 2117.26 137.606   9
  -1  -7 -10 2064.76 152.691   7
   1  -7  11 3366.44 312.603   5
   1   7  11 2686.80 282.350   3
   1   7  11 3305.30 305.668   1
   1   7  11 3328.67 215.128  14
  -1  -7 -11 3270.37 229.046   7
  -1  -7 -11 3551.88 218.006   9
  -1  -7 -12 110.032 40.2193   7
   1   7  12 120.110 72.2484   1
   1   7  12 109.002 75.0274   3
   1   7  12 90.0937 27.6842  14
  -1  -7 -12 156.913 30.9952   9
  -1  -7 -13 222.174 38.5314   7
   1   7  13 117.106 29.6506  14
  -1  -7 -13 171.995 32.9713   9
   1   7  14 566.767 51.4196  14
  -1  -7 -14 608.483 55.5099   9
  -1  -7 -15 36.2938 30.0223   9
   1   7  15 65.8452 29.5691  12
  -1  -7 -16 86.9993 29.7910   9
   1   7  16 179.656 28.4325  12
   1   7  17 124.236 22.4586  12
  -1  -7 -17 47.1255 24.8918   9
   1   7  18 515.875 37.6253  12
  -1  -7 -18 504.881 40.2608   9
  -1   8  18 1021.94 64.3580  12
   1  -8 -18 853.498 65.5413   9
   1  -8 -17 55.7108 22.9980   9
  -1   8  17 122.036 22.6647  12
  -1   8  16 478.598 44.0290  14
   1  -8 -16 485.312 45.6799   9
  -1   8  15 876.156 68.6220  14
   1  -8 -15 911.204 70.3856   9
   1  -8 -14 138.958 39.8478   7
  -1   8  14 71.7892 31.1721  14
   1  -8 -14 78.1046 28.3374   9
   1  -8 -13 26.1637 44.5411   7
  -1   8  13 55.8178 27.8645  14
   1  -8 -13 20.7384 26.8614   9
   1  -8 -12 578.407 207.483   2
   1  -8 -12 617.469 79.0764   7
   1  -8 -12 704.767 57.4883   9
   1  -8 -11 1546.64 293.667   2
   1   8 -11 1274.39 87.8773  15
   1  -8 -11 1333.12 91.4132   9
   1  -8 -11 1185.05 114.054   7
  -1   8  10 450.477 167.817   6
  -1  -8  10 690.593 114.297   4
   1  -8 -10 829.009 218.517   2
  -1   8  10 1001.68 138.423   1
   1   8 -10 808.268 59.2354  15
  -1   8  10 814.318 61.1000  14
   1  -8 -10 750.810 87.1082   7
   1  -8 -10 855.659 61.5930   9
   1   8  -9 1806.87 194.837   6
  -1   8   9 1650.64 277.631   6
  -1  -8   9 1747.76 178.678   4
   1  -8  -9 1373.61 258.826   2
  -1   8   9 1623.44 185.121   1
   1   8  -9 1736.80 117.121  15
  -1   8   9 1874.21 117.858  14
   1  -8  -9 1748.20 140.581   7
  -1   8   8 1731.68 262.836   6
  -1  -8   8 1527.70 165.117   4
   1   8  -8 1682.56 184.691   6
  -1   8   8 1812.84 181.139   1
  -1   8   7 9056.10 766.411   6
  -1  -8   7 9766.17 652.159   4
   1   8  -7 9036.56 669.043   6
  -1   8   7 9716.05 660.603   1
  -1   8   6 426.020 138.273   6
   1   8  -6 286.056 76.6980   6
  -1   8   6 339.429 69.8669   1
  -1  -8   6 292.423 65.1888   4
   1  -8  -6 78.4809 103.779   2
  -1  -8   5 11644.3 793.503   4
  -1   8   5 12264.4 914.517   6
   1   8  -5 13499.7 832.958   6
  -1   8   5 12366.6 800.855   1
  -1   8   4 225.415 102.216   6
   1   8  -4 441.124 87.2847   6
   1  -8  -4 235.519 96.1914   2
  -1  -8   4 344.584 65.5864   2
  -1   8   4 280.652 60.3175   1
   1  -8  -4 376.173 64.0013   4
  -1  -8   4 380.875 67.2915   4
   1   8  -3 22220.3 1323.89   6
  -1   8   3 21144.9 1389.34   6
  -1  -8   3 20024.5 1279.05   4
   1  -8  -3 20428.5 1268.67   4
  -1   8   3 20354.0 1279.16   1
  -1  -8   3 18640.4 1284.12   2
   1  -8  -3 17558.8 1331.36   2
   1  -8  -2 941.658 95.4288   4
  -1   8   2 954.769 98.3276   1
  -1  -8   2 815.032 107.422   2
   1   8  -2 934.544 98.2940   1
   1  -8  -1 7436.25 446.632   4
   1   8  -1 5713.90 478.080   6
  -1  -8   1 6575.81 446.049   4
   1  -8  -1 6140.95 476.344   2
   1   8  -1 6507.43 447.518   1
  -1  -8   1 5670.77 462.706   2
  -1   8   1 6284.33 437.032   1
  -1   8   0 624.699 117.787   6
   1   8   0 723.011 114.563   6
   1  -8   0 684.934 82.7354   4
  -1  -8   0 611.649 101.516   2
  -1   8   0 541.301 67.7656   1
  -1  -8   0 650.188 83.4120   4
   1  -8   0 500.718 88.8013   2
   1   8   0 664.452 86.6134   1
   1   8   1 1921.69 211.048   6
  -1  -8  -1 2013.70 172.891   4
  -1   8  -1 2125.25 217.243   6
   1  -8   1 2210.58 172.866   4
   1  -8   1 1828.47 182.290   2
   1   8   1 2087.67 178.242   1
  -1  -8  -1 1442.74 197.844   2
  -1  -8  -2 2295.61 199.176   4
   1   8   2 2310.86 242.277   6
  -1   8  -2 2590.19 235.017   6
   1  -8   2 2290.23 209.156   2
  -1  -8  -2 2128.29 240.208   2
   1   8   2 2476.62 207.325   1
   1   8   3 691.735 125.590   6
  -1   8  -3 640.304 103.013   6
  -1  -8  -3 655.704 90.3798   4
   1  -8   3 630.498 91.5153   2
   1   8   3 645.910 93.7675   1
  -1  -8  -3 451.803 119.669   2
  -1   8  -4 3486.41 291.877   6
  -1  -8  -4 3622.60 278.444   4
   1   8   4 3702.88 338.432   6
   1   8   4 3890.78 287.933   1
   1  -8   4 3033.16 271.444   2
  -1  -8  -4 3101.24 338.923   2
  -1   8  -5 107.217 52.9229   6
   1   8   5 59.4176 70.2460   6
  -1  -8  -5 94.6514 91.8662   2
   1   8   5 102.691 45.9251   1
  -1  -8  -5 8.02646 58.7377   4
   1  -8   5 148.833 51.9220   2
  -1   8  -6 636.201 99.2259   6
   1   8   6 586.575 132.067   6
   1   8   6 707.175 103.287   1
  -1  -8  -6 398.644 130.472   2
   1  -8   6 517.375 89.9105   2
   1   8   7 5137.39 473.169   6
   1   8   7 5604.93 425.869   1
   1  -8   7 5681.96 418.181   2
  -1  -8  -7 5379.84 526.201   2
   1   8   8 415.818 127.200   6
  -1  -8  -8 506.301 65.7065   7
   1   8   8 455.832 39.1473  14
  -1  -8  -8 495.363 153.416   2
  -1  -8  -9 428.611 61.1882   7
  -1  -8  -9 628.397 183.718   2
   1  -8   9 584.778 103.055   4
   1   8   9 427.161 39.2459  14
  -1   8  -9 439.658 38.7378  15
   1   8  10 844.057 142.465   1
   1   8  10 836.828 131.920   3
   1  -8  10 1062.39 141.292   4
  -1   8 -10 1016.45 72.5500  15
  -1  -8 -10 1073.50 76.1934   9
  -1  -8 -10 1076.76 94.4190   7
   1   8  11 1072.48 155.900   1
   1   8  11 800.955 132.993   3
   1   8  11 947.121 72.7953  14
  -1  -8 -11 1043.46 89.6603   7
  -1  -8 -11 1002.28 73.9016   9
   1   8  12 1052.48 163.241   1
   1   8  12 1256.72 89.5477  14
  -1  -8 -12 1306.54 101.767   7
  -1  -8 -12 1258.13 91.6391   9
  -1  -8 -13 311.982 44.0583   7
   1   8  13 277.409 37.3612  14
  -1  -8 -13 294.674 37.9139   9
  -1  -8 -14 369.193 43.7040   7
  -1  -8 -14 441.987 44.2001   9
   1   8  15 2642.07 163.026  12
  -1  -8 -15 2329.79 165.208   9
   1   8  16 67.6878 23.7655  12
  -1  -8 -16 53.7215 25.3133   9
   1   8  17 1900.31 116.879  12
  -1  -8 -17 1687.50 118.334   9
  -1  -8 -18 65.6018 12.9359   9
   1   8  18 36.7710 11.0321  12
  -1   9  18 154.274 16.8119  12
   1  -9 -18 161.377 17.0541   9
   1  -9 -17 30.1015 17.8767   9
   1  -9 -16 120.702 24.9843   9
  -1   9  15 862.698 68.2330  14
   1  -9 -15 943.132 71.6654   7
   1  -9 -15 931.942 69.3264   9
  -1   9  14 1688.07 117.010  14
   1  -9 -14 1710.71 126.032   7
   1  -9 -14 1763.91 117.958   9
   1  -9 -13 126.555 50.9334   7
   1  -9 -13 176.822 30.7495   9
  -1   9  12 1456.58 102.470  14
   1   9 -12 1493.41 99.9007  15
   1  -9 -12 1358.53 122.488   7
   1  -9 -12 1480.63 102.748   9
   1  -9 -11 1563.87 303.161   2
  -1   9  11 1877.67 213.549   1
  -1   9  11 1902.77 131.170  14
   1   9 -11 1966.43 130.099  15
   1  -9 -11 1998.68 156.826   7
   1  -9 -11 2069.10 132.623   9
  -1   9  10 1605.50 268.466   6
  -1  -9  10 1606.72 185.052   4
  -1   9  10 1532.10 194.365   1
   1  -9 -10 2056.99 325.045   2
  -1   9  10 1841.29 119.548  14
   1   9 -10 1779.86 118.168  15
   1  -9 -10 1700.25 144.232   7
  -1  -9   9 5085.06 403.245   4
   1   9  -9 4552.37 411.471   6
  -1   9   9 4353.82 490.146   6
  -1   9   9 4861.96 411.541   1
   1  -9  -9 4640.33 530.426   2
  -1   9   9 5535.12 327.585  14
   1   9  -9 5043.35 326.778  15
   1  -9  -9 5328.28 351.276   7
  -1   9   8 3686.88 416.333   6
  -1  -9   8 3891.65 314.059   4
   1   9  -8 3180.99 318.109   6
   1   9  -8 3656.12 240.315  15
  -1   9   8 4028.91 240.778  14
  -1   9   8 3613.89 320.067   1
   1   9  -7-10.7722 58.6640   6
  -1   9   7-45.5217 107.337   6
  -1   9   7-18.3331 45.5744   1
  -1  -9   7 8.29534 47.9189   4
   1  -9  -7-74.0246 95.0110   2
  -1   9   6 211.195 121.859   6
   1   9  -6 403.578 95.7204   6
   1  -9  -6 357.094 137.783   2
  -1  -9   6 416.194 81.8140   4
  -1   9   6 388.748 82.3856   1
  -1   9   5 6850.14 586.796   6
   1   9  -5 7236.74 509.376   6
  -1  -9   5 6941.90 476.203   4
  -1   9   5 6392.33 473.581   1
   1   9  -4 527.393 101.377   6
  -1   9   4 284.292 120.189   6
  -1   9   4 379.326 72.8569   1
   1  -9  -4 470.223 127.935   2
   1  -9  -4 515.543 76.9907   4
  -1  -9   4 389.655 76.3880   4
  -1   9   3 257.260 100.533   6
   1   9  -3 271.070 83.5254   6
   1  -9  -3 282.724 59.6689   4
   1  -9  -3 312.371 95.0917   2
  -1  -9   3 283.578 72.0690   2
  -1  -9   3 285.111 64.5487   4
  -1   9   3 277.490 62.9471   1
   1   9  -2 67.3294 58.8200   6
  -1   9   2 140.374 45.9143   1
  -1  -9   2 54.4586 55.5929   2
   1  -9  -2 129.247 49.1635   4
   1  -9  -2 64.2762 68.7969   2
  -1  -9   1 1908.65 166.171   4
  -1   9   1 1523.69 210.174   6
   1  -9  -1 1640.27 155.160   4
  -1  -9   1 1647.80 186.446   2
   1   9  -1 1751.31 160.302   1
  -1   9   1 1730.13 154.007   1
   1  -9  -1 1579.22 191.710   2
   1   9   0 6894.83 507.260   6
   1  -9   0 6861.98 447.008   4
  -1   9   0 6303.00 507.103   6
  -1  -9   0 6445.73 447.260   4
  -1  -9   0 5210.41 474.644   2
   1  -9   0 5672.87 470.999   2
   1   9   0 6360.33 451.162   1
   1  -9   1 2846.78 229.675   4
  -1   9  -1 3170.37 288.703   6
  -1  -9  -1 2833.72 231.303   4
   1   9   1 2726.89 276.378   6
   1  -9   1 2479.69 245.651   2
   1   9   1 2931.32 239.748   1
  -1  -9  -1 2363.48 266.020   2
  -1   9  -2 4710.13 387.642   6
   1   9   2 4426.36 394.808   6
   1  -9   2 4851.38 344.271   4
  -1  -9  -2 4756.26 344.629   4
   1  -9   2 4607.15 362.032   2
   1   9   2 4508.60 349.152   1
  -1  -9  -2 3466.42 380.127   2
  -1   9  -3 97.4290 65.4350   6
   1   9   3 173.779 80.9960   6
  -1  -9  -3 128.174 53.2862   4
   1   9   3 146.240 54.1963   1
   1  -9   3 244.364 67.1243   2
  -1  -9  -3 118.684 88.8607   2
  -1   9  -4 7218.25 513.320   6
   1  -9   4 6980.24 487.358   4
  -1  -9  -4 7154.26 491.748   4
   1   9   4 7123.69 555.966   6
   1  -9   4 6362.45 488.224   2
  -1  -9  -4 5515.34 551.868   2
   1   9   4 6359.09 487.535   1
   1   9   5 313.167 108.758   6
  -1   9  -5 339.574 85.4139   6
  -1  -9  -5 279.952 84.6714   4
   1  -9   5 208.606 63.6855   4
  -1  -9  -5 274.403 116.312   2
   1  -9   5 459.263 88.5139   2
   1   9   5 264.070 73.0578   1
   1   9   6 1961.36 254.256   6
   1  -9   6 2129.40 206.100   4
  -1   9  -6 2271.51 215.562   6
  -1  -9  -6 2032.57 290.525   2
   1  -9   6 1966.41 203.470   2
   1   9   6 2203.16 215.200   1
  -1  -9  -7 261.420 50.1549   7
   1   9   7 290.283 109.908   6
   1   9   7 223.523 25.3670  14
  -1   9  -7 231.935 27.0171  15
   1   9   7 250.155 79.7912   1
  -1  -9  -7 248.524 121.204   2
   1  -9   7 128.236 64.2759   4
   1   9   8 17.4289 84.4420   6
  -1  -9  -8-26.4725 106.091   2
   1  -9   8 38.7869 60.0100   4
   1   9   8 22.2974 59.4299   1
  -1   9  -8 4.05275 18.6210  15
   1   9   8 4.73359 18.7296  14
   1  -9   9 4063.73 334.442   4
   1   9   9 3558.53 335.154   1
  -1  -9  -9 4124.59 456.849   2
  -1   9  -9 3930.62 245.419  15
  -1  -9  -9 3653.02 263.613   7
  -1  -9 -10 240.526 52.0111   7
  -1  -9 -10 142.581 138.573   2
   1  -9  10 207.522 84.6425   4
   1   9  10 171.619 30.8699  14
  -1   9 -10 162.125 26.5005  15
   1   9  11 1110.04 168.913   1
  -1   9 -11 1364.45 90.8826  15
  -1  -9 -11 1288.69 93.3543   9
  -1  -9 -11 1261.71 108.183   7
  -1  -9 -12 2010.46 146.230   7
  -1  -9 -12 2055.91 138.026   9
   1   9  13 477.987 47.5129  14
  -1  -9 -13 498.642 48.4188   9
  -1  -9 -13 612.701 56.2104   7
  -1  -9 -14 335.941 42.2634   7
  -1  -9 -14 379.058 41.1676   9
  -1  -9 -15 45.7943 19.9628   7
  -1  -9 -15 59.1378 24.5030   9
  -1  -9 -16 31.7197 19.0557   9
   1   9  17-7.68535 13.6818  12
  -1  -9 -17 12.2836 11.9626   9
  -1  10  17 200.290 19.5784  12
   1 -10 -17 155.682 18.2625   9
  -1  10  16 1302.97 78.1382  12
   1 -10 -16 993.072 77.4833   9
   1 -10 -15 138.802 27.1626   7
   1 -10 -15 74.6997 23.1872   9
   1 -10 -14 1066.87 85.2894   7
   1 -10 -14 1059.04 77.0141   9
   1 -10 -13 93.9656 44.8902   7
   1  10 -13 61.5733 22.9751  15
  -1  10  13 65.8033 29.3437  14
   1 -10 -13 87.2273 24.8896   9
   1 -10 -12-32.8320 52.4414   7
  -1  10  12-3.54749 26.3956  14
   1  10 -12 7.84008 24.9386  15
   1 -10 -11 519.551 80.4311   7
   1  10 -11 663.446 52.4681  15
  -1  10  11 627.730 52.4325  14
  -1  10  10 821.089 207.855   6
  -1  10  10 1236.02 173.412   1
   1 -10 -10 1168.33 271.545   2
  -1 -10  10 1364.95 169.556   4
  -1  10  10 1380.01 96.2194  14
   1  10 -10 1459.33 96.4583  15
   1 -10 -10 1402.55 125.883   7
  -1  10   9 213.515 132.598   6
  -1 -10   9 351.712 94.5086   4
  -1  10   9 313.539 99.3068   1
  -1  10   9 207.271 28.5665  14
   1  10  -9 221.766 31.0034  15
   1  10  -9 249.011 28.3630  13
   1  10  -8 1789.33 218.382   6
  -1 -10   8 2082.70 209.869   4
  -1  10   8 1570.25 266.890   6
  -1  10   8 2017.59 214.366   1
   1 -10  -8 1296.98 276.556   2
  -1  10   8 2080.18 131.598  14
   1  10  -8 2026.58 131.587  13
   1  10  -8 1933.40 132.059  15
   1 -10  -8 2049.75 160.050   7
   1  10  -7-24.0796 68.3247   6
   1 -10  -7 8.23306 48.1627   7
  -1  10   7 68.7849 122.270   6
   1  10  -7 61.5175 20.5916  15
  -1  10   7 69.4375 18.3269  14
   1  10  -7 61.1180 19.1165  13
  -1 -10   7 93.6761 67.5676   4
  -1  10   7 10.2487 58.1893   1
   1 -10  -7 27.0522 108.469   2
  -1  10   6 401.853 140.826   6
   1  10  -6 288.787 96.5900   6
   1 -10  -6 442.963 63.1377   7
   1  10  -6 456.758 38.4796  13
   1 -10  -6 271.138 136.960   2
  -1  10   6 565.061 103.517   1
  -1 -10   6 501.638 98.8170   4
   1 -10  -5 4456.47 489.797   2
  -1  10   5 5294.18 411.473   1
  -1  10   5 4989.00 496.297   6
  -1 -10   5 5641.13 411.839   4
   1  10  -5 5890.34 446.465   6
  -1  10   4 2832.68 243.918   1
   1 -10  -4 2280.02 303.244   2
  -1 -10   4 2784.02 242.515   4
  -1  10   4 2802.23 324.977   6
   1  10  -4 2883.45 274.580   6
   1 -10  -3 3767.14 403.190   2
  -1  10   3 4287.87 343.976   1
   1  10  -3 5468.67 405.527   6
  -1  10   3 4461.41 433.353   6
   1 -10  -3 4576.01 339.818   4
   1 -10  -2 1096.90 183.120   2
  -1 -10   2 1147.93 166.278   2
  -1 -10   2 1477.88 150.734   4
   1  10  -2 1426.36 182.639   6
   1 -10  -2 1487.05 145.454   4
   1 -10  -1 8700.11 741.015   2
   1  10  -1 10440.3 695.775   1
  -1 -10   1 9035.91 729.493   2
  -1 -10   1 10987.5 704.143   4
   1 -10  -1 10506.7 693.905   4
  -1  10   1 11339.7 797.071   6
  -1 -10   0 4161.97 401.205   2
   1  10   0 4752.83 366.486   1
   1 -10   0 4143.14 394.549   2
   1  10   0 5379.65 428.252   6
   1 -10   0 5084.60 363.700   4
  -1  10   0 5070.28 431.091   6
  -1 -10   0 4951.99 367.372   4
   1 -10   1 11465.0 863.312   2
   1  10   1 13619.5 850.449   1
   1  10   1 14230.3 915.778   6
   1 -10   1 12953.3 834.889   4
  -1 -10  -1 12637.6 836.967   4
  -1  10  -1 12383.8 896.613   6
   1 -10   2-7.64584 44.1657   4
  -1 -10  -2 38.8972 55.3723   4
  -1 -10  -2-17.1449 80.8539   2
   1  10   2 35.5535 46.3453   1
   1 -10   2 10.8513 48.2512   2
   1  10   2 44.6224 66.1349   6
  -1  10  -2-13.2130 58.7501   6
  -1 -10  -3 2870.44 362.325   2
   1  10   3 4237.81 329.000   1
   1 -10   3 3582.69 323.222   2
  -1  10  -3 4355.93 355.410   6
   1  10   3 3985.68 373.946   6
  -1 -10  -3 4035.19 318.665   4
  -1 -10  -4 3430.53 420.844   2
   1  10   4 5104.08 375.698   1
   1 -10   4 4187.13 364.213   2
   1  10   4 4644.53 420.684   6
  -1  10  -4 4698.71 385.979   6
  -1 -10  -4 4732.26 364.394   4
  -1  10  -5 602.987 115.793   6
   1  10   5 658.171 144.030   6
   1 -10   5 569.805 105.854   2
   1 -10   5 598.199 103.093   4
   1  10   5 614.728 111.311   1
  -1 -10  -5 420.564 142.396   2
  -1  10  -5 600.892 48.2802  15
  -1 -10  -5 709.520 73.1192   7
   1  10   6 1397.10 211.009   6
  -1  10  -6 1730.05 186.384   6
   1 -10   6 1679.71 176.945   4
  -1 -10  -6 930.149 220.917   2
   1  10   6 1363.21 176.209   1
   1  10   6 1523.45 99.4189  14
  -1  10  -6 1439.79 100.163  15
  -1 -10  -6 1511.99 122.928   7
  -1 -10  -7 51.3554 47.1319   7
   1  10   7 89.5616 89.1160   6
  -1  10  -7 76.8037 23.6464  15
   1  10   7 49.2680 20.3006  14
   1 -10   7 40.4800 59.6376   4
  -1 -10  -7 53.2613 114.700   2
   1  10   7 115.539 76.0666   1
   1  10   8 2497.71 296.856   6
   1 -10   8 2839.32 257.741   4
  -1  10  -8 2630.78 165.541  15
  -1  10  -8 2495.16 163.807  13
   1  10   8 2476.84 164.291  14
  -1 -10  -8 2287.51 343.131   2
   1  10   8 2528.43 260.567   1
   1  10   9 205.120 30.9135  14
  -1  10  -9 227.216 31.3520  15
   1  10   9 202.271 84.1107   1
   1 -10   9 249.532 95.0497   4
  -1 -10 -10 134.997 48.8709   7
   1  10  10 123.267 28.1417  14
  -1  10 -10 138.953 27.9975  15
  -1 -10 -10 344.916 172.258   2
   1  10  10 193.869 86.6210   1
   1 -10  10 272.504 95.0143   4
  -1 -10 -11 189.037 49.0116   7
  -1  10 -11 196.847 28.4650  15
   1  10  11 86.6687 28.8654  14
  -1  10 -12 665.722 52.0235  15
  -1 -10 -12 681.033 66.8935   7
  -1 -10 -13 70.2248 30.9143   7
   1  10  13 28.8111 24.2818  12
  -1 -10 -13-20.8646 23.5745   9
   1  10  14 550.383 42.7947  12
  -1 -10 -14 531.046 46.4330   7
   1  10  15 1243.17 75.2912  12
  -1 -10 -15 1001.11 75.3429   9
  -1 -10 -15 1037.84 73.3228   7
   1  10  16 520.272 37.5760  12
  -1 -10 -16 455.005 36.8621   9
  -1  11  16 17.0367 13.1163  12
   1 -11 -15 46.4452 24.2584   7
  -1  11  15 142.731 20.6770  12
   1 -11 -14 431.191 45.6167   7
  -1  11  13 2649.19 178.914  14
   1  11 -13 2890.99 177.734  15
   1 -11 -13 2770.35 190.683   7
   1  11 -12 1322.03 86.9836  15
  -1  11  12 1185.51 86.9877  14
   1 -11 -12 1105.20 104.224   7
  -1  11  11 5272.06 339.511  14
   1  11 -11 5664.20 339.937  15
   1 -11 -11 5058.19 357.940   7
   1  11 -10 964.115 65.8081  13
   1  11 -10 954.751 68.8194  15
  -1  11  10 787.103 67.0989  14
  -1  11   9 574.721 47.0909  14
   1  11  -9 585.681 49.4898  15
   1  11  -9 568.950 46.4728  13
  -1  11   9 436.450 112.333   1
  -1 -11   9 442.933 110.820   4
   1 -11  -8 107.747 56.5192   7
  -1  11   8 90.9268 126.666   6
   1  11  -8 102.834 78.7950   6
   1  11  -8 172.213 26.3532  13
  -1  11   8 147.552 24.6877  14
   1  11  -8 138.865 29.3837  15
   1 -11  -8 301.205 180.523   2
  -1 -11   8 127.504 79.7563   4
  -1  11   8 223.649 83.2568   1
   1  11  -7 209.900 85.2130   6
  -1  11   7 203.789 138.735   6
   1 -11  -7 223.524 60.0928   7
  -1  11   7 263.916 28.1208  14
   1  11  -7 282.402 31.1342  13
   1 -11  -7-28.9732 121.507   2
  -1 -11   7 301.072 95.0429   4
  -1  11   7 156.553 80.1513   1
  -1  11   6 268.535 137.387   6
   1 -11  -6 311.980 63.1257   7
   1  11  -6 426.396 112.245   6
   1  11  -6 309.878 32.7546  13
   1  11  -6 283.821 32.8433  15
  -1  11   6 254.396 81.8563   1
  -1 -11   6 170.853 80.9603   4
   1 -11  -6 162.472 142.283   2
   1  11  -5-13.4627 73.3077   6
  -1  11   5-44.0587 114.848   6
   1 -11  -5 21.2314 41.5088   7
  -1  11   5 9.95439 53.0631   1
   1 -11  -5 24.9511 110.932   2
  -1 -11   5 58.0944 68.9107   4
   1  11  -5-10.2210 19.0284  15
   1  11  -5 17.8431 20.6773  13
  -1  11   4 1759.41 183.833   1
   1 -11  -4 1411.79 247.538   2
   1  11  -4 1854.77 215.288   6
  -1  11   4 1574.90 244.329   6
  -1 -11   4 1630.20 181.572   4
   1 -11  -4 1715.82 134.397   7
   1 -11  -3 2621.34 232.752   4
  -1  11   3 2466.85 309.948   6
   1  11  -3 3026.46 289.091   6
   1  11  -3 2589.31 169.306  15
   1  11  -3 2711.71 170.169  13
   1 -11  -3 2209.47 298.000   2
   1  11  -2 1099.45 166.980   6
   1  11  -2 905.020 65.2972  13
   1 -11  -2 836.567 164.830   2
  -1 -11   2 785.083 121.217   4
   1 -11  -2 993.390 124.563   4
  -1 -11   1 4190.17 336.925   4
   1 -11  -1 4158.05 326.872   4
  -1  11   1 4634.86 418.164   6
   1 -11  -1 3956.03 388.447   2
  -1 -11   1 3760.39 369.322   2
   1  11   0-15.4471 82.3441   6
  -1  11   0 118.258 91.9937   6
  -1 -11   0-16.4605 73.1865   2
  -1 -11   0-17.2431 59.0766   4
   1 -11   0-24.1509 54.4321   4
   1 -11   0-30.2394 82.3324   2
   1 -11   1 1785.39 176.778   4
   1  11   1 2034.00 234.470   6
  -1 -11  -1 1851.13 182.664   4
  -1  11  -1 1825.31 223.229   6
   1 -11   1 1362.57 195.917   2
  -1 -11  -1 1291.04 213.473   2
   1  11   1 1616.51 178.049   1
   1 -11   2 3128.96 254.954   4
  -1 -11  -2 3065.97 257.555   4
  -1  11  -2 3029.31 298.424   6
   1  11   2 2856.70 303.933   6
  -1 -11  -2 2375.52 308.174   2
   1  11   2 3108.77 263.324   1
   1 -11   2 2316.02 269.014   2
  -1  11  -2 2709.95 176.403  15
  -1 -11  -3 4294.06 348.606   4
  -1  11  -3 4402.73 384.528   6
   1  11   3 4626.93 413.308   6
   1 -11   3 4444.69 344.535   4
  -1 -11  -3 3221.96 405.983   2
   1 -11   3 4216.34 368.945   2
   1  11   3 4474.14 355.783   1
  -1  11  -3 4047.62 263.208  15
  -1 -11  -3 4449.02 282.174   7
  -1  11  -4 1653.99 201.731   6
   1  11   4 1915.03 239.566   6
   1 -11   4 1638.11 194.715   2
   1  11   4 1600.06 186.654   1
  -1 -11  -4 1413.09 255.186   2
  -1  11  -4 1595.49 108.071  15
  -1 -11  -4 1608.39 127.575   7
   1  11   5 45.9983 67.8995   1
  -1 -11  -5 76.0107 122.901   2
   1 -11   5 120.975 64.6478   4
  -1  11  -5 148.674 81.6897   6
  -1 -11  -5 113.810 49.9369   7
   1  11   5 53.5615 82.0398   6
   1 -11   6 3062.53 268.883   4
   1  11   6 2597.81 307.182   6
   1  11   6 3099.14 282.168   1
  -1 -11  -6 2027.14 330.096   2
   1  11   6 2744.73 176.619  14
  -1 -11  -6 2724.23 197.811   7
   1 -11   7 3940.52 309.035   4
   1  11   7 3285.38 347.401   6
   1  11   7 2770.04 292.503   1
  -1 -11  -7 3100.97 400.190   2
  -1  11  -7 3292.72 203.073  13
   1  11   7 3028.31 201.493  14
  -1  11  -7 3210.65 203.707  15
  -1 -11  -7 2938.65 222.418   7
  -1 -11  -8 44.5799 48.3940   7
   1  11   8-6.78658 23.1246  14
  -1  11  -8 20.9778 22.4128  13
  -1  11  -8 15.7027 26.6024  15
  -1 -11  -8 28.3367 117.849   2
   1  11   8 12.8649 71.4990   1
   1 -11   8-11.2165 70.5274   4
  -1  11  -9 41.2364 21.3935  13
   1  11   9 4.35611 24.3322  14
  -1  11  -9 24.7392 26.9287  15
  -1 -11  -9 56.9854 118.506   2
   1  11   9 13.0916 69.8013   1
   1 -11   9 22.6410 72.2975   4
  -1 -11 -10 22.2467 46.8265   7
  -1  11 -10 81.0745 28.2482  15
  -1  11 -11 3072.92 186.463  15
   1  11  11 2781.14 185.226  12
  -1 -11 -11 2730.75 198.269   7
  -1 -11 -12 73.6583 37.0895   7
  -1  11 -12 158.487 25.5257  15
   1  11  12 135.019 24.8276  12
   1  11  13 1651.11 107.682  12
  -1  11 -13 1600.22 105.767  15
  -1 -11 -13 1610.15 112.673   7
  -1 -11 -14 14.2831 22.0081   7
   1  11  14 20.8613 17.6045  12
  -1 -11 -15 112.009 16.8566   7
   1  11  15 97.7921 17.7171  12
   1  11  16 37.4469 11.1771  12
  -1  12  16 232.329 18.0230  12
  -1  12  15 695.041 47.1912  12
   1 -12 -15 663.386 49.7584   7
   1 -12 -14 251.722 33.5637   7
  -1  12  14 236.423 24.6349  12
   1 -12 -13 73.3796 33.8089   7
   1  12 -13 19.5097 20.2825  15
   1 -12 -12 578.448 67.1274   7
  -1  12  12 579.001 49.0134  14
   1  12 -12 626.772 50.3987  15
   1 -12 -11 93.2264 52.5081   7
   1  12 -11 31.6217 28.6268  15
  -1  12  11 33.6563 23.4330  14
   1  12 -10 289.029 35.9593  15
   1  12 -10 227.027 30.0584  13
  -1  12  10 246.612 31.8153  14
   1 -12  -9 19.9383 56.3822   7
  -1  12   9 2.41153 22.2309  14
   1  12  -9 30.5950 23.2689  13
   1  12  -9 38.7877 28.0850  15
  -1  12   8 399.386 160.210   6
   1 -12  -8 579.424 77.7737   7
   1  12  -8 662.730 51.2030  13
  -1  12   8 593.166 48.5444  14
   1 -12  -8 577.610 197.527   2
  -1  12   8 388.143 107.318   1
  -1 -12   8 495.712 120.459   4
  -1  12   7 112.784 112.277   6
   1 -12  -7 141.062 59.2154   7
   1  12  -7 124.271 88.3589   6
  -1 -12   7 56.0136 80.9092   4
   1 -12  -7 120.179 145.681   2
   1  12  -7 81.9764 29.8922  15
   1  12  -7 98.3140 26.6858  13
  -1  12   6 975.035 208.362   6
   1  12  -6 1138.63 177.275   6
  -1 -12   6 891.277 141.421   4
   1 -12  -6 519.184 190.490   2
   1  12  -6 1000.74 71.5358  13
   1  12  -6 927.004 71.0112  15
   1 -12  -6 957.609 99.1561   7
  -1  12   5 549.157 163.086   6
   1  12  -5 640.933 141.104   6
   1 -12  -5 701.079 79.2872   7
  -1 -12   5 611.258 116.776   4
   1 -12  -5 380.615 175.443   2
   1  12  -5 658.948 53.4868  13
   1  12  -5 642.825 51.9104  15
  -1  12   4 1209.41 205.246   6
   1  12  -4 793.665 153.019   6
   1 -12  -4 680.841 192.878   2
   1  12  -4 826.464 62.9775  15
   1 -12  -4 891.899 90.9576   7
   1  12  -3 4939.11 424.035   6
  -1 -12   3 4465.87 374.374   4
   1 -12  -3 3501.81 437.121   2
   1  12  -3 4629.97 288.362  15
   1  12  -3 4549.53 289.130  13
   1 -12  -3 4640.81 309.440   7
  -1 -12   2 5098.55 388.407   4
   1  12  -2 5447.33 444.734   6
   1 -12  -2 4895.22 375.275   4
  -1  12   2 4628.08 450.322   6
   1  12  -2 4631.84 295.253  15
   1  12  -2 4748.36 296.515  13
   1 -12  -2 3927.25 444.009   2
  -1  12   1 3951.16 377.356   6
   1 -12  -1 3397.16 294.989   4
  -1 -12   1 3575.40 306.551   4
   1  12  -1 3542.32 221.516  13
   1  12  -1 3443.21 219.944  15
   1 -12  -1 2623.66 343.186   2
   1 -12   0 4198.43 342.086   4
  -1 -12   0 4510.68 354.012   4
  -1  12   0 5196.39 434.026   6
   1  12   0 4237.65 263.091  13
  -1  12   0 4093.51 261.780  15
   1 -12   0 3534.17 387.697   2
  -1 -12   0 3574.63 399.130   2
  -1  12  -1 3080.06 313.927   6
  -1 -12  -1 3383.94 274.935   4
   1  12   1 3008.19 316.849   6
   1 -12   1 2606.34 247.444   4
   1  12   1 2779.68 175.285  13
  -1  12  -1 2667.23 174.712  15
   1 -12   1 2347.28 292.495   2
  -1 -12  -1 2085.09 300.195   2
   1  12   2 264.662 110.221   6
  -1  12  -2 191.414 102.952   6
  -1 -12  -2 44.5314 108.917   2
   1 -12   2 283.306 82.6346   4
  -1 -12  -2 321.811 95.3775   4
   1 -12   2 266.345 113.853   2
  -1  12  -2 255.085 28.7440  15
   1  12   2 243.702 27.7923  13
  -1 -12  -3 4056.43 364.718   4
   1 -12   3 4869.23 372.137   4
  -1  12  -3 4643.40 408.173   6
   1  12   3 4243.59 418.734   6
   1  12   3 4538.49 375.420   1
   1 -12   3 4166.70 397.483   2
  -1 -12  -3 3809.90 447.987   2
  -1  12  -3 4471.87 279.941  15
  -1 -12  -3 4385.63 296.733   7
  -1  12  -4 127.943 87.3654   6
  -1 -12  -4 205.425 52.4858   7
   1  12   4 221.792 113.153   6
  -1  12  -4 184.646 30.0078  15
   1  12   4 212.089 80.5527   1
  -1 -12  -4 254.658 139.179   2
   1 -12   4 305.405 95.1246   4
  -1  12  -5 66.3809 83.5729   6
   1  12   5 91.9088 110.100   6
  -1 -12  -5 22.7583 49.4924   7
  -1  12  -5 76.3588 26.5803  15
  -1 -12  -5 160.034 129.288   2
   1  12   5 49.1399 64.1740   1
  -1 -12  -6 57.8880 48.8916   7
   1  12   6 127.134 117.757   6
  -1  12  -6 45.6748 26.9085  15
  -1  12  -6 47.0726 25.9685  13
   1  12   6 139.543 88.1192   1
   1 -12   6 124.082 87.8296   4
  -1 -12  -6 27.4644 143.221   2
   1  12   7 17.7484 92.7122   6
  -1 -12  -7 81.2994 48.7939   7
   1 -12   7 161.127 83.1076   4
   1  12   7 116.560 79.0597   1
  -1 -12  -7 139.546 124.220   2
  -1  12  -7 94.7903 26.5981  13
  -1  12  -8 1075.69 75.0970  13
  -1  12  -8 998.348 76.4238  15
  -1 -12  -8 918.824 94.8521   7
  -1  12  -9 860.321 66.4859  15
   1  12   9 805.778 60.8727  12
  -1  12  -9 884.378 63.2071  13
  -1 -12  -9 828.033 81.8747   7
   1  12  10 1135.75 79.9361  12
  -1  12 -10 1213.02 84.5161  15
  -1 -12 -11 159.834 39.6213   7
  -1  12 -11 159.781 28.4067  15
   1  12  11 117.496 22.8203  12
  -1 -12 -12 187.410 33.9735   7
  -1  12 -12 86.1957 23.5793  15
   1  12  12 144.382 21.9721  12
  -1  12 -13 11.1294 15.0733  15
   1  12  13 17.2104 16.8123  12
  -1 -12 -14 214.312 25.6052   7
   1  12  14 212.530 21.8686  12
  -1 -12 -15 20.3454 8.89001   7
   1  12  15-11.7661 9.76894  12
   1 -13 -15 25.4098 9.77515   7
   1 -13 -14-50.5227 22.0480   7
  -1  13  14 7.97325 9.48101  12
  -1  13  13 430.345 34.0503  12
   1  13 -13 509.884 37.3425  15
   1 -13 -13 490.590 47.1348   7
   1 -13 -12 156.876 38.8700   7
   1  13 -12 157.783 26.6916  15
  -1  13  12 146.678 19.3686  12
   1  13 -11 3033.70 183.268  15
  -1  13  11 2725.32 179.090  12
   1 -13 -10 374.328 62.8295   7
   1  13 -10 432.259 37.8366  13
   1  13 -10 376.834 43.0514  15
   1  13  -9 2980.19 193.088  15
   1  13  -9 3122.89 191.692  13
   1 -13  -9 2531.83 211.219   7
   1 -13  -8 358.770 74.1220   7
   1  13  -8 560.880 46.7997  13
   1 -13  -7 218.309 58.8520   7
   1  13  -7 315.198 37.0269  13
   1  13  -7 256.199 36.6551  15
   1  13  -6-29.1917 85.8720   6
   1 -13  -6 37.7228 54.1083   7
  -1  13   6-64.5714 112.232   6
   1 -13  -6-59.2005 135.669   2
  -1 -13   6-46.5624 88.7277   4
   1  13  -6 57.6007 26.5353  15
   1  13  -6 53.7002 28.4977  13
  -1  13   5 3905.48 405.234   6
  -1 -13   5 3609.67 325.007   4
   1  13  -5 3606.59 352.225   6
   1 -13  -5 2470.30 400.409   2
   1  13  -5 3382.52 227.396  15
   1  13  -5 3810.60 228.847  13
   1 -13  -5 3496.69 250.958   7
   1  13  -4 1494.18 212.299   6
  -1  13   4 1175.31 220.384   6
   1  13  -4 1334.19 91.3623  15
   1 -13  -4 1362.43 116.909   7
   1 -13  -3 400.423 64.4149   7
   1  13  -3 259.094 117.548   6
   1  13  -3 372.394 37.9093  15
   1  13  -3 382.218 39.5130  13
  -1  13   3 392.421 36.4228  13
  -1 -13   3 434.375 110.375   4
   1 -13  -3 128.388 135.851   2
  -1  13   2 1318.29 221.513   6
   1  13  -2 1564.64 213.879   6
   1  13  -2 1297.57 90.2837  15
   1  13  -2 1327.56 91.6555  13
  -1 -13   2 1383.98 176.841   4
   1 -13  -2 834.855 212.230   2
  -1  13   1 1714.53 248.584   6
   1  13  -1 2160.54 255.000   6
  -1 -13   1 1676.05 200.923   4
   1 -13  -1 1814.11 194.459   4
   1  13  -1 1784.75 115.804  13
   1  13  -1 1659.47 113.401  15
  -1  13   0 205.815 118.988   6
   1  13   0 289.093 33.6900  13
  -1  13   0 290.685 30.5455  15
   1 -13   0 320.121 98.5626   4
   1 -13   0 418.268 148.094   2
  -1 -13   0 335.395 104.283   4
   1 -13   1 2989.22 277.995   4
  -1 -13  -1 2600.26 275.962   4
  -1  13  -1 3071.48 330.452   6
   1  13   1 3039.78 191.880  13
  -1  13  -1 2958.42 191.731  15
   1 -13   1 2504.63 321.597   2
  -1  13  -2 248.555 115.898   6
   1  13   2 273.041 128.750   6
  -1 -13  -2 192.284 134.334   2
  -1 -13  -2 145.325 94.0661   4
   1 -13   2 285.443 91.3754   4
  -1  13  -2 237.305 29.8178  15
   1  13   2 231.536 29.0229  13
   1  13   3 2469.00 280.652   6
   1 -13   3 2089.18 222.146   4
  -1  13  -3 1992.97 251.015   6
  -1 -13  -3 1462.71 279.151   2
  -1  13  -3 2111.00 137.162  15
  -1 -13  -3 1975.60 152.445   7
  -1 -13  -4 504.132 67.8127   7
   1  13   4 745.531 162.368   6
  -1  13  -4 511.532 127.839   6
  -1  13  -4 517.367 50.0404  13
  -1  13  -4 526.195 48.1700  15
  -1 -13  -4 342.023 163.375   2
   1 -13   4 764.124 131.974   4
  -1 -13  -5-18.8530 49.0370   7
   1  13   5-36.4562 109.121   6
  -1  13  -5 51.8016 28.3077  13
  -1  13  -5 33.5174 27.3995  15
  -1 -13  -5 26.9549 123.543   2
  -1 -13  -6 381.696 62.4027   7
  -1  13  -6 422.418 44.6805  15
  -1  13  -6 473.875 44.3783  13
  -1 -13  -7 215.928 54.5136   7
  -1  13  -7 324.085 37.7341  13
  -1  13  -8 1664.25 111.712  15
  -1  13  -8 1598.59 109.383  13
  -1 -13  -8 1537.13 124.829   7
  -1 -13  -9 121.224 42.2479   7
  -1  13  -9 164.832 32.4178  15
  -1  13  -9 173.516 26.7862  13
  -1 -13 -10 54.8711 37.4881   7
  -1  13 -10 106.040 29.1382  15
  -1  13 -11 217.681 28.8337  15
   1  13  11 170.123 20.7061  12
  -1  13 -12-17.9711 19.2974  15
   1  13  12 2.63714 12.6748  12
  -1  13 -13 872.384 56.5951  15
   1  13  13 781.121 55.8175  12
  -1 -13 -13 941.135 61.5906   7
  -1 -13 -14 7.22156 12.2228   7
   1 -14 -14 45.5595 13.1414   7
   1  14 -13 594.775 40.6630  15
   1 -14 -13 532.272 44.2807   7
   1  14 -12 54.0726 20.2384  15
   1 -14 -11 245.052 42.2720   7
   1  14 -11 273.268 31.6085  15
   1 -14 -10 402.705 57.6753   7
   1  14 -10 507.853 39.9020  13
   1  14 -10 456.342 44.2994  15
   1 -14  -9 6.48664 47.7432   7
   1  14  -9 109.440 25.2673  13
   1  14  -8 1574.42 101.641  13
   1  14  -8 1441.35 102.676  15
   1 -14  -8 1294.17 119.797   7
   1 -14  -7 648.288 82.8759   7
   1  14  -7 758.525 60.9146  15
   1  14  -7 786.751 60.3418  13
   1  14  -6 1851.63 119.474  13
   1  14  -6 1701.41 118.452  15
   1 -14  -6 1601.80 139.371   7
   1 -14  -5 170.136 54.7731   7
   1  14  -5 216.213 33.0080  15
   1  14  -4 1514.31 106.064  15
   1  14  -4 1590.44 107.915  13
   1 -14  -4 1547.20 128.538   7
   1  14  -3 794.587 62.1094  13
  -1  14   3 731.397 58.2584  13
   1  14  -3 762.988 60.0264  15
   1 -14  -3 921.585 85.4643   7
  -1  14   2 3706.48 395.437   6
   1  14  -2 3994.64 384.750   6
  -1 -14   2 3811.69 345.720   4
  -1  14   2 3971.93 247.164  13
   1  14  -2 3943.27 248.052  13
   1  14  -2 3825.61 246.220  15
   1 -14  -2 2617.59 396.940   2
   1  14  -1 1444.17 220.362   6
  -1  14   1 1411.60 226.234   6
  -1  14   1 1508.11 101.823  13
   1  14  -1 1451.18 101.524  13
   1  14  -1 1493.73 99.2996  15
  -1 -14   1 1483.95 191.099   4
  -1  14   0 601.423 157.523   6
   1  14   0 652.193 51.9991  13
  -1  14   0 601.718 52.7901  13
  -1 -14   0 720.829 138.897   4
   1 -14   0 511.522 118.089   4
   1 -14   0 383.698 157.195   2
  -1 -14  -1 2356.18 255.438   4
   1  14   1 2661.30 303.267   6
  -1  14  -1 2275.13 286.633   6
   1 -14   1 2256.66 243.069   4
  -1  14  -1 2407.36 158.516  15
   1  14   1 2501.71 159.173  13
  -1  14  -1 2442.01 160.789  13
  -1  14  -2 6.73368 24.2811  15
   1  14   2 22.4636 22.3139  13
  -1  14  -2 1.91133 27.9923  13
  -1 -14  -3 116.122 42.1045   7
  -1  14  -3 153.881 30.7236  15
  -1  14  -3 188.826 33.2664  13
  -1 -14  -4 106.184 44.0514   7
  -1  14  -4 130.138 29.6671  15
  -1 -14  -5 234.951 51.8128   7
  -1  14  -5 294.542 37.9403  13
  -1  14  -5 280.846 37.4862  15
  -1 -14  -6 61.9453 43.3555   7
  -1  14  -6 107.787 33.0871  15
  -1  14  -6 96.7899 30.6647  13
  -1 -14  -7 201.991 47.6757   7
  -1  14  -7 240.796 36.7298  15
  -1  14  -7 232.365 33.2330  13
  -1 -14  -8 110.683 41.0746   7
  -1  14  -8 124.070 26.2870  13
  -1 -14  -9 215.660 40.8746   7
  -1  14  -9 269.490 34.7955  15
  -1  14  -9 249.691 27.5690  13
  -1  14 -10 473.130 42.0025  15
  -1 -14 -10 452.740 48.9783   7
  -1 -14 -11 322.646 39.0754   7
  -1  14 -11 383.941 34.6912  15
  -1  14 -12 36.5219 15.5441  15
  -1 -14 -13 2.13386 13.4342   7
   1  15 -12 32.9920 14.3355  15
   1  15 -11 482.373 37.8972  15
   1 -15 -11 408.994 42.8855   7
   1 -15 -10 354.434 44.9547   7
   1  15 -10 379.420 31.4498  13
   1  15 -10 393.950 37.7818  15
   1  15  -9 4262.15 257.554  13
   1 -15  -9 3727.23 266.670   7
   1 -15  -8 1.76228 39.1803   7
   1  15  -8-36.7652 30.9418  15
   1  15  -8 50.4518 24.9469  13
   1  15  -7 3245.22 194.765  13
   1  15  -7 3082.86 195.104  15
   1 -15  -6 27.3197 44.4165   7
   1  15  -6 52.3821 27.9083  15
   1  15  -6 52.3249 28.5558  13
   1 -15  -5 410.373 64.3735   7
   1  15  -5 470.862 44.5081  15
   1 -15  -4-19.5168 46.3333   7
   1  15  -4 53.9233 29.3288  13
   1  15  -4 72.2762 26.9871  15
   1  15  -3 1114.89 80.1746  15
  -1  15   3 1129.92 79.0303  13
   1  15  -3 1134.76 81.8505  13
  -1  15   2 522.757 45.8443  13
   1  15  -2 482.358 47.8970  13
   1  15  -2 515.860 44.0009  15
   1  15  -1 722.275 56.3853  13
  -1  15   1 650.999 55.6976  13
  -1  15   0 3246.63 209.583  13
   1  15   0 3270.34 208.768  13
  -1  15  -1 1340.14 95.8359  13
  -1  15  -1 1380.13 93.2423  15
   1  15   1 1357.71 93.7243  13
  -1  15  -2 183.904 29.3462  15
   1  15   2 175.375 27.1878  13
  -1  15  -2 201.912 34.6971  13
  -1  15  -3 363.547 40.3971  13
  -1  15  -3 293.448 36.1266  15
  -1 -15  -4 225.076 42.5563   7
  -1  15  -4 236.800 33.9656  15
  -1  15  -5 1540.84 107.095  13
  -1  15  -5 1601.45 106.623  15
  -1 -15  -5 1466.37 115.013   7
  -1 -15  -6 261.204 42.4578   7
  -1  15  -6 283.105 35.5577  13
  -1  15  -6 271.430 36.9356  15
  -1  15  -7 2295.34 147.542  15
  -1  15  -7 2297.90 146.044  13
  -1 -15  -7 2049.23 152.428   7
  -1  15  -8 1660.21 103.823  13
  -1 -15  -8 1386.14 109.388   7
  -1  15  -9 370.237 33.1168  13
  -1  15  -9 416.429 38.4872  15
  -1 -15  -9 409.855 41.6153   7
  -1 -15 -10 148.248 29.5992   7
  -1  15 -10 184.008 25.7935  15
  -1 -15 -11 60.7635 20.6248   7
  -1  15 -11 72.0024 16.8889  15
  -1  15 -12 82.7887 11.0374  15
   1 -16 -11-28.0409 16.7783   7
   1  16 -11 49.2891 13.0317  15
   1 -16 -10 228.322 26.4035   7
   1  16 -10 168.161 16.4451  13
   1 -16  -9 201.210 30.8280   7
   1  16  -9 184.788 26.7884  15
   1  16  -9 194.860 21.6508  13
   1 -16  -8 86.5430 32.8140   7
   1  16  -8 73.5540 25.3870  15
   1  16  -8 65.0871 21.0088  13
   1  16  -7 851.556 61.4122  13
   1  16  -7 878.895 62.8536  15
   1 -16  -7 708.930 69.7785   7
   1  16  -6 1670.75 105.356  13
   1  16  -6 1557.05 104.906  15
   1 -16  -6 1345.66 111.708   7
   1 -16  -5 419.239 52.8056   7
   1  16  -5 475.881 42.8113  15
   1  16  -4 2104.31 142.785  15
   1  16  -4 2298.27 144.483  13
  -1  16   3 70.8697 21.1058  13
   1  16  -3 77.8249 28.9003  13
   1  16  -3 48.4210 24.8030  15
   1  16  -2 2116.84 142.230  15
   1  16  -2 2206.61 144.368  13
  -1  16   2 2286.90 143.244  13
  -1  16   1 7.52706 23.7093  13
   1  16  -1 0.75833 25.2033  13
  -1  16   0 7060.79 430.829  13
   1  16   0 6778.95 429.856  13
  -1  16  -1 21.0621 27.4397  13
   1  16   1 13.0509 22.6712  13
  -1  16  -1 35.8021 20.9724  15
  -1  16  -2 1328.59 93.8891  15
  -1  16  -2 1513.41 97.6189  13
   1  16   2 1365.38 93.0089  13
  -1  16  -3 34.8783 23.2941  15
  -1  16  -3 4.04330 27.3991  13
  -1 -16  -4 251.398 36.1358   7
  -1  16  -4 314.174 35.0388  15
  -1 -16  -5 132.744 29.5695   7
  -1  16  -5 140.283 28.8794  13
  -1  16  -5 139.113 28.4008  15
  -1 -16  -6 279.298 35.7000   7
  -1  16  -6 341.076 34.3741  13
  -1  16  -6 326.311 35.2780  15
  -1  16  -7 810.935 58.5429  15
  -1  16  -7 757.071 57.0457  13
  -1 -16  -7 795.772 61.7255   7
  -1 -16  -8 381.471 39.4481   7
  -1  16  -8 406.865 37.2470  15
  -1  16  -8 408.355 33.8961  13
  -1 -16  -9 268.764 29.9058   7
  -1  16  -9 283.246 23.1491  13
  -1  16 -10 281.325 25.2127  15
  -1 -16 -10 279.881 26.4005   7
   1  17  -9 58.6358 15.1763  15
   1  17  -9 41.5042 9.24662  13
   1  17  -8 1143.25 70.8530  15
   1  17  -8 1014.31 69.4193  13
   1 -17  -8 996.721 72.4645   7
   1  17  -7 380.358 33.6355  15
   1  17  -7 413.054 33.0198  13
   1 -17  -7 336.461 34.9935   7
   1  17  -6 670.862 49.7005  15
   1  17  -6 663.092 49.8621  13
   1 -17  -6 623.762 52.1595   7
   1  17  -5 526.161 42.3190  15
   1  17  -4 119.595 22.9173  15
   1  17  -4 133.134 26.6271  13
  -1  17   3 349.843 30.1266  13
   1  17  -3 387.944 36.5463  13
   1  17  -3 318.445 31.8749  15
   1  17  -2 13.6374 17.5096  15
   1  17  -2 3.83224 24.1631  13
  -1  17   2 4.45012 17.9689  13
  -1  17   1 813.983 59.2419  13
   1  17  -1 814.450 59.9402  13
   1  17   0 45.2457 22.1612  13
  -1  17   0 53.4425 22.7290  13
   1  17   1 53.4775 20.2684  13
  -1  17  -1 118.102 25.1512  13
  -1  17  -2 249.109 31.1095  13
   1  17   2 204.746 23.3943  13
  -1  17  -2 181.021 24.4497  15
  -1  17  -3 662.336 52.5691  15
  -1  17  -3 791.639 55.6882  13
  -1  17  -4 871.535 62.0187  15
  -1  17  -5 420.685 34.3726  13
  -1  17  -5 292.946 32.4664  15
  -1  17  -6 463.500 35.9396  13
  -1  17  -6 433.318 36.3847  15
  -1 -17  -6 366.737 35.0978   7
  -1  17  -7 1455.84 95.3788  13
  -1  17  -7 1594.35 96.6435  15
  -1 -17  -7 1384.50 96.2675   7
  -1 -17  -8-10.3437 13.6524   7
  -1  17  -8-11.1417 9.68208  13
  -1  17  -8-1.22698 15.2974  15
   1  18  -7 301.736 24.0501  13
   1  18  -7 331.541 24.4128  15
   1  18  -6 2081.79 125.682  13
   1  18  -6 1899.43 124.972  15
   1  18  -5 704.645 48.4545  15
   1  18  -4 653.917 45.4867  13
   1  18  -4 599.485 43.6101  15
   1  18  -3 832.093 58.2040  13
  -1  18   2 2029.82 134.313  13
   1  18  -2 2286.62 136.319  13
   1  18  -1 907.868 61.5804  13
  -1  18   1 877.591 60.7006  13
  -1  18   0 1042.20 70.0169  13
   1  18   0 1038.16 69.3721  13
   1  18   1 1348.18 89.6471  13
  -1  18  -1 1460.83 91.5425  13
  -1  18  -2 174.989 22.2772  13
  -1  18  -3 231.812 21.5939  15
  -1  18  -3 226.485 25.1057  13
  -1  18  -4 601.568 42.9258  13
  -1  18  -4 561.439 40.9902  15
  -1  18  -5 56.3521 12.8810  15
  -1  18  -5 62.5085 16.4143  13
  -1  18  -6 145.609 16.0774  13
  -1  18  -6 153.801 16.4379  15
   1  19  -2 168.009 15.7115  13
  -1  19   1 7.46207 6.94124  13
   1  19  -1 17.4027 8.97090  13
   1  19   0 233.989 18.1289  13
  -1  19   0 250.114 19.1988  13
  -1  19  -1 116.051 13.1441  13
   2   0 -20 359.753 28.7253   9
   2   0 -19-19.7901 20.1580   9
   2   0 -18 261.634 34.0985   9
   2   0 -17 18.2282 31.3232  10
   2   0 -17 54.1178 28.6464   9
   2   0 -16 2153.10 145.218  10
   2   0 -16 2128.52 144.911   9
  -2   0  15 77.3318 75.8046   3
   2   0 -15-16.5587 27.9270   9
   2   0 -15-1.11956 29.4223  10
   2   0 -14 8659.75 534.275   9
   2   0 -14 8746.52 534.519  10
  -2   0  13-8.57070 54.7315   1
   2   0 -13 17.7154 20.8749   9
   2   0 -13 16.4347 23.4110  10
  -2   0  12 12567.6 843.333   1
  -2   0  11 67.5422 45.2318   1
  -2   0  10 7227.50 499.772   1
  -2   0   9 20.3407 31.9975   1
  -2   0   8 5630.37 387.358   1
  -2   0   7 7.50214 24.3141   1
   2   0  -7 5.01564 28.4290   6
  -2   0   6 743.173 72.5070   1
   2   0  -6 581.973 79.1306   6
   2   0  -5 22.1664 32.6859   2
  -2   0   5 1.77051 10.3668   4
  -2   0   5-5.42606 16.5168   1
  -2   0   4 22.9021 12.8964   4
   2   0  -4 47.9099 30.6463   3
   2   0  -4 53.1279 29.3522   2
   2   0  -3 3.96687 25.7164   3
   2   0  -3 4.20788 18.7176   2
  -2   0   3 15.5457 14.9064   4
   2   0  -2 1940.00 116.533   2
   2   0  -2 1717.15 126.117   6
  -2   0   1-12.1296 23.6611   4
   2   0  -1-1.75805 8.46211   2
   2   0  -1 3.00682 11.8165   6
   2   0   0 406.734 38.9765   1
   2   0   0 396.748 34.5480   6
   2   0   1-1.52269 12.6653   1
   2   0   1-0.51155 6.75172   6
   2   0   2 15625.9 970.777   1
   2   0   3 5.62541 13.6671   1
  -2   0  -3-11.1005 23.6257   4
   2   0   4 2767.90 187.666   1
   2   0   4 2487.86 177.875   6
   2   0   5 10.6540 17.0177   1
  -2   0  -5 8.61743 27.5183   4
   2   0   6 14572.4 970.543   1
   2   0   6 15100.9 987.065   3
  -2   0  -6 17156.8 993.248   4
   2   0   7-11.2427 26.9955   1
   2   0   7 5.60658 26.4393   3
  -2   0  -7 5.11695 27.2766   4
   2   0   8 628.208 89.3203   3
   2   0   8 640.153 76.1137   1
  -2   0  -8 707.483 88.9570   4
   2   0   9 23.1984 39.4004   3
   2   0   9-30.8671 34.7970   1
   2   0  10 2133.43 208.457   3
   2   0  11-20.4536 49.5507   3
   2   0  11 10.4110 59.0071   5
   2   0  12 8544.19 625.788   3
   2   0  12 8268.23 624.883   5
  -2   0 -12 8390.37 524.380   9
   2   0  13 124.434 88.5760   3
   2   0  13 12.6460 70.2996   5
  -2   0 -13 20.6618 26.7982   9
   2   0  14 6280.13 515.290   3
   2   0  14 6182.91 516.958   5
  -2   0 -14 6584.38 412.256   9
  -2   0 -15-28.2294 31.0333   9
  -2   0 -16 206.894 36.1485   9
  -2   0 -17 3.02393 25.3317   8
  -2   0 -17 13.4434 23.2229   9
  -2   0 -18 17.4447 17.6993   9
  -2   0 -18 5.61657 19.9758   8
  -2   0 -19 7.78650 14.6498   8
   2  -1 -20 87.4666 17.2959   9
   2   1 -19 1111.41 79.0870   9
   2  -1 -19 1215.92 82.1803   9
   2  -1 -18 87.9769 27.7135   9
   2   1 -18 72.1077 25.1085   9
   2  -1 -17 113.589 32.5979  10
   2  -1 -17 177.191 33.2990   9
   2   1 -17 204.338 31.1367   9
   2   1 -16 302.505 38.0721   9
   2  -1 -16 312.949 42.2326   9
   2  -1 -16 366.092 43.0198  10
   2  -1 -15 9702.64 613.266  10
   2   1 -15 9793.96 612.782   9
   2  -1 -15 10404.5 614.107   9
  -2  -1  14 154.506 84.5268   3
  -2   1  14 234.245 77.0140   1
   2  -1 -14 204.874 31.6401   9
   2   1 -14 227.605 31.5070   9
   2  -1 -14 199.143 33.7274  10
  -2  -1  13 4715.54 391.021   1
  -2  -1  13 4030.15 400.660   3
  -2   1  13 4718.52 396.841   1
   2  -1 -13 5340.10 329.255   9
   2   1 -13 5364.74 328.589   9
   2  -1 -13 5202.33 328.953  10
  -2  -1  12 29.4327 47.7163   1
  -2   1  12 24.0493 44.5806   1
  -2  -1  11 305.955 65.8280   1
  -2   1  11 261.243 69.2689   1
  -2  -1  10 1955.25 172.088   1
  -2   1  10 1968.42 176.115   1
  -2   1   9 201.905 49.0579   1
  -2  -1   9 217.574 50.2602   1
   2   1  -9 156.961 53.2408   6
  -2   1   8 232.532 46.8790   1
   2  -1  -8 250.263 77.7097   2
  -2  -1   8 260.713 46.9681   1
   2   1  -8 231.267 51.9414   6
   2  -1  -7 22326.8 1322.93   2
  -2   1   7 19954.6 1264.63   1
  -2  -1   7 19511.6 1261.83   1
   2   1  -7 19817.1 1275.48   6
  -2  -1   6 301.816 47.2214   1
   2  -1  -6 313.449 69.3131   2
   2   1  -6 333.773 53.7199   6
  -2  -1   6 403.553 38.0898   4
   2  -1  -5 17871.1 1174.72   2
  -2  -1   5 18340.3 1128.74   4
   2  -1  -4 546.234 75.9688   2
   2   1  -4 712.346 76.6523   5
  -2  -1   4 702.414 55.4275   4
   2  -1  -3 1008.11 85.3629   2
   2   1  -3 1001.06 89.1310   3
  -2   1   3 911.566 65.1848   4
  -2  -1   3 894.981 71.1674   4
   2   1  -3 962.423 86.9280   5
   2  -1  -2 4430.95 269.797   2
   2   1  -2 4052.94 277.820   3
   2   1  -2 3905.79 275.648   5
  -2  -1   2 4223.64 269.232   4
  -2   1   2 4086.88 265.758   4
   2   1  -2 3972.69 272.859   6
   2  -1  -1 6564.19 385.039   2
   2   1  -1 5931.14 386.598   3
  -2   1   1 6000.81 388.577   4
  -2  -1   1 5971.90 390.682   4
   2   1  -1 5660.96 386.360   5
   2   1  -1 6132.41 387.606   6
   2   1   0 12258.4 711.073   3
   2   1   0 9937.96 712.629   1
   2   1   0 11712.1 709.046   5
   2   1   0 11191.1 709.426   6
  -2   1   0 11812.4 719.113   4
   2   1   1 53.0079 19.8858   1
   2  -1   1 39.3117 12.7504   1
   2   1   1 30.3009 14.9009   3
   2   1   1 49.7718 14.9944   5
   2   1   1 20.8652 13.3926   6
   2   1   2 10331.5 671.550   1
   2  -1   2 10571.5 663.174   1
   2   1   2 11207.5 671.424   5
   2   1   2 10624.0 665.724   6
   2   1   3 2.33132 16.5929   1
  -2  -1  -3 8.93634 26.2799   4
   2  -1   3-2.80720 9.86817   3
   2  -1   3 14.3408 12.3479   1
   2   1   3 3.99311 16.7551   6
   2  -1   4 2062.65 152.913   1
   2   1   4 2224.77 161.819   1
  -2  -1  -4 2316.66 179.453   4
   2   1   4 2164.45 162.876   6
  -2   1  -4 2553.87 177.231   4
   2   1   5 3545.47 255.463   1
   2  -1   5 3443.68 247.269   1
   2  -1   5 3841.38 266.682   3
  -2  -1  -5 3929.88 273.868   4
   2  -1   5 3748.15 266.343   5
  -2   1  -5 4135.90 274.533   4
   2   1   6 89.8994 34.2840   3
   2  -1   6 90.8149 34.2109   3
   2   1   6 76.6716 28.2657   1
   2  -1   6 124.768 28.5301   1
  -2   1  -6 140.359 40.4119   4
  -2  -1  -6 144.638 39.1753   4
   2  -1   6 94.3042 35.4796   5
   2  -1   7 311.977 45.8798   1
   2   1   7 293.753 50.8888   1
   2  -1   7 282.808 58.1097   3
   2   1   7 343.426 59.2080   3
  -2  -1  -7 360.466 60.7018   4
   2  -1   7 323.708 62.3069   5
   2  -1   8 565.632 83.1407   3
   2   1   8 424.765 66.3456   1
   2   1   8 404.449 72.0021   3
  -2  -1  -8 498.472 71.7682   4
   2  -1   8 436.816 75.5959   5
   2   1   9 2519.37 224.409   3
   2  -1   9 2748.69 229.526   3
   2   1   9 2393.01 204.416   1
   2  -1   9 2439.28 227.434   5
   2  -1  10 62.8379 50.9635   3
   2   1  10 13.0691 37.8575   1
   2   1  10 71.7815 53.7892   3
   2  -1  10 65.6202 54.2231   5
   2   1  10 62.3215 46.5104   5
   2  -1  11 481.093 103.445   3
   2   1  11 553.457 106.647   3
   2   1  11 589.884 110.656   5
   2  -1  11 534.566 108.065   5
  -2  -1 -11 685.883 52.7133   9
   2   1  12 228.919 85.9181   3
   2  -1  12 148.765 74.8276   3
   2   1  12 113.622 74.3057   5
  -2  -1 -12 188.575 29.8216   9
  -2   1 -12 143.867 27.0240   9
   2   1  13 800.668 141.418   5
   2   1  13 732.959 138.432   3
   2  -1  13 609.120 127.757   3
   2   1  13 782.971 56.8907  12
  -2   1 -13 666.424 59.9164   9
  -2  -1 -13 747.055 62.2205   9
   2  -1  14 13.0322 75.2674   3
   2   1  14 38.9559 77.7247   3
   2   1  14-12.8393 76.8510   5
  -2  -1 -14-18.2790 29.4565   9
  -2   1 -14-1.26644 28.0472   9
   2   1  14 12.0046 21.9416  12
   2   1  15 3496.77 227.945  12
  -2  -1 -15 3729.13 234.336   9
  -2   1 -15 3561.62 232.845   9
  -2   1 -16 53.1580 26.7344   9
  -2  -1 -16 31.0737 30.7880   9
  -2  -1 -17 2143.74 147.329   8
  -2  -1 -17 2395.83 149.454   9
  -2   1 -17 2160.15 146.434   9
  -2   1 -18 270.169 27.3529   9
  -2  -1 -18 343.441 32.7300   9
  -2  -1 -18 309.297 31.5413   8
  -2  -1 -19 609.570 42.5282   8
  -2  -1 -19 530.593 39.9548   9
   2  -2 -20 66.6942 17.5953   9
   2  -2 -19 274.318 32.8290   9
   2  -2 -18 247.577 34.7615   9
   2   2 -17 37.6344 24.0611   9
   2  -2 -17 44.6191 30.8022   9
   2  -2 -16 1680.02 121.972  10
   2   2 -16 1731.91 120.384   9
   2  -2 -16 1828.12 123.960   9
   2   2 -16 1861.76 124.057  10
  -2  -2  15-14.0140 85.3161   5
  -2   2  15 96.0126 73.0948   1
  -2   2  15 26.7952 78.7979   3
  -2   2  15 28.6043 21.2269  14
   2  -2 -15 11.5546 29.0324   9
   2  -2 -15-16.2012 28.5616  10
   2   2 -15-23.8507 24.0955   9
   2   2 -15-3.37463 29.5616  10
  -2   2  14 4612.28 401.579   1
  -2   2  14 4788.04 322.991  14
   2  -2 -14 5236.99 326.995   9
   2   2 -14 5323.33 325.859   9
   2  -2 -14 5163.12 326.625  10
   2   2 -14 5530.83 327.874  10
  -2  -2  13 1247.60 161.674   3
  -2   2  13 1072.30 147.764   1
   2   2 -13 1332.30 92.6275  10
   2  -2 -13 1304.01 91.7783  10
   2   2 -13 1252.97 90.0360   9
   2  -2 -13 1371.31 92.3606   9
  -2  -2  12 8335.29 631.730   3
  -2   2  12 9508.58 633.940   1
  -2  -2  11 3906.98 304.536   1
  -2   2  11 4137.66 316.715   1
  -2   2  10 5809.49 416.315   1
  -2  -2  10 5859.85 407.089   1
   2   2 -10 5569.72 423.418   6
  -2   2   9 365.361 63.8484   1
  -2  -2   9 329.923 59.2460   1
   2  -2  -9 492.569 118.577   2
   2   2  -9 357.982 76.0499   6
   2  -2  -8 7120.46 544.450   2
  -2  -2   8 6858.57 469.089   1
  -2   2   8 7121.11 476.607   1
   2   2  -8 7015.98 486.279   6
  -2   2   7 41.3035 30.4659   1
  -2  -2   7 9.32657 17.9782   4
   2  -2  -7 83.2195 58.9632   2
  -2  -2   7 3.69801 22.9034   1
   2   2  -7 15.4917 31.9699   6
   2  -2  -7 8.39584 36.1539   5
   2  -2  -6 17590.3 1154.42   2
  -2  -2   6 16090.8 1093.92   1
   2   2  -6 17339.5 1108.04   6
   2  -2  -6 19079.0 1143.27   5
  -2  -2   6 17877.0 1084.96   4
   2  -2  -5 2406.72 211.889   2
  -2  -2   5 2412.15 167.267   4
   2  -2  -4 62.1614 35.7173   2
  -2  -2   4 73.9219 19.7185   4
  -2  -2   4 63.0400 12.0042   2
   2  -2  -3 2340.76 176.163   2
  -2   2   3 1984.34 160.289   1
  -2  -2   3 2335.16 161.253   4
   2  -2  -2 355.973 41.8918   2
  -2  -2   2 197.024 25.0225   2
   2   2  -2 291.824 35.5456   3
  -2   2   2 314.444 32.0118   1
  -2  -2   2 242.671 33.8630   4
   2   2  -2 354.773 35.5087   5
  -2   2   2 310.719 30.4347   4
  -2  -2   1 11376.3 822.674   2
   2  -2  -1 12548.9 836.385   3
  -2   2   1 12804.8 815.816   1
   2   2  -1 13740.8 818.468   3
   2   2  -1 12876.9 815.173   5
  -2   2   1 15068.2 824.678   4
   2   2  -1 13701.9 830.213   6
  -2  -2   1 13771.5 827.239   4
   2   2   0 128.481 19.3976   3
  -2  -2   0 145.054 35.6836   2
   2  -2   0 100.673 26.3454   3
   2   2   0 103.588 16.7089   5
   2   2   0 124.393 28.2071   6
  -2   2   0 154.772 26.3289   4
  -2  -2  -1 11538.6 807.911   2
   2  -2   1 12477.3 790.236   3
   2   2   1 12800.4 781.283   3
   2   2   1 12647.3 776.786   5
  -2   2  -1 12953.8 796.989   6
   2   2   1 12164.9 789.098   6
   2  -2   2 31298.8 1948.73   1
   2   2   2 33067.9 1965.27   3
   2   2   2 29799.3 1967.93   1
  -2  -2  -2 34731.0 2007.12   2
   2  -2   2 34340.4 1972.82   3
  -2   2  -2 33303.8 1957.35   6
  -2  -2  -2 27641.7 1982.73   4
   2   2   2 31638.0 1972.27   6
  -2  -2  -3 7145.35 439.556   2
   2  -2   3 5571.83 367.001   1
   2   2   3 5556.22 385.260   1
   2  -2   3 6542.70 390.859   3
   2   2   3 5846.62 384.559   3
  -2  -2  -3 4470.94 398.613   4
  -2   2  -3 6205.16 367.315   6
   2   2   3 5998.19 393.397   6
   2   2   4 5273.42 371.697   1
   2  -2   4 5335.17 354.336   1
   2  -2   4 5834.13 377.916   3
   2   2   4 5317.06 373.416   3
   2   2   4 5416.75 383.868   6
  -2   2  -4 6428.05 387.091   4
  -2  -2  -4 5182.88 392.152   4
  -2   2  -4 5855.00 351.394   6
   2   2   5 7859.50 582.227   3
   2  -2   5 8476.14 563.384   1
   2  -2   5 9719.58 591.068   3
   2   2   5 9121.24 583.894   1
   2   2   5 8287.12 593.969   6
  -2  -2  -5 8339.25 597.212   4
   2  -2   5 8870.55 590.602   5
   2  -2   6 1514.32 133.663   3
   2   2   6 1446.24 126.924   1
  -2  -2  -6 1525.65 138.082   4
   2  -2   6 1333.87 131.454   5
   2   2   7 8369.41 588.178   1
   2  -2   7 8767.14 602.080   3
  -2  -2  -7 9546.83 599.841   4
   2  -2   7 9024.54 604.771   5
   2   2   8 2871.49 247.537   1
   2  -2   8 3488.95 266.285   3
  -2  -2  -8 3535.85 254.504   4
   2  -2   8 3312.19 268.137   5
   2   2   9 1368.34 142.247   1
   2  -2   9 1520.94 155.601   3
   2  -2   9 1565.25 163.587   5
   2   2  10 3830.67 347.557   3
   2  -2  10 4676.92 360.160   3
   2   2  10 4458.34 340.683   1
   2  -2  10 4904.29 371.312   5
   2   2  11 129.151 58.2359   1
   2   2  11 185.027 69.7928   3
   2  -2  11 236.778 85.8652   3
   2   2  11 238.952 75.3829   5
   2  -2  11 176.165 75.5841   5
  -2  -2 -11 236.571 29.3009   9
   2  -2  12 9750.50 704.243   3
   2   2  12 9285.68 697.493   3
   2  -2  12 9916.63 711.172   5
   2   2  12 9389.47 696.838   5
  -2   2 -12 9539.86 601.616   9
  -2  -2 -12 9854.37 602.606   9
   2   2  13 309.401 101.812   3
   2  -2  13 347.389 104.814   3
   2   2  13 286.971 98.4792   5
   2  -2  13 198.175 94.6695   5
  -2  -2 -13 304.412 39.6868   9
  -2   2 -13 305.736 36.6526   9
   2   2  14 3804.01 236.881  12
  -2   2 -14 3649.20 239.391   9
  -2  -2 -14 3621.46 240.904   9
  -2   2 -15-16.5414 26.5987   9
   2   2  15 51.3933 24.4092  12
  -2  -2 -15 44.6659 32.7805   9
   2   2  16 131.917 26.0295  12
  -2   2 -16 110.775 31.0561   8
  -2  -2 -16 136.072 29.7492   8
  -2   2 -16 161.762 28.6459   9
  -2  -2 -16 101.653 33.5426   9
   2   2  17 115.970 21.2825  12
  -2  -2 -17 106.844 29.9987   9
  -2   2 -17 102.172 27.7216   8
  -2  -2 -17 96.0383 25.5631   8
  -2  -2 -18 807.571 62.8111   8
  -2  -2 -18 893.705 64.7656   9
  -2   2 -18 920.081 64.0962   8
  -2  -2 -19 141.061 17.3721   8
  -2  -2 -19 114.408 16.3318   9
  -2   2 -19 124.845 17.5773   8
   2  -3 -20 617.923 45.5019   9
   2   3 -20 636.352 45.0061   8
   2  -3 -20 566.724 43.7705   8
  -2   3  19 42.0820 16.3663  12
   2  -3 -19 66.4228 25.3922   9
   2  -3 -18 640.199 55.5473   9
  -2   3  17 1677.61 114.845  14
   2  -3 -17 1815.95 121.104   9
  -2   3  16 1627.76 113.460  14
   2   3 -16 1722.93 118.176  10
   2  -3 -16 1745.24 117.208  10
   2  -3 -16 1661.59 118.817   9
  -2  -3  15 1017.35 180.611   5
  -2   3  15 1272.05 176.757   1
  -2   3  15 1568.36 104.139  14
   2   3 -15 1697.50 109.084  10
   2  -3 -15 1331.81 107.752   9
   2  -3 -15 1565.26 107.333  10
  -2  -3  14 1422.60 199.241   5
  -2   3  14 1490.18 187.609   1
  -2   3  14 1710.52 117.234  14
   2  -3 -14 1817.01 119.894  10
   2   3 -14 1803.50 120.685  10
  -2   3  13 2221.44 228.725   1
   2  -3 -13 2331.07 157.127  10
   2   3 -13 2488.35 158.458  10
   2  -3 -12 355.035 35.0839  10
   2   3 -12 373.439 36.7235  10
  -2   3  11 2002.19 196.438   1
  -2  -3  11 2021.46 196.047   3
   2   3 -11 2328.72 210.435   6
   2  -3 -10 1337.58 201.935   2
  -2   3  10 1190.55 136.662   1
  -2  -3  10 1336.80 128.568   1
   2   3 -10 1427.83 151.757   6
   2  -3  -9-15.2795 65.7776   2
  -2  -3   9 4.81093 33.3992   1
  -2   3   9 24.0669 33.4429   1
   2   3  -9 7.07691 36.8992   6
   2  -3  -8 1729.96 200.691   2
  -2  -3   8 1276.63 118.514   1
  -2   3   8 1434.34 129.031   1
   2   3  -8 1300.81 134.476   6
  -2  -3   8 1219.65 109.229   4
  -2  -3   7 6294.68 442.020   1
   2  -3  -7 6470.21 520.168   2
  -2   3   7 6616.12 451.484   1
   2  -3  -7 8138.93 509.524   5
   2   3  -7 6577.63 461.221   6
  -2  -3   7 6686.34 437.748   4
  -2   3   6 251.479 46.0724   1
  -2  -3   6 368.872 43.7482   4
   2  -3  -6 268.208 75.8616   2
   2  -3  -6 359.225 69.8954   5
   2   3  -6 303.997 55.6542   6
  -2  -3   5 134.098 28.3163   4
   2  -3  -5 202.378 63.6064   2
  -2  -3   5 138.918 21.4266   2
   2   3  -5 130.918 37.9921   6
   2  -3  -5 237.436 56.1383   5
   2  -3  -4 2536.51 217.445   2
  -2  -3   4 2621.45 177.133   2
  -2   3   4 2854.24 194.064   1
  -2  -3   4 2462.71 188.615   4
   2  -3  -4 2937.79 173.562   4
   2  -3  -4 2120.65 213.555   5
   2  -3  -3 2232.69 192.742   3
   2  -3  -3 2331.65 182.566   2
  -2  -3   3 2189.20 152.452   2
  -2   3   3 2594.06 165.774   1
  -2  -3   3 2470.95 165.868   4
   2  -3  -3 2030.16 188.793   5
   2   3  -2 376.130 48.8618   1
  -2   3   2 476.669 43.6511   1
   2  -3  -2 470.239 67.2657   3
  -2  -3   2 330.855 40.3612   2
   2  -3  -2 365.013 60.1918   5
  -2  -3   2 524.215 49.3962   4
   2   3  -1 474.279 37.6698   3
  -2  -3   1 445.335 54.3913   2
  -2   3   1 530.533 42.0317   1
   2  -3  -1 371.115 58.2786   3
   2   3  -1 465.661 57.2483   6
   2  -3  -1 418.963 58.4969   5
  -2  -3   0 3553.64 315.246   2
  -2   3   0 4986.66 290.294   1
   2  -3   0 4229.02 312.444   3
   2   3   0 4848.94 293.416   3
   2  -3   0 4547.74 315.068   5
   2   3   0 4207.95 313.085   6
  -2   3   0 4172.74 341.259   6
  -2  -3  -1 3733.99 322.776   2
   2   3   1 4539.21 292.661   3
   2  -3   1 4626.81 308.133   3
  -2   3  -1 4757.62 323.122   6
   2   3   1 4768.33 286.879   5
   2   3   1 4186.88 311.937   6
   2  -3   1 4381.67 309.328   5
  -2  -3  -2 1595.27 157.600   2
   2   3   2 1635.45 118.629   3
   2  -3   2 1561.65 126.652   3
  -2  -3  -2 1539.73 135.461   4
  -2   3  -2 1629.36 125.131   6
   2  -3   2 1666.27 132.380   5
   2   3   2 1534.44 135.741   6
  -2  -3  -3 12314.9 874.934   2
   2  -3   3 14085.2 834.018   3
  -2  -3  -3 11320.0 845.763   4
   2  -3   3 12924.1 836.260   5
  -2   3  -3 13370.1 818.653   6
   2   3   3 13365.4 847.704   6
   2   3   4 10792.9 719.011   1
  -2  -3  -4 11751.6 782.758   2
   2  -3   4 11738.9 722.066   3
  -2   3  -4 11955.2 701.441   6
   2  -3   4 12001.2 727.073   5
   2   3   4 10787.3 735.952   6
   2   3   5 643.617 75.4153   1
  -2  -3  -5 587.457 89.5086   4
   2  -3   5 695.984 78.7392   3
  -2  -3  -5 732.348 122.060   2
   2   3   5 690.979 94.5887   6
   2  -3   5 631.582 78.7534   5
  -2   3  -5 691.668 58.7995   6
   2   3   6 5193.50 377.998   1
  -2  -3  -6 6502.64 470.326   2
   2  -3   6 5477.63 382.812   3
  -2  -3  -6 5206.69 389.786   4
   2  -3   6 5589.10 388.488   5
   2   3   7 81.4307 39.2373   3
  -2  -3  -7 116.660 45.3049   4
   2  -3   7 201.033 52.4969   3
  -2  -3  -7 241.235 88.8726   2
   2   3   7 59.7071 35.6714   1
   2  -3   7 58.8863 38.2477   5
   2   3   8 109.366 44.7197   3
   2   3   8 80.1848 41.0167   1
   2  -3   8 206.628 55.5419   3
   2  -3   8 76.0471 43.5308   5
  -2  -3  -8 77.1009 40.6018   4
   2   3   9 1224.30 141.919   3
   2   3   9 1115.32 132.572   1
   2  -3   9 1642.29 156.146   3
   2  -3   9 1248.95 148.159   5
   2   3  10 18.2718 44.2744   3
   2   3  10-7.87534 41.9925   1
   2  -3  10 54.9593 57.6025   3
   2  -3  10 40.2705 58.1546   5
   2   3  11 311.962 88.7565   5
   2  -3  11 522.852 106.814   5
   2   3  11 455.622 86.3107   1
   2  -3  11 394.063 92.4877   3
   2   3  11 430.037 37.2749  14
  -2  -3 -11 465.784 42.4780   9
   2  -3  12-12.5753 72.6287   5
   2   3  12 10.7895 59.9626   5
   2   3  12-9.54122 18.9136  14
   2  -3  12 57.4219 68.7408   3
   2   3  12 28.8087 56.4794   1
   2  -3  13-13.4890 82.1225   5
   2   3  13-34.6368 80.1444   5
   2  -3  13 12.3462 69.9761   3
   2   3  13-10.7940 20.7101  14
   2   3  14 746.058 59.5381  12
   2   3  15 1086.76 81.0868  12
  -2  -3 -15 1176.76 87.2626   9
   2   3  16 515.714 43.0807  12
  -2  -3 -16 428.560 44.3030   8
  -2   3 -16 412.556 45.5055   8
  -2  -3 -16 502.531 49.9625   9
   2   3  17 1413.78 94.3407  12
  -2   3 -17 1429.64 97.5294   8
  -2  -3 -17 1340.79 96.2031   8
  -2  -3 -17 1422.60 100.078   9
   2   3  18 1567.24 98.7415  12
  -2   3 -18 1532.57 101.520   8
  -2  -3 -18 1554.99 103.040   9
  -2  -3 -18 1410.82 100.444   8
  -2  -3 -19 208.622 19.3412   8
  -2  -3 -19 196.227 20.3062   9
  -2   3 -19 195.375 19.5744   8
   2  -4 -20 17.4447 11.1272   8
   2  -4 -20 13.2466 14.2275   9
   2   4 -20 12.4388 11.9427   8
   2  -4 -19 163.564 27.6563   9
  -2   4  19 179.802 21.5867  12
  -2   4  18 272.567 28.8986  14
  -2   4  17 531.845 45.7689  14
  -2   4  16 19.5103 25.8053  14
   2  -4 -16-20.4510 27.2565  10
   2   4 -16 15.8176 29.7915  10
  -2   4  15 492.286 45.4255  14
   2  -4 -15 465.164 51.1380   9
   2   4 -15 532.381 49.3416  10
   2  -4 -15 490.570 47.0622  10
  -2  -4  14 1934.75 246.493   5
  -2   4  14 1963.60 231.056   1
  -2   4  14 2370.34 158.593  14
   2  -4 -14 2367.24 159.963  10
   2   4 -14 2600.96 162.011  10
   2  -4 -14 2517.01 162.420   9
  -2   4  13 135.041 73.4084   1
  -2  -4  13 143.858 81.1269   5
   2   4 -13 223.241 31.7902  10
   2  -4 -13 211.398 29.7112  10
   2  -4 -13 274.230 32.8982   9
  -2   4  12 2903.83 278.103   1
  -2  -4  12 2716.99 284.177   5
   2   4 -12 2431.47 267.492   6
   2   4 -12 3552.80 209.710  10
   2  -4 -12 3279.54 209.300   9
   2  -4 -12 3169.76 208.053  10
  -2   4  11 5322.45 407.898   1
   2  -4 -11 6173.30 525.175   2
   2   4 -11 5085.68 411.585   6
   2  -4 -10 1782.25 243.571   2
  -2   4  10 1520.81 158.771   1
   2   4 -10 1540.19 165.730   6
   2  -4  -9 3087.64 315.322   2
  -2  -4   9 2558.56 206.428   1
  -2   4   9 2614.94 221.839   1
   2   4  -9 2657.91 232.019   6
  -2   4   8 3768.06 263.146   1
  -2  -4   8 3261.63 245.205   1
   2  -4  -8 3084.82 331.193   2
   2   4  -8 3307.18 267.780   6
  -2  -4   8 3210.95 241.674   4
  -2  -4   7 561.109 71.8470   1
   2  -4  -7 634.519 128.859   2
  -2  -4   7 656.272 71.6764   4
   2  -4  -7 767.579 112.259   5
   2   4  -7 724.550 90.5613   6
   2  -4  -6 15009.1 1047.05   2
   2   4  -6 15419.8 992.812   6
  -2  -4   6 15357.4 971.447   4
   2  -4  -6 15475.8 1021.52   5
   2  -4  -5 4850.96 377.479   3
  -2  -4   5 4955.65 312.159   2
   2  -4  -5 4596.23 376.123   2
  -2   4   5 5532.04 333.791   1
   2  -4  -5 4900.27 365.446   5
   2   4  -5 5017.87 343.953   6
  -2  -4   5 4750.61 324.641   4
   2  -4  -5 4567.28 300.776   4
   2  -4  -4 125.582 20.5471   4
  -2   4   4 112.463 30.7345   1
   2  -4  -4 48.6987 42.1537   2
   2  -4  -4 116.596 44.1077   3
  -2  -4   4 124.528 22.4561   2
  -2  -4   4 66.6550 26.4703   4
   2  -4  -4 102.619 44.8202   5
  -2  -4   3 6569.43 451.086   2
   2  -4  -3 6655.92 491.455   3
  -2   4   3 7840.99 460.288   1
  -2  -4   3 7160.39 445.936   5
  -2  -4   3 7345.51 462.317   4
   2  -4  -3 6542.00 488.624   5
   2   4  -2 1338.17 111.978   1
  -2   4   2 1559.78 101.825   1
   2  -4  -2 1089.99 124.949   3
  -2  -4   2 1144.73 102.468   2
   2  -4  -2 1259.39 122.662   5
  -2  -4   2 1275.78 83.8316   5
  -2   4   1 5858.17 317.215   1
  -2  -4   1 4246.52 332.049   2
   2   4  -1 5065.83 334.912   1
   2  -4  -1 4418.46 341.785   3
   2  -4  -1 4856.15 342.782   5
  -2   4   1 5455.59 388.912   6
   2   4  -1 3717.92 333.068   6
  -2   4   0 951.913 66.5537   1
  -2  -4   0 744.392 94.5625   2
   2  -4   0 727.881 85.4904   3
   2   4   0 961.531 65.6600   3
  -2   4   0 973.231 118.366   6
   2   4   0 869.575 94.6569   6
   2  -4   0 925.925 91.6523   5
  -2  -4  -1 167.521 51.5903   2
  -2  -4  -1 250.723 43.9443   4
   2   4   1 252.393 29.2445   3
   2  -4   1 319.844 47.6602   3
   2   4   1 298.558 52.5302   6
  -2   4  -1 272.414 60.7932   6
   2   4   1 252.565 22.8978   5
   2  -4   1 331.545 48.8481   5
   2   4   2 5662.84 382.111   3
  -2  -4  -2 5479.86 433.499   2
   2  -4   2 5625.80 396.138   3
  -2   4  -2 6366.37 406.833   6
   2  -4   2 6322.13 402.822   5
  -2  -4  -2 6312.50 407.274   4
   2   4   2 5867.89 415.391   6
  -2  -4  -3 7228.66 605.770   2
   2  -4   3 8842.71 567.357   3
   2  -4   3 8409.53 569.134   2
  -2  -4  -3 9065.21 585.832   4
   2  -4   3 9306.08 573.608   5
  -2   4  -3 8681.86 562.706   6
   2   4   3 8503.82 588.825   6
  -2  -4  -4 5773.38 464.877   2
   2  -4   4 5946.79 404.906   3
   2  -4   4 6227.53 411.867   2
   2   4   4 5612.63 405.332   1
   2   4   4 5606.40 426.925   6
  -2   4  -4 6500.49 394.587   6
   2  -4   4 6584.12 414.488   5
  -2  -4  -4 4851.44 419.314   4
   2  -4   5 1821.63 169.610   2
  -2  -4  -5 1878.84 219.813   2
   2   4   5 2070.82 169.744   1
   2  -4   5 2398.61 174.573   3
  -2  -4  -5 1575.21 181.436   4
   2   4   5 1911.53 188.727   6
  -2   4  -5 2223.02 153.055   6
   2  -4   5 2171.65 175.871   5
  -2  -4  -6 2430.88 250.783   2
   2  -4   6 2081.45 173.785   3
   2  -4   6 1838.34 174.716   2
   2   4   6 1922.74 173.756   1
  -2  -4  -6 2241.01 191.996   4
   2   4   6 1855.73 190.645   6
   2  -4   6 2199.75 183.711   5
   2  -4   7 5877.28 438.928   2
   2  -4   7 6508.67 436.768   3
  -2  -4  -7 7194.38 544.289   2
   2   4   7 5390.54 426.433   1
  -2  -4  -7 5930.71 434.292   4
   2  -4   7 6688.31 447.065   5
   2   4   8 1104.12 128.414   3
   2  -4   8 1016.56 131.574   2
   2   4   8 1240.34 131.966   1
   2  -4   8 1194.03 133.214   3
   2  -4   8 1306.46 142.880   5
   2   4   9 2151.01 209.410   1
   2  -4   9 2220.94 220.736   2
   2  -4   9 2311.24 217.204   3
   2   4   9 2621.85 223.285   3
   2  -4   9 2709.21 234.440   5
   2   4  10 2133.28 207.332   1
   2  -4  10 2654.47 227.010   3
   2  -4  10 1821.89 207.795   2
   2   4  10 2071.47 210.902   3
   2  -4  10 2362.21 227.647   5
   2  -4  11 3190.22 294.988   5
   2   4  11 3180.58 275.336   1
   2  -4  11 3342.44 286.675   3
   2  -4  11 2588.85 274.726   2
   2   4  11 3201.45 282.591   3
   2   4  11 3067.74 196.499  14
  -2  -4 -11 3070.51 199.910   9
   2   4  12 7173.09 548.265   5
   2  -4  12 8284.47 584.707   5
   2   4  12 7029.30 543.804   1
   2   4  12 7110.52 554.276   3
   2  -4  12 7560.08 561.238   3
   2   4  12 7194.97 456.933  14
  -2  -4 -12 7535.40 461.450   9
   2   4  13 497.022 112.727   5
   2  -4  13 687.397 138.982   5
   2   4  13 702.765 132.010   3
   2   4  13 534.710 46.9776  14
  -2  -4 -13 536.133 51.7691   9
   2   4  14 1620.86 106.881  12
  -2  -4 -14 1438.04 110.349   9
  -2   4 -15 185.252 34.1781   8
   2   4  15 213.907 33.0118  12
   2   4  16 1297.03 85.4993  12
  -2   4 -16 1225.21 87.6634   8
  -2  -4 -16 1102.83 85.5147   8
  -2  -4 -17 35.8933 19.4019   8
   2   4  17 37.3411 20.2487  12
  -2   4 -17 13.5202 22.1027   8
   2   4  18 733.967 49.6152  12
  -2  -4 -18 716.305 54.0159   9
  -2  -4 -18 634.928 49.5508   8
  -2   4 -18 691.196 50.7753   8
  -2   5  20 76.8631 9.96019  12
   2  -5 -19 14.2894 14.4375   8
  -2   5  19 41.1468 16.4582  12
   2   5 -19 20.7059 16.7490   8
  -2   5  18 2049.83 135.346  14
   2  -5 -18 2161.06 139.809   9
  -2   5  17 3221.16 213.529  14
   2  -5 -17 3570.10 218.562   9
  -2   5  16 2881.60 187.253  14
   2  -5 -16 2908.59 190.851   9
  -2   5  15 61.6564 27.7649  14
   2  -5 -15 37.6617 25.0036  10
   2  -5 -15 18.5642 30.2401   9
   2   5 -15 45.2848 28.7103  10
  -2   5  14 1175.44 82.4485  14
   2   5 -14 1232.81 84.4858  10
   2  -5 -14 1105.80 82.2160  10
   2  -5 -14 1097.05 85.2893   9
   2  -5 -13 1390.74 97.5269   9
   2  -5 -13 1361.65 95.1975  10
   2   5 -13 1442.27 96.8079  10
  -2   5  12 763.757 121.711   1
   2  -5 -12 507.064 164.841   2
  -2  -5  12 522.058 115.420   5
   2  -5 -12 708.660 57.3586   9
   2   5 -12 799.698 57.4775  10
   2  -5 -11 3315.18 383.437   2
  -2   5  11 2861.15 278.561   1
   2   5 -11 3251.16 292.603   6
  -2  -5  11 3156.12 287.602   5
   2  -5 -11 3439.56 214.350   9
   2  -5 -10 2147.55 287.742   2
  -2   5  10 1881.41 186.768   1
  -2  -5  10 1899.55 186.115   5
   2   5 -10 1860.96 191.703   6
  -2  -5   9 91.3436 40.2591   4
  -2   5   9 85.4746 49.7451   1
   2   5  -9 73.5008 51.6409   6
  -2  -5   9 76.2346 45.2500   5
   2  -5  -8 587.673 136.326   2
  -2  -5   8 447.611 66.9597   4
  -2  -5   8 608.188 79.8984   5
   2   5  -8 464.511 83.5889   6
  -2  -5   7 150.574 37.7029   4
  -2   5   7 180.129 48.0621   1
   2  -5  -7 124.284 83.2018   2
   2   5  -7 68.4929 45.7505   6
  -2  -5   7 123.522 40.3254   5
   2  -5  -7 139.408 60.1425   5
   2  -5  -6 7598.14 648.568   2
  -2   5   6 9573.78 592.844   1
   2   5  -6 9021.76 605.350   6
   2  -5  -6 8639.93 627.646   5
  -2  -5   6 8815.56 582.597   4
  -2  -5   6 8841.74 580.129   5
   2  -5  -5 211.675 29.7410   4
   2  -5  -5 260.909 65.8364   3
  -2  -5   5 128.468 36.7623   4
  -2   5   5 250.101 44.7610   1
   2  -5  -5 93.2478 60.9523   2
  -2  -5   5 196.317 35.7769   5
   2  -5  -5 205.528 57.5099   5
   2   5  -5 164.406 47.5824   6
  -2  -5   4 4491.70 318.548   2
   2  -5  -4 4881.32 372.965   3
  -2   5   4 5386.94 332.620   1
  -2  -5   4 4491.41 313.803   5
  -2  -5   4 4590.48 329.580   4
   2  -5  -4 5408.46 316.801   4
   2  -5  -4 4377.74 360.322   5
  -2  -5   3 1346.22 117.901   2
   2  -5  -3 1360.93 149.327   3
  -2   5   3 1601.53 121.602   1
   2  -5  -3 1557.92 114.693   4
   2   5  -3 1513.60 138.598   6
   2  -5  -3 1389.88 145.186   5
  -2  -5   3 1576.04 125.434   4
   2   5  -2 479.120 64.1344   1
  -2   5   2 590.125 55.5247   1
   2  -5  -2 479.087 76.4469   3
  -2  -5   2 510.642 64.5680   2
   2  -5  -2 429.506 72.0906   5
   2   5  -1 637.635 72.5305   1
  -2   5   1 684.480 59.6460   1
   2  -5  -1 631.259 83.0386   3
  -2  -5   1 563.185 74.3245   2
   2  -5  -1 526.791 75.8403   5
  -2   5   1 818.038 122.457   6
   2  -5   0 706.623 85.3209   3
  -2   5   0 742.891 60.4704   1
   2   5   0 795.757 84.4331   1
  -2  -5   0 552.515 87.7289   2
   2   5   0 798.982 53.9503   3
   2  -5   0 693.735 84.7867   5
   2   5   0 800.470 93.4402   6
  -2   5   0 770.083 112.653   6
  -2  -5  -1 7485.55 637.149   2
   2  -5   1 9042.85 618.395   3
   2   5   1 8732.32 616.551   1
   2   5   1 9657.04 591.662   3
   2   5   1 9599.87 638.709   6
   2  -5   1 9497.18 621.636   5
  -2  -5  -1 10332.4 620.116   4
  -2   5  -1 11020.0 657.916   6
   2  -5   2 7126.89 469.109   2
   2  -5   2 6597.27 463.905   3
   2   5   2 6785.33 445.603   3
   2  -5   2 7143.34 471.308   5
   2   5   2 7238.19 492.171   6
  -2  -5  -2 7668.62 474.670   4
  -2   5  -2 7710.58 486.726   6
   2   5   3 239.475 47.6557   1
   2  -5   3 271.334 49.1238   2
  -2  -5  -3 297.315 58.7381   4
   2  -5   3 177.472 41.4684   3
  -2  -5  -3 127.938 60.4672   2
   2   5   3 124.537 49.6598   6
   2  -5   3 216.978 46.1241   5
  -2   5  -3 154.501 41.7530   6
  -2  -5  -4 9400.52 768.527   2
   2  -5   4 11261.1 708.920   3
   2   5   4 10027.5 708.406   1
   2  -5   4 10797.4 712.792   2
  -2   5  -4 11664.1 704.303   6
  -2  -5  -4 10670.6 731.373   4
   2   5   4 10150.3 737.193   6
   2  -5   4 11487.9 717.100   5
   2   5   5 1708.22 151.752   1
  -2  -5  -5 1729.35 213.908   2
   2  -5   5 1738.17 148.507   3
   2  -5   5 1699.65 153.209   2
  -2  -5  -5 1040.85 152.555   4
  -2   5  -5 1747.71 136.205   6
   2   5   5 1591.34 171.633   6
   2  -5   5 1813.85 156.591   5
  -2  -5  -6 5115.76 422.738   2
   2  -5   6 4178.73 330.186   2
   2  -5   6 4978.73 331.162   3
   2   5   6 4156.73 327.387   1
   2   5   6 4220.19 356.238   6
   2  -5   6 4656.17 335.585   5
  -2  -5  -6 3964.52 342.848   4
  -2  -5  -7 859.289 110.696   4
   2  -5   7 825.448 103.515   3
  -2  -5  -7 983.319 171.878   2
   2   5   7 795.434 103.502   1
   2  -5   7 757.504 104.162   2
   2  -5   7 810.518 107.896   5
  -2  -5  -8 752.324 169.186   2
   2   5   8 379.881 76.8730   3
   2   5   8 592.964 90.5663   1
   2  -5   8 549.072 88.0680   3
   2  -5   8 528.785 91.4310   2
   2  -5   8 584.752 96.6222   5
   2  -5   9 2119.96 208.214   3
   2   5   9 1950.48 202.167   1
   2   5   9 2252.34 209.236   3
   2  -5   9 2122.44 212.481   2
   2  -5   9 2617.85 228.250   5
   2  -5  10 77.3234 63.9118   5
   2  -5  10 67.2813 61.4896   3
   2   5  10 47.5826 55.0954   1
   2  -5  10 122.223 64.1544   2
   2   5  10 28.0714 53.1694   3
   2   5  10 53.1124 19.2599  14
  -2  -5 -10 73.3181 21.1559   9
   2  -5  11 707.996 132.520   5
   2   5  11 563.169 105.617   5
   2  -5  11 418.029 100.167   2
   2   5  11 484.608 103.379   1
   2   5  11 520.864 106.851   3
   2   5  11 609.820 49.3216  14
  -2  -5 -11 622.337 52.4448   9
  -2  -5 -11 648.449 57.2787   7
   2  -5  12 66.2460 81.2671   5
   2   5  12 139.942 70.9640   5
   2   5  12 22.1325 64.6777   1
   2   5  12 146.973 75.0005   3
   2   5  12 152.805 28.2519  14
  -2  -5 -12 248.588 34.7866   9
   2  -5  13-13.9076 90.1410   5
   2   5  13-34.2399 64.6922   1
   2   5  13 23.6781 72.0811   3
   2   5  13 6.25414 24.7050  14
  -2  -5 -13 45.5432 28.7296   9
   2   5  14 1109.91 77.4126  12
  -2  -5 -14 968.520 79.6684   9
  -2   5 -14 966.198 76.6976   8
   2   5  15 236.593 32.6097  12
  -2  -5 -15 170.637 29.0076   8
  -2   5 -15 166.235 30.5106   8
  -2  -5 -15 210.895 38.4013   9
   2   5  16 1895.34 114.845  12
  -2  -5 -16 1576.76 113.239   8
  -2   5 -16 1650.31 114.971   8
  -2  -5 -16 1691.06 119.276   9
   2   5  17-16.9829 20.4070  12
  -2  -5 -17 22.1984 24.2975   9
  -2  -5 -17 10.5092 17.3226   8
  -2   5 -17-5.04371 18.4374   8
   2   5  18 1290.01 76.6048  12
  -2   5 -18 1201.79 76.0424   8
  -2   6  19 215.053 21.3502  12
   2  -6 -19 175.740 24.6072   9
  -2   6  18 962.319 69.7066  14
   2  -6 -18 1070.80 74.4260   9
  -2   6  17 19.8597 25.5049  14
   2  -6 -17 64.0117 29.8393   9
  -2   6  16 1409.41 95.2503  14
   2  -6 -16 1284.74 98.2959   9
  -2   6  15 140.716 31.7403  14
   2  -6 -15 107.003 32.8243   9
  -2   6  14-47.3278 69.5896   1
  -2   6  14 5.44959 24.7705  14
   2  -6 -14 6.72587 28.3036   9
   2   6 -14-9.59938 24.4249  10
  -2   6  13 416.224 42.5356  14
   2   6 -13 516.375 43.2002  10
   2  -6 -13 437.173 45.1274   9
  -2   6  12-10.6577 58.0346   1
   2  -6 -12-25.7865 118.175   2
   2  -6 -12 20.3925 45.9500   7
  -2   6  12-80.4281 133.263   6
   2  -6 -12-9.73360 21.5608   9
  -2   6  11 1092.53 150.450   1
   2  -6 -11 1335.38 239.163   2
  -2   6  11 1089.24 242.907   6
   2   6 -11 1177.61 158.515   6
   2  -6 -11 1249.61 109.668   7
   2  -6 -11 1276.56 87.2621   9
  -2   6  10 441.198 162.315   6
   2   6 -10 560.438 105.026   6
   2  -6 -10 610.327 157.915   2
  -2  -6   9 14434.9 933.198   4
   2   6  -9 14618.0 964.914   6
  -2   6   9 13374.9 1079.77   6
   2  -6  -9 13849.9 1075.48   2
   2   6  -8 5740.52 434.077   6
  -2  -6   8 5793.87 410.421   4
  -2   6   8 6094.03 425.301   1
   2  -6  -8 5378.64 517.909   2
   2  -6  -7 5094.45 417.769   5
   2   6  -7 5130.21 394.677   6
  -2  -6   7 5343.32 373.505   4
   2  -6  -7 4424.65 455.377   2
  -2   6   7 5767.55 386.642   1
   2  -6  -6 508.561 93.6733   5
  -2   6   6 542.403 141.273   6
   2   6  -6 581.712 89.6867   6
  -2   6   6 744.138 86.5319   1
  -2  -6   6 616.034 79.1954   4
   2  -6  -6 575.541 126.134   2
   2  -6  -5 355.371 74.2022   5
   2   6  -5 289.646 63.8608   6
  -2   6   5 201.610 93.8331   6
   2  -6  -5 300.584 94.9098   2
  -2   6   5 373.324 57.7250   1
   2  -6  -5 375.195 47.1097   4
  -2  -6   5 349.672 55.3810   4
   2  -6  -4 5593.48 353.613   4
  -2  -6   4 4868.54 365.015   4
   2  -6  -4 4533.04 391.501   5
  -2   6   4 5257.19 464.410   6
  -2   6   4 5948.08 369.965   1
   2  -6  -4 5231.34 407.056   3
   2  -6  -3-15.1584 43.7743   5
   2   6  -3-13.2767 35.3867   6
  -2  -6   3 25.7334 26.1115   4
  -2  -6   3-8.21615 32.2881   2
   2  -6  -3 5.78716 19.8274   4
   2  -6  -3 16.3201 36.2803   2
   2  -6  -3 15.6689 38.9438   3
  -2   6   3 10.7262 23.1738   1
  -2   6   2 17467.2 1188.82   6
   2  -6  -2 15277.1 1119.27   5
  -2  -6   2 17944.8 1103.05   4
   2   6  -2 18606.3 1130.23   6
   2   6  -2 18095.1 1109.75   1
  -2  -6   2 15020.2 1101.92   2
   2  -6  -2 16839.7 1125.86   2
   2  -6  -2 15832.4 1126.17   3
  -2   6   2 19963.8 1095.36   1
   2   6  -1 213.311 53.8433   6
   2  -6  -1 180.273 51.2012   5
  -2   6   1 154.596 70.5924   6
  -2   6   1 143.481 28.6577   1
   2  -6  -1 154.200 46.1922   2
  -2  -6   1 113.411 44.5429   2
   2  -6  -1 145.622 47.5025   3
   2   6  -1 191.570 44.3768   1
   2  -6   0 7884.45 567.401   5
   2   6   0 8789.51 585.941   6
  -2   6   0 9694.71 624.496   6
  -2  -6   0 7890.79 580.091   2
   2   6   0 9163.78 567.866   1
   2  -6   0 8295.12 565.598   2
   2  -6   0 7711.18 566.296   3
  -2   6   0 8419.11 532.793   1
   2  -6   1 3437.06 254.667   5
  -2   6  -1 3580.53 285.336   6
   2   6   1 3444.24 273.006   6
  -2  -6  -1 3551.83 249.049   4
  -2  -6  -1 2640.26 268.388   2
   2   6   1 3428.63 252.883   1
   2  -6   1 3168.44 249.793   2
   2  -6   1 3053.85 248.214   3
   2   6   1 3320.11 216.287   3
   2   6   2 1785.50 179.933   6
   2  -6   2 1889.55 163.642   5
  -2  -6  -2 2157.67 167.156   4
  -2   6  -2 1753.70 173.557   6
  -2  -6  -2 1307.87 177.479   2
   2   6   2 1835.88 134.818   3
   2   6   2 1904.89 164.699   1
   2  -6   2 2047.44 165.809   2
   2  -6   2 1824.85 157.663   3
  -2   6  -3 154.816 52.0467   6
   2   6   3 148.738 57.1942   6
   2  -6   3 116.664 43.8642   5
  -2  -6  -3 167.275 55.1645   4
   2  -6   3 131.385 41.5663   3
   2  -6   3 89.3645 36.9608   2
  -2  -6  -3 84.7766 54.3603   2
  -2   6  -4 75.3059 39.3251   6
   2   6   4 65.1799 53.1990   6
   2  -6   4 186.450 55.5350   5
  -2  -6  -4 134.426 57.9008   4
   2  -6   4 118.985 42.3580   2
  -2  -6  -4 69.1385 65.5523   2
   2  -6   4 130.005 41.8211   3
  -2   6  -5 4265.47 277.025   6
   2  -6   5 3588.16 284.591   5
  -2  -6  -5 2816.41 292.904   4
   2   6   5 3706.65 313.293   6
  -2  -6  -5 3624.87 354.258   2
   2   6   5 3380.53 280.087   1
   2  -6   5 3953.78 288.211   2
   2  -6   5 3674.78 276.994   3
   2  -6   6 5077.82 350.317   5
   2   6   6 4275.90 367.645   6
  -2  -6  -6 4648.33 426.388   2
   2  -6   6 5074.49 339.630   3
   2   6   6 4204.27 338.380   1
   2  -6   6 4926.15 346.564   2
   2  -6   7 41.3167 45.0226   5
   2   6   7 12.6852 34.5721   3
   2  -6   7 39.4222 47.2189   2
   2   6   7 7.86119 36.0603   1
   2  -6   7 63.1002 44.1107   3
  -2  -6  -7-19.1488 70.6078   2
   2  -6   8 3605.06 291.533   5
   2  -6   8 2991.54 274.968   2
  -2  -6  -8 4020.50 393.067   2
   2   6   8 3402.40 280.526   1
   2   6   8 2991.16 265.564   3
   2  -6   9 2155.16 221.380   5
   2  -6   9 1975.06 208.703   2
   2   6   9 2014.67 198.975   3
   2   6   9 1879.81 203.937   1
   2   6   9 2155.29 138.533  14
   2  -6  10 878.378 141.349   5
   2   6  10 675.132 116.291   1
   2  -6  10 530.576 109.350   2
   2   6  10 669.308 109.961   3
   2   6  10 658.492 52.4214  14
  -2  -6 -10 679.072 64.9859   7
  -2  -6 -10 675.356 54.6300   9
   2  -6  11 4073.11 359.077   5
   2   6  11 3685.59 338.482   1
   2   6  11 4039.47 338.406   3
   2   6  11 3869.27 251.482  14
  -2  -6 -11 3981.61 259.477   7
  -2  -6 -11 4068.25 254.700   9
  -2  -6 -12 64.3520 30.5712   7
   2  -6  12-13.4504 76.2549   5
   2   6  12 44.3299 66.3633   3
   2   6  12-11.7209 58.2940   1
   2   6  12 0.90378 24.8043  14
  -2  -6 -12 64.7159 29.1411   9
   2   6  13 1549.99 107.819  14
  -2   6 -13 1562.08 108.784   8
  -2  -6 -13 1592.44 112.216   9
   2   6  14 2053.71 132.167  12
  -2  -6 -14 1845.85 135.162   9
  -2   6 -14 1944.66 131.815   8
   2   6  15 1755.99 112.700  12
  -2   6 -15 1602.59 112.329   8
  -2  -6 -15 1584.82 116.589   9
   2   6  16 2457.99 147.864  12
  -2  -6 -16 2269.99 151.638   9
  -2   6 -16 2088.14 146.246   8
   2   6  17 935.801 63.3835  12
  -2  -6 -17 886.963 66.7075   9
  -2   6 -17 864.043 61.4028   8
   2   6  18 519.252 37.3455  12
  -2  -6 -18 503.264 40.1412   9
  -2   7  19 147.209 16.3740  12
   2  -7 -19 148.478 20.2349   9
   2  -7 -18 1515.25 102.232   9
  -2   7  17 374.253 37.7322  14
   2  -7 -17 424.110 42.1970   9
  -2   7  16 5255.07 327.830  14
   2  -7 -16 5168.01 329.984   9
  -2   7  15 296.228 37.9502  14
   2  -7 -15 270.058 38.9592   9
  -2   7  14 2521.84 163.336  14
   2  -7 -14 2550.95 165.241   9
   2  -7 -14 2273.63 175.735   7
   2  -7 -13 224.905 58.8827   7
  -2   7  13 342.461 100.969   1
  -2   7  13 300.865 35.3123  14
   2  -7 -13 373.310 39.7934   9
  -2   7  12 799.572 232.406   6
   2  -7 -12 1254.97 262.000   2
  -2   7  12 1256.62 89.8750  14
   2  -7 -12 1314.59 114.945   7
   2  -7 -12 1321.57 90.9482   9
   2  -7 -11 754.010 81.9021   7
  -2   7  11 603.019 206.776   6
   2   7 -11 577.754 115.619   6
   2  -7 -11 748.548 208.364   2
   2   7 -11 653.208 52.6136  15
   2  -7 -11 833.376 57.4483   9
  -2   7  10 1107.80 140.185   1
   2  -7 -10 822.911 200.760   2
   2   7 -10 762.080 130.397   6
  -2   7  10 877.556 207.012   6
   2  -7 -10 1032.67 70.2377   9
   2  -7 -10 844.840 90.9381   7
  -2   7   9 189.586 64.7477   1
   2  -7  -9 121.061 111.659   2
  -2  -7   9 256.117 63.2707   4
   2   7  -9 179.299 76.1201   6
  -2   7   9 225.650 128.313   6
   2  -7  -8 66.2635 91.9434   2
  -2  -7   8 52.2684 49.4093   4
  -2   7   8 69.6183 48.0311   1
   2   7  -8 113.074 61.1962   6
  -2   7   8-23.4948 97.7896   6
   2  -7  -7 175.837 108.115   2
  -2  -7   7 375.826 66.7163   4
  -2   7   7 366.139 70.0791   1
   2  -7  -7 275.444 78.8667   5
  -2   7   7 351.758 141.690   6
   2   7  -7 274.855 72.2984   6
   2  -7  -6 2655.24 319.339   2
  -2   7   6 3713.64 269.189   1
  -2  -7   6 3397.98 261.199   4
   2   7  -6 3255.27 281.585   6
   2  -7  -6 3280.48 293.416   5
  -2   7   6 3648.53 379.213   6
  -2   7   5 5.45516 37.3874   1
  -2  -7   5 27.5975 31.8899   4
  -2   7   5 57.2955 73.5408   6
   2   7  -5 16.2038 45.9263   6
   2  -7  -5-9.50435 39.5367   5
   2  -7  -4 7284.98 496.406   3
  -2   7   4 7072.18 448.929   1
   2  -7  -4 5872.59 474.500   5
   2  -7  -4 6972.25 434.896   4
  -2  -7   4 6428.12 448.275   4
  -2   7   4 6526.90 556.515   6
  -2  -7   3 773.940 92.0512   2
   2  -7  -3 811.934 119.798   2
  -2   7   3 879.464 85.7674   1
   2  -7  -3 645.217 101.818   3
   2  -7  -3 726.321 103.826   5
  -2  -7   3 655.227 84.6185   4
   2  -7  -3 677.127 76.1810   4
   2   7  -2 1663.86 145.607   1
  -2  -7   2 1219.57 140.005   2
   2  -7  -2 1562.81 163.299   2
   2  -7  -2 1514.06 158.206   3
  -2   7   2 1455.16 128.332   1
   2  -7  -2 1512.64 157.195   5
  -2  -7   2 1462.60 137.569   4
  -2   7   2 2006.37 222.479   6
   2   7  -2 1675.65 164.871   6
   2  -7  -2 1688.64 132.425   4
   2   7  -1 5387.97 373.086   1
  -2  -7   1 4360.70 375.293   2
   2  -7  -1 5447.72 387.740   2
  -2   7   1 5415.74 348.078   1
   2  -7  -1 4181.80 371.964   3
   2   7  -1 5793.16 401.485   6
  -2   7   1 6205.58 452.614   6
   2  -7  -1 5125.62 381.863   5
  -2   7   0 90.0207 27.1527   1
   2   7   0 154.706 46.7471   1
  -2  -7   0 69.6164 48.7940   2
   2  -7   0 131.212 48.9775   3
   2  -7   0 108.726 47.0092   2
  -2  -7   0 127.956 43.0624   4
  -2   7   0 161.377 76.0742   6
   2  -7   0 66.0370 43.9051   5
   2   7   0 119.789 50.7397   6
  -2  -7  -1 2379.70 248.930   2
   2   7   1 2906.41 228.462   1
   2  -7   1 2850.50 230.302   2
   2  -7   1 2433.33 221.167   3
  -2  -7  -1 3248.49 226.665   4
  -2   7  -1 2948.12 261.597   6
   2   7   1 2697.72 246.089   6
   2  -7   1 2663.64 226.744   5
   2  -7   2 317.342 59.7418   3
  -2  -7  -2 227.303 83.3903   2
   2   7   2 279.376 61.2277   1
  -2  -7  -2 364.486 68.7325   4
   2  -7   2 371.915 68.7722   2
  -2   7  -2 374.280 78.2389   6
   2   7   2 399.997 85.1301   6
   2  -7   2 345.514 67.1359   5
   2   7   3 318.581 45.4300   3
  -2  -7  -3 369.307 73.2992   4
  -2  -7  -3 193.255 86.4038   2
   2   7   3 412.414 69.5066   1
   2  -7   3 328.973 64.8115   2
  -2   7  -3 310.514 71.7713   6
   2  -7   3 409.031 75.2543   5
   2   7   3 256.650 79.1359   6
  -2  -7  -4 1230.99 186.710   2
   2  -7   4 1340.32 135.726   2
   2   7   4 934.495 121.713   1
   2   7   4 1096.91 150.529   6
   2  -7   4 1352.62 136.417   5
  -2   7  -4 1301.51 133.928   6
  -2  -7  -4 1333.17 148.449   4
  -2  -7  -5 3165.26 359.622   2
   2  -7   5 3683.65 298.493   2
  -2   7  -5 4168.32 294.778   6
  -2  -7  -5 3087.79 308.121   4
   2   7   5 4273.66 344.080   6
   2  -7   5 4088.73 306.307   5
   2   7   6 595.578 79.2536   3
  -2  -7  -6 450.957 101.272   4
  -2  -7  -6 533.839 139.872   2
   2  -7   6 657.648 97.2176   2
   2   7   6 499.593 87.7426   1
   2   7   6 528.766 109.707   6
   2  -7   6 588.467 94.3911   5
   2   7   7 546.151 84.2039   3
   2  -7   7 609.156 96.0742   2
  -2  -7  -7 314.295 127.763   2
   2   7   7 562.205 96.9578   1
   2   7   7 473.637 109.016   6
   2  -7   7 724.259 109.412   5
   2   7   8 650.412 98.9426   3
  -2  -7  -8 1053.93 197.364   2
   2   7   8 660.425 111.692   1
   2  -7   8 840.213 118.518   2
   2  -7   8 720.223 119.787   5
   2  -7   9 1020.38 149.211   5
   2   7   9 1030.00 141.773   1
   2  -7   9 866.626 130.466   2
   2   7   9 769.568 120.793   3
  -2   7  -9 1004.97 70.1267  15
   2   7   9 998.282 71.5260  14
  -2  -7  -9 997.297 73.1951   9
  -2  -7  -9 1071.92 86.9334   7
  -2  -7 -10 231.186 42.8158   7
   2  -7  10 254.639 99.6864   5
   2   7  10 202.379 88.2091   1
   2   7  10 140.839 70.9193   3
   2   7  10 144.320 26.8902  14
  -2  -7 -10 217.462 29.6384   9
   2  -7  11 1063.94 166.597   5
   2   7  11 725.531 137.236   1
   2   7  11 884.817 136.307   3
   2   7  11 964.353 73.0586  14
  -2  -7 -11 1051.61 82.7300   7
  -2  -7 -11 1017.23 75.9019   9
   2  -7  12 436.301 120.245   5
   2   7  12 404.415 105.421   1
   2   7  12 352.244 98.1625   3
   2   7  12 485.693 45.9730  14
  -2  -7 -12 558.682 52.6948   7
  -2  -7 -12 497.433 49.7743   9
  -2  -7 -13-2.30150 32.3833   7
  -2  -7 -13 7.42915 28.7701   9
   2   7  14 48.8280 29.1190  12
  -2  -7 -14-1.21663 29.3523   9
   2   7  15 155.562 29.9174  12
  -2  -7 -15 72.0326 30.7566   9
  -2  -7 -16 122.239 29.7571   9
   2   7  16 169.741 27.1439  12
   2   7  17 399.299 33.1965  12
  -2  -7 -17 382.475 35.6209   9
   2   7  18 959.886 61.8088  12
  -2  -7 -18 913.386 63.0522   9
  -2   8  18 267.140 24.9787  12
   2  -8 -18 193.627 25.2343   9
  -2   8  17 704.796 53.1869  14
   2  -8 -17 689.020 54.9353   9
  -2   8  16 1049.58 78.2128  14
   2  -8 -16 1121.81 79.6176   9
  -2   8  15 17.7566 27.3567  14
   2  -8 -15 46.4150 27.7498   9
   2  -8 -14 220.019 50.3199   7
  -2   8  14 337.988 38.1491  14
   2  -8 -14 288.819 39.9733   9
   2  -8 -13-5.04238 49.7228   7
  -2   8  13 88.1486 30.1526  14
   2  -8 -13 63.0431 28.3813   9
   2  -8 -12 152.560 57.1863   7
   2  -8 -12 85.4288 155.365   2
  -2   8  12 23.5022 71.0102   1
   2   8 -12 153.177 25.1850  15
   2  -8 -12 200.676 31.4311   9
  -2   8  11 3216.21 312.796   1
   2  -8 -11 2996.77 411.316   2
   2   8 -11 3447.71 228.447  15
  -2   8  11 3691.24 230.277  14
   2  -8 -11 3597.21 253.673   7
   2  -8 -11 3852.31 231.323   9
   2  -8 -10 356.797 61.0222   7
   2   8 -10 305.019 95.0804   6
  -2   8  10 164.600 144.303   6
  -2   8  10 321.416 89.0993   1
   2  -8 -10 276.221 160.682   2
   2   8 -10 289.235 31.1947  15
   2  -8 -10 341.886 32.8757   9
   2   8  -9 16113.0 1153.35   6
  -2  -8   9 17038.5 1128.68   4
  -2   8   9 15562.3 1284.77   6
   2  -8  -9 16210.6 1282.60   2
  -2   8   9 17701.1 1146.90   1
   2   8  -9 17059.2 1056.68  15
   2  -8  -9 18216.4 1078.42   7
  -2   8   8 8.62391 49.8096   1
  -2  -8   8 52.9678 53.8554   4
   2  -8  -8-73.2340 97.8307   2
  -2   8   8 24.9854 103.911   6
   2   8  -8-10.5643 56.3152   6
   2  -8  -7 10753.3 898.057   2
  -2   8   7 11896.9 788.940   1
   2  -8  -7 11960.4 823.649   5
  -2  -8   7 11057.5 777.199   4
   2   8  -7 12117.5 814.158   6
  -2   8   7 11861.3 933.683   6
  -2   8   6 301.837 66.5363   1
  -2  -8   6 298.051 66.1006   4
   2   8  -6 320.827 79.7480   6
  -2   8   6 224.505 112.878   6
   2  -8  -6 213.902 71.3611   5
  -2   8   5 303.645 62.4738   1
  -2  -8   5 226.723 60.0979   4
  -2   8   5 332.508 129.746   6
   2   8  -5 322.623 80.0748   6
   2  -8  -5 281.344 76.8560   5
  -2  -8   4 358.935 65.2454   4
   2  -8  -4 311.152 52.8967   4
   2  -8  -4 222.413 86.5541   2
  -2   8   4 283.801 59.2792   1
   2   8  -4 427.589 85.8786   6
  -2   8   4 250.758 110.820   6
   2  -8  -4 209.853 67.8337   5
   2  -8  -3 2012.18 232.615   2
  -2   8   3 2498.81 195.002   1
   2  -8  -3 2429.96 224.544   3
  -2  -8   3 2501.53 203.604   4
   2  -8  -3 2683.84 192.755   4
   2  -8  -3 1930.85 212.402   5
  -2   8   2 13.6012 27.6313   1
   2   8  -2 6.27449 36.9261   1
  -2  -8   2 29.6513 35.5198   4
   2  -8  -2 18.6028 34.3133   4
  -2  -8   2-7.96870 40.6094   2
   2  -8  -2 50.3089 46.6165   3
   2  -8  -2 82.2943 54.8495   2
   2  -8  -2 42.8213 51.2785   5
   2   8  -2 9.51920 36.6750   6
  -2   8   2 65.0095 74.4929   6
  -2  -8   1 1262.90 160.998   2
   2  -8  -1 1474.72 168.150   2
  -2   8   1 1551.62 131.636   1
   2   8  -1 1593.06 154.645   1
   2  -8  -1 1621.11 163.803   5
  -2   8   1 2036.16 222.056   6
   2  -8  -1 1735.16 144.914   4
   2   8  -1 1530.97 171.847   6
  -2  -8   0 2115.94 242.829   2
   2   8   0 3249.43 241.505   1
   2  -8   0 2685.41 241.827   2
  -2   8   0 3297.82 292.885   6
  -2  -8   0 2869.86 227.136   4
   2   8   0 2805.66 256.577   6
   2  -8   0 2525.09 233.068   5
  -2  -8  -1 2392.22 278.901   2
   2  -8   1 3162.20 265.643   2
   2   8   1 3286.99 260.841   1
  -2   8  -1 3135.69 292.652   6
   2   8   1 3396.50 289.258   6
   2  -8   1 2893.78 255.987   5
  -2  -8  -1 3669.13 259.329   4
   2  -8   2 46.3106 41.1689   2
  -2  -8  -2 27.5603 61.2834   2
   2   8   2-7.44511 36.0999   1
  -2  -8  -2 87.9758 51.5879   4
  -2   8  -2 30.9377 54.9906   6
   2  -8   2 14.4536 44.7468   5
   2   8   2 11.0740 46.0776   6
  -2  -8  -3 2962.05 343.202   2
   2   8   3 4238.31 312.334   1
   2  -8   3 3828.91 306.374   2
   2  -8   3 3785.73 302.304   5
  -2  -8  -3 3936.71 308.909   4
  -2   8  -3 3946.64 321.535   6
   2   8   3 3796.43 335.169   6
   2   8   4 16.4904 37.7883   1
  -2  -8  -4 44.1124 58.0153   4
  -2  -8  -4-52.4438 89.0419   2
   2  -8   4-16.1881 48.4494   2
   2   8   4-12.1251 63.2139   6
   2  -8   4 23.5281 41.8078   5
  -2   8  -4 32.8576 50.0102   6
  -2  -8  -5 2003.75 278.438   2
   2   8   5 2508.50 231.763   1
   2  -8   5 2370.32 226.447   2
   2  -8   5 2764.14 235.603   5
  -2   8  -5 3052.32 233.579   6
  -2  -8  -5 2256.97 238.975   4
   2   8   5 2538.49 262.973   6
  -2  -8  -6 480.181 122.690   4
   2   8   6 831.520 95.5563   3
   2  -8   6 854.509 119.464   2
  -2  -8  -6 758.195 171.854   2
   2   8   6 567.004 122.567   6
   2  -8   6 1008.81 127.933   5
  -2  -8  -7 6495.43 608.817   2
   2  -8   7 7158.44 512.835   2
   2   8   7 6878.05 483.212   3
   2  -8   7 7084.47 516.042   5
   2   8   7 6264.43 534.718   6
   2  -8   8 4530.64 348.506   5
  -2  -8  -8 4438.54 456.252   2
   2   8   8 3910.18 338.682   1
   2   8   8 3839.95 309.447   3
   2  -8   8 3723.88 328.046   2
  -2   8  -8 3853.18 248.503  15
   2   8   8 4016.74 248.963  14
  -2  -8  -8 3853.80 263.524   7
   2  -8   9 3087.19 288.050   5
   2   8   9 2666.17 273.407   1
   2   8   9 2518.51 247.733   3
  -2   8  -9 3000.76 189.069  15
  -2  -8  -9 2953.42 204.058   7
  -2  -8  -9 2919.41 191.395   9
   2   8  10 1524.59 172.580   3
   2   8  10 1394.96 182.198   1
  -2   8 -10 1584.74 104.037  15
  -2  -8 -10 1454.69 117.020   7
  -2  -8 -10 1545.28 107.618   9
   2   8  11 2404.08 255.938   1
   2   8  11 2239.12 235.613   3
   2   8  11 2476.89 163.083  14
  -2  -8 -11 2574.55 172.497   7
  -2  -8 -11 2485.65 165.158   9
  -2  -8 -12 173.731 38.3754   7
  -2  -8 -12 132.482 31.8940   9
  -2  -8 -13 1687.96 116.287   7
  -2  -8 -13 1596.17 114.998   9
  -2  -8 -14 82.3707 26.4730   7
  -2  -8 -14 62.9625 27.9947   9
   2   8  15 5681.85 341.797  12
  -2  -8 -15 5178.79 344.163   9
   2   8  16 243.820 27.9212  12
  -2  -8 -16 258.482 30.6283   9
   2   8  17 1083.14 69.0691  12
  -2  -8 -17 973.432 70.2691   9
  -2   9  18 149.714 16.8816  12
   2  -9 -18 112.170 16.7553   9
   2  -9 -17 389.646 35.4189   9
  -2   9  16 766.697 60.9269  14
   2  -9 -16 860.661 61.7929   9
   2  -9 -15 126.401 33.1205   7
  -2   9  15 134.131 30.9749  14
   2  -9 -15 156.054 28.5596   9
   2  -9 -14 1948.12 148.898   7
   2  -9 -14 2095.17 137.320   9
   2  -9 -13 53.2298 51.8246   7
   2   9 -13 112.547 24.6047  15
   2  -9 -13 86.8228 28.4878   9
   2  -9 -12 680.987 84.9585   7
  -2   9  12 777.651 60.7397  14
   2   9 -12 750.437 57.3964  15
   2  -9 -12 710.140 58.8734   9
  -2   9  11 26.3873 131.236   6
   2  -9 -11 63.2977 56.7227   7
   2  -9 -11 177.653 157.890   2
  -2   9  11 23.4368 63.9543   1
  -2   9  11 88.4127 26.7695  14
   2   9 -11 63.4271 24.0673  15
  -2   9  10 1871.94 314.754   6
  -2  -9  10 2067.15 217.368   4
   2   9 -10 1889.14 231.648   6
  -2   9  10 2072.97 230.014   1
   2  -9 -10 2065.26 340.106   2
   2   9 -10 2216.54 150.348  15
  -2   9  10 2566.44 152.067  14
   2  -9 -10 2265.62 178.944   7
   2  -9  -9 103.607 55.8177   7
  -2   9   9 105.931 147.396   6
   2   9  -9 84.2235 74.8899   6
   2   9  -9 168.645 23.9655  15
  -2   9   9 141.840 23.2038  14
   2   9  -9 108.993 20.1925  13
  -2   9   9 41.4357 65.6233   1
  -2  -9   9 169.142 70.4238   4
   2  -9  -9 199.055 151.793   2
  -2   9   8 528.025 188.353   6
   2   9  -8 645.378 131.199   6
   2   9  -8 908.215 61.8657  13
   2   9  -8 811.911 62.3032  15
  -2   9   8 910.145 61.8176  14
   2  -9  -8 720.802 197.114   2
  -2  -9   8 808.702 121.002   4
  -2   9   8 660.009 116.643   1
  -2  -9   7 486.391 90.4388   4
  -2   9   7 376.725 84.7142   1
   2   9  -7 330.425 93.3718   6
  -2   9   7 245.613 138.458   6
  -2   9   6 865.765 120.104   1
  -2  -9   6 992.111 124.795   4
  -2   9   6 1107.38 216.230   6
   2   9  -6 1088.28 150.307   6
   2  -9  -5 1441.00 215.660   2
  -2   9   5 1445.76 147.876   1
   2   9  -5 1346.66 171.098   6
  -2   9   5 1290.81 223.940   6
  -2  -9   5 1309.43 145.548   4
   2  -9  -4 2947.14 324.534   2
  -2   9   4 3544.65 268.198   1
  -2  -9   4 3377.91 273.008   4
   2   9  -4 3856.66 310.612   6
   2  -9  -4 3431.41 255.930   4
   2  -9  -3 977.837 162.884   2
  -2   9   3 1046.30 116.648   1
   2  -9  -3 1083.58 114.210   4
  -2  -9   3 1240.50 131.054   4
   2   9  -2 5919.95 425.722   1
   2  -9  -2 5350.18 464.199   2
   2  -9  -2 5883.66 411.540   4
   2   9  -2 5998.28 461.237   6
  -2   9   2 5893.52 510.407   6
   2   9  -1 3221.36 251.531   1
  -2  -9   1 2139.86 249.810   2
   2  -9  -1 2610.22 266.579   2
  -2  -9   1 2789.81 239.990   4
   2  -9  -1 3209.83 236.723   4
   2   9  -1 3089.34 278.384   6
  -2   9   1 3066.63 312.880   6
  -2  -9   0 1678.09 216.524   2
   2   9   0 2395.83 211.706   1
   2  -9   0 2059.92 217.837   2
   2  -9   0 2534.57 199.033   4
   2   9   0 2157.14 229.510   6
  -2  -9   0 2386.13 204.409   4
  -2   9   0 2209.40 249.685   6
  -2  -9  -1 1953.74 249.311   2
   2  -9   1 2429.78 234.729   2
   2   9   1 2712.41 231.508   1
   2   9   1 2768.06 259.001   6
  -2   9  -1 2608.73 264.494   6
  -2  -9  -1 2557.41 222.131   4
  -2  -9  -2 897.792 120.690   4
   2   9   2 966.524 123.761   1
   2  -9   2 728.762 117.560   2
  -2  -9  -2 654.079 141.440   2
   2   9   2 916.400 141.925   6
  -2   9  -2 959.173 138.845   6
   2   9   3 72.0316 53.0706   1
  -2  -9  -3 105.828 60.5255   4
  -2  -9  -3 88.6019 81.2835   2
   2  -9   3 36.9918 46.1006   2
  -2   9  -3-10.7605 62.2444   6
   2   9   3 171.446 80.3635   6
  -2  -9  -4 526.783 142.704   2
   2   9   4 607.136 104.899   1
   2  -9   4 672.275 109.385   2
  -2  -9  -4 650.913 120.046   4
  -2   9  -4 683.382 112.346   6
   2   9   4 709.615 131.445   6
  -2  -9  -5 878.013 145.071   4
   2  -9   5 948.693 130.671   2
  -2  -9  -5 700.758 165.547   2
   2   9   5 922.367 130.577   1
   2   9   5 799.138 146.114   6
  -2   9  -5 936.429 124.984   6
   2   9   6 6495.96 537.610   6
  -2  -9  -6 6848.20 607.650   2
   2  -9   6 6729.43 505.832   2
   2   9   6 7567.84 520.615   1
  -2   9  -6 6693.85 416.667  15
  -2  -9  -6 6503.46 431.152   7
  -2  -9  -7 3186.32 362.461   2
   2  -9   7 2446.03 250.259   2
   2   9   7 2851.84 266.258   1
  -2   9  -7 2793.85 175.508  15
   2   9   7 2681.29 174.648  14
  -2  -9  -7 2605.70 192.009   7
  -2   9  -8 1511.49 101.682  15
   2   9   8 1461.42 101.644  14
  -2  -9  -9 36.7842 40.9612   7
  -2  -9  -9-81.7220 124.841   2
   2  -9   9-43.2503 71.1031   4
  -2   9  -9-5.17056 23.0572  15
   2   9   9-20.2234 23.7679  14
  -2  -9 -10 1297.60 257.434   2
   2  -9  10 1129.67 156.392   4
  -2   9 -10 1044.33 70.6284  15
   2   9  10 849.503 70.9111  14
  -2  -9 -10 1114.43 89.0662   7
  -2  -9 -11 175.899 40.1266   7
  -2   9 -11 151.516 25.8959  15
  -2  -9 -11 112.317 28.4521   9
   2   9  12 720.038 57.5913  12
  -2  -9 -12 669.505 59.4110   9
  -2  -9 -12 756.285 65.5660   7
   2   9  13 348.777 35.8127  12
  -2  -9 -13 279.804 37.6479   9
  -2  -9 -14 10.1122 21.4910   7
  -2  -9 -14-13.0461 25.3013   9
   2   9  14 48.5772 25.6741  12
  -2  -9 -15 75.3021 21.9446   9
  -2  -9 -16 672.118 49.9169   9
   2   9  17 0.35229 10.6090  12
  -2  -9 -17-2.71778 8.92826   9
  -2  10  17 314.582 25.0727  12
   2 -10 -17 225.601 23.6626   9
  -2  10  16 508.242 43.3322  14
   2 -10 -16 571.955 43.3626   9
   2 -10 -15 33.0000 28.7627   7
   2 -10 -15 17.4927 19.6906   9
  -2  10  14 702.117 58.0169  14
   2 -10 -14 723.402 56.2530   9
   2 -10 -14 719.912 71.2453   7
   2 -10 -13 676.370 79.3479   7
   2  10 -13 756.018 55.1138  15
  -2  10  13 702.299 57.5962  14
   2 -10 -13 669.313 56.1488   9
   2 -10 -12 319.169 69.4041   7
  -2  10  12 370.629 39.5413  14
   2  10 -12 377.170 38.2682  15
   2  10 -11 2081.42 139.222  15
  -2  10  11 2156.90 139.607  14
   2 -10 -11 2009.89 165.989   7
   2 -10 -10 606.413 84.0522   7
  -2  10  10 387.739 171.416   6
  -2  10  10 608.525 49.5487  14
   2  10 -10 598.472 50.2680  15
  -2 -10  10 571.744 118.303   4
  -2  10  10 478.438 113.687   1
   2 -10 -10 696.792 218.645   2
  -2 -10   9 6731.38 519.582   4
   2  10  -9 6436.54 538.382   6
  -2  10   9 6062.48 629.568   6
  -2  10   9 7254.84 435.034  14
   2  10  -9 6741.70 435.014  15
   2  10  -9 7153.55 434.321  13
   2 -10  -9 5894.35 652.717   2
  -2  10   9 5850.12 517.979   1
   2  10  -8-12.8435 74.2483   6
  -2  10   8-52.5171 116.790   6
   2 -10  -8 48.6645 52.5755   7
   2 -10  -8 57.4743 119.557   2
  -2 -10   8 38.4406 60.5115   4
  -2  10   8 10.4446 56.9652   1
   2  10  -8 54.3471 22.3031  15
  -2  10   8 76.6501 20.9152  14
   2  10  -8 47.2471 20.7590  13
  -2  10   7 7527.74 680.453   6
  -2 -10   7 6919.17 546.007   4
   2  10  -7 7970.92 587.066   6
  -2  10   7 7101.73 549.495   1
   2  10  -7 7309.18 467.643  13
  -2  10   7 7897.80 467.157  14
   2 -10  -7 7122.02 487.348   7
   2  10  -6 87.2472 74.9201   6
   2 -10  -6 147.119 48.4446   7
  -2  10   6 24.0017 92.6702   6
   2  10  -6 106.547 21.4923  15
   2  10  -6 120.630 21.4806  13
  -2 -10   6 80.7606 65.7639   4
   2 -10  -6 24.1132 113.918   2
  -2  10   6 152.935 65.9290   1
   2  10  -5 5488.96 432.999   6
  -2 -10   5 5128.68 394.950   4
  -2  10   5 4683.40 494.386   6
   2 -10  -5 4160.68 464.613   2
  -2  10   5 5439.64 394.287   1
   2  10  -4 285.166 90.8447   6
  -2 -10   4 268.743 73.4962   4
   2 -10  -4 19.0435 67.5781   2
  -2  10   4 129.100 54.1886   1
  -2  10   3 2028.34 290.094   6
   2 -10  -3 3019.51 228.268   4
  -2 -10   3 2513.96 234.752   4
   2 -10  -3 2829.26 304.927   2
  -2  10   2 225.940 118.726   6
   2  10  -2 125.412 75.6037   6
   2 -10  -2 155.109 55.9055   4
   2 -10  -2 120.064 80.5047   2
   2  10  -1 740.995 129.249   6
  -2  10   1 833.982 158.994   6
   2  10  -1 732.920 107.485   1
  -2 -10   1 609.444 104.499   4
   2 -10  -1 725.490 100.094   4
   2 -10  -1 574.251 124.136   2
  -2  10   0 517.135 130.241   6
   2  10   0 749.887 133.660   6
   2  10   0 514.472 95.1852   1
  -2 -10   0 618.068 103.284   4
  -2 -10   0 400.784 113.542   2
   2 -10   0 708.145 129.589   2
   2 -10   0 548.628 89.9203   4
  -2 -10  -1 1442.35 165.878   4
   2  10   1 1640.82 199.854   6
  -2  10  -1 2003.67 220.070   6
   2 -10   1 1693.25 163.247   4
   2  10   1 1488.17 168.647   1
  -2 -10  -1 1199.80 192.634   2
   2 -10   1 1282.81 176.104   2
   2  10   2 799.128 147.098   6
  -2  10  -2 962.621 154.800   6
   2 -10   2 1109.67 130.865   4
   2  10   2 1031.34 137.551   1
  -2 -10  -2 1004.48 135.026   4
  -2 -10  -2 900.745 172.880   2
   2 -10   2 838.344 136.556   2
  -2  10  -3 313.911 92.8502   6
   2  10   3 375.925 109.358   6
   2  10   3 245.777 77.7036   1
   2 -10   3 374.676 88.5354   2
  -2 -10  -3 305.432 86.0984   4
  -2 -10  -3 198.032 104.862   2
   2 -10   3 305.693 76.5516   4
  -2  10  -4 144.980 75.4550   6
   2  10   4 209.527 88.9381   6
  -2  10  -4 208.981 26.4847  15
   2  10   4 203.825 78.3151   1
  -2 -10  -4 344.809 129.619   2
   2 -10   4 199.818 79.0674   2
  -2 -10  -4 248.367 93.9253   4
   2  10   5 347.376 105.911   6
  -2 -10  -5 261.785 48.4659   7
   2 -10   5 125.033 69.2657   4
  -2 -10  -5 162.056 118.875   2
   2  10   5 292.324 88.7624   1
   2 -10   5 337.410 96.3864   2
   2  10   6 671.462 143.163   6
  -2 -10  -6 599.033 68.8958   7
  -2  10  -6 650.297 52.0501  15
  -2 -10  -6 516.730 168.657   2
   2 -10   6 703.397 118.197   4
   2 -10   6 593.961 118.019   2
   2  10   6 682.636 123.320   1
  -2 -10  -7 128.365 47.8991   7
  -2 -10  -7 207.184 129.229   2
   2  10   7 147.158 76.7293   1
   2 -10   7 171.586 78.9775   4
  -2  10  -7 210.251 29.4163  15
  -2 -10  -8 1345.80 268.100   2
   2 -10   8 1593.02 189.479   4
   2  10   8 1542.77 195.311   1
  -2  10  -8 1624.78 107.850  15
  -2  10  -8 1540.91 105.874  13
   2  10   9 823.985 151.935   1
   2 -10   9 1056.76 156.797   4
  -2 -10  -9 879.577 234.285   2
  -2  10  -9 1138.96 80.1424  15
   2  10  10 2086.75 135.922  12
  -2  10 -10 2069.40 136.140  15
  -2 -10 -10 1944.38 146.223   7
  -2 -10 -11 420.542 54.7872   7
   2  10  11 528.049 45.7719  12
  -2  10 -11 539.800 44.8385  15
   2  10  12 1164.51 82.4635  12
  -2  10 -12 1260.46 81.1604  15
  -2 -10 -12 1212.29 89.6219   7
  -2 -10 -12 1035.90 84.1741   9
   2  10  13 2231.94 138.088  12
  -2 -10 -13 1914.44 139.018   9
  -2 -10 -13 2166.61 141.564   7
   2  10  14 1384.03 88.3393  12
  -2 -10 -14 1128.39 88.3748   9
  -2 -10 -14 1376.73 88.8553   7
   2  10  15 2715.14 161.733  12
  -2 -10 -15 2703.84 159.691   7
  -2 -10 -16 103.557 14.0085   9
   2  10  16 152.001 16.6975  12
  -2  11  17 706.193 46.7030  12
  -2  11  16 238.606 23.1749  12
   2 -11 -15 171.675 28.1364   7
  -2  11  15 168.950 25.3882  14
   2  11 -14 2425.14 147.952  15
  -2  11  14 2231.00 150.015  14
   2 -11 -14 2169.67 159.146   7
  -2  11  13 1868.80 124.990  14
   2  11 -13 1910.50 123.858  15
   2 -11 -13 1806.40 141.384   7
   2  11 -12 4253.96 260.018  15
  -2  11  12 4020.43 260.087  14
   2 -11 -12 3887.52 279.878   7
  -2  11  11 2604.36 170.383  14
   2  11 -11 2668.89 171.169  15
   2 -11 -11 2538.90 195.191   7
   2  11 -10 5957.50 377.027  15
   2  11 -10 6144.72 375.772  13
  -2  11  10 5932.85 376.478  14
  -2  11   9 908.868 219.931   6
   2  11  -9 565.116 141.963   6
  -2 -11   9 1136.55 161.301   4
   2 -11  -9 554.325 207.215   2
  -2  11   9 802.824 143.166   1
  -2  11   9 1054.40 76.4981  14
   2  11  -9 1106.44 78.4918  15
   2  11  -9 1163.35 76.9266  13
  -2  11   8 2356.22 340.970   6
  -2 -11   8 2402.28 256.920   4
   2  11  -8 2567.43 280.661   6
  -2  11   8 2470.64 256.963   1
   2  11  -8 2868.55 178.235  13
  -2  11   8 2772.80 176.891  14
   2  11  -8 2728.02 178.615  15
   2 -11  -8 2658.65 204.880   7
  -2 -11   7 1965.06 223.327   4
   2  11  -7 2287.12 252.422   6
  -2  11   7 2136.43 315.510   6
  -2  11   7 2536.64 236.949   1
   2 -11  -7 1419.49 301.159   2
   2  11  -7 2353.81 148.399  13
   2 -11  -7 2115.59 172.121   7
  -2  11   6 148.588 126.213   6
   2 -11  -6 82.3939 51.8951   7
   2  11  -6 27.4929 71.7951   6
   2  11  -6 102.518 22.7302  13
   2  11  -6 52.6090 21.4773  15
   2 -11  -6 106.764 139.217   2
  -2  11   6 19.6735 53.7361   1
  -2 -11   6 30.3878 70.4422   4
   2  11  -5 96.5914 82.5918   6
   2 -11  -5 296.664 56.9990   7
  -2  11   5 281.921 131.460   6
  -2 -11   5 226.060 84.5988   4
   2 -11  -5 196.187 122.860   2
   2  11  -5 257.241 29.3033  15
   2  11  -5 253.734 30.2666  13
  -2 -11   4 2709.33 252.172   4
   2  11  -4 3193.00 291.429   6
   2 -11  -4 2477.81 318.134   2
   2  11  -4 2597.68 169.430  15
   2 -11  -4 2694.86 189.896   7
   2  11  -3 3628.32 338.298   6
  -2  11   3 3182.30 370.932   6
   2 -11  -3 3119.49 360.513   2
   2  11  -3 3527.67 220.377  13
   2  11  -3 3401.66 219.421  15
   2 -11  -3 3551.81 237.606   7
   2 -11  -2 4006.16 298.520   4
  -2 -11   2 3446.49 306.432   4
  -2  11   2 3377.71 372.011   6
   2  11  -2 3647.28 229.321  13
   2 -11  -2 2881.42 346.615   2
   2  11  -1 760.043 140.053   6
  -2  11   1 600.983 148.515   6
   2  11  -1 661.326 49.6816  13
   2 -11  -1 510.699 140.293   2
  -2 -11   1 603.887 109.666   4
   2 -11  -1 619.494 99.7379   4
   2 -11   0 9029.50 614.011   4
   2  11   0 9420.96 679.698   6
  -2  11   0 8825.90 692.982   6
  -2 -11   0 8267.52 620.871   4
   2  11   0 8800.14 628.299   1
   2 -11   0 8007.85 665.278   2
   2  11   1 164.535 87.6334   6
  -2  11  -1 111.490 82.4498   6
   2 -11   1 254.464 104.084   2
   2 -11   1 332.818 81.8200   4
  -2 -11  -1 245.097 87.7355   4
   2  11   1 205.494 75.4613   1
  -2 -11  -1 130.893 102.878   2
  -2  11  -1 256.536 26.8086  15
  -2  11  -2 3408.13 333.990   6
   2  11   2 4448.79 366.591   6
  -2 -11  -2 4075.88 319.708   4
   2 -11   2 3885.29 304.583   4
  -2 -11  -2 3329.07 371.811   2
   2  11   2 4095.04 323.723   1
   2 -11   2 3579.82 337.032   2
  -2  11  -2 3379.05 221.278  15
  -2 -11  -2 3392.24 233.965   7
  -2  11  -3 282.960 98.0566   6
   2  11   3 186.853 98.8926   6
  -2 -11  -3 187.002 44.4142   7
  -2  11  -3 247.144 29.2254  15
  -2 -11  -3 218.219 124.461   2
  -2 -11  -3 234.943 91.5973   4
   2 -11   3 235.849 95.4079   2
   2  11   3 261.336 86.7843   1
   2 -11   3 170.768 72.0993   4
  -2  11  -4 235.252 91.6539   6
  -2 -11  -4 246.445 47.9875   7
   2  11   4 335.124 109.075   6
  -2  11  -4 260.474 31.3997  15
  -2 -11  -4 365.190 113.525   4
  -2 -11  -4 139.896 108.045   2
   2 -11   4 323.674 103.008   2
   2  11   4 295.853 91.5864   1
   2  11   5 47.7768 83.1087   6
  -2 -11  -5 29.1207 44.7622   7
  -2  11  -5 66.3554 23.6608  15
  -2 -11  -5 98.2823 119.099   2
   2  11   5 184.441 80.9402   1
   2 -11   5 12.8506 62.3699   2
   2 -11   5 52.6169 69.2976   4
   2 -11   6 308.112 93.8424   4
  -2 -11  -6 230.882 143.546   2
   2  11   6 355.879 99.2926   1
   2  11   6 307.931 119.302   6
  -2 -11  -6 242.980 51.6488   7
   2 -11   7 1550.49 189.684   4
   2  11   7 1533.83 193.933   1
  -2 -11  -7 1825.98 286.466   2
  -2  11  -7 1583.32 104.868  15
  -2 -11  -7 1321.10 118.300   7
  -2 -11  -8 727.762 197.638   2
   2 -11   8 732.222 137.279   4
   2  11   8 903.749 150.265   1
  -2  11  -8 894.040 70.7490  15
  -2  11  -8 971.570 68.1822  13
   2  11   8 946.709 66.4466  12
  -2 -11  -8 837.066 82.9241   7
  -2  11  -9 1265.75 92.4420  15
   2  11   9 1328.65 89.6753  12
  -2  11 -10 1672.37 112.126  15
   2  11  10 1701.21 110.424  12
  -2 -11 -10 1459.66 121.595   7
  -2 -11 -11 78.8249 35.1220   7
  -2  11 -11 52.6045 23.5362  15
   2  11  11 71.4063 23.7351  12
  -2  11 -12 1013.72 67.3309  15
   2  11  12 931.681 67.9640  12
  -2 -11 -12 857.016 75.5492   7
  -2 -11 -13 164.314 30.4154   7
   2  11  13 161.192 24.0856  12
  -2 -11 -14 43.4606 18.4360   7
   2  11  14 30.6509 16.8137  12
   2  11  15 203.198 22.1842  12
  -2 -11 -15 264.172 19.6401   7
  -2  12  16 7.65647 8.16693  12
   2 -12 -15 80.4685 19.6214   7
  -2  12  15 75.6577 15.3354  12
   2 -12 -14 127.503 30.7720   7
   2  12 -14 119.770 19.6281  15
   2 -12 -13 50.7817 37.3344   7
  -2  12  13 25.2275 21.5316  14
   2  12 -13 54.5094 22.6171  15
   2  12 -12 3920.58 231.829  15
  -2  12  12 3483.09 230.513  14
   2 -12 -12 3390.46 246.938   7
  -2  12  11 3018.92 199.461  14
   2 -12 -11 2620.35 219.425   7
   2  12 -10 1174.06 82.0779  13
   2  12 -10 1157.19 85.7168  15
  -2  12  10 1191.84 82.7757  14
   2  12  -9 1553.77 104.220  15
   2  12  -9 1558.00 102.636  13
  -2  12   9 1431.08 101.177  14
   2 -12  -9 1389.68 130.821   7
  -2  12   8 1301.55 249.058   6
   2  12  -8 1016.45 185.703   6
  -2 -12   8 1277.78 184.757   4
  -2  12   8 1514.27 100.990  14
   2  12  -8 1574.90 103.360  13
   2 -12  -8 1430.65 130.439   7
  -2 -12   7 3467.31 329.582   4
  -2  12   7 3971.80 428.457   6
   2  12  -7 3648.28 350.351   6
   2  12  -7 3961.14 240.040  13
   2  12  -7 3657.77 239.786  15
   2 -12  -7 3725.55 264.922   7
  -2 -12   6 7440.72 587.289   4
   2  12  -6 8004.18 624.102   6
  -2  12   6 8074.23 702.303   6
   2 -12  -6 6597.56 703.847   2
   2  12  -6 8253.01 493.866  13
   2  12  -6 7762.91 493.367  15
   2 -12  -6 7708.39 516.894   7
  -2 -12   5 2721.36 279.798   4
   2  12  -5 3094.35 316.457   6
  -2  12   5 2860.53 359.014   6
   2  12  -5 3098.27 198.040  15
   2  12  -5 3162.50 198.539  13
   2 -12  -5 3101.92 221.408   7
   2  12  -4 5377.58 433.254   6
  -2 -12   4 4046.35 374.301   4
   2 -12  -4 3750.24 457.578   2
   2  12  -4 4563.94 291.538  15
   2  12  -4 4645.48 292.364  13
   2 -12  -4 5017.01 315.812   7
  -2  12   3 2063.45 285.771   6
   2  12  -3 2674.19 270.842   6
   2 -12  -3 1644.80 268.272   2
   2  12  -3 2046.59 139.994  15
   2  12  -3 2219.01 141.714  13
   2 -12  -3 2316.53 163.332   7
  -2  12   2 41.2993 89.2838   6
   2  12  -2 130.560 25.7285  13
   2  12  -2 152.847 22.4558  15
  -2 -12   2 188.214 91.1551   4
   2 -12  -2 83.2405 65.9530   4
   2 -12  -2 62.9776 107.251   2
   2  12  -1 110.101 89.3277   6
  -2  12   1 251.129 107.511   6
   2  12  -1 88.5714 19.1784  15
   2  12  -1 97.1068 22.2489  13
   2 -12  -1 52.1851 67.2225   4
   2 -12  -1 77.3602 98.6760   2
  -2 -12   1 137.288 84.0233   4
  -2  12   0 90.3462 94.8537   6
   2  12   0 190.067 98.6465   6
   2  12   0 183.613 25.9109  13
  -2  12   0 191.580 24.0743  15
  -2 -12   0 201.731 85.0057   4
   2 -12   0 208.401 72.7744   4
   2 -12   0-17.8286 97.7127   2
   2  12   1-114.171 99.3131   6
  -2  12  -1-33.9028 94.2262   6
  -2  12  -1 42.1515 21.1775  15
   2  12   1 41.5140 19.0471  13
  -2 -12  -1 10.9793 74.2552   4
   2 -12   1 56.7097 63.9305   4
   2 -12   1 17.0812 98.6710   2
  -2  12  -2 513.959 135.828   6
   2  12   2 809.887 156.900   6
  -2  12  -2 678.120 52.4989  15
  -2 -12  -2 594.427 172.660   2
   2 -12   2 752.056 116.288   4
   2  12   2 746.666 127.826   1
  -2 -12  -2 650.947 133.273   4
   2 -12   2 445.419 135.045   2
  -2 -12  -3 6.10501 36.5571   7
   2  12   3-16.7539 85.3425   6
  -2  12  -3-43.5884 83.9215   6
   2  12   3-48.2063 70.8889   1
   2 -12   3 41.3612 63.9999   4
  -2 -12  -3 70.0519 107.017   2
  -2 -12  -3 61.6797 78.7725   4
   2 -12   3 46.2474 85.6793   2
  -2  12  -3 37.3471 23.0761  15
   2  12   4 1077.99 187.237   6
   2 -12   4 972.979 176.747   2
   2 -12   4 1458.66 173.247   4
   2  12   4 1091.39 166.893   1
  -2 -12  -4 856.466 207.903   2
  -2  12  -4 1244.69 86.3576  15
  -2 -12  -4 1236.49 102.983   7
  -2 -12  -5 326.903 57.7409   7
   2  12   5 350.626 122.402   6
   2  12   5 452.936 107.159   1
  -2 -12  -5 278.597 145.333   2
  -2  12  -5 388.543 39.5322  15
   2  12   6 1299.64 174.892   1
   2 -12   6 1259.73 166.676   4
  -2 -12  -6 803.618 218.370   2
   2  12   6 1107.41 186.167   6
  -2 -12  -6 1063.50 96.0630   7
  -2 -12  -7 27.0930 41.6675   7
  -2  12  -7 56.0473 29.5759  15
  -2  12  -7 48.8999 25.9020  13
  -2 -12  -8 127.539 42.7492   7
  -2  12  -8 91.0420 30.3168  15
  -2  12  -8 101.863 26.2942  13
  -2 -12  -9 55.8374 38.6341   7
  -2  12  -9 32.3154 21.4019  13
  -2  12  -9 20.7803 28.0924  15
   2  12   9 4.78573 17.8974  12
  -2  12 -10 174.473 30.2984  15
   2  12  10 144.059 23.5519  12
  -2 -12 -11 311.289 38.8506   7
  -2  12 -11 288.636 31.6856  15
   2  12  11 232.319 27.8951  12
   2  12  12 1355.29 92.0697  12
  -2  12 -12 1465.79 92.6697  15
  -2 -12 -12 1323.87 97.6962   7
   2  12  13 780.487 55.7220  12
  -2 -12 -13 838.411 59.8626   7
   2  12  14 1522.40 104.539  12
  -2 -12 -14 1797.19 105.626   7
   2 -13 -15 1030.46 68.0159   7
   2  13 -14 524.215 37.3144  15
  -2  13  14 491.169 36.0295  12
   2  13 -13 4705.78 271.181  15
  -2  13  13 4108.45 268.972  12
   2 -13 -13 4291.54 278.877   7
   2 -13 -12 344.643 54.0379   7
   2  13 -12 407.758 38.3068  15
  -2  13  11 5937.46 399.785  14
   2  13 -11 7073.56 402.894  15
   2  13 -11 6520.81 399.597  13
   2  13 -10 2994.71 184.352  15
   2  13 -10 3005.09 182.004  13
  -2  13  10 2632.19 180.660  14
   2 -13 -10 2681.17 203.487   7
   2 -13  -9 53.5083 54.8937   7
   2  13  -9 47.8247 27.2786  13
  -2  13   9 30.4688 19.4844  14
   2  13  -8 1773.91 115.623  13
   2 -13  -8 1467.90 139.588   7
   2 -13  -7 33.0828 54.5210   7
   2  13  -7 45.6063 28.5729  15
   2  13  -7 69.1520 27.5855  13
  -2  13   6 22.7426 110.254   6
   2 -13  -6 27.0518 58.8561   7
   2  13  -6 105.446 100.535   6
   2  13  -6 53.5435 27.9034  13
   2  13  -6 85.5674 28.3284  15
   2 -13  -6 59.6693 132.701   2
  -2 -13   6 46.6798 89.0103   4
   2 -13  -5 153.447 61.3555   7
   2  13  -5 169.838 106.242   6
  -2 -13   5 92.6348 88.7776   4
   2 -13  -5 57.4810 139.589   2
   2  13  -5 173.509 30.4828  15
   2  13  -4 928.899 174.780   6
  -2  13   4 1096.12 207.777   6
   2 -13  -4 625.123 203.267   2
   2  13  -4 916.556 67.8782  15
   2  13  -4 883.522 68.3272  13
   2 -13  -4 867.321 94.5018   7
  -2  13   3 1280.56 227.727   6
   2  13  -3 1474.48 202.879   6
  -2 -13   3 1060.87 164.271   4
   2 -13  -3 762.596 210.754   2
   2  13  -3 1197.04 85.1232  13
   2  13  -3 1160.42 83.5020  15
   2 -13  -3 1370.48 111.645   7
  -2  13   2 1049.51 208.906   6
   2  13  -2 1073.02 76.9115  15
   2  13  -2 1153.67 79.4382  13
  -2 -13   2 1217.67 172.397   4
  -2  13   1 1875.05 275.521   6
   2 -13  -1 2097.58 225.125   4
   2  13  -1 2479.08 282.557   6
  -2 -13   1 2709.00 259.527   4
   2  13  -1 2391.82 153.844  13
   2 -13  -1 1965.81 290.208   2
   2  13   0 301.977 116.071   6
  -2  13   0 185.636 114.156   6
  -2  13   0 242.935 29.9400  15
   2  13   0 289.670 31.8729  13
  -2 -13   0 249.301 102.625   4
   2 -13   0 181.924 111.240   2
   2 -13   0 360.512 96.3876   4
   2  13   1 2125.48 260.331   6
  -2  13  -1 1983.69 259.546   6
   2 -13   1 2218.45 219.634   4
  -2 -13  -1 2101.64 236.751   4
  -2  13  -1 1991.59 135.410  15
   2  13   1 2113.79 135.109  13
   2 -13   1 1817.71 268.519   2
  -2  13  -2 633.452 145.686   6
   2  13   2 610.487 144.408   6
   2 -13   2 729.928 127.223   4
   2 -13   2 443.219 145.088   2
  -2 -13  -2 725.809 146.629   4
   2  13   2 662.501 51.5214  13
  -2  13  -2 692.720 55.1592  15
   2 -13   3 2604.84 258.366   4
   2  13   3 2788.61 304.372   6
   2 -13   3 2450.31 301.166   2
  -2  13  -3 2750.40 173.592  15
  -2 -13  -3 2492.14 182.835   7
   2  13   4-49.8887 92.4230   6
  -2 -13  -4 50.4356 40.0003   7
   2 -13   4 11.3140 75.4580   4
  -2  13  -4 6.58711 27.8847  15
  -2  13  -5 1349.68 93.9789  15
  -2 -13  -5 1225.34 106.185   7
  -2 -13  -6 28.5540 39.8519   7
  -2  13  -6 47.1311 29.2441  13
  -2  13  -6 14.4022 29.0109  15
  -2 -13  -7 468.178 58.8476   7
  -2  13  -7 532.603 48.2847  13
  -2 -13  -8 31.3214 36.7653   7
  -2  13  -8-3.62708 29.9709  15
  -2  13  -8 27.9643 24.0212  13
  -2  13  -9 2970.33 188.787  13
  -2  13  -9 3210.19 192.007  15
  -2 -13  -9 2599.22 196.514   7
  -2 -13 -10 317.009 42.2152   7
  -2  13 -10 336.223 35.8952  15
  -2  13 -11 2893.00 165.261  15
   2  13  11 2381.14 161.776  12
  -2 -13 -12-17.9828 23.4599   7
  -2  13 -12-17.0592 16.6526  15
   2  13  12-16.0569 12.5977  12
  -2 -13 -13 117.742 17.7456   7
   2  13  13 95.4559 11.5838  12
  -2 -13 -14 88.3793 10.8140   7
   2 -14 -14 330.234 28.4795   7
   2 -14 -13 106.054 25.0079   7
   2  14 -13 127.224 18.0477  15
   2  14 -12 2698.31 171.565  15
   2  14 -11 988.678 65.6760  15
   2  14 -11 825.206 60.1505  13
   2 -14 -11 886.966 80.3909   7
   2  14 -10 8805.34 531.107  15
   2  14 -10 8751.51 529.357  13
   2 -14 -10 7430.50 542.320   7
   2 -14  -9 607.120 79.9111   7
   2  14  -9 814.843 58.8133  13
   2  14  -8 6959.12 417.417  13
   2  14  -8 6603.02 417.930  15
   2 -14  -8 6106.46 435.711   7
   2 -14  -7 27.2214 52.4071   7
   2  14  -7-11.9780 31.5422  15
   2  14  -7 17.6172 27.7732  13
   2  14  -6 1472.63 98.1096  13
   2  14  -6 1366.47 97.8632  15
   2 -14  -6 1225.67 120.112   7
   2  14  -5 1050.18 76.4668  15
   2 -14  -5 971.175 102.805   7
   2  14  -4 3952.03 249.031  15
   2  14  -4 4120.85 250.299  13
  -2  14   4 3732.94 247.499  13
   2 -14  -4 3965.28 271.652   7
   2  14  -3 411.103 42.6146  13
   2  14  -3 401.725 40.3130  15
   2  14  -2 124.693 26.4467  15
   2  14  -2 155.816 30.4201  13
   2  14  -1 267.668 34.5669  13
   2  14   0 502.547 44.2768  13
  -2  14   0 478.069 42.7149  15
   2  14   1 679.448 54.1084  13
  -2  14  -1 691.040 54.5150  15
   2  14   2 332.828 33.2542  13
  -2  14  -2 311.824 37.1613  15
  -2 -14  -3 77.1845 35.8719   7
  -2  14  -3 33.1886 27.0493  15
  -2 -14  -4 120.862 38.4880   7
  -2  14  -4 115.281 31.0708  15
  -2  14  -4 120.141 32.5578  13
  -2 -14  -5 315.294 46.9914   7
  -2  14  -5 362.969 41.0922  15
  -2  14  -5 325.957 40.7702  13
  -2 -14  -6 287.013 47.4781   7
  -2  14  -6 299.566 36.6736  13
  -2  14  -6 260.276 38.1858  15
  -2 -14  -7 47.5285 34.4639   7
  -2  14  -7-25.3313 25.0884  13
  -2 -14  -8 37.1325 31.8441   7
  -2  14  -8 19.1215 21.5814  13
  -2 -14  -9 160.649 33.5910   7
  -2  14  -9 134.177 28.1122  15
  -2  14  -9 139.996 21.5670  13
  -2  14 -10 1083.57 70.6663  15
  -2 -14 -10 880.932 73.9043   7
  -2  14 -11 465.177 37.6621  15
  -2  14 -12 1519.84 96.9081  15
  -2 -14 -12 1535.20 99.7653   7
   2 -15 -13 3376.91 211.591   7
   2  15 -12 144.205 19.5667  15
   2  15 -11 1082.71 70.9844  15
   2 -15 -11 918.711 76.9091   7
   2  15 -10 685.627 48.1646  13
   2 -15 -10 567.850 62.4617   7
   2 -15  -9 388.793 56.2706   7
   2  15  -9 449.739 44.0450  15
   2  15  -9 523.928 41.0404  13
   2  15  -8 544.685 44.6272  13
   2  15  -8 493.350 47.2693  15
   2 -15  -7-58.4104 51.9624   7
   2  15  -7 10.6049 27.1829  13
   2  15  -7-10.0309 29.1892  15
   2 -15  -6 204.105 54.6392   7
   2  15  -6 207.097 34.0487  15
   2  15  -6 227.201 34.7427  13
   2  15  -5 1145.21 78.9959  15
   2 -15  -5 907.795 97.8661   7
  -2  15   4 111.285 23.5796  13
   2  15  -4 125.176 28.7796  15
   2  15  -4 167.442 31.3483  13
  -2  15   3 1043.00 77.3755  13
   2  15  -3 1177.62 80.3326  13
   2  15  -3 1067.94 77.7640  15
  -2  15   2 219.909 31.7008  13
   2  15  -2 235.115 33.2146  13
   2  15  -2 192.675 28.9913  15
  -2  15   1 3318.27 220.501  13
   2  15  -1 3560.07 220.152  13
   2  15   0 49.8159 24.3827  13
  -2  15   0 31.9235 21.6098  15
  -2  15   0 10.8124 29.0078  13
  -2  15  -1 1726.27 119.562  15
   2  15   1 1928.34 119.982  13
  -2  15  -1 1743.24 122.357  13
  -2  15  -2 78.8109 31.9636  13
  -2  15  -2 58.9149 25.5042  15
   2  15   2 86.7210 22.7163  13
  -2  15  -3 344.102 42.6971  13
  -2  15  -3 374.679 39.5421  15
  -2 -15  -4 39.3880 29.1904   7
  -2  15  -4-15.9055 27.1320  15
  -2 -15  -5 298.313 40.2153   7
  -2  15  -5 282.022 37.2598  13
  -2  15  -5 261.123 36.5874  15
  -2 -15  -6 315.901 40.9529   7
  -2  15  -6 310.360 38.1898  15
  -2  15  -6 434.323 39.9820  13
  -2  15  -7 1096.07 75.4778  13
  -2  15  -7 1078.33 77.5714  15
  -2 -15  -7 1003.77 80.1680   7
  -2 -15  -8 34.5516 29.9148   7
  -2  15  -8 113.968 20.1939  13
  -2  15  -9 2483.09 141.251  15
  -2  15  -9 2058.02 137.293  13
  -2 -15  -9 2066.04 142.549   7
  -2 -15 -10 58.1367 20.3469   7
  -2  15 -10 31.2442 18.0878  15
  -2  15 -11 983.122 65.3391  15
  -2 -15 -11 1016.67 66.6997   7
   2 -16 -11 41.5781 17.5730   7
   2  16 -11 44.0643 14.3396  15
   2  16 -10 4650.23 288.434  13
   2 -16 -10 4715.18 295.088   7
   2  16  -9 906.071 60.8151  15
   2  16  -9 853.956 58.1208  13
   2  16  -8 6021.89 373.969  15
   2  16  -8 6333.62 373.551  13
   2 -16  -8 5311.17 380.814   7
   2 -16  -7 25.1782 34.2632   7
   2  16  -7 33.1075 25.0076  15
   2  16  -7 47.5311 23.1996  13
   2  16  -6 4459.93 265.603  15
   2 -16  -6 3713.35 274.197   7
   2 -16  -5 166.118 42.6471   7
   2  16  -5 212.341 30.5787  15
   2  16  -5 178.472 34.0764  13
   2  16  -4 3071.34 198.073  15
   2  16  -4 3156.78 199.448  13
  -2  16   3 14.6087 20.8450  13
   2  16  -3 11.1147 22.4416  15
   2  16  -3-0.74625 27.7651  13
  -2  16   2 1052.59 76.0853  13
   2  16  -2 1044.14 77.3133  13
   2  16  -2 1110.05 74.5303  15
  -2  16   1 112.987 28.1386  13
   2  16  -1 57.6200 25.6262  13
   2  16   0 353.904 35.4626  13
  -2  16   0 291.405 36.5861  13
  -2  16  -1 318.419 37.1976  13
   2  16   1 292.718 32.1991  13
  -2  16  -1 305.406 31.3623  15
  -2  16  -2 71.8173 29.5661  13
  -2  16  -2 126.660 24.8167  15
   2  16   2 60.3124 20.2829  13
  -2  16  -3 27.6437 23.9532  15
  -2  16  -3 39.9989 29.1400  13
  -2  16  -4 1444.81 93.3112  15
  -2 -16  -4 1258.21 94.3117   7
  -2 -16  -5 31.9743 25.6339   7
  -2  16  -5 120.205 26.5601  13
  -2  16  -5 92.3211 25.5039  15
  -2  16  -6 505.458 41.7185  13
  -2  16  -6 519.724 42.8983  15
  -2 -16  -6 439.223 44.0568   7
  -2  16  -7 646.661 47.1554  15
  -2  16  -7 637.237 45.3038  13
  -2 -16  -8 55.5115 20.1520   7
  -2  16  -8 32.9789 14.7146  13
  -2 -16  -9 19.4831 15.6867   7
  -2  16  -9-12.5390 16.4118  15
  -2  16 -10 148.004 16.7130  15
  -2 -16 -10 197.125 18.0326   7
   2 -17  -9 65.5070 16.4110   7
   2  17  -9 40.5359 10.6610  13
   2  17  -9 59.3133 15.5806  15
   2 -17  -8 121.969 23.4642   7
   2  17  -8 156.592 20.6213  15
   2  17  -8 135.012 19.0013  13
   2 -17  -7 150.578 27.2065   7
   2  17  -7 183.675 23.4621  13
   2  17  -7 189.185 23.7711  15
   2 -17  -6 207.510 29.5020   7
   2  17  -6 236.787 26.6915  15
   2  17  -5 651.728 49.3080  15
   2  17  -5 665.395 50.8570  13
   2  17  -4 115.741 21.5718  15
   2  17  -4 99.8664 25.1109  13
   2  17  -3 2427.76 159.338  15
   2  17  -3 2788.29 161.927  13
  -2  17   3 2416.07 159.167  13
   2  17  -2 2422.63 154.018  13
  -2  17   2 2373.26 153.056  13
   2  17  -1 2935.28 186.380  13
  -2  17   1 2933.23 186.494  13
   2  17   0 1554.45 103.871  13
  -2  17   0 1612.72 105.379  13
  -2  17  -1 179.699 21.5891  15
  -2  17  -1 172.715 28.3651  13
   2  17   1 165.505 22.7500  13
  -2  17  -2 31.8289 17.5211  15
  -2  17  -2 23.6602 23.8940  13
  -2  17  -3 45.8277 19.1106  15
  -2  17  -3 19.7487 22.0297  13
  -2  17  -4 47.4629 20.0546  15
  -2  17  -5 249.381 26.4781  15
  -2  17  -5 220.676 25.9182  13
  -2  17  -6 520.050 37.2817  13
  -2  17  -6 468.462 37.6567  15
  -2 -17  -6 439.061 36.0753   7
  -2  17  -7 1655.16 113.029  13
  -2  17  -7 1893.28 114.786  15
  -2 -17  -7 1852.64 113.729   7
  -2  17  -8 965.019 63.8776  15
  -2 -17  -8 978.792 63.1247   7
   2  18  -7 2467.14 147.985  13
   2  18  -7 2272.55 147.840  15
   2  18  -6 2474.82 154.819  15
   2  18  -5 656.124 46.7139  15
   2  18  -5 726.531 48.5267  13
   2  18  -4 1900.60 127.359  15
   2  18  -4 2228.28 129.519  13
   2  18  -3 213.262 23.5528  13
   2  18  -2 1474.88 91.1793  13
  -2  18   2 1332.84 89.4350  13
   2  18  -1 131.017 19.0550  13
  -2  18   1 132.628 18.4230  13
  -2  18   0 927.295 62.5521  13
   2  18   0 905.045 61.1848  13
   2  18   1 97.7501 14.3729  13
  -2  18  -1 101.072 18.5946  13
  -2  18  -2 39.6452 12.5573  15
  -2  18  -2 77.1805 18.1341  13
  -2  18  -3 951.428 67.3414  15
  -2  18  -3 1162.62 69.5912  13
  -2  18  -4 13.8536 12.3955  15
  -2  18  -5 2064.02 126.804  13
  -2  18  -5 1962.14 126.460  15
  -2  19   1 26.0749 7.15607  13
   2  19  -1 45.2844 8.20831  13
   3   0 -20-0.50750 13.1324   9
   3   0 -19 10.1993 20.2551   9
   3   0 -18 100.242 32.6512  10
   3   0 -18 155.908 29.2330   9
   3   0 -17-16.2957 32.3629  10
   3   0 -17-7.53178 28.5356   9
   3   0 -16 2068.80 140.858  10
   3   0 -16 2048.95 139.338   9
  -3   0  15 12.8016 69.7093   3
   3   0 -15 7.52374 25.7395   9
   3   0 -15 10.1070 28.6052  10
  -3   0  14 14558.7 1121.80   1
   3   0 -14 16865.8 1049.24  10
   3   0 -14 17451.8 1048.85   9
  -3   0  13 8.92308 53.4161   1
   3   0 -13 9.71220 22.4000  10
   3   0 -13 17.3299 21.1358   9
  -3   0  12 2141.32 202.713   1
  -3   0  11-7.14646 46.9949   1
  -3   0  10 163.564 50.4407   1
  -3   0   9 5.51241 30.6369   1
  -3   0   8 4892.25 340.517   1
   3   0  -8 4620.78 352.411   6
   3   0  -7-5.74039 33.7626   2
  -3   0   7 4.21388 22.4633   1
   3   0  -7 16.5119 38.9329   5
  -3   0   6 9768.04 685.528   1
   3   0  -6 11225.6 700.445   2
   3   0  -6 11873.7 731.840   5
   3   0  -5 3.65660 26.0270   2
  -3   0   5 2.04386 19.6777   4
   3   0  -5 13.4427 31.6980   3
   3   0  -5 18.6080 35.1560   5
   3   0  -4 17051.8 1022.55   2
   3   0  -4 17641.7 1059.04   3
  -3   0   4 14693.8 1015.91   4
   3   0  -4 17666.0 1054.30   5
  -3   0   3 2.94725 24.2944   4
   3   0  -3 4.59056 15.0210   2
   3   0  -3-10.1306 27.0009   3
   3   0  -3-14.2032 26.3113   5
   3   0  -3 6.26214 19.9921   6
   3   0  -2 89.7053 34.0765   3
  -3   0   2 24.2283 27.5469   4
   3   0  -2 102.385 17.3665   2
   3   0  -2 108.116 38.1041   5
   3   0  -2 145.079 28.2218   6
  -3   0   1 11.8406 25.2058   4
   3   0  -1 9.47276 22.2023   3
   3   0  -1 3.07183 24.6259   5
   3   0  -1 8.27687 16.2702   6
   3   0   0 3706.58 253.992   1
   3   0   0 4030.38 259.415   5
   3   0   0 3899.36 246.905   6
  -3   0   0 3249.53 268.068   4
   3   0   1-2.29150 16.8983   1
   3   0   1 14.9379 11.0187   6
   3   0   1-10.6250 19.3632   5
   3   0   2 2335.36 172.254   1
   3   0   2 2608.77 180.529   5
   3   0   3 10.3718 18.2452   1
   3   0   3 16.5150 20.1244   5
   3   0   4 1856.72 144.581   3
   3   0   4 1580.55 130.187   1
  -3   0  -4 1672.06 154.773   4
   3   0   4 1807.09 142.545   5
   3   0   5-9.80450 20.5489   1
   3   0   5 23.5182 26.1404   3
  -3   0  -5-17.4991 33.6888   4
   3   0   5 27.3991 29.1575   5
   3   0   6 232.070 42.1180   1
   3   0   6 192.087 45.5991   3
   3   0   6 214.873 48.5403   5
  -3   0  -6 257.912 60.8387   4
   3   0   7 34.2440 28.9512   1
   3   0   7 25.5694 34.0839   3
   3   0   7 6.29199 32.0581   5
  -3   0  -7-13.4123 33.3441   4
   3   0   8 4116.25 319.570   3
   3   0   8 3968.81 317.394   5
  -3   0  -8 4228.49 322.635   4
   3   0   9-17.0998 39.1853   3
   3   0   9 8.48028 41.0887   5
   3   0  10 5252.85 404.956   3
   3   0  10 4905.80 398.277   5
   3   0  11-10.9798 63.4143   3
   3   0  11 32.6768 69.5481   5
  -3   0 -11 4.46831 21.4354   9
   3   0  12 3124.08 300.590   3
   3   0  12 3497.15 307.790   5
  -3   0 -12 3210.33 210.872   9
   3   0  13 12.8274 78.0928   3
   3   0  13-75.9567 80.8321   5
  -3   0 -13 20.8615 28.9864   9
  -3   0 -14 2332.99 158.604   9
  -3   0 -15 30.8452 29.5010   9
  -3   0 -15 4.75017 26.1859   8
  -3   0 -16 60.3016 27.4113   9
  -3   0 -16 32.9816 25.1279   8
  -3   0 -17-7.05208 21.2640   8
  -3   0 -17 6.31114 20.1422   9
  -3   0 -18 48.8875 15.0663   9
  -3   0 -18 63.8535 18.3045   8
   3  -1 -20-7.72749 15.1602   9
   3  -1 -19 304.790 33.3976   9
   3   1 -19 291.214 29.9331   9
   3   1 -18 241.148 31.6579   9
   3  -1 -18 203.687 36.6560  10
   3  -1 -18 286.827 35.8761   9
   3  -1 -17 1357.98 96.7025   9
   3   1 -17 1220.69 93.7460   9
   3  -1 -17 1406.65 96.2756  10
   3  -1 -16 189.835 36.6333  10
   3   1 -16 134.445 31.0877   9
   3  -1 -16 125.277 34.2744   9
  -3   1  15 411.487 98.3307   1
   3  -1 -15 322.130 41.7457  10
   3   1 -15 342.132 39.9786   9
   3  -1 -15 375.626 41.7569   9
  -3   1  14 1466.61 180.451   1
   3  -1 -14 1586.78 114.373  10
   3   1 -14 1769.75 114.004   9
   3  -1 -14 1639.79 114.148   9
  -3   1  13 1811.49 195.197   1
  -3  -1  13 1598.98 182.673   1
   3   1 -13 1995.00 127.750   9
   3  -1 -13 1896.65 128.311  10
   3  -1 -13 1896.73 127.910   9
  -3   1  12 191.188 68.2927   1
  -3  -1  12 195.859 66.7957   1
  -3   1  11 1954.15 193.472   1
  -3  -1  11 2381.25 200.726   1
  -3   1  10-25.8752 40.0367   1
  -3  -1  10 24.7640 40.7144   1
  -3   1   9 904.089 104.534   1
  -3  -1   9 1007.87 106.828   1
   3   1  -9 875.988 114.936   6
   3  -1  -8 17.7815 46.4953   2
  -3  -1   8 62.4537 33.9698   1
  -3   1   8 83.6488 35.6329   1
   3   1  -8 58.8088 39.9487   6
  -3  -1   7 105.874 35.9263   1
   3  -1  -7 93.5141 51.5133   2
  -3   1   7 93.9579 33.9771   1
   3   1  -7 51.6571 37.5703   6
   3  -1  -6 242.261 64.0763   2
  -3  -1   6 258.910 36.0598   4
   3  -1  -6 347.571 77.3533   3
   3   1  -6 401.896 68.9378   5
   3   1  -5 344.411 64.5027   3
  -3  -1   5 316.639 39.8599   4
   3  -1  -5 234.607 55.4643   2
   3   1  -5 401.083 64.5537   5
  -3  -1   4 72.3445 25.7553   4
   3   1  -4 51.9012 33.9229   3
  -3   1   4 70.9529 18.6524   4
   3  -1  -4 84.5420 34.2201   2
   3   1  -4 85.4852 38.6794   5
   3  -1  -3 32611.5 1825.69   2
   3   1  -3 29036.9 1845.56   3
  -3   1   3 27710.8 1820.83   4
   3   1  -3 29543.1 1842.74   5
  -3  -1   3 28637.3 1826.63   4
   3   1  -3 29700.9 1832.99   6
   3  -1  -3 29404.8 1833.82   6
   3   1  -2 149.694 16.0951   2
   3  -1  -2 176.626 27.3112   2
  -3  -1   2 165.031 35.4910   4
   3   1  -2 142.936 35.3365   3
  -3   1   2 110.735 29.9593   4
   3   1  -2 125.496 29.3495   6
   3   1  -2 125.326 33.9811   5
   3  -1  -2 132.648 30.7487   6
   3   1  -1 292.731 39.9635   1
  -3   1   1 299.237 43.1222   4
  -3  -1   1 187.133 43.2278   4
   3  -1  -1 291.704 34.5160   2
   3   1  -1 270.820 39.5802   3
   3   1  -1 238.701 34.5614   6
   3   1  -1 238.834 38.6814   5
   3   1   0 4989.22 363.341   1
   3   1   0 5931.28 365.484   3
  -3   1   0 5161.26 371.625   4
   3   1   0 5990.82 363.352   5
   3   1   0 5567.58 357.188   6
   3  -1   1 71544.7 4464.43   1
   3   1   1 67028.7 4473.86   1
   3   1   1 76292.0 4474.17   3
   3   1   1 73971.9 4461.83   6
   3   1   1 75055.6 4471.03   5
   3  -1   2 1028.08 87.0510   1
   3   1   2 1066.37 95.8298   1
   3   1   2 1209.68 97.6107   3
   3   1   2 1179.94 94.6318   5
   3   1   2 1211.52 82.2383   6
   3  -1   3 199.629 30.5743   1
   3   1   3 204.794 38.9472   3
   3   1   3 206.806 35.7779   1
  -3  -1  -3 149.838 48.5517   4
   3   1   3 181.707 34.3619   5
   3  -1   4 423.535 47.4024   1
   3  -1   4 549.719 63.8424   3
   3   1   4 487.998 56.7817   1
  -3  -1  -4 335.855 65.8146   4
   3   1   4 406.087 56.1343   5
  -3   1  -4 530.236 71.6921   4
   3   1   5 3923.93 293.443   1
   3  -1   5 4072.61 285.225   1
   3  -1   5 4300.67 306.489   3
   3   1   5 4262.75 303.025   5
  -3  -1  -5 4234.85 320.037   4
  -3   1  -5 5166.59 324.342   4
   3  -1   6 61.6771 30.6721   3
   3   1   6 34.1657 27.0125   1
  -3  -1  -6 58.7197 40.4832   4
  -3   1  -6 93.8800 42.9830   4
   3   1   6 25.6853 29.2621   5
   3  -1   7 3173.58 246.943   3
   3   1   7 2711.67 226.953   1
  -3  -1  -7 3083.64 249.246   4
   3   1   7 2907.20 239.296   5
  -3   1  -7 3497.76 258.211   4
   3   1   8 118.054 53.3936   3
   3   1   8 88.5780 42.9367   1
   3  -1   8 90.2529 46.8238   3
   3   1   8 85.0313 44.8450   5
  -3  -1  -8 49.6334 43.4672   4
   3  -1   9 1490.43 153.976   3
   3   1   9 1083.33 124.773   1
   3   1   9 1029.61 134.694   3
   3   1   9 1297.42 144.731   5
  -3  -1  -9 1396.79 142.653   4
   3  -1  10 660.646 111.343   3
   3   1  10 582.589 107.737   3
   3   1  10 808.144 116.610   5
   3  -1  11 232.464 78.1792   3
   3   1  11 21.8171 59.8730   3
   3   1  11 147.834 73.6818   5
  -3   1 -11 132.847 26.0253   9
   3   1  11 116.891 22.7705  12
  -3  -1 -11 125.880 26.7415   9
   3  -1  12 295.676 102.966   5
   3   1  12 427.742 105.765   5
   3   1  12 239.428 91.8333   3
   3  -1  12 254.958 90.1071   3
   3   1  12 287.896 31.9807  12
  -3   1 -12 270.410 35.5583   9
  -3  -1 -12 265.651 36.8296   9
   3   1  13 600.624 132.030   5
   3  -1  13 626.121 133.383   5
   3   1  13 622.921 131.147   3
   3  -1  13 670.192 139.530   3
   3   1  13 779.769 57.7048  12
  -3   1 -13 806.631 63.8116   9
  -3  -1 -13 662.086 62.9136   9
  -3   1 -14 16.8930 28.1026   9
  -3  -1 -14 18.9274 30.8126   9
   3   1  14 44.0335 22.7819  12
   3   1  15 1329.19 87.1720  12
  -3  -1 -15 1141.17 90.5993   8
  -3   1 -15 1213.10 91.0230   9
  -3  -1 -15 1254.46 93.4083   9
  -3  -1 -16 179.416 34.4937   9
  -3   1 -16 183.978 29.3762   9
  -3  -1 -16 191.895 31.0889   8
  -3   1 -17 221.972 27.7285   9
  -3  -1 -17 262.710 32.0740   9
  -3  -1 -17 256.433 30.5633   8
  -3  -1 -18-6.43679 15.9546   9
  -3  -1 -18-6.38303 16.8087   8
   3  -2 -20 81.0618 18.9292   9
   3  -2 -19 28.0377 23.2335   9
   3  -2 -18 44.6577 27.4211   9
   3   2 -17 37.6317 32.0287  10
   3  -2 -17 1.11348 32.2304   9
   3  -2 -17 21.5947 31.1634  10
   3   2 -17 26.3137 22.3952   9
  -3   2  16 1685.61 117.532  14
   3   2 -16 1887.31 123.489  10
   3  -2 -16 1752.29 122.261  10
   3  -2 -16 1717.54 122.353   9
   3   2 -16 1793.42 119.839   9
  -3   2  15 1738.16 201.328   1
   3   2 -15 1784.61 125.730   9
   3  -2 -15 1850.14 127.670  10
   3   2 -15 2002.70 129.350  10
   3  -2 -15 1861.70 127.929   9
  -3   2  14 3569.91 326.086   1
   3   2 -14 4023.55 251.067  10
   3  -2 -14 3716.03 249.339  10
   3  -2 -14 3920.59 250.263   9
   3   2 -14 3975.66 248.641   9
  -3  -2  13 1089.31 151.843   1
  -3   2  13 902.693 149.212   1
   3   2 -13 1521.14 103.113  10
   3  -2 -13 1594.08 102.537   9
   3  -2 -13 1473.16 101.965  10
   3   2 -13 1483.24 100.740   9
  -3   2  12 7331.99 552.202   1
  -3  -2  12 8105.85 550.364   1
  -3  -2  11 2505.63 216.525   1
  -3   2  11 2608.90 224.616   1
   3   2 -11 2354.89 231.225   6
  -3  -2  10 970.398 110.424   1
   3  -2 -10 847.062 149.930   2
  -3   2  10 1011.41 116.696   1
   3   2 -10 904.558 123.168   6
   3  -2  -9 3472.93 297.316   2
  -3  -2   9 2690.49 225.433   1
  -3   2   9 2950.54 231.525   1
   3   2  -9 2726.36 242.665   6
   3  -2  -8 747.515 132.318   2
  -3   2   8 1062.67 104.585   1
  -3  -2   8 855.581 98.3172   1
   3   2  -8 937.725 112.469   6
   3  -2  -7 1868.80 205.334   2
  -3   2   7 2163.48 165.357   1
  -3  -2   7 1728.70 158.680   1
   3  -2  -7 2108.98 203.265   5
   3   2  -7 1994.14 175.012   6
  -3  -2   7 2067.39 148.165   4
   3  -2  -6 8720.69 653.945   2
   3  -2  -6 8735.95 662.130   3
  -3  -2   6 9778.60 602.806   4
   3  -2  -6 9820.05 661.115   5
   3  -2  -5-12.4622 37.2989   2
  -3  -2   5 14.7699 19.9232   4
   3  -2  -4 818.297 91.8642   2
   3   2  -4 979.964 97.9135   3
  -3   2   4 918.902 83.4477   1
  -3  -2   4 908.169 80.9301   4
   3   2  -4 1110.71 98.8830   5
  -3   2   3 946.952 76.2730   1
   3  -2  -3 860.903 81.3292   2
   3   2  -3 799.797 85.8521   3
   3   2  -3 803.662 82.3649   6
   3   2  -3 922.826 85.2660   5
  -3  -2   3 796.542 76.6001   4
  -3   2   3 888.318 69.8480   4
   3   2  -2 10913.8 724.083   3
   3  -2  -2 11973.0 722.199   2
  -3   2   2 11911.0 718.160   4
   3   2  -2 11256.8 725.238   6
   3   2  -2 10657.3 720.194   5
  -3  -2   2 11459.1 724.874   4
  -3  -2   1 56.6190 29.4737   4
   3   2  -1 23.8344 19.3474   3
   3  -2  -1 5.08456 18.5931   2
   3   2  -1 48.9393 24.0354   6
   3   2  -1 10.9108 19.6149   5
  -3   2   1 38.3369 24.2071   4
   3   2   0 768.943 78.6696   1
   3   2   0 866.328 71.7965   3
   3  -2   0 748.479 72.8630   2
  -3   2   0 780.510 77.7193   4
   3   2   0 793.526 72.7208   6
   3   2   0 864.988 68.3764   5
   3   2   1 256.036 41.0775   1
   3   2   1 235.837 34.1780   3
  -3   2  -1 319.242 49.3604   6
   3   2   1 238.070 35.2001   6
   3   2   1 277.355 34.0475   5
   3   2   2 1800.58 135.720   3
   3   2   2 1699.30 140.969   1
   3   2   2 1835.84 131.864   5
   3   2   2 1732.32 130.911   6
  -3   2  -2 1802.89 117.709   6
   3  -2   3 2161.15 148.019   1
   3  -2   3 2444.01 175.027   3
   3   2   3 1847.09 163.924   1
   3   2   3 2268.39 166.155   3
  -3  -2  -3 1812.43 186.936   4
   3   2   3 2248.66 157.249   6
   3   2   3 2383.83 162.517   5
  -3  -2  -4 162.949 51.5553   4
   3   2   4 121.312 32.5806   1
   3  -2   4 196.005 43.0832   3
   3   2   4 227.143 40.8566   3
   3  -2   4 205.660 42.0358   5
   3   2   4 177.759 37.8060   5
   3  -2   5 924.404 92.9589   3
   3   2   5 795.701 86.9921   3
   3   2   5 647.160 78.9050   1
  -3  -2  -5 706.521 98.9666   4
   3   2   5 798.564 84.8672   5
   3  -2   5 649.404 83.8263   5
  -3   2  -5 883.933 96.9423   4
   3  -2   6 2319.94 188.850   3
   3   2   6 2147.19 181.959   3
   3   2   6 1781.03 168.936   1
  -3   2  -6 2479.82 197.659   4
  -3  -2  -6 2430.12 204.154   4
   3  -2   6 2344.63 190.291   5
   3   2   6 1921.65 173.253   5
   3   2   7 21.9171 30.4733   1
   3  -2   7 6.69012 34.0962   3
   3   2   7 19.0879 34.6655   3
  -3  -2  -7-7.12415 38.8100   4
   3  -2   7 48.7349 39.4754   5
   3   2   7 41.0848 35.1504   5
   3   2   8 822.139 102.006   1
   3  -2   8 962.669 117.213   3
  -3  -2  -8 862.689 110.497   4
   3  -2   8 866.399 117.025   5
   3   2   8 1046.63 116.301   5
   3  -2   9 3147.28 255.954   3
   3   2   9 2453.03 224.327   1
   3  -2   9 2747.49 248.211   5
   3   2   9 2627.87 236.820   5
  -3  -2  -9 2762.99 233.006   4
   3  -2  10 4440.45 351.172   3
   3   2  10 3987.70 324.666   1
   3  -2  10 4261.70 351.859   5
   3   2  10 4336.80 342.033   5
  -3  -2 -10 4124.10 265.098   9
   3  -2  11-11.2189 61.0977   3
   3  -2  11 58.1974 63.3874   5
   3   2  11 20.4696 65.3577   5
  -3   2 -11 13.2741 21.1061   9
  -3  -2 -11 19.5330 23.1165   9
   3   2  12 5386.28 438.527   5
   3  -2  12 5304.25 451.162   5
   3  -2  12 5930.97 457.278   3
   3   2  12 5712.11 345.130  12
  -3   2 -12 5251.39 347.717   9
  -3  -2 -12 5435.87 349.159   9
   3  -2  13 348.322 111.585   5
   3   2  13 364.414 111.481   5
   3  -2  13 376.839 106.421   3
   3   2  13 263.445 98.0602   3
   3   2  13 392.013 38.0014  12
  -3   2 -13 309.938 39.5726   9
  -3  -2 -13 387.879 45.0502   9
   3   2  14 1763.25 114.026  12
  -3   2 -14 1584.62 117.449   8
  -3  -2 -14 1677.42 119.767   9
  -3   2 -14 1638.39 116.516   9
   3   2  15 901.633 64.1802  12
  -3  -2 -15 792.813 70.3167   9
  -3  -2 -15 820.328 66.7321   8
  -3   2 -15 826.285 68.3111   8
  -3   2 -15 820.901 66.1491   9
   3   2  16-5.20475 22.1455  12
  -3  -2 -16 1.00135 24.2833   8
  -3   2 -16 0.94065 20.1661   9
  -3   2 -16 21.8802 25.8443   8
  -3  -2 -16 1.18579 28.2070   9
  -3  -2 -17-4.89989 20.5696   8
  -3  -2 -17-8.71198 23.1356   9
  -3   2 -17-18.7237 21.6643   8
  -3  -2 -18 282.889 26.3065   8
  -3   2 -18 247.192 26.3400   8
  -3  -2 -18 249.269 27.0402   9
   3  -3 -20 749.830 54.4549   9
   3  -3 -19 279.899 33.3104   9
  -3   3  18 46.8840 21.1953  14
   3  -3 -18 101.499 28.6935   9
  -3   3  17 1044.76 77.3422  14
   3  -3 -17 1089.78 83.4694   9
   3   3 -17 1192.90 83.3029  10
   3  -3 -17 1060.40 80.8210  10
  -3   3  16 259.433 33.6140  14
   3   3 -16 295.226 40.6629  10
   3  -3 -16 263.770 40.4276   9
   3  -3 -16 262.390 38.7064  10
  -3   3  15 1586.36 196.788   1
  -3   3  15 1658.02 118.903  14
   3  -3 -15 1870.14 122.280  10
   3   3 -15 1933.06 123.824  10
   3   3 -14 859.647 66.9533  10
   3  -3 -14 846.527 65.5190  10
  -3   3  13 2885.15 285.341   1
   3  -3 -13 3285.65 213.856  10
   3   3 -13 3430.68 215.140  10
  -3   3  12 154.087 67.4242   1
   3   3 -12 165.642 25.7204  10
   3  -3 -12 130.271 23.7059  10
  -3  -3  11 409.217 79.6122   1
  -3   3  11 539.924 92.5090   1
   3   3 -11 502.592 104.218   6
   3  -3 -10 31.8613 69.0038   2
  -3   3  10 92.2672 54.6216   1
  -3  -3  10 165.933 50.7765   1
   3   3 -10 202.756 71.7424   6
   3  -3  -9 204.679 93.8847   2
  -3  -3   9 155.212 48.7652   1
  -3   3   9 229.727 54.8220   1
   3   3  -9 102.118 52.6155   6
   3  -3  -8 213.160 89.9813   2
  -3   3   8 367.121 61.9914   1
  -3  -3   8 338.981 58.8338   1
   3   3  -8 375.034 69.5101   6
   3  -3  -8 322.223 85.3553   5
   3  -3  -7 976.713 154.706   2
  -3  -3   7 1271.67 106.055   4
   3  -3  -7 1253.52 152.212   5
   3   3  -7 1252.77 128.413   6
   3  -3  -6 1670.17 181.624   2
   3  -3  -6 1879.87 191.305   3
   3  -3  -6 1697.24 178.466   5
  -3  -3   6 1695.81 134.137   4
   3  -3  -5 3707.62 330.389   3
   3  -3  -5 4296.12 324.804   2
  -3   3   5 4488.61 291.094   1
  -3  -3   5 4168.32 284.777   4
   3   3  -5 4258.08 302.918   6
   3  -3  -5 3713.75 323.411   5
   3  -3  -4 11498.0 750.861   2
  -3   3   4 11588.6 726.007   1
  -3  -3   4 11168.0 725.245   4
  -3  -3   3 154.493 31.1447   4
  -3   3   3 101.419 23.8827   1
   3  -3  -3 137.125 37.9245   2
   3   3  -3 100.698 29.1174   3
  -3  -3   2 703.657 62.1483   2
   3  -3  -2 752.758 73.8329   2
  -3   3   2 691.419 60.6275   1
   3   3  -2 644.451 64.7858   3
   3   3  -2 692.678 73.7510   6
   3   3  -2 805.004 58.4609   5
  -3  -3   2 613.035 69.2616   4
  -3  -3   1 5636.52 395.400   2
   3   3  -1 5711.27 382.114   3
   3  -3  -1 5493.92 408.302   3
   3  -3  -1 6111.23 395.844   2
  -3   3   1 5830.55 377.534   1
   3   3  -1 6216.56 399.553   6
  -3   3   1 6587.60 394.958   4
   3   3  -1 5978.76 373.199   5
  -3  -3   0 805.277 89.6086   2
   3  -3   0 741.300 85.1735   3
   3   3   0 870.536 69.2521   3
  -3   3   0 862.454 60.1031   1
   3   3   0 684.586 60.9192   5
   3   3   0 768.409 78.3441   6
  -3   3   0 913.251 81.5279   4
  -3  -3  -1 3095.46 246.716   2
  -3   3  -1 3045.50 195.426   1
   3   3   1 3178.16 213.305   3
   3  -3   1 3045.30 229.170   3
   3   3   1 3279.43 206.751   5
   3   3   1 2969.65 222.573   6
  -3   3  -1 3440.27 242.613   6
  -3   3  -1 3243.14 229.722   4
  -3  -3  -2 22104.9 1285.95   2
   3  -3   2 19110.4 1245.67   3
   3   3   2 20728.0 1232.17   3
   3   3   2 18879.7 1241.62   1
  -3  -3  -2 15937.9 1258.02   4
  -3   3  -2 20008.9 1229.49   6
   3   3   2 20640.1 1224.53   5
   3   3   2 19163.2 1237.37   6
  -3  -3  -3 3015.81 260.262   2
   3  -3   3 2871.34 220.402   3
   3   3   3 2801.03 217.828   1
   3   3   3 3246.87 214.415   3
  -3  -3  -3 2144.97 233.508   4
   3  -3   3 2927.56 221.896   5
  -3   3  -3 3076.27 191.392   6
   3   3   3 2755.50 203.405   5
   3   3   3 2921.32 214.932   6
  -3   3  -3 3084.66 228.994   4
   3  -3   4 6726.90 451.099   3
   3   3   4 6575.99 441.907   3
   3   3   4 6408.24 445.870   1
   3   3   4 6350.24 434.145   5
  -3  -3  -4 5981.52 473.428   4
   3  -3   4 7172.41 456.236   5
   3   3   4 6265.37 439.922   6
   3   3   5 1192.01 112.628   3
   3   3   5 1210.07 114.111   1
   3  -3   5 1102.54 114.693   3
  -3  -3  -5 1203.70 138.049   4
   3  -3   5 1116.86 115.677   5
   3   3   5 1026.93 103.000   5
  -3  -3  -6 55.6497 46.9650   4
   3   3   6 99.4936 38.1282   1
   3  -3   6 109.845 44.6964   3
   3   3   6 65.8055 34.2220   3
   3  -3   6 90.7338 39.0423   5
   3   3   6 33.6237 32.7735   5
  -3  -3  -7 53.9978 46.4748   4
   3   3   7 123.687 41.5812   1
   3  -3   7 69.4440 41.9016   3
   3   3   7 115.471 43.1077   3
   3  -3   7 51.9836 44.7640   5
   3   3   7 97.1620 43.8717   5
   3   3   8 179.910 55.3314   1
   3  -3   8 190.695 62.0299   3
   3   3   8 148.977 51.3825   3
  -3  -3  -8 179.301 60.1710   4
   3   3   8 134.330 51.6482   5
   3  -3   8 186.925 59.8516   5
   3   3   9 177.284 59.2973   1
   3  -3   9 245.782 72.0071   3
   3   3   9 171.462 63.7308   3
   3  -3   9 87.0075 54.3409   5
   3   3   9 62.2868 51.1140   5
   3  -3  10 2067.88 218.799   5
   3   3  10 2485.41 214.590   5
   3  -3  10 2172.31 216.056   3
   3   3  10 2391.39 218.595   3
   3   3  10 2087.72 199.567   1
   3   3  10 1973.14 133.250  14
  -3  -3 -10 2079.13 137.667   9
   3   3  11 178.283 77.2876   5
   3  -3  11 157.382 79.4497   5
   3   3  11 206.363 25.9837  14
   3   3  11 233.440 76.5832   1
   3  -3  11 205.550 85.1146   3
   3   3  11 227.299 79.8721   3
   3   3  12 418.600 102.236   5
   3  -3  12 512.284 121.245   5
   3  -3  12 429.859 109.322   2
   3  -3  12 373.221 110.019   3
   3   3  12 422.746 106.604   3
   3   3  12 404.927 40.1430  12
   3  -3  13 183.274 94.4347   3
   3   3  13 49.3518 71.4377   3
   3  -3  13 68.8735 85.3958   5
   3   3  13 56.0212 73.8497   5
   3   3  13 84.5191 25.9146  12
   3   3  14 673.127 53.3172  12
  -3  -3 -14 583.775 54.1549   8
  -3   3 -14 584.453 54.5843   8
  -3  -3 -15 40.8961 26.6285   8
  -3   3 -15 47.7029 28.4809   8
   3   3  15 61.0651 26.1063  12
  -3  -3 -15 28.4819 33.2472   9
   3   3  16 754.354 58.8964  12
  -3   3 -16 797.565 62.3734   8
  -3  -3 -16 928.010 66.5004   9
  -3  -3 -16 703.710 60.2744   8
   3   3  17 696.935 49.7977  12
  -3  -3 -17 657.211 54.9204   9
  -3   3 -17 734.451 52.7085   8
  -3  -3 -17 574.667 50.5318   8
  -3  -3 -18 25.9563 15.0528   8
  -3  -3 -18 31.6431 17.0100   9
  -3   3 -18 30.8713 15.9252   8
  -3   4  20 11.0644 8.96763  12
   3  -4 -20-8.82700 15.6219   9
   3   4 -20 10.3329 12.6879   8
  -3   4  19 9.36102 14.7124  14
   3  -4 -19 16.0824 22.5153   9
  -3   4  18 1478.17 98.6868  14
  -3   4  17 969.823 71.0523  14
   3   4 -17 1030.82 74.5275  10
   3  -4 -17 923.819 72.2042  10
  -3   4  16 2116.48 145.613  14
   3  -4 -16 2145.86 147.077  10
   3   4 -16 2419.55 149.385  10
  -3   4  15 614.724 51.4219  14
   3   4 -15 611.095 53.7182  10
   3  -4 -15 557.750 52.7025  10
   3  -4 -15 580.477 55.1600   9
   3   4 -14 1546.38 105.191  10
   3  -4 -14 1475.04 104.975   9
   3  -4 -14 1489.30 103.410  10
   3  -4 -13 817.092 65.7033   9
   3  -4 -13 868.258 63.9213  10
   3   4 -13 866.620 65.7946  10
   3  -4 -12 3106.21 356.327   2
  -3   4  12 2528.68 262.158   1
   3   4 -12 2312.47 265.277   6
   3   4 -12 3299.75 198.953  10
   3  -4 -12 3079.74 197.434  10
   3  -4 -12 3021.64 198.108   9
   3  -4 -11 9557.11 758.564   2
  -3   4  11 9574.16 660.726   1
   3   4 -11 9196.74 673.208   6
   3  -4 -10 2998.32 325.481   2
  -3   4  10 2777.76 243.190   1
  -3  -4  10 3104.36 239.126   1
   3   4 -10 2711.90 254.904   6
   3  -4  -9 340.924 121.508   2
  -3  -4   9 395.746 68.6221   1
  -3   4   9 325.061 67.3571   1
   3   4  -9 258.451 71.6090   6
  -3  -4   8 69.2469 32.6734   4
   3  -4  -8-30.7043 70.3677   2
  -3  -4   8-5.16073 33.4716   1
   3   4  -8 44.9402 40.8048   6
   3  -4  -8-11.7470 43.3231   5
   3  -4  -7 4305.85 393.012   2
  -3   4   7 4924.45 331.601   1
  -3  -4   7 4623.53 316.802   4
   3  -4  -7 4472.97 378.307   5
   3   4  -7 4173.01 340.856   6
   3  -4  -6 1061.06 145.252   2
   3  -4  -6 941.675 137.570   3
  -3   4   6 1074.42 101.278   1
  -3  -4   6 996.071 93.8649   4
   3  -4  -6 860.918 126.994   5
   3  -4  -5 266.060 73.2024   3
  -3   4   5 272.067 46.3613   1
   3  -4  -5 289.232 71.7256   2
  -3  -4   5 291.462 45.4884   4
   3   4  -5 171.725 46.4851   6
   3  -4  -5 205.560 64.6120   5
  -3  -4   4 444.673 59.9610   4
   3  -4  -4 513.697 82.1209   2
   3  -4  -4 379.942 81.4218   3
  -3   4   4 606.114 63.8430   1
   3  -4  -4 567.448 89.8516   5
   3   4  -4 614.970 73.5808   6
   3  -4  -3 761.803 91.1431   2
   3  -4  -3 632.673 98.9661   3
   3  -4  -3 616.086 93.1276   5
  -3  -4   3 760.098 78.6625   4
   3   4  -2 6234.58 447.259   1
  -3  -4   2 5220.46 432.120   2
   3  -4  -2 7391.63 455.351   2
   3  -4  -2 6428.63 470.240   3
  -3   4   2 7637.29 429.275   1
  -3  -4   2 6765.44 441.644   4
   3   4  -2 6919.93 451.318   6
   3  -4  -2 6550.64 465.777   5
  -3  -4   1 18161.3 1324.72   2
   3   4  -1 19998.7 1298.58   3
   3  -4  -1 19660.4 1339.03   3
   3  -4  -1 19199.3 1336.82   5
   3   4  -1 22091.8 1330.51   6
  -3  -4   0 34.8055 32.9958   2
  -3   4   0 56.1458 13.3853   1
   3  -4   0 51.5782 34.5110   3
   3   4   0 35.9016 17.5042   3
  -3   4   0 74.1271 54.2319   6
   3   4   0 13.2873 24.7732   6
   3  -4   0 76.3627 37.6380   5
   3   4   1 752.613 67.1353   3
   3  -4   1 755.409 87.1997   3
  -3  -4  -1 668.709 96.4916   2
   3  -4   1 745.770 86.7335   5
   3   4   1 786.389 58.2840   5
   3   4   1 805.781 85.6194   6
  -3   4  -1 843.748 103.923   6
  -3  -4  -2 6000.84 482.931   2
   3  -4   2 6714.39 455.783   3
   3   4   2 6076.33 450.631   1
   3   4   2 6892.81 436.169   3
   3  -4   2 6604.90 452.169   2
  -3  -4  -2 6034.26 466.380   4
   3  -4   2 7213.17 459.775   5
   3   4   2 7060.81 426.442   5
   3   4   2 6454.71 453.616   6
  -3   4  -2 6717.60 449.680   6
  -3  -4  -3 2643.29 247.716   2
   3  -4   3 2670.41 209.858   3
   3   4   3 2654.15 196.152   3
   3  -4   3 2629.77 210.016   2
   3   4   3 2414.37 205.078   1
  -3  -4  -3 2367.22 230.534   4
   3   4   3 2764.12 187.517   5
   3  -4   3 2634.81 212.078   5
  -3   4  -3 2951.63 192.450   6
   3   4   3 2580.18 209.229   6
  -3  -4  -4 240.915 72.5944   4
  -3  -4  -4 351.972 87.9709   2
   3   4   4 292.536 53.3809   1
   3  -4   4 261.195 53.7252   3
   3   4   4 282.255 46.7606   3
   3  -4   4 185.892 49.4867   2
   3   4   4 228.750 53.6265   6
   3   4   4 258.480 40.5670   5
   3  -4   4 310.700 56.3123   5
  -3  -4  -5 2793.54 273.909   2
   3   4   5 2319.07 206.618   1
   3  -4   5 2818.37 215.539   3
   3   4   5 2508.20 200.208   3
   3  -4   5 2644.40 215.805   2
   3  -4   5 2642.11 215.996   5
  -3  -4  -5 2433.53 237.029   4
   3   4   5 2528.90 193.683   5
   3  -4   6 2822.82 224.872   3
   3   4   6 2570.75 212.809   3
   3   4   6 2398.28 214.787   1
   3  -4   6 2622.91 227.544   2
  -3  -4  -6 2532.59 236.469   4
   3  -4   6 2509.49 223.081   5
   3   4   6 2693.57 206.439   5
   3  -4   7 970.623 125.871   2
   3  -4   7 1147.81 128.429   3
   3   4   7 1093.82 120.279   3
   3   4   7 905.905 116.826   1
  -3  -4  -7 1212.73 137.958   4
   3   4   7 1076.14 113.226   5
   3  -4   7 1151.71 133.001   5
   3  -4   8 2273.88 225.505   2
   3   4   8 2510.92 217.845   3
   3  -4   8 2656.93 226.771   3
   3   4   8 2232.10 210.810   1
  -3  -4  -8 2488.86 219.779   4
   3  -4   8 2496.28 228.410   5
   3   4   8 2208.80 203.571   5
   3  -4   9 30.9416 50.1470   2
   3   4   9 76.7522 52.0886   1
   3  -4   9 103.742 60.3651   3
   3   4   9 103.717 56.9902   3
   3  -4   9 102.450 62.5129   5
   3   4   9 37.9044 43.9858   5
   3  -4  10 2309.69 232.678   5
   3   4  10 2459.92 217.205   5
   3  -4  10 2246.72 232.618   2
   3   4  10 2251.06 221.700   3
   3   4  10 2107.02 140.673  14
  -3  -4 -10 2192.02 144.962   9
   3  -4  11 681.401 127.451   5
   3   4  11 666.828 108.901   5
   3   4  11 352.809 94.2327   1
   3  -4  11 442.847 105.659   3
   3   4  11 420.020 102.733   3
   3  -4  11 503.765 111.687   2
   3   4  11 519.841 44.9438  14
  -3  -4 -11 623.730 50.6564   9
   3  -4  12 2943.78 290.778   5
   3   4  12 2329.99 247.826   5
   3  -4  12 2260.54 262.796   2
   3  -4  12 2925.59 279.512   3
   3   4  12 2709.05 267.143   3
   3   4  12 2834.17 177.164  12
  -3  -4 -12 2637.08 180.961   9
   3   4  13 328.381 37.8012  12
  -3   4 -13 325.491 39.0340   8
  -3  -4 -13 272.449 36.1589   8
  -3  -4 -13 310.739 41.6831   9
   3   4  14 381.194 39.4301  12
  -3   4 -14 357.583 41.0568   8
  -3  -4 -14 347.974 46.1548   9
  -3  -4 -14 313.682 38.1553   8
   3   4  15 980.663 69.7370  12
  -3   4 -15 944.305 71.5662   8
  -3  -4 -15 858.681 69.5996   8
  -3   4 -16 38.3719 23.8713   8
   3   4  16 18.4277 22.0752  12
  -3  -4 -16 25.4201 21.9265   8
   3   4  17 1344.14 86.5232  12
  -3  -4 -17 1169.16 86.2854   8
  -3   4 -17 1357.53 87.8086   8
  -3   4 -18 35.2270 13.0265   8
   3   4  18 46.0027 11.3627  12
  -3  -4 -18 29.1109 15.9533   9
  -3  -4 -18 27.0688 11.7940   8
  -3   5  20 132.437 13.5554  12
  -3   5  19 807.041 54.3383  14
   3  -5 -19 736.760 58.9572   9
  -3   5  18 394.284 37.2896  14
   3  -5 -18 462.761 42.4672   9
  -3   5  17 897.445 67.2851  14
   3  -5 -17 912.844 72.2913   9
  -3   5  16 1440.51 101.010  14
   3   5 -16 1522.94 102.485  10
   3  -5 -16 1460.48 104.566   9
   3  -5 -16 1397.91 100.677  10
  -3   5  15 62.0214 29.2183  14
   3   5 -15 78.6225 29.0675  10
   3  -5 -15 60.7925 28.9433   9
   3  -5 -15 69.9689 24.9281  10
   3  -5 -14 2948.38 201.228   9
   3   5 -14 3386.64 202.088  10
   3  -5 -14 3046.60 199.661  10
  -3   5  13 578.050 114.597   1
   3   5 -13 697.569 53.9415  10
   3  -5 -13 618.577 51.6194  10
   3  -5 -13 613.719 53.7974   9
   3  -5 -12 1383.24 252.914   2
  -3   5  12 1651.64 186.200   1
   3   5 -12 1392.51 190.829   6
   3   5 -12 1888.86 117.628  10
   3  -5 -12 1648.68 117.173   9
  -3   5  11-9.09413 44.0819   1
   3  -5 -11-65.0816 105.114   2
   3   5 -11 64.3789 61.9856   6
   3  -5 -11 30.9716 20.0246   9
   3  -5 -10 124.621 113.149   2
   3   5 -10 39.4599 56.0153   6
   3  -5  -9 1157.82 202.014   2
  -3  -5   9 1283.12 132.122   1
   3   5  -9 1321.35 155.677   6
   3  -5  -8 1176.11 198.585   2
  -3   5   8 1732.86 151.034   1
  -3  -5   8 1350.10 129.708   4
   3   5  -8 1427.88 155.861   6
   3  -5  -8 1384.00 179.907   5
   3  -5  -7 2512.94 284.152   2
  -3   5   7 3039.70 224.672   1
   3  -5  -7 2759.47 267.557   5
  -3  -5   7 2776.16 212.869   4
   3   5  -7 2548.63 233.115   6
   3  -5  -6 1388.72 170.468   3
   3  -5  -6 961.911 156.616   2
  -3   5   6 1437.09 126.547   1
  -3  -5   6 1302.65 120.211   4
   3  -5  -6 1468.90 168.882   5
   3  -5  -5 1546.10 180.250   2
  -3   5   5 2023.91 152.524   1
   3  -5  -5 1508.50 184.203   3
  -3  -5   5 1896.34 149.882   4
   3  -5  -5 1607.71 180.114   5
   3  -5  -4 6672.37 505.014   2
   3  -5  -4 6446.55 515.311   3
  -3   5   4 7804.00 470.998   1
   3  -5  -4 6009.05 506.101   5
  -3  -5   4 7117.28 474.098   4
   3   5  -4 7497.95 493.587   6
  -3  -5   3 90.4884 35.1676   4
   3  -5  -3 63.1643 37.7566   2
   3  -5  -3 51.8649 43.4935   3
  -3   5   3 154.452 31.8665   1
   3  -5  -3 72.1423 45.0548   5
  -3  -5   2 1167.87 122.730   2
   3  -5  -2 1140.06 141.923   3
  -3   5   2 1651.27 113.890   1
   3   5  -2 1464.58 132.935   1
  -3  -5   2 1561.16 127.962   4
   3  -5  -2 1348.79 143.260   5
  -3   5   2 1266.54 178.194   6
   3   5  -2 1518.61 136.838   6
  -3   5   1 146.960 24.7341   1
  -3  -5   1 146.484 39.0131   4
   3   5  -1 95.6853 38.3593   1
  -3  -5   1 46.2087 38.2474   2
   3  -5  -1 220.087 50.7379   3
  -3   5   1 182.909 78.7190   6
   3  -5  -1 146.666 50.2299   5
   3   5  -1 105.553 37.8695   6
  -3  -5   0 6720.06 557.447   2
   3  -5   0 7337.21 554.216   3
  -3   5   0 8090.73 510.180   1
   3   5   0 8778.20 516.095   3
   3  -5   0 7987.83 547.919   2
   3   5   0 8677.48 557.683   6
  -3   5   0 8730.17 599.089   6
   3  -5   0 8331.05 559.984   5
  -3  -5  -1 3065.42 312.895   2
   3  -5   1 4178.16 300.524   2
   3  -5   1 4081.62 306.105   3
   3   5   1 4480.28 274.478   3
  -3  -5  -1 4210.83 306.054   4
   3  -5   1 3902.13 303.259   5
   3   5   1 4395.84 310.743   6
  -3   5  -1 4017.16 322.172   6
   3   5   2 1096.64 123.083   1
   3   5   2 1479.76 109.640   3
   3  -5   2 1256.39 125.179   2
   3  -5   2 1161.53 124.945   3
  -3  -5  -2 1306.05 157.405   2
   3  -5   2 1252.98 129.490   5
  -3  -5  -2 1349.47 137.921   4
   3   5   2 1443.63 96.0577   5
   3   5   2 1157.50 128.427   6
  -3   5  -2 1622.85 137.684   6
  -3  -5  -3 11553.0 872.436   2
   3  -5   3 12924.8 829.695   3
   3   5   3 12823.5 806.952   3
   3   5   3 11725.7 825.229   1
   3  -5   3 12244.8 827.295   2
  -3  -5  -3 11520.8 844.747   4
   3  -5   3 13536.0 835.832   5
   3   5   3 12252.4 834.664   6
   3   5   3 12885.8 794.109   5
  -3   5  -3 13602.2 817.697   6
  -3  -5  -4 5551.18 437.069   2
   3   5   4 5177.73 353.935   3
   3  -5   4 5175.22 370.124   3
   3   5   4 4882.77 369.061   1
   3  -5   4 5315.50 375.454   2
  -3  -5  -4 3681.45 382.357   4
   3  -5   4 4811.98 371.566   5
  -3   5  -4 5782.06 348.230   6
   3   5   4 5218.29 342.353   5
   3   5   4 4967.92 375.993   6
  -3  -5  -5 86.0302 67.8504   2
  -3  -5  -5 41.1146 56.2534   4
   3   5   5 78.1142 40.6783   1
   3  -5   5 76.5839 42.3442   3
   3  -5   5 116.646 46.1063   2
   3   5   5 115.942 35.6604   3
   3   5   5 42.6399 45.7263   6
   3  -5   5 111.571 48.7310   5
   3   5   5 117.609 34.6414   5
  -3  -5  -6-16.2994 72.5043   2
   3   5   6 71.2788 48.8935   1
  -3  -5  -6 40.1215 52.3437   4
   3  -5   6 7.08359 35.2875   3
   3  -5   6 138.070 51.2075   2
   3   5   6 34.1458 31.0755   3
   3  -5   6 62.0025 48.0194   5
   3   5   6 31.6157 31.0331   5
  -3  -5  -7 2846.45 300.565   2
   3   5   7 2068.03 198.812   1
   3   5   7 2075.06 191.304   3
   3  -5   7 2039.96 205.753   2
   3  -5   7 2193.42 202.361   3
  -3  -5  -7 2380.35 219.450   4
   3   5   7 2198.40 183.755   5
   3  -5   7 2121.41 208.319   5
   3   5   8 290.458 73.2863   1
   3  -5   8 319.561 79.1194   3
   3  -5   8 296.164 77.9268   2
   3   5   8 313.526 72.3485   3
   3  -5   8 233.715 71.5905   5
   3   5   8 311.831 66.1402   5
   3   5   9 87.9827 53.8635   5
   3  -5   9 163.264 73.8969   5
   3   5   9 150.575 63.9841   1
   3  -5   9 119.010 64.6292   3
   3  -5   9 84.5377 64.6854   2
   3   5   9 139.414 66.7385   3
   3   5   9 106.876 20.7516  14
  -3  -5  -9 108.922 22.3426   9
  -3  -5 -10 103.932 29.6117   7
   3   5  10 82.5841 61.7275   5
   3  -5  10 24.0321 66.9187   5
   3   5  10 61.0455 57.8249   1
   3  -5  10 10.9325 59.6864   3
   3  -5  10 34.5695 58.8525   2
   3   5  10 77.9669 63.3116   3
   3   5  10 62.3696 20.2735  14
  -3  -5 -10 82.1551 25.2654   9
   3   5  11 3049.12 269.940   3
   3  -5  11 2623.76 271.417   2
   3   5  11 2633.04 260.184   1
   3  -5  11 3080.62 292.341   5
  -3  -5 -11 2728.20 182.412   9
  -3  -5 -11 2761.25 182.420   7
   3   5  12 124.508 73.7612   3
   3   5  12 90.4936 69.2931   1
   3  -5  12 234.456 99.6420   5
  -3   5 -12 98.3601 27.7738   8
  -3  -5 -12 104.280 26.4286   8
   3   5  12 193.644 29.6071  12
  -3  -5 -12 114.045 33.0612   9
  -3   5 -13 215.217 32.3554   8
  -3  -5 -13 209.422 38.7902   9
  -3  -5 -13 201.022 31.8214   8
   3   5  13 275.868 35.2680  12
  -3   5 -14 232.969 33.8661   8
  -3  -5 -14 223.973 31.4500   8
  -3  -5 -14 230.376 38.5920   9
   3   5  14 237.329 35.3034  12
  -3   5 -15 249.714 32.8261   8
  -3  -5 -15 207.386 29.8425   8
  -3  -5 -15 194.178 38.1909   9
   3   5  15 291.971 33.8002  12
   3   5  16 730.449 52.9100  12
  -3   5 -16 625.797 51.4791   8
  -3  -5 -16 616.110 50.0510   8
  -3  -5 -16 679.951 56.3859   9
   3   5  17 1286.48 82.2512  12
  -3   5 -17 1251.97 81.9752   8
  -3  -5 -17 1132.22 80.8677   8
  -3  -5 -17 1252.94 85.2594   9
   3   5  18 446.917 32.2141  12
   3  -6 -19 1578.03 104.853   9
  -3   6  18 616.325 49.2016  14
   3  -6 -18 681.530 53.1866   9
  -3   6  17 2795.08 179.671  14
   3  -6 -17 2773.57 182.397   9
  -3   6  16 2217.67 149.280  14
   3  -6 -16 2328.70 152.344   9
  -3   6  15 1770.16 123.991  14
   3  -6 -15 1771.49 126.210   9
   3   6 -15 1948.39 124.578  10
  -3   6  14 212.023 89.4592   1
  -3   6  14 296.420 36.6311  14
   3  -6 -14 263.266 37.7173   9
   3   6 -14 284.115 34.7638  10
  -3   6  13 1280.26 165.817   1
   3  -6 -13 1446.18 257.158   2
   3  -6 -13 1201.26 87.6932   9
   3   6 -13 1272.43 86.1940  10
   3  -6 -12 247.469 140.081   2
   3  -6 -12 423.741 66.3460   7
  -3   6  12 292.462 182.937   6
   3   6 -12 284.119 101.999   6
   3  -6 -12 471.412 41.8980   9
   3  -6 -11 4087.28 475.807   2
   3   6 -11 4353.26 397.106   6
   3  -6 -11 4745.89 329.930   7
   3  -6 -11 5147.86 313.129   9
  -3   6  10 1549.07 164.887   1
   3  -6 -10 1133.30 220.609   2
   3   6 -10 1477.24 174.328   6
   3  -6  -9 5680.19 556.586   2
  -3   6   9 6426.35 457.141   1
  -3  -6   9 5813.52 435.156   4
   3  -6  -9 7595.60 534.363   5
   3   6  -9 6148.40 473.044   6
  -3  -6   8 187.883 51.7965   4
  -3   6   8 207.920 60.6667   1
   3  -6  -8 173.956 103.611   2
   3  -6  -8 129.945 67.0875   5
   3   6  -8 181.617 66.3223   6
  -3   6   7 225.979 56.7008   1
  -3  -6   7 287.430 56.3243   4
   3  -6  -7 385.520 115.997   2
   3  -6  -7 360.236 88.0183   5
   3   6  -7 209.975 64.7100   6
   3  -6  -6 1746.56 220.529   2
   3  -6  -6 2249.51 228.643   3
  -3   6   6 2139.70 175.181   1
   3  -6  -6 1990.62 215.077   5
  -3  -6   6 2053.14 172.341   4
   3   6  -6 1864.62 188.124   6
   3  -6  -5 3826.26 353.598   2
   3  -6  -5 4280.71 362.670   3
  -3   6   5 4997.13 314.172   1
  -3  -6   5 3792.42 305.612   4
   3  -6  -5 4501.14 360.240   5
  -3  -6   4 200.446 46.0967   4
   3  -6  -4 242.929 37.6249   4
   3  -6  -4 101.893 56.7873   3
  -3   6   4 198.171 43.4084   1
   3  -6  -4 257.964 69.7515   2
   3  -6  -4 184.837 62.3531   5
   3   6  -4 160.374 52.2430   6
  -3   6   3 700.905 71.6293   1
   3  -6  -3 633.961 105.011   3
  -3  -6   3 753.754 83.9513   4
   3  -6  -3 455.215 90.1200   5
  -3   6   3 504.720 127.976   6
   3   6  -3 786.259 96.3737   6
   3   6  -2 159.674 42.8791   1
  -3   6   2 97.1629 26.5831   1
  -3  -6   2 98.1266 37.3990   4
   3  -6  -2 96.8822 49.2597   3
  -3  -6   2 17.4395 35.2334   2
   3   6  -2 100.770 41.9420   6
   3  -6  -2 136.667 56.7843   5
  -3   6   2 72.7582 66.9171   6
  -3   6   1 191.821 30.9861   1
   3  -6  -1 204.953 55.6467   3
   3   6  -1 401.545 63.1409   1
   3  -6  -1 291.934 58.4853   2
  -3  -6   1 283.590 54.1827   4
  -3  -6   1 189.066 56.6417   2
  -3   6   1 128.929 71.4702   6
   3   6  -1 193.762 51.5868   6
   3  -6  -1 177.437 59.0612   5
  -3  -6   0 1776.76 204.310   2
   3   6   0 2710.79 206.960   1
   3  -6   0 2291.12 207.564   3
   3  -6   0 2488.78 202.757   2
   3  -6   0 2435.65 209.841   5
   3   6   0 2481.46 210.710   6
  -3   6   0 2860.40 252.688   6
  -3  -6  -1 7618.92 639.507   2
   3   6   1 7735.63 611.720   1
   3  -6   1 8703.86 622.602   3
   3   6   1 9987.31 581.284   3
   3  -6   1 9047.21 618.466   2
  -3  -6  -1 9517.10 621.937   4
   3   6   1 9296.78 631.386   6
  -3   6  -1 10142.3 656.190   6
   3  -6   1 9143.01 625.642   5
  -3  -6  -2 243.747 61.2052   4
  -3  -6  -2 156.033 65.5314   2
   3  -6   2 180.467 50.6269   3
   3  -6   2 202.536 50.7039   2
   3   6   2 176.160 32.7622   3
   3   6   2 208.056 59.1048   6
  -3   6  -2 260.689 62.8755   6
   3  -6   2 266.406 61.8274   5
  -3  -6  -3 1844.38 214.691   2
   3   6   3 1743.64 173.814   1
   3  -6   3 2096.74 180.762   2
   3   6   3 2204.41 157.002   3
   3  -6   3 2098.42 181.477   3
   3   6   3 1875.41 186.000   6
   3  -6   3 1957.38 182.061   5
  -3  -6  -3 1726.17 189.900   4
  -3   6  -3 2090.15 175.696   6
  -3  -6  -4 2531.84 267.607   2
   3   6   4 2181.41 207.476   1
   3   6   4 2426.01 189.670   3
   3  -6   4 2498.46 214.472   2
   3  -6   4 2676.40 215.255   3
   3  -6   4 2682.29 221.646   5
  -3   6  -4 2774.81 198.374   6
   3   6   4 2200.57 216.077   6
  -3  -6  -4 2120.77 230.913   4
   3  -6   5 908.636 106.522   3
  -3  -6  -5 684.630 147.230   2
   3   6   5 677.632 98.0766   1
   3   6   5 694.884 84.3057   3
  -3  -6  -5 448.472 103.916   4
   3  -6   5 912.670 109.212   2
   3   6   5 667.367 104.591   6
   3  -6   5 838.147 107.227   5
  -3  -6  -6-35.5514 79.0635   2
   3   6   6 56.5872 44.0778   1
  -3  -6  -6 33.6826 55.8563   4
   3  -6   6 46.6192 43.2415   3
   3  -6   6 33.1517 39.1503   2
   3   6   6 40.6217 39.8271   3
   3  -6   6 60.2989 45.9750   5
   3  -6   7 3709.76 290.430   3
  -3  -6  -7 4375.03 397.995   2
   3  -6   7 3141.88 284.556   2
   3   6   7 3365.47 268.358   3
   3   6   7 3221.08 282.525   1
   3  -6   7 3343.14 290.439   5
  -3  -6  -7 3072.07 289.695   4
   3   6   8 1464.24 169.711   1
   3  -6   8 1775.01 180.816   3
   3   6   8 1470.90 156.530   3
   3  -6   8 1264.66 163.873   2
   3  -6   8 1651.56 182.036   5
   3  -6   9 4029.99 318.424   5
   3   6   9 2926.73 283.351   1
   3   6   9 3297.26 277.619   3
   3  -6   9 2930.12 286.611   2
   3   6   9 3153.04 204.193  14
  -3  -6  -9 3318.09 213.328   7
  -3  -6  -9 3171.81 207.412   9
   3  -6  10 4439.58 380.443   5
   3   6  10 4126.74 358.382   1
   3  -6  10 4361.24 368.742   2
   3   6  10 4443.00 353.739   3
   3   6  10 4223.63 269.280  14
  -3  -6 -10 4177.55 272.451   9
  -3  -6 -10 4353.72 275.866   7
   3   6  11 744.258 130.293   1
   3  -6  11 600.834 126.129   2
   3   6  11 752.345 122.861   3
   3  -6  11 569.397 130.560   5
  -3  -6 -11 692.889 58.5729   9
  -3   6 -11 629.467 53.5285   8
  -3  -6 -11 654.543 60.4543   7
   3   6  12 23.7894 63.4213   1
   3   6  12 65.6024 68.7616   3
  -3  -6 -12 1.12965 28.8873   7
  -3   6 -12 22.4388 22.7973   8
  -3  -6 -12 1.29497 28.3883   9
   3   6  12 55.8562 25.0542  12
   3   6  13 1429.29 97.4794  12
  -3  -6 -13 1454.87 96.1028   7
  -3  -6 -13 1349.12 101.477   9
  -3   6 -13 1257.99 96.1866   8
   3   6  14 264.942 34.3724  12
  -3  -6 -14 176.716 36.0799   9
  -3   6 -14 229.098 31.4183   8
   3   6  15 3603.07 216.466  12
  -3   6 -15 3190.63 215.256   8
  -3  -6 -15 3369.77 220.083   9
   3   6  16 341.520 34.3947  12
  -3  -6 -16 286.264 36.2853   9
  -3   6 -16 333.417 30.8370   8
   3   6  17 532.318 39.8559  12
  -3  -6 -17 476.691 41.2684   9
  -3   7  19 2516.29 155.491  12
   3  -7 -19 2400.80 157.275   9
  -3   7  18 2983.09 191.022  14
   3  -7 -18 3073.35 193.653   9
  -3   7  17 331.243 36.7256  14
   3  -7 -17 393.032 38.9212   9
  -3   7  16 2559.98 168.513  14
   3  -7 -16 2635.92 171.088   9
  -3   7  15 559.198 50.7630  14
   3  -7 -15 571.190 52.9729   9
   3  -7 -14 304.530 63.5615   7
  -3   7  14 435.728 43.2921  14
   3  -7 -14 409.833 44.9798   9
  -3   7  13 147.598 158.107   6
   3  -7 -13 225.922 59.7391   7
   3  -7 -13 156.288 136.667   2
  -3   7  13 277.727 33.7165  14
   3  -7 -13 242.225 34.7703   9
  -3   7  12 255.834 88.0870   1
   3  -7 -12 315.208 155.852   2
  -3   7  12 396.558 192.896   6
   3  -7 -12 333.591 66.5728   7
   3   7 -12 295.630 104.497   6
   3  -7 -12 350.193 36.1889   9
   3   7 -11 1078.80 163.126   6
  -3   7  11 1240.99 157.827   1
   3  -7 -11 896.053 214.048   2
   3   7 -11 1137.07 82.4708  15
   3  -7 -11 1369.52 111.596   7
   3  -7 -11 1337.64 86.2826   9
   3  -7 -10 407.163 60.7785   7
  -3   7  10 313.488 169.366   6
   3   7 -10 342.203 97.1135   6
   3  -7 -10 331.324 138.011   2
  -3   7  10 453.799 96.5060   1
   3   7 -10 353.585 34.5181  15
   3  -7 -10 459.023 37.0520   9
  -3   7   9 1963.08 190.590   1
   3  -7  -9 1720.85 273.282   2
  -3  -7   9 1963.42 181.244   4
  -3   7   9 1459.19 276.462   6
   3   7  -9 1960.55 206.577   6
   3  -7  -8 5106.44 517.250   2
  -3   7   8 5979.59 422.325   1
  -3  -7   8 5477.80 405.803   4
   3  -7  -8 5855.02 470.514   5
   3   7  -8 5802.95 442.382   6
  -3   7   8 4787.01 537.722   6
  -3   7   7 667.504 92.7308   1
  -3  -7   7 560.472 83.1763   4
   3  -7  -7 549.988 144.072   2
   3   7  -7 596.499 103.050   6
  -3   7   7 450.580 146.131   6
   3  -7  -7 483.036 109.475   5
   3  -7  -6 2803.36 315.477   2
  -3   7   6 3448.84 257.204   1
   3  -7  -6 3309.40 302.066   5
  -3   7   6 2847.37 356.103   6
  -3  -7   6 3221.01 253.068   4
   3   7  -6 3154.38 276.089   6
   3  -7  -5 606.257 115.132   3
  -3   7   5 549.549 76.9632   1
  -3  -7   5 379.906 72.2011   4
   3  -7  -5 713.820 128.444   2
   3  -7  -5 664.402 111.676   5
  -3  -7   4 34.2760 35.5524   4
   3  -7  -4 67.4998 30.9349   4
   3  -7  -4 32.8960 58.5720   3
  -3   7   4 112.111 38.3388   1
   3  -7  -4 31.7449 42.5728   5
   3   7  -4 73.5903 47.3739   6
  -3   7   3 1020.93 93.8355   1
   3  -7  -3 686.423 116.167   3
   3  -7  -3 779.765 121.104   5
  -3   7   3 930.945 174.106   6
  -3  -7   3 828.861 98.1281   4
   3   7  -3 1110.61 124.393   6
   3   7  -2 3951.26 282.809   1
   3  -7  -2 3025.20 284.237   2
  -3   7   2 3654.19 250.182   1
   3  -7  -2 3320.04 295.840   3
  -3  -7   2 3424.67 267.969   4
   3  -7  -2 2984.80 288.199   5
   3   7  -2 3887.17 294.890   6
  -3   7   2 4233.42 370.047   6
  -3  -7   1 186.854 63.1791   2
   3   7  -1 307.692 65.0262   1
   3  -7  -1 370.837 71.0044   2
   3  -7  -1 190.125 67.8451   3
   3   7  -1 178.342 59.1270   6
   3  -7  -1 373.399 81.0285   5
  -3   7   1 312.721 98.6624   6
  -3  -7   0 1934.39 220.813   2
   3   7   0 2984.92 221.250   1
   3  -7   0 2497.67 215.931   2
   3  -7   0 2207.13 215.742   3
   3   7   0 2601.03 227.020   6
  -3   7   0 2905.09 264.254   6
  -3  -7   0 2115.08 199.777   4
   3  -7   0 2472.86 219.540   5
  -3  -7  -1 419.082 76.7887   4
   3   7   1 447.431 77.9090   1
  -3  -7  -1 415.211 99.1342   2
   3  -7   1 341.959 72.1133   3
   3  -7   1 506.049 78.1576   2
   3   7   1 409.258 82.7370   6
  -3   7  -1 362.508 88.3465   6
   3  -7   1 439.730 80.0028   5
  -3  -7  -2 1546.30 207.637   2
   3   7   2 2002.95 185.487   1
   3  -7   2 1791.50 180.926   3
   3  -7   2 2121.54 187.779   2
   3  -7   2 2063.64 189.764   5
   3   7   2 2259.30 201.664   6
  -3   7  -2 2023.81 195.334   6
  -3  -7  -2 1972.99 191.696   4
  -3  -7  -3 1117.78 169.844   2
   3  -7   3 1110.74 136.237   3
   3  -7   3 1475.33 146.204   2
   3  -7   3 1385.07 147.374   5
  -3  -7  -3 1427.99 159.217   4
  -3   7  -3 1391.65 142.346   6
   3   7   3 1226.01 149.007   6
  -3  -7  -4 5477.07 467.050   2
   3  -7   4 5020.76 395.913   2
   3  -7   4 5156.94 394.601   3
   3   7   4 5274.13 364.894   3
   3  -7   4 5684.28 407.054   5
  -3  -7  -4 4298.05 408.103   4
  -3   7  -4 6127.37 389.607   6
   3   7   4 5313.77 411.677   6
  -3  -7  -5 2197.47 257.376   2
   3   7   5 1847.59 154.173   3
   3  -7   5 1567.29 172.288   2
   3   7   5 1806.36 181.888   1
   3  -7   5 1706.88 172.114   3
  -3  -7  -5 1500.24 195.467   4
   3  -7   5 1743.11 181.388   5
   3   7   5 1729.77 186.790   6
  -3  -7  -6 8118.63 664.307   2
   3   7   6 7950.49 574.837   1
   3   7   6 8290.40 547.997   3
   3  -7   6 7439.32 570.839   2
  -3  -7  -6 6929.68 590.785   4
   3  -7   6 9223.18 593.407   5
  -3  -7  -7 1109.63 205.596   2
   3   7   7 925.645 134.286   1
   3   7   7 1063.12 120.006   3
   3  -7   7 1055.73 138.021   2
   3  -7   7 1083.99 146.507   5
   3  -7   8 1075.64 150.642   5
   3   7   8 730.168 128.044   1
   3  -7   8 1105.10 144.795   2
   3   7   8 978.325 123.681   3
   3   7   8 903.094 69.4460  14
  -3   7  -8 1019.98 69.4509  15
  -3  -7  -8 1005.01 82.2733   7
  -3  -7  -8 977.146 71.6200   9
  -3  -7  -9 15.9596 29.0569   7
   3  -7   9 49.3343 89.8995   5
   3   7   9-11.2794 61.4262   1
   3  -7   9-11.4175 62.1783   2
   3   7   9-8.67508 54.5541   3
  -3   7  -9 27.0458 17.2493  15
   3   7   9 9.25900 21.2753  14
  -3  -7  -9 19.7909 21.7125   9
   3  -7  10 2266.87 246.067   2
   3   7  10 2519.63 255.597   1
   3   7  10 2483.81 237.402   3
   3  -7  10 2881.19 276.318   5
  -3  -7 -10 2442.66 165.829   9
  -3  -7 -10 2536.74 170.590   7
   3   7  11 343.341 98.4751   1
   3   7  11 201.424 76.5668   3
   3  -7  11 345.607 114.931   5
  -3  -7 -11 223.427 41.7250   7
  -3  -7 -11 249.127 35.6944   9
  -3  -7 -12 1154.36 89.4837   9
  -3  -7 -12 1238.62 89.7650   7
  -3  -7 -13 209.244 31.3567   7
  -3  -7 -13 130.895 34.6422   9
   3   7  13 167.686 32.5297  12
   3   7  14 1316.07 90.4271  12
  -3  -7 -14 1214.82 93.5009   9
   3   7  15 976.854 68.8651  12
  -3  -7 -15 886.402 71.5261   9
   3   7  16 2013.80 128.244  12
  -3  -7 -16 1909.78 130.391   9
   3   7  17 609.494 41.2383  12
  -3  -7 -17 513.691 42.4143   9
  -3   8  19 143.446 14.8615  12
   3  -8 -19 130.394 15.9695   9
  -3   8  18-15.2509 16.8384  14
   3  -8 -18 8.40257 17.0181   9
  -3   8  17 1197.12 83.6698  14
   3  -8 -17 1243.50 85.2784   9
  -3   8  16 53.1624 27.6604  14
   3  -8 -16 135.603 28.9590   9
  -3   8  15 5966.54 366.667  14
   3  -8 -15 5604.00 375.451   7
   3  -8 -15 5851.68 367.924   9
   3  -8 -14 438.613 68.2771   7
  -3   8  14 571.373 50.5828  14
   3  -8 -14 562.431 50.8727   9
   3  -8 -13 757.328 87.6619   7
   3  -8 -13 830.907 65.0762   9
   3  -8 -12 721.450 88.7420   7
  -3   8  12 421.601 202.968   6
  -3   8  12 590.877 121.459   1
   3  -8 -12 359.570 174.176   2
  -3   8  12 723.000 60.1774  14
   3   8 -12 725.860 55.8720  15
   3  -8 -12 794.820 59.6485   9
   3   8 -11 6739.80 558.740   6
   3  -8 -11 6410.23 664.711   2
  -3   8  11 6748.55 543.637   1
   3   8 -11 6885.92 453.916  15
   3  -8 -11 7668.51 480.319   7
   3  -8 -11 8053.74 456.885   9
  -3   8  10-60.4635 125.729   6
   3  -8 -10 39.9399 51.6875   7
   3   8 -10-12.2691 70.8613   6
  -3   8  10-40.6470 64.8846   1
   3  -8 -10 27.5167 136.780   2
   3   8 -10-8.90868 18.9649  15
   3  -8 -10 28.0836 19.5227   9
   3   8  -9 12361.0 890.341   6
  -3  -8   9 12818.4 855.606   4
  -3   8   9 12384.9 1032.09   6
   3  -8  -9 11177.8 990.284   2
  -3   8   9 13204.3 870.023   1
   3   8  -9 12585.1 782.056  15
   3  -8  -9 13155.2 801.432   7
   3   8  -8 752.664 125.559   6
  -3   8   8 824.940 206.595   6
   3  -8  -8 955.570 150.870   5
  -3   8   8 903.614 120.031   1
   3  -8  -8 672.009 181.969   2
  -3  -8   8 785.173 112.408   4
   3   8  -7-10.6610 50.2753   6
  -3   8   7 26.0623 122.902   6
   3  -8  -7 13.2284 60.6248   5
  -3   8   7 15.2256 43.1477   1
  -3  -8   7-7.32465 50.8441   4
   3  -8  -7 63.8193 103.067   2
   3  -8  -6 276.319 83.4458   5
  -3   8   6 24.2232 97.8046   6
   3   8  -6 233.576 72.3778   6
  -3   8   6 327.370 65.8562   1
  -3  -8   6 112.492 50.8405   4
   3  -8  -6 203.003 103.252   2
  -3  -8   5 1019.47 125.010   4
   3  -8  -5 1158.16 155.315   5
  -3   8   5 1284.03 127.713   1
   3  -8  -5 1153.66 176.401   2
   3  -8  -5 1295.27 169.144   3
   3   8  -4 9.56756 42.5453   6
  -3   8   4 20.9074 86.9544   6
   3  -8  -4 22.8335 47.4875   5
  -3   8   4-5.38081 31.6580   1
  -3  -8   4 33.4997 42.1345   4
   3  -8  -4 24.7181 33.9690   4
   3  -8  -4 11.7027 50.3847   3
   3  -8  -3 259.559 79.9418   5
   3   8  -3 338.343 77.6635   6
  -3   8   3 409.141 128.103   6
   3  -8  -3 423.399 61.0297   4
  -3  -8   3 443.406 75.2375   4
   3  -8  -3 250.951 86.8284   2
   3  -8  -3 383.735 93.7151   3
  -3   8   3 320.487 56.1744   1
  -3   8   2 140.753 87.7822   6
   3   8  -2 140.090 58.2892   6
   3  -8  -2 102.231 58.4307   5
   3   8  -2 169.826 53.0914   1
  -3  -8   2 132.037 50.8711   4
   3  -8  -2 114.441 58.3104   3
   3  -8  -2 70.5394 55.3897   2
   3   8  -1 460.522 86.5248   6
   3  -8  -1 326.347 77.2999   5
  -3   8   1 137.649 83.2522   6
   3   8  -1 251.670 65.0866   1
   3  -8  -1 309.279 78.6560   3
   3  -8  -1 215.917 70.4697   2
   3   8   0 220.414 64.3402   6
  -3   8   0 133.646 76.1074   6
   3  -8   0 64.7318 51.9258   5
  -3  -8   0 155.921 59.4159   4
  -3  -8   0 68.2611 54.1609   2
   3  -8   0 96.4655 54.7766   2
   3   8   0 173.230 59.1779   1
   3  -8   0 114.428 61.3369   3
   3   8   1 445.382 87.3783   6
  -3   8  -1 483.712 105.139   6
   3  -8   1 379.461 83.0312   5
   3   8   1 521.629 89.6715   1
  -3  -8  -1 492.420 87.6390   4
  -3  -8  -1 424.960 103.806   2
   3  -8   1 394.795 80.9993   2
   3   8   2 202.085 70.8598   6
  -3   8  -2 183.003 73.0591   6
   3  -8   2 174.477 61.3913   5
  -3  -8  -2 100.978 70.6156   2
   3   8   2 135.232 57.2638   1
  -3  -8  -2 239.477 70.5832   4
   3  -8   2 145.853 59.6463   2
   3  -8   3 5886.71 430.412   5
  -3  -8  -3 5748.40 436.028   4
  -3   8  -3 5728.49 425.202   6
   3   8   3 5862.17 441.030   6
  -3  -8  -3 4439.92 461.847   2
   3   8   3 5367.35 421.746   1
   3  -8   3 5693.18 425.537   2
   3   8   4 151.180 73.2551   6
   3  -8   4 285.704 74.3761   5
  -3  -8  -4 315.191 103.859   4
   3   8   4 192.811 66.7087   1
   3  -8   4 216.430 70.0148   2
  -3  -8  -4 210.575 96.4896   2
   3   8   5 1460.08 178.745   6
   3  -8   5 1793.83 185.830   5
  -3  -8  -5 1165.91 182.761   4
  -3  -8  -5 1650.59 232.892   2
   3  -8   5 1645.19 174.688   2
   3  -8   6 2888.66 257.420   5
   3   8   6 2428.66 243.564   1
   3  -8   6 2920.23 254.288   2
  -3  -8  -6 3279.70 343.732   2
   3  -8   7 5642.33 426.302   5
  -3  -8  -7 6128.55 532.743   2
   3   8   7 4895.90 410.172   1
   3  -8   7 4640.34 404.425   2
  -3   8  -7 5082.03 320.067  15
   3  -8   8 2697.74 260.790   5
   3   8   8 2513.58 252.014   1
   3  -8   8 2092.34 237.654   2
  -3   8  -8 2397.57 159.201  15
  -3  -8  -8 2542.72 172.014   7
   3  -8   9 3306.31 302.736   5
   3   8   9 2680.34 278.283   1
   3  -8   9 2587.93 273.840   2
  -3   8  -9 2915.47 186.818  15
  -3  -8  -9 2999.49 197.029   7
  -3  -8  -9 2847.00 190.162   9
   3  -8  10 1381.38 187.031   5
   3   8  10 984.298 157.614   1
  -3   8 -10 1226.11 82.8212  15
   3   8  10 1237.54 84.4910  12
  -3  -8 -10 1018.31 85.8014   9
  -3  -8 -10 1239.92 93.5708   7
   3   8  11 1949.11 126.912  12
  -3  -8 -11 1869.02 130.114   9
  -3  -8 -11 1798.43 132.844   7
  -3  -8 -12 90.6902 34.6951   7
  -3  -8 -12 95.5545 31.2472   9
   3   8  12 129.000 30.3748  12
  -3  -8 -13 2054.10 131.329   7
  -3  -8 -13 1838.17 133.506   9
  -3  -8 -14 875.230 69.6529   9
  -3  -8 -14 929.948 65.0821   7
   3   8  15 1681.96 106.337  12
  -3  -8 -15 1482.16 107.898   9
   3   8  16 127.759 20.1172  12
  -3  -8 -16 124.203 21.7416   9
   3   8  17 177.433 15.4033  12
  -3  -8 -17 110.568 15.3558   9
  -3   9  18 2030.90 115.376  12
   3  -9 -18 1585.10 115.240   9
  -3   9  17 479.885 39.4901  14
   3  -9 -17 461.063 39.2458   9
  -3   9  16 2002.43 131.214  14
   3  -9 -16 1992.30 131.903   9
   3  -9 -15 107.671 38.2851   7
   3  -9 -15 62.1139 26.0102   9
   3  -9 -14 270.553 56.6132   7
   3  -9 -14 349.920 37.8954   9
   3  -9 -13 171.010 55.8744   7
  -3   9  13 171.857 32.5262  14
   3   9 -13 186.917 27.9023  15
   3  -9 -13 151.166 30.1170   9
   3   9 -12 1102.57 80.8016  15
  -3   9  12 1251.69 83.7771  14
   3  -9 -12 1151.09 112.463   7
   3  -9 -12 1095.51 82.0461   9
   3  -9 -11 348.222 67.6334   7
  -3   9  11 178.041 159.512   6
   3   9 -11 288.858 110.175   6
   3  -9 -11 233.305 169.687   2
  -3   9  11 228.220 85.6840   1
  -3   9  11 361.324 36.9636  14
   3   9 -11 340.308 36.4503  15
  -3   9  10 635.755 213.654   6
   3   9 -10 955.347 162.460   6
   3  -9 -10 964.286 246.407   2
  -3   9  10 1125.92 152.173   1
   3   9 -10 1008.55 72.6014  15
   3  -9 -10 1020.20 103.919   7
   3  -9  -9 371.359 67.6539   7
  -3   9   9 354.012 171.968   6
   3   9  -9 307.807 101.473   6
   3   9  -9 360.179 34.3643  13
   3   9  -9 439.059 37.8505  15
  -3   9   9 281.588 88.9626   1
   3  -9  -9 141.342 131.626   2
  -3  -9   9 458.849 97.6871   4
  -3  -9   8 1935.77 198.521   4
  -3   9   8 1878.92 307.244   6
   3   9  -8 1700.36 215.220   6
   3  -9  -8 2130.46 242.369   5
   3   9  -8 2058.20 132.386  15
   3   9  -8 2057.62 132.077  13
   3  -9  -8 1682.93 296.498   2
  -3   9   8 1778.45 197.594   1
   3   9  -7 11.9354 62.2562   6
   3  -9  -7 36.7692 43.0519   7
  -3   9   7 27.3390 109.581   6
   3  -9  -7-13.5907 65.8763   5
   3   9  -7 41.1444 19.5935  15
  -3   9   7 50.7039 50.6220   1
   3  -9  -7 117.994 120.218   2
  -3  -9   7-8.40400 53.6977   4
  -3  -9   6 2985.55 273.285   4
   3  -9  -6 3194.27 311.649   5
   3   9  -6 3786.08 317.775   6
  -3   9   6 3410.08 407.526   6
   3  -9  -6 3165.13 363.596   2
  -3   9   6 3554.93 279.754   1
   3  -9  -5 226.005 86.8035   5
  -3  -9   5 285.537 74.9238   4
  -3   9   5 352.740 70.6927   1
  -3   9   4 220.412 120.072   6
   3  -9  -4 72.6240 61.7553   5
   3  -9  -4 98.8156 65.9394   3
  -3  -9   4 46.7570 52.0929   4
  -3   9   4 30.8954 37.7870   1
   3   9  -3 402.889 95.6055   6
  -3   9   3 534.858 148.593   6
   3  -9  -3 643.704 115.483   5
  -3  -9   3 447.063 84.2833   4
   3  -9  -3 397.407 67.3008   4
   3  -9  -3 223.627 96.6052   2
   3   9  -2 456.755 95.1722   6
  -3   9   2 427.398 127.936   6
   3  -9  -2 224.849 79.7547   5
   3   9  -2 380.253 80.5774   1
   3  -9  -2 444.517 70.1191   4
   3  -9  -2 529.146 107.801   2
   3  -9  -1 21.3615 51.8490   5
  -3   9   1 50.4852 81.5966   6
   3   9  -1 87.8699 58.6393   6
   3   9  -1 68.7335 53.2692   1
   3  -9  -1 91.2936 62.2237   2
   3  -9  -1 36.6514 36.0740   4
  -3   9   0 1576.31 200.058   6
   3  -9   0 1282.15 160.789   5
   3   9   0 1453.29 171.109   6
  -3  -9   0 1352.27 154.826   4
   3   9   0 1516.81 161.994   1
  -3  -9   0 1047.47 168.077   2
   3  -9   0 1426.63 167.035   2
  -3   9  -1 806.947 133.689   6
   3  -9   1 626.360 112.535   5
   3   9   1 613.119 113.618   6
  -3  -9  -1 610.283 109.436   4
   3  -9   1 518.360 103.107   2
  -3  -9  -1 648.424 130.398   2
   3   9   1 620.487 103.249   1
   3   9   2 740.225 127.530   6
  -3   9  -2 643.869 118.208   6
   3  -9   2 687.884 116.061   5
  -3  -9  -2 806.077 121.157   4
  -3  -9  -2 666.607 147.125   2
   3  -9   2 786.914 119.619   2
   3   9   2 846.755 120.019   1
  -3   9  -3 70.4669 58.2220   6
   3   9   3 23.7110 65.9588   6
   3  -9   3 101.553 66.8495   5
  -3  -9  -3 10.8531 65.0354   4
   3   9   3 30.0710 54.6679   1
   3  -9   3 51.0734 50.8683   2
  -3  -9  -3 106.703 94.8476   2
   3   9   4 268.815 87.2215   6
   3  -9   4 302.658 88.8801   5
  -3  -9  -4 270.205 124.162   2
   3   9   4 250.177 73.9257   1
  -3  -9  -4 172.571 93.1489   4
   3  -9   4 231.349 80.7092   2
  -3  -9  -5 222.926 43.3879   7
   3   9   5 319.575 88.8790   6
   3  -9   5 272.225 85.3131   5
  -3   9  -5 281.883 29.7541  15
  -3  -9  -5 83.3530 91.0713   2
   3   9   5 283.987 82.9433   1
  -3  -9  -5 139.816 100.741   4
   3  -9   5 272.329 83.6091   2
  -3  -9  -6 330.341 49.9263   7
   3  -9   6 358.242 102.546   5
   3   9   6 365.605 31.4020  12
  -3   9  -6 343.409 34.2254  15
  -3  -9  -6 134.197 110.425   2
   3  -9   6 339.616 94.0359   2
  -3  -9  -7 475.400 59.0197   7
   3  -9   7 623.371 130.203   5
  -3  -9  -7 574.307 179.461   2
   3  -9   7 504.508 112.445   2
   3   9   7 550.975 43.4672  12
  -3   9  -7 545.350 45.9067  15
  -3  -9  -8 102.351 113.807   2
   3   9   8 50.2212 71.2289   1
   3  -9   8 24.4032 71.8340   2
  -3   9  -8 36.1133 20.9072  15
   3   9   8 68.5755 20.6065  12
   3   9   9 1240.86 178.704   1
   3   9   9 1480.55 98.0925  12
  -3   9  -9 1410.86 98.2433  15
  -3  -9  -9 1381.50 107.946   7
  -3  -9 -10 305.783 44.3258   7
   3   9  10 316.604 34.5707  12
  -3   9 -10 297.157 33.5616  15
  -3  -9 -10 235.774 36.2482   9
  -3  -9 -11-26.9271 41.1664   7
  -3   9 -11 44.5248 21.6944  15
   3   9  11 67.9596 25.9866  12
  -3  -9 -11 26.2679 26.5346   9
   3   9  12 511.630 43.7857  12
  -3  -9 -12 486.056 48.2861   7
  -3  -9 -13 353.196 37.2427   7
   3   9  13 329.488 37.0915  12
  -3  -9 -13 322.229 37.8888   9
   3   9  14 2008.92 128.685  12
  -3  -9 -14 1791.81 129.717   9
  -3  -9 -14 2033.24 126.951   7
  -3  -9 -15 4.44666 17.3594   9
  -3  -9 -16 1991.01 127.149   9
   3 -10 -17 352.833 29.2260   9
   3 -10 -16 231.334 26.2811   9
   3 -10 -15 1934.68 127.355   9
   3 -10 -15 1924.46 134.604   7
   3 -10 -14 9.93169 44.4347   7
   3  10 -14 66.5817 21.0222  15
  -3  10  14 90.3071 28.3235  14
   3 -10 -14 87.9449 23.7447   9
   3  10 -13 8195.62 493.637  15
  -3  10  13 7963.77 494.949  14
   3 -10 -13 7745.95 495.074   9
   3 -10 -13 7694.11 513.439   7
   3 -10 -12 103.658 61.3787   7
   3  10 -12 53.9509 26.8719  15
  -3  10  12 79.7942 28.3507  14
  -3  10  11 5986.83 366.905  14
   3  10 -11 5749.08 366.559  15
   3 -10 -11 5737.55 392.479   7
   3 -10 -10 99.4713 61.9723   7
   3  10 -10 27.3208 81.8184   6
  -3  10  10 28.9781 132.834   6
   3  10 -10 30.5400 25.5413  15
   3  10 -10 48.4055 20.7863  13
  -3  10  10 73.5595 25.0621  14
   3 -10 -10-151.724 165.259   2
  -3  10  10 45.1720 64.0710   1
  -3 -10   9 4917.01 437.554   4
  -3  10   9 5677.48 589.277   6
   3  10  -9 4777.24 461.168   6
  -3  10   9 6130.68 360.785  14
   3  10  -9 5759.63 360.094  13
   3  10  -9 5632.66 360.908  15
   3 -10  -9 4489.87 558.323   2
  -3  10   9 5274.38 444.718   1
   3 -10  -8 53.1138 49.4436   7
  -3  10   8 28.2999 117.704   6
   3  10  -8-53.9721 77.9426   6
   3  10  -8 17.0650 22.5190  15
   3  10  -8 18.4236 20.4940  13
  -3  10   8 47.0081 19.6984  14
   3 -10  -8-200.078 158.854   2
  -3 -10   8 29.4556 74.8315   4
  -3  10   8 9.98880 55.5316   1
   3  10  -7 553.281 123.439   6
   3 -10  -7 487.359 66.8932   7
  -3  10   7 441.254 176.508   6
   3  10  -7 570.659 44.8968  13
   3 -10  -7 499.294 175.918   2
  -3 -10   7 597.298 112.905   4
  -3  10   7 398.803 94.0464   1
   3  10  -6 488.132 120.096   6
   3 -10  -6 638.373 72.5553   7
  -3  10   6 937.145 213.687   6
   3  10  -6 573.841 47.6366  15
   3  10  -6 629.788 47.9484  13
  -3 -10   6 504.414 104.739   4
  -3  10   6 808.997 109.716   1
   3  10  -5 25.2172 62.8117   6
   3 -10  -5 30.6701 39.6468   7
   3  10  -5 60.9613 18.7240  15
   3  10  -5 85.3812 19.2120  13
  -3 -10   5 99.8414 64.7310   4
  -3  10   4 93.9943 105.465   6
  -3 -10   4 367.175 85.6854   4
   3 -10  -4 186.561 98.3251   2
  -3 -10   3 1961.52 198.227   4
  -3  10   3 1746.00 265.312   6
   3 -10  -3 2118.03 181.543   4
   3  10  -3 1972.20 218.181   6
   3 -10  -3 1763.33 240.963   2
   3  10  -2 184.948 78.5841   6
  -3  10   2 360.858 127.444   6
   3 -10  -2 367.454 71.6966   4
   3 -10  -2 372.481 113.880   2
   3  10  -1 4088.81 351.024   6
  -3  10   1 3373.67 368.631   6
  -3 -10   1 3581.57 314.332   4
   3 -10  -1 3998.44 303.327   4
   3  10  -1 4321.27 331.878   1
   3 -10  -1 3496.15 346.662   2
   3  10   0 861.529 138.594   6
  -3  10   0 863.753 160.042   6
   3  10   0 1053.30 137.363   1
  -3 -10   0 692.233 121.015   4
   3 -10   0 753.809 107.661   4
   3 -10   0 993.572 151.687   2
   3  10   1 218.240 79.0972   6
  -3  10  -1 291.556 100.329   6
   3  10   1 341.492 85.0370   1
  -3 -10  -1 386.406 100.872   4
   3 -10   1 310.522 73.7743   4
   3 -10   1 429.704 102.926   2
  -3 -10  -1 215.588 104.329   2
   3  10   2 1681.69 196.105   6
  -3  10  -2 1736.24 198.986   6
  -3 -10  -2 1667.37 187.911   4
   3 -10   2 1358.05 176.315   2
   3  10   2 1324.44 168.840   1
  -3  10  -3 618.332 121.181   6
   3  10   3 571.400 121.718   6
  -3  10  -3 690.839 52.7548  15
  -3 -10  -3 607.054 151.805   2
   3 -10   3 634.740 121.085   2
   3  10   3 873.487 128.839   1
  -3 -10  -3 643.221 134.802   4
   3  10   4 119.451 87.8985   6
  -3 -10  -4 127.456 38.2409   7
   3  10   4 302.618 87.4101   1
  -3 -10  -4 209.879 117.107   2
  -3 -10  -4 27.6817 86.2900   4
   3 -10   4 193.949 86.9024   2
  -3  10  -4 192.678 26.5927  15
  -3 -10  -5 5318.84 494.268   2
   3  10   5 5199.26 409.621   1
   3 -10   5 4349.28 395.002   2
  -3 -10  -5 3711.37 402.087   4
   3  10   5 5098.02 417.765   6
  -3 -10  -5 4793.21 309.716   7
  -3 -10  -6 342.709 50.9138   7
   3 -10   6 363.317 106.833   2
  -3 -10  -6 354.231 145.684   2
   3  10   6 375.665 102.148   1
  -3  10  -6 413.919 40.4989  15
  -3 -10  -7 6329.85 599.354   2
   3  10   7 6467.72 507.066   1
   3 -10   7 5499.77 489.917   2
   3  10   7 6463.15 393.744  12
  -3  10  -7 6497.58 396.042  15
  -3 -10  -7 5726.23 404.841   7
  -3 -10  -8 2488.56 349.857   2
   3  10   8 2278.66 151.788  12
  -3  10  -8 2401.93 154.544  15
   3  10   9 2458.09 161.111  12
  -3  10  -9 2494.39 162.607  15
  -3 -10 -10 108.827 35.8421   7
  -3  10 -10 24.7154 24.3708  15
   3  10  10 73.2168 24.4365  12
   3  10  11 1934.12 126.804  12
  -3  10 -11 1950.83 125.766  15
  -3 -10 -11 1782.10 132.425   7
   3  10  12 707.232 54.3758  12
  -3 -10 -12 636.390 54.8745   9
  -3 -10 -12 699.247 58.3536   7
   3  10  13 2512.51 157.734  12
  -3 -10 -13 2587.56 158.381   7
  -3 -10 -13 2218.47 158.289   9
  -3 -10 -14 187.554 20.9704   7
  -3 -10 -14 148.554 22.3469   9
   3  10  14 122.443 22.5696  12
  -3 -10 -15 108.253 16.1062   9
   3  10  15 135.721 18.5673  12
  -3  11  17 234.634 19.4041  12
   3 -11 -16 1117.25 74.6706   7
  -3  11  15 664.882 50.4567  14
   3 -11 -15 666.980 57.6587   7
   3 -11 -14-5.12264 39.1805   7
  -3  11  14 6.91555 23.0729  14
   3  11 -14 21.0941 19.2778  15
   3 -11 -13 310.013 61.0973   7
   3  11 -13 402.429 37.0498  15
  -3  11  13 332.546 37.5657  14
   3 -11 -12 369.142 68.3440   7
  -3  11  12 402.983 39.6573  14
   3  11 -12 369.895 40.0812  15
   3 -11 -11 341.225 70.0734   7
   3  11 -11 336.584 39.7930  15
   3  11 -11 372.649 35.1068  13
  -3  11  11 368.620 38.3207  14
   3  11 -10 2937.91 185.299  13
  -3  11  10 2904.97 185.524  14
   3  11 -10 2791.43 186.895  15
   3 -11  -9 25.1516 60.5321   7
  -3  11   9 140.464 143.222   6
   3  11  -9 56.8244 82.2745   6
   3 -11  -9 92.5670 149.617   2
  -3 -11   9 127.900 83.9913   4
  -3  11   9 77.5955 69.9654   1
  -3  11   9 109.742 23.0711  14
   3  11  -9 91.2555 29.6341  15
   3  11  -9 111.657 25.3139  13
  -3 -11   8 2653.35 279.249   4
  -3  11   8 2475.66 378.142   6
   3  11  -8 2846.48 310.304   6
   3 -11  -8 2462.76 390.095   2
  -3  11   8 3262.20 202.118  14
   3  11  -8 3220.60 203.265  13
   3 -11  -8 3022.42 229.136   7
  -3  11   7 1802.13 301.532   6
   3  11  -7 1961.34 235.853   6
  -3 -11   7 1589.47 203.920   4
   3 -11  -7 1371.13 288.961   2
   3  11  -7 1962.99 132.641  15
   3  11  -7 2084.10 132.588  13
   3 -11  -7 2134.17 157.636   7
  -3 -11   6 5309.73 446.586   4
   3  11  -6 6143.78 490.280   6
   3  11  -6 5598.86 362.643  15
   3  11  -6 6064.59 363.138  13
   3 -11  -6 5681.28 382.748   7
  -3 -11   5 5604.63 432.127   4
   3  11  -5 5932.67 471.124   6
   3 -11  -5 4498.95 505.598   2
   3  11  -5 5427.38 342.384  15
   3 -11  -5 5611.23 361.904   7
  -3  11   4-23.7104 111.846   6
   3 -11  -4 38.8350 45.8619   7
   3 -11  -4 153.336 108.922   2
  -3 -11   4-10.1084 63.6204   4
   3  11  -4 38.5987 19.7798  15
   3  11  -4 63.7399 21.7842  13
  -3  11   3 965.415 198.676   6
   3  11  -3 1275.48 169.359   6
   3 -11  -3 932.358 180.884   2
   3  11  -3 946.597 67.1834  15
   3  11  -3 967.209 68.0006  13
   3 -11  -3 858.156 84.0068   7
  -3  11   2 1734.83 242.738   6
   3 -11  -2 1692.44 163.860   4
   3  11  -2 1897.30 213.224   6
   3  11  -2 1495.37 100.451  13
   3  11  -2 1484.28 99.5703  15
  -3 -11   2 1327.66 172.716   4
   3 -11  -2 1138.77 205.823   2
   3  11  -1 1055.63 160.957   6
  -3  11   1 627.391 157.914   6
   3  11  -1 996.117 69.0284  13
  -3  11   1 957.890 68.1862  15
   3 -11  -1 1058.12 129.132   4
   3  11  -1 983.484 139.931   1
   3 -11  -1 786.505 160.394   2
  -3 -11   1 1009.14 142.543   4
  -3  11   0 3292.81 351.365   6
  -3 -11   0 3167.40 307.304   4
   3  11   0 4259.28 353.257   6
   3 -11   0 3648.79 296.738   4
  -3  11   0 3327.35 223.925  15
   3  11   0 3706.59 223.967  13
   3  11   0 4361.00 331.414   1
   3 -11   0 3251.87 339.621   2
   3  11   1 826.177 147.471   6
  -3  11  -1 927.019 164.443   6
   3  11   1 1060.90 144.523   1
   3 -11   1 967.327 127.200   4
  -3 -11  -1 903.148 145.643   4
   3 -11   1 906.770 156.351   2
   3  11   1 882.650 62.9982  13
  -3  11  -1 879.686 64.6774  15
   3 -11   2 2947.58 267.592   4
  -3 -11  -2 3357.99 306.028   4
   3  11   2 3381.74 314.772   6
  -3  11  -2 3221.42 310.212   6
   3  11   2 3405.25 295.373   1
   3 -11   2 2911.48 303.844   2
  -3  11  -2 2959.94 192.909  15
  -3 -11  -2 2949.32 202.071   7
   3 -11   3 5813.54 440.608   4
  -3 -11  -3 5380.26 462.146   4
   3  11   3 5550.81 469.075   6
  -3 -11  -3 4721.38 501.632   2
   3  11   3 5584.48 454.283   1
   3 -11   3 5322.36 464.163   2
  -3  11  -3 5623.30 350.118  15
  -3 -11  -3 5578.89 359.753   7
   3  11   4 115.343 86.4733   6
  -3 -11  -4 87.7416 36.7085   7
  -3  11  -4 92.9380 25.1415  15
   3 -11   4 94.7773 72.3618   4
  -3 -11  -4 73.2456 101.831   4
  -3 -11  -4 22.1666 98.7044   2
   3  11   4 88.3434 68.9390   1
   3 -11   4 94.9262 78.5122   2
   3  11   5 312.292 111.474   6
  -3 -11  -5 228.677 45.2535   7
   3  11   5 182.251 92.7527   1
  -3 -11  -5 516.484 163.657   2
   3 -11   5 276.660 104.243   2
  -3 -11  -6 187.604 45.4436   7
   3 -11   6 92.1721 77.6322   4
   3  11   6 186.346 90.6714   1
  -3 -11  -6 219.396 133.201   2
   3 -11   6 178.424 97.1171   2
  -3  11  -6 190.629 32.1595  15
  -3 -11  -7 1029.83 234.355   2
   3  11   7 1110.23 171.748   1
   3 -11   7 947.701 153.023   4
  -3  11  -7 1248.75 85.3252  15
  -3 -11  -7 1084.76 93.4136   7
  -3 -11  -8 82.4156 39.1224   7
  -3  11  -8 40.1634 21.8796  13
  -3  11  -8 51.0830 29.5594  15
   3  11   8 35.4457 19.3769  12
  -3  11  -9 1710.03 113.060  15
   3  11   9 1587.52 109.853  12
   3  11  10 980.264 72.8815  12
  -3  11 -10 1054.78 75.5194  15
  -3 -11 -10 1051.57 82.7989   7
  -3 -11 -11 302.597 42.7772   7
   3  11  11 377.021 36.1918  12
  -3  11 -11 426.775 37.0669  15
   3  11  12 564.002 45.8755  12
  -3  11 -12 576.648 43.7058  15
  -3 -11 -12 606.019 50.0250   7
   3  11  13 515.839 43.5209  12
  -3 -11 -13 626.947 45.8102   7
   3  11  14 2724.08 181.751  12
  -3 -11 -14 3047.37 181.307   7
   3  11  15 98.9958 12.3809  12
  -3  12  16 744.626 48.8338  12
   3 -12 -15 2916.16 187.065   7
   3  12 -14 3520.01 214.129  15
  -3  12  14 3347.04 214.683  14
   3 -12 -14 3275.08 223.286   7
   3  12 -13 3282.71 193.610  15
  -3  12  13 2896.16 192.712  14
   3 -12 -13 2788.73 206.777   7
  -3  12  12 3651.91 238.693  14
   3  12 -12 3973.88 239.917  15
   3 -12 -12 3617.29 259.377   7
   3  12 -11 2751.67 169.962  15
   3  12 -11 2641.45 167.002  13
  -3  12  11 2446.96 167.392  14
   3  12 -10 781.166 59.4923  13
   3  12 -10 766.146 63.3642  15
  -3  12  10 791.553 59.0611  14
   3  12  -9 3186.67 208.787  15
  -3  12   9 3224.93 206.375  14
   3  12  -9 3350.65 207.922  13
   3 -12  -9 3085.20 234.417   7
   3 -12  -8 407.755 73.3027   7
  -3  12   8 234.835 149.235   6
   3  12  -8 327.315 37.0755  13
   3 -12  -8 122.935 146.311   2
  -3  12   7 78.9951 124.582   6
   3  12  -7 133.809 98.2862   6
   3 -12  -7 152.952 61.8441   7
   3  12  -7 147.232 31.1501  15
   3  12  -7 187.820 30.5097  13
  -3 -12   7 226.601 96.4388   4
   3  12  -6 164.164 97.2883   6
   3 -12  -6 129.042 53.4955   7
   3  12  -6 179.917 29.6855  15
   3  12  -6 187.299 29.0318  13
   3 -12  -6 57.1372 149.306   2
  -3 -12   6 90.1359 88.2855   4
   3  12  -5-29.8950 81.4231   6
  -3  12   5-24.4907 112.259   6
   3 -12  -5 83.2041 54.9322   7
   3  12  -5 42.9870 23.4084  15
  -3 -12   5-11.2975 77.4402   4
   3 -12  -5 26.1738 112.696   2
  -3  12   4 140.877 128.138   6
   3 -12  -4 137.564 52.3956   7
   3 -12  -4 193.882 123.740   2
  -3 -12   4 88.9788 76.6888   4
   3  12  -4 137.746 24.9377  15
   3  12  -4 148.279 26.8410  13
   3  12  -3 1875.12 233.142   6
  -3  12   3 1706.50 260.487   6
   3 -12  -3 1879.36 273.645   2
   3  12  -3 1970.83 124.716  13
   3  12  -3 1757.94 123.156  15
   3 -12  -3 2011.17 146.357   7
  -3  12   2 2486.07 330.742   6
  -3 -12   2 3014.20 290.581   4
   3  12  -2 3440.43 321.883   6
   3  12  -2 2989.13 195.719  15
   3  12  -2 3190.55 196.988  13
   3 -12  -2 2708.58 338.048   2
  -3  12   1 2141.59 279.090   6
   3  12  -1 2129.50 249.570   6
  -3 -12   1 1860.42 219.562   4
   3 -12  -1 2125.40 203.962   4
  -3  12   1 2034.02 132.601  15
   3  12  -1 2024.25 133.213  13
   3 -12  -1 1566.15 252.779   2
   3  12   0 1163.11 174.751   6
  -3  12   0 732.400 166.244   6
   3  12   0 964.724 67.2561  13
  -3  12   0 886.263 67.3133  15
   3  12   0 977.654 143.764   1
  -3 -12   0 1164.71 167.255   4
   3 -12   0 972.812 135.599   4
   3 -12   0 601.492 156.399   2
  -3 -12  -1 2321.67 252.194   4
   3 -12   1 2567.92 235.973   4
   3  12   1 2513.34 273.659   6
  -3  12  -1 2258.99 273.021   6
   3  12   1 2285.22 242.339   1
   3 -12   1 1623.62 254.601   2
   3  12   1 2442.80 152.999  13
  -3  12  -1 2309.36 154.438  15
   3  12   2 667.397 144.496   6
  -3  12  -2 740.674 146.131   6
   3  12   2 679.588 129.367   1
  -3 -12  -2 673.057 151.811   4
   3 -12   2 660.827 120.849   4
   3 -12   2 846.227 167.408   2
  -3  12  -2 694.171 56.6031  15
  -3 -12  -2 716.335 64.8385   7
   3  12   3 805.141 153.385   6
   3  12   3 753.849 136.684   1
   3 -12   3 1003.93 141.066   4
  -3 -12  -3 925.237 163.320   4
   3 -12   3 469.576 137.082   2
  -3  12  -3 754.618 59.8607  15
  -3 -12  -3 752.238 70.8489   7
   3  12   4 118.942 92.2624   6
  -3 -12  -4 74.9959 37.5580   7
   3  12   4 92.0015 73.3601   1
   3 -12   4 111.395 79.5729   4
   3 -12   4 228.941 106.162   2
  -3  12  -4 127.414 29.1252  15
   3  12   5 2481.41 259.356   1
   3 -12   5 2628.42 278.253   2
  -3 -12  -5 2317.53 327.036   2
  -3  12  -5 2364.25 155.800  15
  -3 -12  -5 2280.79 164.452   7
   3 -12   6 1123.00 169.108   4
  -3 -12  -6 1273.92 100.873   7
  -3 -12  -7 517.927 58.9898   7
  -3  12  -7 558.683 48.8577  13
  -3  12  -7 563.895 51.8636  15
  -3  12  -8 2013.41 129.552  13
  -3  12  -8 1929.76 132.349  15
  -3 -12  -8 1872.80 139.025   7
  -3  12  -9 7380.30 421.539  15
   3  12   9 6317.23 417.817  12
  -3 -12  -9 6716.34 426.589   7
  -3  12 -10 1924.48 119.380  15
   3  12  10 1673.07 116.271  12
   3  12  11 3638.42 234.709  12
  -3  12 -11 3860.47 235.403  15
  -3 -12 -11 3704.48 239.145   7
   3  12  12 2227.55 148.132  12
  -3  12 -12 2428.65 147.883  15
  -3 -12 -12 2322.91 150.897   7
   3  12  13 647.414 46.4140  12
  -3 -12 -13 693.963 48.0081   7
   3  12  14 220.813 20.0113  12
  -3 -12 -14 331.685 21.1293   7
   3 -13 -15 410.611 32.2691   7
   3 -13 -14 234.599 30.0102   7
  -3  13  14 215.684 19.0094  12
   3  13 -14 233.480 22.2713  15
   3 -13 -13-42.8690 33.9015   7
   3  13 -13 50.9454 20.6415  15
   3 -13 -12 280.999 54.7383   7
  -3  13  12 242.096 27.6790  14
   3  13 -12 352.496 34.5218  15
   3  13 -11 403.297 33.9307  13
   3  13 -11 347.126 39.3895  15
  -3  13  11 311.803 31.7465  14
   3 -13 -10 630.849 81.3020   7
   3  13 -10 664.300 54.5703  15
   3  13 -10 648.238 49.9810  13
  -3  13  10 571.258 47.2010  14
   3  13  -9 1113.02 79.0315  13
   3 -13  -9 1030.87 109.291   7
   3  13  -8 240.384 33.5850  13
   3  13  -8 182.779 35.0919  15
   3  13  -7 2680.75 177.044  15
   3  13  -7 2792.86 176.987  13
   3 -13  -7 2573.86 202.069   7
   3 -13  -6 211.984 65.8813   7
   3  13  -6 256.692 36.4636  15
   3  13  -6 260.020 34.6418  13
  -3  13   5 1600.28 270.527   6
   3  13  -5 2307.65 258.895   6
  -3 -13   5 2038.39 226.665   4
   3  13  -5 1968.66 132.810  15
   3 -13  -5 2169.88 160.035   7
   3  13  -4 46.4692 92.7337   6
  -3  13   4 139.014 115.183   6
   3 -13  -4-2.83551 49.5669   7
   3  13  -4 4.13498 25.5742  15
   3  13  -4 61.8759 27.0301  13
   3 -13  -4 53.0914 121.668   2
  -3  13   3 22.3548 102.572   6
   3 -13  -3 67.9930 52.6026   7
   3  13  -3 55.6714 24.3328  15
   3  13  -3 128.724 28.1196  13
   3 -13  -3 74.4232 120.297   2
  -3 -13   3 86.2997 91.0365   4
   3  13  -2 298.353 113.843   6
  -3  13   2 229.890 116.859   6
   3  13  -2 204.431 29.1596  15
   3  13  -2 211.671 30.6870  13
   3 -13  -2 161.568 123.708   2
  -3 -13   2 262.181 113.469   4
   3  13  -1 438.952 129.748   6
  -3  13   1 408.300 140.453   6
   3  13  -1 565.759 47.0694  13
  -3  13   1 527.959 44.2189  15
  -3 -13   1 354.074 125.948   4
   3 -13  -1 450.458 152.366   2
   3  13   0 1455.96 201.367   6
  -3  13   0 703.935 175.021   6
   3  13   0 1205.05 83.3411  13
  -3  13   0 1215.24 83.5980  15
  -3 -13   0 1102.70 177.934   4
   3 -13   0 1188.34 155.893   4
   3 -13   0 906.306 203.574   2
   3  13   1 5553.58 457.500   6
  -3  13  -1 4919.28 450.254   6
   3 -13   1 4799.09 396.675   4
  -3 -13  -1 4279.39 416.185   4
   3  13   1 5038.21 311.600  13
  -3  13  -1 4954.55 313.085  15
   3 -13   1 4360.78 454.444   2
   3  13   2 15.4488 84.1589   6
  -3 -13  -2 29.1082 94.3593   4
   3 -13   2-10.6293 74.7624   4
   3 -13   2-18.2815 105.614   2
  -3  13  -2 59.1166 25.9513  15
   3 -13   3 2612.93 260.632   4
   3  13   3 3134.27 304.328   6
   3  13   3 2900.71 281.201   1
  -3  13  -3 2699.09 174.717  15
  -3 -13  -3 2713.56 181.399   7
  -3  13  -4 453.447 45.1834  15
  -3 -13  -4 502.821 55.1793   7
  -3 -13  -5 199.190 41.0316   7
  -3  13  -5 190.787 33.1911  15
  -3  13  -6 474.350 46.6586  13
  -3  13  -6 437.035 47.8874  15
  -3 -13  -6 493.443 53.2505   7
  -3 -13  -7 180.723 37.3969   7
  -3  13  -7 102.458 28.6190  13
  -3  13  -8 134.023 26.0559  13
  -3  13  -8 98.3525 30.6999  15
  -3 -13  -9 471.983 52.4797   7
  -3  13  -9 620.388 49.5666  15
  -3 -13 -10 104.673 32.0440   7
  -3  13 -10 213.782 27.4092  15
  -3  13 -11 50.7279 18.1017  15
  -3  13 -12 288.054 24.2972  15
  -3 -13 -12 330.182 28.2791   7
  -3 -13 -13 943.330 61.8799   7
   3 -14 -14 3985.44 249.082   7
   3 -14 -13 113.114 27.9299   7
   3  14 -13 120.679 19.3615  15
   3  14 -12 3943.14 247.191  15
   3  14 -11 766.061 55.3487  13
   3  14 -11 852.500 60.1328  15
   3 -14 -11 716.242 75.8339   7
   3  14 -10 1773.32 109.622  13
   3  14 -10 1573.85 111.798  15
   3 -14 -10 1442.67 129.124   7
   3 -14  -9 60.5356 50.7941   7
   3  14  -9 71.0265 25.2064  13
   3  14  -8 1194.56 80.6670  13
   3  14  -8 1068.52 81.5478  15
   3 -14  -8 1003.33 105.348   7
   3 -14  -7 648.422 80.3679   7
   3  14  -7 609.244 55.6975  15
   3  14  -7 673.021 54.8519  13
   3 -14  -6 109.047 57.1045   7
   3  14  -6 19.2659 29.2229  15
   3 -14  -5 200.111 59.2121   7
   3  14  -5 112.041 31.1368  15
   3  14  -5 130.125 31.6078  13
   3  14  -4 926.885 71.5388  15
   3  14  -4 1009.83 73.3633  13
   3 -14  -4 989.585 97.1765   7
   3  14  -3 5.50900 24.9458  15
   3  14  -3 9.41916 26.0340  13
   3  14  -2 411.944 40.0790  15
   3  14  -2 469.768 43.0645  13
   3  14  -1 312.894 36.4594  13
   3  14   0 5049.83 308.117  13
  -3  14   0 4747.83 307.685  15
   3  14   1 390.407 38.0874  13
  -3  14  -1 401.730 40.1624  15
  -3  14  -2 1803.53 121.637  15
  -3 -14  -3 294.085 37.9898   7
  -3  14  -3 150.842 32.9582  15
  -3  14  -4 2392.14 153.984  15
  -3 -14  -4 2211.78 156.640   7
  -3 -14  -5 65.2003 31.9053   7
  -3  14  -5-23.0695 30.3093  13
  -3  14  -5 25.6362 30.0558  15
  -3  14  -6 2511.00 163.969  13
  -3  14  -6 2569.79 164.824  15
  -3 -14  -6 2426.84 167.633   7
  -3 -14  -7-48.6340 35.0880   7
  -3  14  -7 48.1990 24.5919  13
  -3  14  -8 5937.83 383.087  13
  -3  14  -8 6678.37 385.809  15
  -3 -14  -8 5936.22 388.124   7
  -3 -14  -9 106.461 27.7489   7
  -3  14  -9 184.119 26.7318  15
  -3  14 -10 9141.56 554.451  15
  -3 -14 -10 8781.92 556.032   7
  -3  14 -11 426.761 32.8832  15
   3  14  12 1097.36 82.0489  11
  -3 -14 -12 1684.67 84.4445   7
   3 -15 -13 80.7325 14.3495   7
   3  15 -13 40.3577 10.3504  15
   3  15 -12 104.061 19.1240  15
   3 -15 -11 31.7328 30.6841   7
   3  15 -11 64.9028 20.6168  15
   3  15 -11 20.5320 13.1822  13
   3 -15 -10 197.733 45.0282   7
   3  15 -10 324.749 28.4926  13
   3  15  -9 2579.93 160.248  13
   3  15  -9 2513.58 161.488  15
   3 -15  -9 2223.77 174.050   7
   3 -15  -8-68.1049 51.6271   7
   3  15  -8 10.0318 29.2526  15
   3  15  -8 15.6346 24.8646  13
   3  15  -7 1053.45 79.3368  15
   3  15  -7 1182.27 79.2680  13
   3 -15  -7 980.074 99.3646   7
   3 -15  -6-2.40917 48.8037   7
   3  15  -6-22.7977 27.8435  15
   3 -15  -5 91.2064 50.5491   7
   3  15  -5 105.499 32.2774  13
   3  15  -5 107.295 29.3658  15
   3 -15  -4 111.068 49.6485   7
   3  15  -4 75.5561 26.8169  15
   3  15  -4 79.1512 29.9614  13
  -3  15   4 104.961 24.1225  13
  -3  15   3 1631.04 111.069  13
   3  15  -3 1670.97 112.179  13
   3  15  -3 1646.43 110.533  15
   3  15  -2 1390.66 95.2172  15
   3  15  -2 1428.16 97.4429  13
   3  15  -1 702.721 56.6601  13
   3  15   0 412.273 40.1511  13
  -3  15   0 422.987 38.7410  15
   3  15   1 1124.21 79.4998  13
  -3  15  -1 1164.32 80.9707  15
  -3  15  -2-10.1252 31.4772  13
  -3  15  -2-14.5794 26.0107  15
  -3  15  -3 1622.13 110.472  15
  -3  15  -4 558.819 48.6831  15
  -3  15  -4 620.831 51.0642  13
  -3  15  -5 2984.29 184.217  13
  -3  15  -5 2936.41 184.123  15
  -3 -15  -5 2584.70 185.228   7
  -3 -15  -6-34.5392 29.2045   7
  -3  15  -6 27.3049 24.6486  13
  -3  15  -6 10.7852 27.2261  15
  -3  15  -7 544.676 47.1093  15
  -3  15  -7 550.810 43.7625  13
  -3 -15  -7 525.854 48.3587   7
  -3 -15  -8 82.6550 25.2204   7
  -3  15  -8 130.544 18.8950  13
  -3 -15  -9 40.2506 18.4654   7
  -3  15  -9 23.0104 18.0349  15
  -3 -15 -10 9.82974 13.8975   7
  -3  15 -10-19.9042 14.1968  15
  -3 -15 -11 468.730 33.4546   7
   3 -16 -11 19.6435 18.5370   7
   3  16 -11 9.68384 14.8515  15
   3  16 -10 1148.31 72.9223  13
   3 -16 -10 1041.74 80.0168   7
   3  16  -9 566.684 42.1975  13
   3  16  -9 587.885 43.9143  15
   3 -16  -9 448.171 51.4778   7
   3  16  -8 1595.84 101.336  15
   3  16  -8 1566.56 100.094  13
   3 -16  -7-27.4268 37.0135   7
   3  16  -7 23.6592 23.8351  15
   3  16  -7 4.92359 22.5979  13
   3 -16  -6 8.73291 39.1644   7
   3  16  -6 41.3074 24.6253  15
   3  16  -5 858.557 61.1471  13
   3  16  -5 780.098 58.9121  15
  -3  16   4 3171.89 212.093  13
   3  16  -4 3459.77 214.666  13
   3  16  -4 3531.63 213.662  15
  -3  16   3 236.965 30.0562  13
   3  16  -3 267.513 29.4147  15
   3  16  -3 234.021 32.7372  13
   3  16  -2 1147.31 78.2180  13
  -3  16   2 1054.19 77.2334  13
  -3  16   1 247.189 33.2322  13
   3  16  -1 254.113 31.6729  13
  -3  16   0 381.854 41.0348  13
   3  16   0 405.117 37.8076  13
  -3  16   0 415.690 35.5956  15
  -3  16  -1 209.310 27.1859  15
  -3  16  -1 198.139 32.7723  13
   3  16   1 202.572 26.2998  13
  -3  16  -2 63.8259 22.6356  15
  -3  16  -2 6.36418 29.8994  13
  -3  16  -3 46.8951 24.1174  15
  -3 -16  -4 81.5786 22.0790   7
  -3  16  -4 117.341 25.5942  15
  -3  16  -4 139.127 27.3005  13
  -3 -16  -5 21.4629 19.5666   7
  -3  16  -5 33.2621 22.2330  13
  -3  16  -5 55.3097 23.6390  15
  -3  16  -6 3390.87 218.115  13
  -3  16  -6 3626.32 219.178  15
  -3 -16  -6 3395.54 219.070   7
  -3  16  -7 443.046 37.5304  13
  -3 -16  -7 498.872 39.6823   7
  -3  16  -8 3491.93 226.408  13
  -3 -16  -8 3979.80 229.130   7
  -3  16  -9 154.496 17.5330  15
  -3 -16  -9 180.589 17.0958   7
   3  17  -9 1679.14 111.656  13
   3 -17  -9 1615.87 115.152   7
   3  17  -8 977.209 61.8750  13
   3  17  -8 955.366 62.6450  15
   3 -17  -8 778.371 65.0558   7
   3  17  -7 4305.57 250.347  13
   3  17  -7 4148.35 250.262  15
   3 -17  -6 337.137 37.3922   7
   3  17  -6 369.523 32.6131  15
   3  17  -5 2021.97 121.346  13
   3  17  -5 1735.45 119.612  15
   3  17  -4 363.114 32.1802  15
   3  17  -4 371.114 34.8098  13
   3  17  -3 461.548 36.1382  15
   3  17  -3 471.922 39.6119  13
  -3  17   3 434.642 36.1212  13
   3  17  -2 33.2550 20.8815  13
  -3  17   2 25.3814 19.1487  13
   3  17  -1 84.6061 21.1315  13
  -3  17   1 100.562 22.9168  13
   3  17   0 56.7150 18.0778  13
  -3  17   0 24.5477 22.0869  13
  -3  17  -1 1462.10 95.2460  15
   3  17   1 1398.42 94.7161  13
  -3  17  -1 1572.95 98.5505  13
  -3  17  -2 548.183 41.6537  15
  -3  17  -2 544.465 44.3585  13
  -3  17  -3 3643.67 234.236  13
  -3  17  -3 3791.59 233.219  15
  -3  17  -4 1001.55 66.3572  15
  -3  17  -4 930.907 67.2322  13
  -3  17  -5 2161.32 139.581  13
  -3  17  -5 2227.34 139.696  15
  -3  17  -6 678.004 46.7535  13
  -3  17  -6 707.804 48.0852  15
  -3 -17  -6 647.379 45.4194   7
  -3  17  -7 727.252 48.1048  15
  -3  17  -7 653.806 45.8389  13
  -3 -17  -7 742.440 46.4430   7
   3  18  -6 6.57981 11.2754  15
   3  18  -5 767.603 48.4993  13
   3  18  -5 643.239 46.4679  15
   3  18  -4 217.144 22.1123  13
   3  18  -3 3585.91 192.025  13
  -3  18   3 2773.74 189.512  13
   3  18  -2 54.7205 16.1290  13
  -3  18   2 42.2909 13.4634  13
  -3  18   1 809.678 58.1263  13
   3  18  -1 915.127 58.1621  13
  -3  18   0 297.496 25.9507  13
   3  18   0 260.242 22.7093  13
  -3  18  -1 45.5966 15.3560  13
  -3  18  -2 9.45276 10.2204  15
  -3  18  -2 20.2722 14.0247  13
  -3  18  -3 25.2464 14.2062  13
  -3  18  -3 16.6370 10.5284  15
  -3  18  -4 241.313 20.1982  15
   4   0 -20 564.136 41.6070   9
   4   0 -19 28.3137 20.5216   9
   4   0 -18 1973.76 132.336  10
   4   0 -18 1923.99 130.614   9
   4   0 -17 9.33591 28.1997   9
   4   0 -17-30.4308 33.0419  10
   4   0 -16 870.862 69.7751   9
   4   0 -16 913.392 72.1595  10
  -4   0  15-10.5600 63.2084   1
   4   0 -15-10.1503 29.3732  10
   4   0 -15 21.2644 26.9240   9
  -4   0  14 646.827 122.791   1
   4   0 -14 761.536 65.2686  10
   4   0 -14 880.025 64.0249   9
  -4   0  13 28.1994 68.5185   1
   4   0 -13 24.7723 23.1245  10
   4   0 -13 8.30827 21.5466   9
  -4   0  12 5143.28 440.560   1
   4   0 -12 6123.99 377.273  10
  -4   0  11-7.67392 45.9352   1
  -4   0  10 4975.19 370.078   1
  -4   0   9-6.07804 33.7806   1
  -4   0   8 3711.10 297.232   1
   4   0  -8 5065.09 365.581   5
  -4   0   7 4.79557 26.1154   1
   4   0  -7 9.14460 41.9096   5
   4   0  -7 6.46008 28.7238   6
   4   0  -6 26387.9 1800.05   2
   4   0  -6 32029.3 1870.71   3
   4   0  -6 30176.5 1829.35   6
   4   0  -6 32113.4 1862.79   5
   4   0  -5 3.03351 23.6022   2
   4   0  -5-16.1527 42.1051   3
  -4   0   5-7.07405 24.8643   4
   4   0  -5 5.02667 25.6035   6
   4   0  -5 7.39371 34.8664   5
   4   0  -4 420.461 44.6855   2
   4   0  -4 298.225 68.9146   3
  -4   0   4 281.974 51.2399   4
   4   0  -4 473.849 61.6951   6
   4   0  -4 312.314 68.5639   5
  -4   0   3-4.48378 26.8408   4
   4   0  -3-6.22728 29.3684   3
   4   0  -3 5.09413 14.8662   2
   4   0  -3 57.7585 39.0522   5
   4   0  -3 11.3641 25.2653   6
   4   0  -2 20496.0 1182.82   2
   4   0  -2 18942.3 1213.80   3
   4   0  -2 17832.9 1210.15   5
   4   0  -2 20914.9 1200.43   6
   4   0  -1 4.39223 15.4401   2
  -4   0   1-10.6397 29.5660   4
   4   0  -1-4.34300 23.1519   3
   4   0  -1 29.1708 29.2957   5
   4   0  -1 5.40434 20.3719   6
   4   0   0 21937.3 1378.52   1
   4   0   0 21609.0 1387.51   3
   4   0   0 22754.9 1370.71   6
   4   0   0 21958.0 1386.67   5
  -4   0   0 21480.2 1404.04   4
   4   0   1-6.14420 21.3260   1
   4   0   1 23.8228 24.9660   3
   4   0   1 7.34603 22.7321   5
   4   0   1 2.89882 13.7670   6
   4   0   2 34866.2 2192.15   1
   4   0   2 36029.0 2200.39   5
   4   0   3-10.2729 23.7763   1
   4   0   3-8.40483 27.2426   5
   4   0   4 195.534 39.2907   1
  -4   0  -4 185.373 54.9551   4
   4   0   4 179.477 43.2144   5
   4   0   5-16.1778 27.3444   1
   4   0   5 5.67999 28.2339   3
   4   0   5 16.1694 26.7914   5
  -4   0  -5 22.7733 42.1874   4
   4   0   6 4410.96 320.751   3
   4   0   6 3848.74 297.435   1
  -4   0  -6 4345.38 333.466   4
   4   0   6 4425.82 318.207   5
   4   0   7-7.39423 34.8722   3
  -4   0  -7 42.4882 50.8657   4
   4   0   7 7.10538 34.4283   5
   4   0   8 3102.22 258.761   3
   4   0   8 2992.92 255.203   5
  -4   0  -8 2747.11 255.475   4
   4   0   9-9.57728 52.1566   3
   4   0   9 73.8449 53.3176   5
  -4   0  -9-9.56761 52.1039   4
   4   0  10 341.989 86.2023   5
   4   0  10 257.000 80.6176   3
   4   0  10 272.384 28.2127  12
  -4   0 -10 251.815 33.2918   9
   4   0  11 11.7929 64.2143   3
   4   0  11 22.8351 72.9015   5
  -4   0 -11-29.1083 25.9761   9
   4   0  11 21.4868 20.0405  12
   4   0  12 9821.65 685.672   3
   4   0  12 9090.61 672.664   5
  -4   0 -12 9684.71 570.542   9
  -4   0 -12 8562.15 567.350   8
  -4   0 -13 31.5655 28.4720   9
  -4   0 -13 1.23268 27.3155   8
  -4   0 -14 462.129 48.2742   8
  -4   0 -14 513.367 50.2329   9
  -4   0 -15 7.63660 25.6099   8
  -4   0 -15 2.42138 25.3563   9
  -4   0 -16 199.319 30.0227   8
  -4   0 -16 185.116 29.3123   9
  -4   0 -17 10.1926 19.2237   8
  -4   0 -17 6.18839 15.8920   9
  -4   0 -18 442.968 34.6792   8
   4  -1 -20 143.759 19.9334   9
   4   1 -19 2861.19 187.677   9
   4  -1 -19 3068.13 190.032   9
   4  -1 -18 2599.37 172.688   9
   4  -1 -18 2694.46 173.055  10
   4   1 -18 2597.83 170.670   9
   4   1 -17 5280.91 335.966   9
   4  -1 -17 5342.38 337.477   9
   4  -1 -17 5352.45 337.263  10
   4  -1 -16 77.1586 34.7218  10
   4   1 -16 73.4977 27.6735   9
   4  -1 -16 65.2726 30.8072   9
  -4   1  15 10.8683 68.3875   1
   4  -1 -15 30.0884 30.1796  10
   4  -1 -15 46.5983 27.4916   9
   4   1 -15 55.6882 25.4623   9
  -4  -1  14 413.464 102.609   1
  -4   1  14 622.999 115.831   1
   4   1 -14 723.980 53.7124   9
   4  -1 -14 583.226 53.1420   9
   4  -1 -14 583.101 54.2487  10
  -4   1  13 2424.98 257.881   1
  -4  -1  13 2485.73 255.205   1
   4   1 -13 3065.07 192.409   9
   4  -1 -13 2998.26 193.092  10
   4  -1 -13 2992.26 192.811   9
  -4  -1  12 260.769 77.5643   1
  -4   1  12 323.398 80.9275   1
   4  -1 -12 391.562 36.4478  10
  -4   1  11 3243.35 266.992   1
  -4  -1  11 3051.21 262.382   1
  -4   1  10 382.447 73.7500   1
  -4  -1  10 422.346 77.0196   1
   4   1 -10 401.870 86.6336   6
  -4   1   9 8498.46 548.937   1
  -4  -1   9 7938.64 544.129   1
   4   1  -9 7261.28 558.765   6
  -4   1   8 27.0975 30.7178   1
  -4  -1   8 10.9118 30.9241   1
   4  -1  -8-15.3315 38.1067   2
   4  -1  -8-10.9967 47.3404   5
   4  -1  -7 3598.06 305.969   2
   4  -1  -7 4261.30 352.000   3
  -4   1   7 3782.58 288.969   1
   4  -1  -7 4242.53 340.159   5
   4   1  -7 4862.51 337.425   5
   4   1  -7 3881.67 303.167   6
   4   1  -6 1155.42 130.575   3
   4  -1  -6 835.072 104.635   2
   4  -1  -6 854.937 126.846   3
   4   1  -6 1203.96 130.716   5
   4  -1  -6 1112.77 132.122   5
  -4  -1   6 783.316 83.3300   4
   4   1  -6 829.506 98.0319   6
   4  -1  -5 2140.94 179.753   2
   4   1  -5 2203.66 204.147   3
   4  -1  -5 2209.36 211.610   3
   4  -1  -5 2437.46 186.707   6
   4  -1  -5 2185.31 204.815   5
   4   1  -5 2347.36 183.492   6
  -4  -1   5 2006.07 169.764   4
   4   1  -5 2468.72 204.362   5
   4  -1  -4 2882.47 202.082   2
   4  -1  -4 2459.64 239.592   3
   4   1  -4 2666.56 227.506   3
  -4   1   4 2761.87 196.828   4
   4   1  -4 3133.61 214.133   6
   4   1  -4 2846.86 226.557   5
  -4  -1   4 2361.06 202.685   4
   4  -1  -4 3005.27 216.673   6
   4  -1  -4 2580.58 232.684   5
   4   1  -3 4992.71 290.710   2
   4  -1  -3 4922.27 310.501   2
   4   1  -3 4442.66 335.451   3
   4  -1  -3 3744.49 333.092   5
   4  -1  -3 4797.70 322.828   6
  -4   1   3 4450.52 316.753   4
   4   1  -3 4126.43 329.152   5
  -4  -1   3 3568.24 318.378   4
   4   1  -3 4750.82 321.943   6
   4   1  -2 18.2369 24.8349   3
  -4  -1   2 20.6927 34.5062   4
  -4   1   2-3.96687 24.9509   4
   4  -1  -2 23.9040 18.2272   2
   4   1  -2 7.96360 11.6353   2
   4   1  -2 17.6049 30.1633   5
   4   1  -2 13.0563 21.7783   6
   4  -1  -2-5.36555 41.3237   5
   4  -1  -2 6.74956 22.2016   6
   4   1  -1 13885.5 818.995   3
   4  -1  -1 13621.6 804.108   2
  -4   1   1 12808.7 821.049   4
   4   1  -1 12623.0 814.048   5
   4   1  -1 14109.4 807.129   6
   4  -1  -1 12704.3 823.196   5
   4  -1   0 48.2089 23.0245   2
   4   1   0 56.3249 24.0971   1
  -4   1   0 63.4721 33.2245   4
   4   1   0 65.4163 26.4484   3
   4  -1   0 81.4091 30.3549   5
   4   1   0 93.0059 31.5533   5
   4   1   0 51.2614 21.0587   6
   4   1   1 13994.4 926.091   1
   4   1   1 14755.2 928.775   3
   4  -1   1 14638.1 933.369   5
   4   1   1 14894.0 925.129   5
   4   1   1 14653.6 910.112   6
   4  -1   2 5231.48 354.064   1
   4   1   2 5045.93 363.561   1
   4   1   2 5612.87 369.640   3
   4  -1   2 5355.98 371.376   5
   4   1   2 5772.70 366.146   5
   4  -1   3 8544.69 589.422   1
   4   1   3 9733.63 608.548   3
   4   1   3 8448.75 600.385   1
   4  -1   3 9976.58 614.459   3
   4  -1   3 9614.54 611.918   5
   4   1   3 9779.56 605.169   5
   4  -1   4 951.024 91.8110   1
   4   1   4 1002.14 101.762   1
   4  -1   4 1127.30 112.315   3
   4   1   4 1167.30 111.548   3
  -4   1  -4 1064.84 121.242   4
  -4  -1  -4 1119.30 128.470   4
   4  -1   4 1198.54 114.222   5
   4   1   4 1150.45 106.962   5
  -4  -1  -5 16.1058 33.4950   4
   4   1   5 23.2410 29.2308   1
   4  -1   5 11.8259 28.6526   3
   4   1   5-5.54970 30.2239   3
   4   1   5 10.1494 28.2076   5
   4  -1   5-5.76855 28.6791   5
  -4   1  -5 21.8584 37.1158   4
   4  -1   6-13.3521 35.5959   3
   4   1   6-20.4904 31.7113   1
   4  -1   6-32.7527 34.9269   5
   4   1   6 35.1922 34.5061   5
  -4  -1  -6-8.30022 44.2518   4
  -4   1  -6-7.90451 37.2835   4
   4   1   7 621.692 87.5932   1
   4  -1   7 729.784 103.992   3
   4  -1   7 890.638 110.195   5
  -4   1  -7 852.966 115.515   4
   4   1   7 779.630 102.372   5
  -4  -1  -7 970.371 120.984   4
   4  -1   8 25.9142 46.0579   3
  -4  -1  -8 35.6022 50.4554   4
  -4   1  -8 27.9707 48.6190   4
   4   1   8-7.78876 42.4247   5
   4  -1   8 17.0520 43.4405   5
   4  -1   9 575.365 103.455   3
   4  -1   9 482.022 92.3687   5
  -4  -1  -9 667.575 107.131   4
   4   1   9 460.741 93.4395   5
   4  -1  10 54.7535 63.2557   3
   4   1  10 21.1451 61.0721   3
   4  -1  10-10.8144 62.4688   5
   4   1  10 49.7879 59.6125   5
   4   1  10 28.6077 17.5431  12
  -4   1 -10 10.3007 22.4264   9
  -4  -1 -10 6.97698 22.0388   9
   4  -1  11 3380.96 310.064   5
   4   1  11 3951.59 314.318   5
   4  -1  11 3544.84 315.493   3
   4   1  11 3489.68 311.016   3
   4   1  11 3287.76 212.275  12
  -4  -1 -11 3265.10 216.867   9
  -4   1 -11 3313.61 216.895   9
   4  -1  12 25.6535 74.1976   3
   4   1  12 87.1376 77.1486   3
   4   1  12 35.0806 73.6415   5
   4  -1  12 113.624 81.9288   5
  -4  -1 -12 74.4076 27.9083   8
  -4  -1 -12 74.6589 30.6844   9
   4   1  12 66.9122 24.8225  12
  -4   1 -12 62.0686 28.5394   9
   4   1  13 2423.44 157.048  12
  -4  -1 -13 2202.32 159.901   8
  -4  -1 -13 2445.41 163.170   9
  -4   1 -13 2505.42 161.721   9
  -4   1 -14 86.1205 28.1227   9
   4   1  14 39.4978 24.9305  12
  -4  -1 -14 87.0650 31.6693   9
  -4  -1 -14 55.2943 27.8597   8
   4   1  15 2438.83 154.629  12
  -4  -1 -15 2243.21 156.906   8
  -4   1 -15 2313.32 157.536   9
  -4  -1 -15 2485.78 159.814   9
  -4  -1 -16 8.33145 25.0149   9
  -4   1 -16 4.51303 19.9896   9
  -4  -1 -16-8.19977 22.1865   8
  -4  -1 -17 1318.96 86.1543   8
  -4  -1 -17 1274.51 86.0855   9
  -4   1 -17 1205.08 82.8808   9
  -4  -1 -18 32.4918 13.4124   8
  -4  -1 -18 19.4743 9.60063   9
   4  -2 -20 1467.64 97.3388   9
   4  -2 -19 285.562 33.0788   9
   4   2 -18 376.660 42.6133  10
   4  -2 -18 325.794 41.1703   9
   4  -2 -18 362.674 40.7640  10
  -4   2  17 174.757 27.2711  14
   4  -2 -17 128.613 33.9172  10
   4   2 -17 141.999 36.6152  10
   4  -2 -17 160.834 34.3445   9
   4   2 -17 155.215 28.4017   9
   4  -2 -16 6106.95 404.577  10
   4   2 -16 6386.65 403.280   9
   4  -2 -16 6508.11 405.350   9
   4   2 -16 6782.56 406.340  10
  -4   2  15 111.418 78.4484   1
   4   2 -15 59.0536 31.5132  10
   4   2 -15 60.8605 25.3174   9
   4  -2 -15 87.0924 30.7635  10
   4  -2 -15 82.6142 31.0956   9
  -4   2  14 7673.93 664.136   1
   4  -2 -14 9542.14 587.975   9
   4   2 -14 9439.82 586.519   9
   4  -2 -14 9323.68 587.967  10
   4   2 -14 9716.52 588.676  10
  -4  -2  13 90.3212 63.5335   1
  -4   2  13 49.5026 62.2914   1
   4   2 -13 44.2252 25.2075  10
   4  -2 -13 30.8984 23.3523  10
   4  -2 -13 29.8743 22.7592   9
   4   2 -13 36.2760 20.2870   9
  -4  -2  12 674.958 108.763   1
  -4   2  12 665.557 112.317   1
   4  -2 -12 759.025 58.7601  10
   4  -2 -12 765.503 59.1842   9
   4   2 -12 822.179 59.9773  10
  -4   2  11 5772.34 413.177   1
  -4  -2  11 5319.60 404.235   1
   4   2 -11 5216.42 426.225   6
  -4  -2  10 563.545 87.3686   1
  -4   2  10 456.541 81.4538   1
   4   2 -10 598.461 102.166   6
   4  -2  -9 2741.09 276.974   2
  -4   2   9 3290.72 251.004   1
  -4  -2   9 3192.18 247.813   1
   4   2  -9 2928.55 260.456   6
  -4  -2   8 2526.55 206.231   1
   4  -2  -8 2186.75 233.459   2
  -4   2   8 2619.73 205.179   1
   4  -2  -7 373.481 86.2020   2
   4   2  -7 321.510 64.4452   6
   4   2  -6 1054.38 113.622   5
   4   2  -6 830.211 94.8639   6
  -4  -2   6 777.419 79.0006   4
   4   2  -5 211.174 53.5823   3
   4  -2  -5 136.528 49.8734   2
  -4  -2   5 142.972 38.6431   4
  -4   2   5 152.756 36.6125   1
   4   2  -5 198.981 51.4209   5
   4   2  -5 123.627 38.7060   6
  -4   2   4 2484.56 190.775   1
   4  -2  -4 2657.58 200.690   2
   4   2  -4 2746.90 216.806   3
  -4   2   4 2731.19 182.746   4
   4   2  -4 2673.31 203.704   6
  -4  -2   4 2355.84 193.578   4
   4   2  -4 2688.73 209.406   5
   4  -2  -3 2533.43 179.640   2
   4   2  -3 2070.75 188.278   3
  -4   2   3 2512.63 174.354   4
  -4  -2   3 2245.02 184.507   4
   4   2  -3 2496.43 185.450   6
   4   2  -3 2267.73 185.976   5
  -4  -2   2 43.3492 35.1349   4
   4   2  -2 24.9997 28.5840   3
   4  -2  -2 62.1500 24.7074   2
   4   2  -2 7.67644 25.2792   5
   4   2  -2 10.7722 22.9714   6
  -4   2   2 6.88222 22.3476   4
   4   2  -1 1419.03 126.066   1
   4  -2  -1 1591.40 120.709   2
   4   2  -1 1542.38 123.717   3
  -4  -2   1 1383.49 139.438   4
   4   2  -1 1320.54 117.896   5
   4   2  -1 1439.30 118.608   6
  -4   2   1 1500.36 126.198   4
   4   2   0 275.959 48.3978   1
   4   2   0 356.454 47.7778   3
   4  -2   0 314.080 47.5198   2
   4   2   0 317.534 42.9259   6
   4   2   0 345.543 46.1375   5
  -4   2   0 328.884 52.7309   4
   4  -2   1 54.4894 26.6112   2
   4   2   1 62.3717 29.4979   1
   4   2   1 79.0043 31.0355   3
   4   2   1 71.9853 24.3769   6
  -4   2  -1 15.6601 33.0916   6
   4   2   1 75.3536 27.0505   5
  -4   2  -1 95.5464 36.4399   4
   4   2   2 15378.0 1062.79   1
   4   2   2 17476.7 1062.04   3
   4  -2   2 17229.7 1073.50   3
  -4   2  -2 15455.7 1074.96   4
   4   2   2 17325.4 1055.12   5
   4   2   2 17016.7 1044.66   6
  -4  -2  -3 295.028 72.3275   4
   4   2   3 235.129 46.7404   1
   4  -2   3 463.076 61.8649   3
   4   2   3 308.761 49.4444   3
  -4   2  -3 243.031 54.8290   4
   4   2   3 273.175 45.6958   5
   4   2   4 10574.3 683.629   3
   4   2   4 9434.30 679.397   1
   4  -2   4 10764.8 694.018   3
  -4  -2  -4 11304.7 725.986   4
   4   2   4 10494.4 677.393   5
   4  -2   5 31.2557 33.3805   3
  -4  -2  -5 8.77120 43.6443   4
   4   2   5 47.2654 32.0330   1
   4   2   5 5.47662 27.2946   3
   4   2   5 71.9796 35.0310   5
  -4   2  -5 36.9356 41.9134   4
   4   2   6 8655.96 640.249   1
   4  -2   6 9888.13 658.354   3
   4   2   6 9774.95 651.692   3
  -4  -2  -6 10630.0 684.216   4
   4   2   6 9632.46 643.671   5
  -4   2  -6 9782.18 668.747   4
   4  -2   7 6926.95 487.283   3
   4   2   7 7079.71 482.712   3
   4   2   7 6051.48 466.167   1
  -4  -2  -7 6729.77 496.692   4
   4   2   7 6648.22 472.704   5
  -4   2  -7 7049.48 499.172   4
   4  -2   8 1172.99 141.725   3
   4   2   8 1230.00 139.699   3
   4   2   8 1055.18 125.495   1
  -4  -2  -8 1093.56 139.413   4
   4   2   8 1191.52 133.049   5
   4  -2   9 1941.85 199.880   3
   4   2   9 1761.57 186.544   3
   4   2   9 2015.70 190.908   5
  -4  -2  -9 1665.48 185.637   4
   4   2  10 6319.77 458.493   5
   4  -2  10 6197.70 473.927   3
   4   2  10 5922.76 460.109   3
   4   2  10 6259.96 371.320  12
  -4   2 -10 5884.60 374.212   9
  -4  -2 -10 5472.21 374.196   9
   4  -2  11 356.163 104.096   3
   4   2  11 286.845 96.5517   3
   4   2  11 345.889 89.9243   5
  -4  -2 -11 211.118 32.3623   8
   4   2  11 237.917 29.3325  12
  -4   2 -11 255.055 32.2844   9
  -4   2 -11 233.397 32.7914   8
  -4  -2 -11 236.246 37.0647   9
   4   2  12 2561.27 257.549   5
   4  -2  12 2482.54 263.272   3
   4   2  12 2617.82 163.682  12
  -4  -2 -12 2663.98 169.482   9
  -4   2 -12 2551.92 166.736   9
  -4   2 -12 2319.46 165.561   8
  -4  -2 -12 2307.26 165.346   8
  -4  -2 -13 268.209 37.5060   8
   4   2  13 290.138 34.6655  12
  -4  -2 -13 248.468 40.6790   9
  -4   2 -13 307.830 37.0669   9
  -4   2 -13 233.357 37.1168   8
  -4  -2 -14 65.1982 32.7403   9
  -4   2 -14 6.01490 24.3031   9
  -4   2 -14-5.90962 28.0646   8
  -4  -2 -14 18.2924 27.5608   8
   4   2  14 4.45559 24.2749  12
  -4  -2 -15-13.3855 23.4311   8
   4   2  15-20.2138 24.0523  12
  -4   2 -15-8.54410 26.7335   8
  -4  -2 -15 6.22531 28.0254   9
  -4   2 -15 1.02471 21.5251   9
  -4   2 -16 43.2424 22.9667   8
  -4  -2 -16 81.3776 23.1636   8
  -4  -2 -16 98.8475 27.1490   9
   4   2  16 59.9426 19.8281  12
  -4  -2 -17-9.44161 19.4969   9
  -4  -2 -17 8.61979 17.3318   8
  -4   2 -17 8.99276 18.5656   8
  -4  -2 -18 311.912 25.2166   9
   4  -3 -20 4129.76 259.011   9
   4  -3 -19 89.1909 24.9045   9
  -4   3  18 1036.89 73.6827  14
   4  -3 -18 1061.10 79.3121   9
   4   3 -18 1081.24 78.4454  10
   4  -3 -18 1051.57 77.0648  10
  -4   3  17 74.4969 26.4569  14
   4  -3 -17 21.5995 29.7701   9
   4   3 -17 36.3823 30.4241  10
   4  -3 -17 16.5646 29.5607  10
  -4   3  16 363.959 38.6095  14
   4  -3 -16 397.020 45.6943   9
   4   3 -16 330.796 43.8037  10
   4  -3 -16 386.627 42.6408  10
  -4   3  15-22.8126 68.2965   1
   4  -3 -15 29.5311 28.6260  10
   4   3 -15 39.2531 30.4588  10
   4  -3 -14 1030.56 77.7619  10
   4   3 -14 1076.69 79.2691  10
  -4   3  13 1788.59 206.675   1
   4  -3 -13 2035.90 135.951  10
   4   3 -13 2073.02 137.147  10
  -4   3  12 3261.03 293.610   1
  -4  -3  12 3079.96 281.511   1
   4  -3 -12 3299.90 220.209   9
   4  -3 -12 3441.84 220.138  10
   4   3 -12 3821.55 221.990  10
  -4   3  11 1747.66 182.977   1
  -4  -3  11 1782.33 177.714   1
   4   3 -11 1948.01 204.714   6
   4  -3 -10 2894.04 294.349   2
  -4   3  10 2554.93 233.172   1
  -4  -3  10 2802.98 233.072   1
   4   3 -10 2742.76 252.752   6
   4  -3  -9 655.154 137.431   2
  -4  -3   9 921.474 109.016   1
   4  -3  -9 1012.05 155.122   5
   4   3  -9 876.592 119.374   6
   4  -3  -8 3744.40 355.334   2
   4  -3  -8 4336.29 364.362   5
  -4   3   7 630.190 83.1591   1
   4  -3  -7 596.955 118.444   3
   4  -3  -7 646.214 117.310   2
   4  -3  -7 762.491 120.038   5
  -4  -3   7 667.955 75.4112   4
   4  -3  -6 2358.60 229.289   2
   4  -3  -6 2305.44 243.393   3
  -4   3   6 2819.76 201.547   1
   4  -3  -6 2587.74 246.282   5
   4   3  -6 2578.89 212.213   6
  -4  -3   6 2410.81 190.416   4
  -4  -3   5 54.4503 32.5087   4
   4  -3  -5 33.4508 42.8374   2
   4  -3  -5 30.8495 41.3351   3
  -4   3   5 118.358 34.8840   1
   4   3  -5 72.2961 34.5652   6
   4  -3  -5-9.58521 38.5470   5
   4  -3  -4 1745.13 150.936   2
   4   3  -4 1802.37 149.149   3
   4  -3  -4 1539.46 174.399   3
  -4   3   4 1575.98 132.966   1
   4  -3  -4 1685.24 173.679   5
   4   3  -4 2145.87 148.546   5
  -4  -3   4 1463.74 137.526   4
   4   3  -4 1628.71 146.272   6
   4  -3  -3 7411.15 510.787   2
   4   3  -3 7221.17 511.634   3
  -4   3   3 7379.08 496.807   1
   4   3  -3 7517.13 513.267   6
   4   3  -3 8366.87 504.109   5
  -4  -3   3 7444.25 512.361   4
  -4   3   3 8250.61 500.343   4
   4   3  -2 5960.16 456.992   3
   4  -3  -2 7772.42 468.343   2
  -4   3   2 6710.18 447.514   1
  -4   3   2 7929.68 462.775   4
  -4  -3   2 6729.19 470.930   4
   4   3  -2 7267.24 467.921   6
   4   3  -2 6807.23 451.074   5
  -4  -3   1 114.954 40.3887   4
  -4   3   1 98.8853 23.0597   1
   4   3  -1 91.3437 32.0238   3
   4  -3  -1 119.882 35.4800   2
   4   3  -1 110.333 31.9840   6
   4   3  -1 78.1088 24.8963   5
  -4   3   1 140.631 33.3772   4
   4   3   0 79.0401 31.1348   1
   4  -3   0 129.955 40.4845   3
   4   3   0 139.972 32.2723   3
   4  -3   0 152.323 37.3010   2
   4   3   0 156.203 35.0587   6
   4   3   0 114.457 27.6371   5
  -4   3   0 155.471 38.0900   4
   4   3   1 109.623 36.4176   1
  -4  -3  -1 61.8809 50.3057   4
   4  -3   1 199.854 49.7023   3
   4   3   1 144.696 32.4551   3
   4  -3   1 148.206 37.8074   2
   4   3   1 110.720 30.1978   6
   4   3   1 159.844 31.2667   5
  -4   3  -1 159.556 42.9197   4
   4   3   2 1127.70 120.681   1
   4  -3   2 1340.67 129.248   3
   4   3   2 1479.48 118.902   3
   4  -3   2 1516.16 134.622   5
   4   3   2 1472.50 111.969   5
   4   3   2 1314.74 112.540   6
  -4   3  -2 1329.74 101.473   6
  -4   3  -2 1283.80 128.764   4
   4   3   3 6639.49 475.367   1
   4  -3   3 6527.18 477.694   2
   4  -3   3 7233.24 484.487   3
   4   3   3 7547.92 471.460   3
  -4  -3  -3 5769.06 504.987   4
   4   3   3 7331.46 461.700   5
   4  -3   3 7036.67 483.162   5
  -4   3  -3 7244.70 491.220   4
   4   3   4 302.254 59.8011   1
  -4  -3  -4 375.992 84.4774   4
   4  -3   4 455.781 72.3264   3
   4   3   4 477.492 64.4463   3
   4   3   4 407.476 57.8617   5
   4  -3   4 389.620 67.8800   5
  -4  -3  -5 827.817 118.786   4
   4   3   5 629.189 87.4976   1
   4   3   5 747.037 90.6197   3
   4  -3   5 642.320 93.4497   3
  -4   3  -5 620.805 96.2138   4
   4  -3   5 943.364 105.925   5
   4   3   5 852.003 86.9171   5
   4   3   6 592.111 87.5327   1
  -4  -3  -6 760.547 112.698   4
   4  -3   6 497.172 86.7680   3
   4   3   6 659.605 87.1078   3
   4  -3   6 739.520 99.7189   5
   4   3   6 691.681 86.2457   5
  -4  -3  -7 607.938 103.974   4
   4   3   7 546.769 86.5404   1
   4  -3   7 685.062 100.776   3
   4   3   7 664.040 94.0660   3
   4  -3   7 682.163 101.685   5
   4   3   7 594.417 86.8393   5
   4   3   8 132.641 54.9755   1
   4  -3   8 139.172 61.1244   3
   4   3   8 8.24967 39.0815   3
   4  -3   8 47.9646 52.3685   5
  -4  -3  -8 28.2018 49.1509   4
   4   3   8 79.4229 45.5512   5
   4  -3   9 718.063 119.341   5
   4   3   9 805.815 109.409   5
   4   3   9 652.294 104.817   1
   4  -3   9 660.537 117.625   3
   4   3   9 727.029 111.595   3
   4   3   9 664.806 50.0518  12
  -4  -3  -9 617.715 53.6227   9
   4  -3  10 626.242 120.552   5
   4   3  10 504.637 99.7747   5
   4  -3  10 612.307 116.634   3
   4   3  10 581.913 108.222   3
   4   3  10 539.778 42.6753  12
  -4   3 -10 492.191 46.2418   8
  -4  -3 -10 407.505 42.9967   8
  -4  -3 -10 511.536 47.1461   9
   4  -3  11 2930.40 275.316   5
   4   3  11 2550.88 240.439   5
   4  -3  11 2965.55 271.800   3
   4  -3  11 2657.48 267.221   2
   4   3  11 2606.67 252.480   3
   4   3  11 2538.26 160.335  12
  -4   3 -11 2399.82 162.616   8
  -4  -3 -11 2281.16 161.508   8
   4  -3  12 732.764 141.601   5
   4   3  12 434.307 103.418   5
   4  -3  12 488.790 121.362   3
   4   3  12 491.788 115.475   3
   4  -3  12 466.723 119.233   2
   4   3  12 445.881 43.5198  12
  -4   3 -12 438.986 44.7134   8
  -4  -3 -12 398.080 43.9362   8
   4   3  13 2177.05 137.499  12
  -4   3 -13 2084.90 139.630   8
  -4  -3 -13 1859.14 138.358   8
   4   3  14 1434.16 97.6482  12
  -4   3 -14 1442.39 100.573   8
  -4  -3 -14 1315.62 98.9617   8
  -4  -3 -15 256.947 33.4005   8
  -4  -3 -15 300.012 40.8241   9
  -4   3 -15 286.534 36.5986   8
   4   3  15 336.457 35.3338  12
   4   3  16 948.561 66.3874  12
  -4  -3 -16 956.041 71.3643   9
  -4   3 -16 998.542 68.7634   8
  -4  -3 -16 828.335 67.0400   8
   4   3  17 1131.11 73.5869  12
  -4   3 -17 1202.58 76.3512   8
  -4  -3 -17 1007.93 74.8606   8
  -4  -3 -17 1081.04 77.0085   9
  -4  -3 -18 51.6138 11.2768   9
  -4   4  20 126.650 14.0853  12
   4  -4 -20 170.293 20.4874   9
  -4   4  19 1167.66 79.2636  14
   4  -4 -19 1241.61 84.2612   9
  -4   4  18 1471.18 98.5533  14
  -4   4  17 1457.94 103.254  14
   4   4 -17 1612.63 106.729  10
   4  -4 -17 1501.82 104.432  10
  -4   4  16 2527.72 169.533  14
   4  -4 -16 2340.32 172.507   9
   4   4 -16 2952.36 173.510  10
   4  -4 -16 2627.77 171.009  10
   4  -4 -15 4277.45 288.594   9
   4   4 -15 4815.74 289.112  10
   4  -4 -15 4476.98 287.306  10
  -4   4  14 8914.42 700.607   1
   4  -4 -14 9625.60 611.194   9
   4  -4 -14 9526.77 610.052  10
   4   4 -14 10497.7 612.008  10
  -4   4  13 2627.49 269.786   1
   4  -4 -13 2911.74 194.191   9
   4   4 -13 3278.85 195.074  10
   4  -4 -13 2854.87 192.724  10
  -4   4  12 3979.97 356.243   1
   4   4 -12 3810.22 367.915   6
   4   4 -12 4718.12 282.492  10
   4  -4 -12 4353.99 281.789   9
   4  -4 -12 4402.22 280.824  10
   4  -4 -11 782.120 159.397   2
  -4   4  11 910.696 124.608   1
  -4  -4  11 805.488 112.238   1
   4   4 -11 1101.29 147.935   6
   4  -4 -10 278.307 110.765   2
  -4  -4  10 263.249 67.5298   1
   4   4 -10 333.363 85.8357   6
  -4  -4   9 3364.03 276.480   1
   4  -4  -9 3323.01 349.435   2
   4  -4  -9 4388.49 361.627   5
   4   4  -9 3565.66 302.346   6
  -4   4   8 759.312 91.9883   1
   4  -4  -8 563.072 120.039   5
   4   4  -8 756.201 108.414   6
   4  -4  -7 2032.91 230.759   2
   4  -4  -7 2173.98 242.150   3
  -4   4   7 2418.53 184.341   1
  -4  -4   7 1892.15 168.543   4
   4  -4  -7 2259.51 235.063   5
   4  -4  -6 4438.71 359.608   2
   4  -4  -6 4416.02 373.393   3
  -4   4   6 4661.07 310.884   1
  -4  -4   6 4278.56 305.426   4
   4  -4  -6 4268.70 363.333   5
   4   4  -6 3732.64 319.615   6
   4  -4  -5 8915.08 625.892   2
   4  -4  -5 8459.62 648.638   3
  -4   4   5 9728.52 590.323   1
   4  -4  -5 7933.47 638.866   5
   4   4  -5 8774.39 606.563   6
  -4  -4   5 8954.61 589.901   4
   4  -4  -4 4539.03 332.417   2
   4  -4  -4 3983.43 354.133   3
  -4   4   4 4892.14 306.165   1
   4  -4  -4 4056.07 348.590   5
   4   4  -4 4078.21 318.762   6
  -4  -4   4 4342.37 311.927   4
  -4  -4   3 206.215 48.4382   4
  -4   4   3 278.753 40.0530   1
   4   4  -3 277.203 40.5248   3
   4  -4  -3 184.082 61.4598   3
   4  -4  -3 292.637 55.5439   2
   4   4  -3 196.974 45.9452   6
   4  -4  -3 200.597 60.5898   5
   4  -4  -2 1792.38 191.874   3
   4  -4  -2 2302.16 178.882   2
   4   4  -2 2042.24 159.533   3
  -4   4   2 2312.51 155.061   1
   4  -4  -2 2332.44 200.729   5
   4   4  -2 2076.92 173.493   6
  -4  -4   2 1927.30 172.925   4
  -4  -4   1 1054.12 103.722   2
   4   4  -1 964.138 103.699   1
   4  -4  -1 937.464 113.821   3
   4   4  -1 969.409 87.0000   3
   4  -4  -1 885.886 96.8061   2
  -4   4   1 939.046 77.1788   1
   4  -4  -1 998.873 115.567   5
  -4  -4   1 1173.59 113.451   4
   4   4  -1 974.805 99.0496   6
  -4  -4   0 920.945 103.896   2
   4   4   0 717.321 88.2143   1
   4  -4   0 720.096 84.9684   2
  -4   4   0 788.388 59.4522   1
   4  -4   0 622.845 91.4388   3
   4   4   0 865.775 75.7856   3
  -4  -4   0 764.778 97.4562   4
  -4   4   0 612.117 108.218   6
   4  -4   0 763.792 95.7799   5
   4   4   0 765.422 83.9793   6
  -4  -4  -1 11022.2 692.980   2
   4   4   1 8426.43 657.265   1
   4  -4   1 9229.67 665.410   3
   4   4   1 10376.2 642.031   3
   4   4   1 9951.53 628.058   5
   4  -4   1 10230.9 671.468   5
   4   4   1 9866.13 652.826   6
  -4   4  -1 11171.5 669.163   4
  -4   4  -1 9994.09 673.451   6
  -4  -4  -2 126.393 55.6775   2
   4   4   2 135.079 41.5072   1
  -4  -4  -2 81.2618 60.8686   4
   4  -4   2 234.296 53.3864   3
   4   4   2 144.922 35.3872   3
   4   4   2 91.5006 32.2614   6
  -4   4  -2 158.590 40.6451   6
   4  -4   2 242.701 53.8699   5
   4   4   2 157.217 30.1058   5
  -4  -4  -3 51.0652 52.3489   4
   4   4   3 64.7446 35.7139   1
  -4  -4  -3 95.9309 64.0685   2
   4  -4   3 81.9069 41.2521   3
   4   4   3 118.048 34.6575   3
   4  -4   3 89.3444 39.0449   2
   4   4   3 111.921 36.9060   6
   4  -4   3 135.151 46.1766   5
   4   4   3 99.7833 29.7584   5
   4  -4   4 22776.4 1425.18   3
   4   4   4 23011.4 1405.58   3
   4  -4   4 22207.7 1424.25   2
   4   4   4 21195.2 1417.01   1
  -4  -4  -4 18072.2 1445.38   4
   4  -4   4 22724.9 1426.54   5
   4   4   4 23380.0 1394.46   5
   4  -4   5 14556.5 932.599   3
   4   4   5 12812.5 921.062   1
   4   4   5 14322.2 913.983   3
   4  -4   5 13491.9 929.947   2
  -4  -4  -5 14128.6 965.436   4
   4  -4   5 14706.5 936.420   5
   4   4   5 14303.3 901.946   5
   4  -4   6 1935.09 189.337   3
   4   4   6 1926.24 177.224   3
   4  -4   6 1972.80 193.522   2
   4   4   6 1893.37 183.407   1
  -4  -4  -6 2144.28 212.390   4
   4  -4   6 2178.32 198.521   5
   4   4   6 2035.55 170.834   5
   4   4   7 7091.56 470.786   3
   4  -4   7 6494.28 484.241   2
   4   4   7 5695.55 463.405   1
   4  -4   7 6144.55 475.047   3
  -4  -4  -7 6526.14 492.259   4
   4  -4   7 6682.80 485.004   5
   4   4   7 6639.04 455.094   5
   4   4   8 2125.80 215.891   1
   4  -4   8 2321.49 235.602   2
   4  -4   8 2155.87 223.234   3
   4   4   8 2369.43 217.759   3
  -4  -4  -8 2401.09 230.507   4
   4  -4   8 2712.45 241.981   5
   4   4   8 2417.47 208.644   5
   4  -4   9 11257.5 711.687   5
   4   4   9 10056.9 663.362   5
   4   4   9 8739.22 668.538   1
   4  -4   9 10684.3 697.735   3
   4  -4   9 10802.9 707.164   2
   4   4   9 10535.8 682.823   3
   4   4   9 10374.5 590.113  12
  -4   4  -9 9106.82 590.882   8
  -4  -4  -9 8515.38 589.994   8
  -4  -4  -9 9811.07 592.474   7
  -4  -4  -9 9483.26 592.703   9
   4  -4  10 1230.92 170.312   5
   4   4  10 1222.43 145.404   5
   4  -4  10 1194.40 165.834   3
   4   4  10 1256.86 157.292   3
   4   4  10 1162.06 150.759   1
   4  -4  10 1104.75 166.499   2
   4   4  10 1238.27 81.7131  12
  -4  -4 -10 1174.54 86.0057   9
  -4   4 -10 1071.83 83.2990   8
  -4  -4 -10 1196.56 83.3536   7
  -4  -4 -10 1052.60 82.3516   8
   4  -4  11 3462.18 314.533   5
   4  -4  11 3636.24 310.396   3
   4   4  11 3399.13 290.396   3
   4  -4  11 3338.54 306.963   2
   4   4  11 3283.17 193.532  12
  -4   4 -11 2869.88 194.488   8
  -4  -4 -11 2614.31 193.266   8
  -4  -4 -11 3031.49 197.487   9
   4  -4  12 26.9871 82.1710   3
   4   4  12-46.7190 71.1324   3
   4  -4  12 67.6287 79.5757   2
   4  -4  12 69.4930 87.4105   5
   4   4  12 52.8299 25.8911  12
  -4  -4 -12 31.2993 24.2045   8
  -4   4 -12 49.3647 26.5578   8
  -4  -4 -12 5.55078 31.3694   9
  -4  -4 -13 67.8754 25.8855   8
   4   4  13 57.0034 26.5213  12
  -4   4 -13 73.0150 30.0044   8
  -4  -4 -13 45.8151 31.6598   9
   4   4  14 21.1635 26.8537  12
  -4   4 -14 29.2751 25.4821   8
  -4  -4 -14 48.8367 25.5512   8
  -4  -4 -14 39.5610 30.3262   9
  -4   4 -15 311.312 34.6221   8
  -4  -4 -15 246.001 32.0698   8
   4   4  15 274.335 34.6115  12
  -4  -4 -16 43.1896 19.0658   8
   4   4  16 0.65684 20.0572  12
  -4   4 -16 43.5255 20.6552   8
  -4  -4 -17 38.4824 14.5520   8
   4   4  17 63.7613 15.6179  12
  -4   5  20 2103.60 131.623  12
  -4   5  19 198.739 23.4273  14
   4  -5 -19 237.375 28.5094   9
  -4   5  18 262.458 29.6853  14
   4  -5 -18 234.097 34.7189   9
  -4   5  17 67.1068 27.5247  14
   4  -5 -17 47.8151 30.3940   9
   4   5 -17 99.0977 27.4575  10
   4  -5 -17 49.0873 24.2314  10
  -4   5  16 45.5137 28.7655  14
   4  -5 -16 19.8045 24.7516  10
   4   5 -16 18.7750 26.4385  10
   4  -5 -16 33.5301 29.4489   9
   4  -5 -15 307.883 36.4057  10
   4   5 -15 330.596 38.8253  10
   4  -5 -15 285.967 40.6869   9
   4   5 -14 311.513 36.1575  10
   4  -5 -14 289.048 35.1182  10
   4  -5 -14 307.644 37.7899   9
  -4   5  13 230.377 88.2941   1
   4   5 -13 165.903 88.9462   6
   4   5 -13 145.356 28.4051  10
   4  -5 -13 125.974 25.1713  10
   4  -5 -13 113.634 27.2912   9
   4   5 -12 86.8388 77.3662   6
   4  -5 -12 153.787 25.6791  10
   4  -5 -12 156.401 27.9607   9
   4   5 -12 167.853 26.9098  10
   4  -5 -11 438.090 148.251   2
   4   5 -11 395.591 107.453   6
   4  -5 -11 535.832 44.4867   9
   4  -5 -10 80.2455 89.3700   2
  -4   5  10 124.243 63.3665   1
  -4  -5  10 50.8647 52.0207   1
   4   5 -10 128.908 63.4310   6
  -4  -5   9 1219.27 140.012   1
   4  -5  -9 1356.66 210.377   2
  -4   5   9 1530.76 154.633   1
   4   5  -9 1749.26 179.653   6
   4  -5  -9 1670.28 216.185   5
  -4  -5   8 610.894 81.3194   4
  -4   5   8 702.213 91.5526   1
   4  -5  -8 488.129 112.733   5
   4   5  -8 579.466 99.0689   6
   4  -5  -7 14.1508 73.7820   2
   4  -5  -7 42.4238 52.1427   3
  -4  -5   7 30.9598 38.0602   4
  -4   5   7 5.71767 31.1541   1
   4  -5  -7 12.9917 52.0769   5
   4  -5  -6 3077.54 282.668   2
   4  -5  -6 3239.30 299.662   3
  -4   5   6 3252.38 234.109   1
  -4  -5   6 2714.36 225.527   4
   4  -5  -6 2554.42 274.411   5
   4   5  -6 2967.76 248.595   6
   4  -5  -5 6077.07 467.337   2
   4  -5  -5 5466.82 479.137   3
  -4   5   5 6607.27 423.470   1
  -4  -5   5 6056.75 425.884   4
   4  -5  -5 5977.94 480.790   5
   4   5  -5 6374.51 445.703   6
  -4  -5   4 505.250 72.5758   4
   4  -5  -4 558.053 90.2682   2
  -4   5   4 541.989 63.8934   1
   4  -5  -4 531.717 102.721   3
   4   5  -4 455.059 73.2482   6
   4  -5  -4 544.928 100.711   5
   4  -5  -3 1434.68 144.477   2
  -4   5   3 1546.53 119.255   1
   4  -5  -3 1186.70 158.299   3
   4  -5  -3 1201.41 151.417   5
   4   5  -3 1486.39 141.128   6
  -4  -5   3 1487.41 134.540   4
   4  -5  -2 2146.18 178.812   2
   4  -5  -2 1790.02 192.829   3
  -4   5   2 2199.50 150.184   1
   4  -5  -2 1835.71 190.609   5
   4   5  -2 2121.64 177.013   6
  -4  -5   2 1731.14 168.593   4
  -4  -5   1 161.552 48.6486   4
  -4  -5   1 171.993 49.2499   2
  -4   5   1 165.196 27.4535   1
   4  -5  -1 220.356 59.7251   3
   4  -5  -1 192.298 49.4227   2
   4   5  -1 186.237 47.6981   6
  -4   5   1 197.111 82.8305   6
   4  -5  -1 131.506 53.3510   5
  -4  -5   0 346.725 71.0165   4
  -4  -5   0 350.158 70.9579   2
   4   5   0 297.290 59.7279   1
   4  -5   0 461.652 75.0679   3
   4   5   0 333.354 44.3867   3
   4   5   0 327.830 59.9616   6
   4  -5   0 324.183 68.7413   5
  -4   5   0 321.630 91.6990   6
  -4  -5  -1 2890.83 242.929   2
   4   5   1 2592.26 217.393   1
   4  -5   1 2357.00 219.344   3
   4   5   1 2933.43 193.595   3
   4  -5   1 2534.73 223.621   5
   4   5   1 2543.93 210.956   6
  -4   5  -1 2379.63 225.234   6
  -4  -5  -2 2160.59 207.629   2
   4   5   2 1746.60 166.696   1
   4  -5   2 1730.46 163.345   2
   4  -5   2 1728.64 169.715   3
   4   5   2 1842.46 144.708   3
  -4  -5  -2 1529.83 182.401   4
   4  -5   2 1784.57 174.062   5
   4   5   2 1857.27 161.613   6
  -4   5  -2 2122.56 164.939   6
  -4  -5  -3 3660.36 300.942   2
   4  -5   3 2930.48 245.088   2
   4   5   3 2739.35 242.846   1
   4  -5   3 2867.96 246.744   3
   4   5   3 3180.08 226.161   3
  -4  -5  -3 2170.91 261.313   4
   4  -5   3 4063.39 270.451   5
   4   5   3 3030.97 237.599   6
  -4  -5  -4 2686.62 257.269   2
   4   5   4 2226.43 198.190   1
   4  -5   4 2211.78 199.581   3
   4   5   4 2261.93 178.860   3
   4  -5   4 1953.72 191.843   2
  -4  -5  -4 1687.85 215.456   4
   4  -5   4 2488.65 207.883   5
  -4  -5  -5 84.6539 64.4650   4
   4   5   5-30.2969 41.2440   1
   4  -5   5 16.0298 45.4256   3
   4  -5   5-15.9937 35.5547   2
   4   5   5-5.51152 28.7348   3
   4  -5   5 8.34268 48.1839   5
  -4  -5  -6 524.560 103.256   4
   4   5   6 401.353 79.4262   1
   4  -5   6 283.168 72.3097   3
   4   5   6 407.208 73.0805   3
   4  -5   6 416.566 84.2122   2
   4   5   6 418.803 64.3381   5
   4  -5   6 401.386 83.4485   5
   4   5   7 1295.52 152.897   1
   4  -5   7 1483.22 165.745   3
   4   5   7 1378.16 148.227   3
   4  -5   7 1240.21 158.024   2
  -4  -5  -7 1363.68 167.409   4
   4  -5   7 1719.93 176.699   5
   4   5   8 162.010 64.0244   1
   4  -5   8 72.5392 60.3478   3
   4   5   8 190.407 65.5233   3
   4  -5   8 151.964 70.7731   2
   4  -5   8 66.3553 66.6462   5
   4  -5   9 3140.89 277.772   5
   4  -5   9 3013.54 271.489   2
   4   5   9 2584.62 249.838   1
   4  -5   9 2972.21 268.044   3
   4   5   9 2794.39 247.548   3
   4   5   9 2774.14 170.390  12
  -4  -5  -9 2476.21 173.432   9
  -4   5  -9 2485.70 171.184   8
  -4  -5  -9 2646.31 173.923   7
   4   5  10 152.265 74.7883   1
   4  -5  10 49.5354 78.1212   3
   4   5  10-10.1608 64.1997   3
   4  -5  10 12.6655 67.8103   2
  -4  -5 -10 85.7056 28.9787   7
   4  -5  10 144.019 91.1000   5
  -4  -5 -10 72.9731 23.9653   8
  -4   5 -10 89.7436 24.6746   8
  -4  -5 -10 152.848 29.5619   9
   4   5  10 172.358 25.9968  12
   4  -5  11 2526.28 251.235   5
   4   5  11 1737.40 205.466   1
   4  -5  11 2159.48 234.733   3
   4   5  11 2087.01 215.893   3
   4  -5  11 1953.71 227.602   2
   4   5  11 2101.96 130.495  12
  -4  -5 -11 1977.22 134.530   9
  -4  -5 -11 1696.90 129.383   8
  -4   5 -11 1787.75 130.344   8
  -4  -5 -11 2105.78 131.691   7
   4   5  12 1698.16 113.965  12
  -4  -5 -12 1681.88 118.678   9
  -4   5 -12 1593.30 114.256   8
  -4  -5 -12 1411.88 112.416   8
  -4  -5 -12 1880.10 112.800   7
  -4  -5 -13 36.5805 23.7114   8
  -4  -5 -13-1.35196 33.0251   9
   4   5  13 19.0727 26.6934  12
  -4   5 -13 32.6386 25.0037   8
   4   5  14 1746.79 108.431  12
  -4  -5 -14 1645.68 112.142   9
  -4   5 -14 1481.07 107.308   8
  -4  -5 -14 1433.51 106.015   8
  -4   5 -15 14.2901 20.9591   8
   4   5  15-4.59556 24.8999  12
  -4  -5 -15 29.1555 26.8390   9
  -4  -5 -15 26.3450 18.8971   8
   4   5  16 1170.97 77.2652  12
  -4   5 -16 1191.14 76.6977   8
  -4  -5 -16 1009.57 75.2694   8
  -4  -5 -16 1118.66 80.5743   9
  -4  -5 -17 0.65865 15.6380   9
   4   5  17 10.3717 13.0760  12
  -4   6  19 2734.22 174.998  14
   4  -6 -19 2863.55 177.884   9
  -4   6  18 322.098 34.4017  14
   4  -6 -18 444.907 38.9934   9
  -4   6  17 5398.32 338.340  14
   4  -6 -17 5407.71 340.914   9
  -4   6  16 48.6584 29.7763  14
   4   6 -16 44.7186 24.9071  10
   4  -6 -16 36.5258 22.2658  10
   4  -6 -16 27.9953 30.1493   9
  -4   6  15 1121.83 84.9714  14
   4  -6 -15 1165.49 87.0332   9
   4   6 -15 1237.10 85.1609  10
   4  -6 -14 33.1464 27.5296   9
   4   6 -14 29.8981 24.2604  10
  -4   6  13 956.470 303.335   6
   4   6 -13 1479.05 232.046   6
   4   6 -13 2652.63 163.322  10
   4  -6 -13 2518.97 164.149   9
  -4   6  12-31.8941 63.6386   1
   4  -6 -12-23.3890 110.297   2
   4  -6 -12 20.5846 48.9594   7
   4   6 -12 12.9369 81.3442   6
   4  -6 -12 19.1298 22.3111   9
   4   6 -11 5301.03 453.844   6
   4  -6 -11 4539.11 515.173   2
  -4   6  11 5623.30 439.952   1
   4   6 -11 5382.25 352.800  15
   4  -6 -11 5682.50 371.625   7
   4  -6 -11 6173.47 356.119   9
   4  -6 -10 338.394 145.478   2
  -4   6  10 406.661 86.9482   1
   4   6 -10 262.204 85.5521   6
  -4  -6   9-7.05970 44.3892   1
   4  -6  -9 63.4605 102.487   2
  -4   6   9 7.91932 47.4026   1
   4  -6  -9 31.4065 79.9851   5
   4   6  -9-10.6077 54.0313   6
  -4  -6   8 251.005 59.1223   4
   4  -6  -8 224.526 114.817   2
  -4   6   8 295.559 67.0109   1
   4  -6  -8 146.931 82.9196   5
   4   6  -8 215.443 72.8177   6
   4  -6  -7 1509.53 214.111   2
  -4   6   7 1880.15 163.560   1
   4  -6  -7 1807.13 220.056   3
  -4  -6   7 1566.56 154.511   4
   4  -6  -7 1380.79 194.511   5
  -4  -6   6 40.2955 41.7911   4
   4  -6  -6 53.9059 70.4504   2
  -4   6   6 185.805 48.1101   1
   4  -6  -6 55.1475 63.3965   3
   4   6  -6 100.655 52.9955   6
   4  -6  -6 51.6528 59.4071   5
  -4   6   5 747.905 83.4811   1
   4  -6  -5 722.521 124.745   2
   4  -6  -5 652.541 122.552   3
  -4  -6   5 546.416 83.3879   4
   4  -6  -5 690.567 121.352   5
   4   6  -5 704.135 97.6471   6
   4  -6  -4 5461.08 431.825   2
   4  -6  -4 5114.37 449.092   3
  -4   6   4 6649.44 395.903   1
  -4  -6   4 5412.42 402.496   4
   4  -6  -4 5191.80 445.369   5
   4   6  -4 5617.58 418.954   6
   4  -6  -3 5199.03 409.158   2
   4  -6  -3 5021.09 429.107   3
  -4   6   3 6408.60 372.650   1
   4  -6  -3 4292.73 411.821   5
   4   6  -3 5820.52 404.417   6
  -4   6   3 4848.22 469.156   6
  -4  -6   3 5170.61 386.135   4
   4   6  -2 6860.17 442.326   1
   4  -6  -2 5962.04 436.787   2
  -4   6   2 6519.01 397.738   1
   4  -6  -2 5339.72 455.745   3
   4  -6  -2 5415.27 449.065   5
   4   6  -2 5969.85 433.473   6
  -4  -6   2 5638.83 424.273   4
  -4   6   2 5208.20 496.703   6
   4   6  -1 1214.63 130.321   1
   4  -6  -1 962.886 137.296   3
  -4   6   1 1294.02 181.024   6
   4  -6  -1 1123.88 139.638   5
   4   6  -1 1264.96 129.602   6
  -4  -6   1 1224.68 130.463   4
  -4  -6   0 11564.5 847.098   2
   4  -6   0 11866.2 848.848   3
   4  -6   0 12887.8 853.226   5
   4   6   0 13374.0 839.929   6
  -4   6   0 13549.9 890.073   6
  -4  -6  -1 117.700 58.9339   2
   4  -6   1 57.7285 42.3202   3
  -4  -6  -1 66.8716 55.2065   4
   4  -6   1 101.558 42.2151   2
   4   6   1 73.6647 40.4136   6
  -4   6  -1 99.0568 64.2966   6
   4  -6   1 96.5772 52.4139   5
   4   6   2 1124.28 126.904   1
  -4  -6  -2 1125.46 142.395   4
  -4  -6  -2 1265.55 158.698   2
   4  -6   2 949.747 117.649   2
   4  -6   2 979.795 127.735   3
   4   6   2 1181.67 99.1032   3
   4  -6   2 1111.76 130.508   5
   4   6   2 979.260 118.486   6
  -4   6  -2 1053.94 121.551   6
  -4  -6  -3 7774.42 596.131   2
   4   6   3 7700.11 548.855   1
   4  -6   3 8375.18 557.884   3
   4   6   3 7979.26 515.889   3
   4  -6   3 8351.08 551.295   2
   4  -6   3 7809.85 553.533   5
  -4  -6  -3 6489.88 565.986   4
   4   6   3 7378.41 539.427   6
  -4  -6  -4 15971.4 1002.15   2
   4   6   4 13037.0 913.449   1
   4  -6   4 14019.3 919.539   2
   4  -6   4 13955.6 921.306   3
   4   6   4 14359.4 887.768   3
   4  -6   4 14064.1 926.686   5
  -4  -6  -5 17891.7 1090.26   2
   4   6   5 13829.0 980.455   1
   4  -6   5 15217.5 989.283   2
   4   6   5 15196.0 956.152   3
   4  -6   5 15099.6 990.181   3
  -4  -6  -5 11678.0 1003.39   4
   4  -6   5 15321.3 996.247   5
   4  -6   6 2443.46 224.534   3
   4   6   6 2412.26 201.078   3
   4   6   6 2271.14 218.293   1
   4  -6   6 2094.77 215.839   2
  -4  -6  -6 2288.83 243.355   4
   4  -6   6 2221.49 223.663   5
   4  -6   7 14627.6 941.759   3
   4   6   7 13916.9 906.738   3
   4  -6   7 13561.1 934.494   2
   4   6   7 12639.6 923.785   1
  -4  -6  -7 13458.2 949.602   4
   4  -6   7 13637.1 942.394   5
   4  -6   8 878.986 138.810   5
   4   6   8 545.329 110.810   1
   4  -6   8 923.022 135.907   3
   4  -6   8 747.598 127.086   2
   4   6   8 923.437 120.573   3
   4   6   8 873.255 59.3721  12
  -4  -6  -8 705.366 61.3716   9
  -4  -6  -8 803.573 64.9744   7
   4  -6   9 4077.10 338.915   2
   4   6   9 3423.92 315.714   1
   4  -6   9 3724.05 327.876   3
   4   6   9 3964.25 311.033   3
   4  -6   9 4193.46 349.973   5
  -4  -6  -9 3486.60 232.299   9
  -4  -6  -9 3567.36 234.181   7
   4   6  10-46.6283 67.3257   1
   4  -6  10-38.4624 74.0468   2
   4   6  10 69.4140 67.0440   3
  -4  -6 -10 1.17952 29.6660   7
   4  -6  10-95.8255 93.7958   5
  -4   6 -10-2.03177 21.0955   8
  -4  -6 -10 17.9067 26.1378   9
   4  -6  11 312.430 113.798   5
  -4  -6 -11 253.390 36.4847   7
   4   6  11 214.367 92.0784   1
   4  -6  11 210.276 94.8242   2
   4   6  11 209.152 83.6566   3
   4   6  11 317.785 35.5815  12
  -4  -6 -11 271.860 38.8358   9
  -4   6 -11 211.020 31.9036   8
   4   6  12 374.561 40.0717  12
  -4  -6 -12 303.027 44.3270   9
  -4   6 -12 319.845 37.8440   8
  -4  -6 -12 390.259 38.7959   7
   4   6  13 489.937 48.4645  12
  -4   6 -13 469.349 45.6926   8
  -4  -6 -13 571.117 43.7352   7
  -4  -6 -13 476.815 51.5394   9
   4   6  14 494.203 46.3724  12
  -4   6 -14 500.247 43.6062   8
  -4  -6 -14 514.457 49.9418   9
   4   6  15 421.241 39.8350  12
  -4   6 -15 422.814 36.9762   8
  -4  -6 -15 403.546 42.2138   9
   4   6  16-18.7061 19.6476  12
  -4  -6 -16 5.74979 18.6481   9
  -4  -6 -17 41.0022 14.4190   9
   4   6  17 41.2535 12.4191  12
  -4   7  19 51.3027 13.8808  14
   4  -7 -19 66.8232 17.2786   9
  -4   7  18 54.4162 19.9951  14
   4  -7 -18 110.161 23.1461   9
  -4   7  17 11.8687 24.0318  14
   4  -7 -17-6.12190 26.3185   9
  -4   7  16 200.103 31.6014  14
   4  -7 -16 137.242 32.1355   9
  -4   7  15 114.478 31.3543  14
   4  -7 -15 125.691 30.7511   9
   4  -7 -14 366.150 65.4800   7
   4  -7 -14 447.665 44.4979   9
  -4   7  13 324.237 97.7041   1
  -4   7  13 161.733 173.681   6
   4  -7 -13 320.603 64.0514   7
   4   7 -13 319.527 110.723   6
   4  -7 -13 359.297 39.2185   9
   4   7 -12 977.967 164.029   6
   4  -7 -12 785.075 204.953   2
  -4   7  12 960.620 144.234   1
   4   7 -12 847.550 65.9932  15
   4  -7 -12 934.816 96.1330   7
   4  -7 -12 1056.93 70.2585   9
  -4   7  11 127.166 150.427   6
   4  -7 -11 187.344 57.0329   7
   4   7 -11 206.718 94.9745   6
  -4   7  11 113.359 64.9613   1
   4  -7 -11 76.5788 117.633   2
   4   7 -11 214.824 27.2692  15
   4  -7 -11 213.496 27.9689   9
  -4   7  10 91.2179 155.969   6
   4  -7 -10 269.689 55.4236   7
   4   7 -10 244.476 90.9858   6
   4  -7 -10 74.9301 125.518   2
  -4   7  10 359.051 86.6600   1
   4   7 -10 271.919 30.0534  15
   4  -7 -10 368.166 32.8516   9
  -4  -7   9 271.308 70.9623   4
  -4   7   9 205.305 67.2755   1
   4  -7  -9 257.245 125.405   2
  -4   7   9 143.648 124.427   6
   4  -7  -9 226.681 101.128   5
   4   7  -9 206.957 77.8843   6
   4  -7  -8 1282.91 225.656   2
  -4   7   8 1591.28 160.685   1
  -4  -7   8 1467.16 153.434   4
  -4   7   8 1269.18 256.815   6
   4   7  -8 1544.01 178.657   6
   4  -7  -8 1587.94 209.103   5
  -4  -7   7 184.787 60.3431   4
  -4   7   7 301.019 64.9376   1
   4  -7  -7 349.807 133.473   2
  -4   7   7 228.092 129.965   6
   4  -7  -7 246.306 93.7299   5
  -4   7   6 127.199 46.2015   1
   4  -7  -6 117.529 80.3053   3
  -4  -7   6 126.179 53.6921   4
   4  -7  -6 200.270 87.5941   2
   4  -7  -6 41.3960 59.8165   5
   4  -7  -5 1378.58 189.075   2
   4  -7  -5 1423.47 193.167   3
  -4   7   5 1672.00 144.238   1
   4  -7  -5 1343.48 182.802   5
  -4  -7   5 1423.74 148.378   4
  -4   7   5 1501.55 242.643   6
   4   7  -5 1757.25 173.898   6
   4  -7  -4 1542.59 188.190   2
   4  -7  -4 1236.11 183.325   3
  -4   7   4 1960.41 151.035   1
  -4  -7   4 1698.65 162.099   4
  -4   7   4 1521.95 243.995   6
   4   7  -4 1848.85 179.168   6
   4  -7  -4 1673.49 198.683   5
  -4  -7   3 526.321 84.6521   4
  -4   7   3 767.527 76.5980   1
   4  -7  -3 611.585 105.646   2
   4  -7  -3 487.817 105.130   3
   4   7  -3 657.914 99.6840   6
   4  -7  -3 604.904 114.389   5
  -4   7   3 760.249 162.416   6
   4   7  -2 1270.33 139.599   1
   4  -7  -2 1149.18 156.222   3
  -4   7   2 1346.88 196.968   6
   4  -7  -2 1317.19 158.934   5
   4   7  -2 1318.32 143.705   6
  -4  -7   2 1096.54 129.040   4
   4   7  -1 739.164 99.9695   1
  -4  -7   1 641.488 95.6750   4
   4  -7  -1 592.405 109.380   3
   4   7  -1 652.199 97.2614   6
   4  -7  -1 667.173 108.683   5
  -4   7   1 709.900 142.061   6
   4   7   0 8883.88 616.166   1
   4  -7   0 7959.83 626.559   3
   4  -7   0 8837.51 615.245   2
   4  -7   0 9244.60 633.889   5
   4   7   0 8933.98 616.692   6
  -4   7   0 8974.97 658.563   6
  -4  -7  -1 1355.67 172.990   2
   4  -7   1 1373.74 163.570   3
   4  -7   1 1619.83 162.900   2
   4  -7   1 1492.63 168.826   5
  -4  -7  -1 1610.15 173.125   4
   4   7   1 1600.85 161.727   6
  -4   7  -1 1641.72 178.574   6
  -4  -7  -2 800.738 136.246   2
  -4  -7  -2 875.273 130.866   4
   4  -7   2 860.469 118.628   3
   4  -7   2 890.165 117.779   2
   4   7   2 997.462 124.693   6
   4  -7   2 738.266 120.376   5
  -4   7  -2 1114.48 125.628   6
  -4  -7  -3 35.2920 77.3774   4
   4   7   3 17.3817 44.3036   1
  -4  -7  -3 42.5406 59.0006   2
   4  -7   3 46.0951 46.9918   3
   4  -7   3 33.9473 51.6985   2
   4   7   3 8.30112 40.2584   6
   4  -7   3 46.8627 56.1291   5
  -4  -7  -4 694.752 147.279   4
  -4  -7  -4 956.516 166.965   2
   4   7   4 993.593 129.750   1
   4  -7   4 970.523 129.495   3
   4  -7   4 1027.54 130.143   2
   4  -7   4 1022.70 137.324   5
   4   7   5 1932.54 203.747   1
   4  -7   5 2070.84 205.934   2
  -4  -7  -5 1919.28 254.009   2
   4  -7   5 2100.17 208.864   3
  -4  -7  -5 1774.63 226.862   4
   4  -7   5 2346.14 222.360   5
  -4  -7  -6 942.137 159.922   4
  -4  -7  -6 1332.18 207.561   2
   4   7   6 1012.73 136.075   1
   4   7   6 897.388 109.897   3
   4  -7   6 969.962 137.993   3
   4  -7   6 950.864 135.280   2
   4  -7   6 974.738 141.834   5
   4  -7   7-23.8008 67.4481   5
  -4  -7  -7 19.9356 25.7224   7
   4   7   7 10.8149 51.0027   1
   4  -7   7 66.8650 59.4071   2
   4   7   7 7.25328 44.8907   3
  -4   7  -7-1.64543 18.1367  15
   4   7   7 17.0030 16.9088  12
  -4  -7  -7 4.23430 18.6120   9
   4  -7   8 5966.50 445.736   5
   4  -7   8 5378.67 427.214   2
   4   7   8 4825.53 413.549   1
   4   7   8 5505.13 396.098   3
  -4   7  -8 5098.43 322.394  15
   4   7   8 5591.41 323.012  12
  -4  -7  -8 5012.43 329.283   7
  -4  -7  -8 4628.09 324.894   9
   4  -7   9 3134.93 304.978   5
   4   7   9 2951.57 288.272   1
   4   7   9 3123.21 269.003   3
   4  -7   9 3145.71 298.924   2
   4   7   9 3356.37 196.970  12
  -4   7  -9 2953.75 194.882  15
  -4  -7  -9 2780.16 199.200   9
  -4  -7  -9 3077.74 202.716   7
   4  -7  10 734.892 149.337   5
   4   7  10 862.540 141.443   1
   4  -7  10 662.252 136.389   2
   4   7  10 876.681 64.8775  12
  -4  -7 -10 748.529 67.3475   9
  -4  -7 -10 893.231 70.8572   7
  -4  -7 -11 222.149 34.9245   7
  -4  -7 -11 192.727 36.0550   9
  -4  -7 -12 1866.93 119.896   7
  -4  -7 -12 1607.25 122.535   9
  -4  -7 -13 18.4577 21.2015   7
  -4  -7 -13 33.1811 27.5074   9
   4   7  13-0.84783 25.8786  12
   4   7  14 2736.41 171.062  12
  -4  -7 -14 2513.61 173.103   9
  -4  -7 -15 53.2188 23.4739   9
   4   7  15 21.1959 22.4172  12
   4   7  16 353.427 29.5918  12
  -4  -7 -16 320.790 31.1506   9
  -4   8  19 1091.57 65.6365  12
   4  -8 -19 907.403 66.1237   9
  -4   8  18 13.2997 17.2579  14
   4  -8 -18 20.4828 16.8461   9
  -4   8  17 4540.53 279.908  14
   4  -8 -17 4373.86 281.036   9
  -4   8  16 128.653 30.1374  14
   4  -8 -16 114.635 28.2282   9
  -4   8  15 1146.64 81.3470  14
   4  -8 -15 1132.19 82.5923   9
   4  -8 -15 1040.90 94.0755   7
   4  -8 -14 73.6427 51.7897   7
   4  -8 -14 27.9225 27.3393   9
   4  -8 -13 200.985 61.8600   7
   4   8 -13 164.928 26.8357  15
   4  -8 -13 195.374 31.9348   9
   4   8 -12 2958.08 315.129   6
   4  -8 -12 2973.49 402.509   2
  -4   8  12 2907.84 296.765   1
   4   8 -12 3287.70 213.532  15
   4  -8 -12 3614.47 216.475   9
   4  -8 -12 3366.97 240.695   7
  -4   8  11 653.674 233.399   6
   4   8 -11 1078.97 165.750   6
  -4   8  11 938.308 143.404   1
   4  -8 -11 735.065 211.224   2
   4   8 -11 1069.87 76.3838  15
   4  -8 -11 1126.37 77.9428   9
   4  -8 -11 1097.78 104.008   7
  -4   8  10 387.277 184.556   6
   4  -8 -10 483.337 65.2963   7
   4   8 -10 299.916 102.364   6
   4  -8 -10 459.888 174.473   2
  -4   8  10 351.252 91.8925   1
   4   8 -10 354.918 36.3516  15
   4  -8 -10 454.997 38.2259   9
  -4   8   9 278.672 165.966   6
   4  -8  -9 432.560 127.960   5
   4  -8  -9 266.167 50.6536   7
   4   8  -9 137.699 78.1671   6
   4   8  -9 302.010 30.0926  15
   4   8  -9 296.174 28.8244  13
  -4   8   9 303.800 81.7875   1
  -4  -8   9 182.436 74.6289   4
   4  -8  -9 128.364 128.792   2
   4   8  -8 154.321 76.9414   6
  -4   8   8 235.935 143.496   6
   4  -8  -8 221.428 42.6523   7
   4  -8  -8 188.993 90.2351   5
   4   8  -8 210.040 25.8246  15
  -4   8   8 267.689 72.0359   1
  -4  -8   8 333.265 87.1944   4
   4  -8  -8 186.866 140.437   2
  -4   8   7 1641.79 163.091   1
   4  -8  -7 1548.99 238.304   2
  -4  -8   7 1615.98 166.305   4
  -4   8   7 1344.42 270.789   6
   4   8  -7 1698.42 194.039   6
   4  -8  -7 1449.13 200.816   5
  -4  -8   6 831.574 120.404   4
   4  -8  -6 1240.37 192.110   2
   4  -8  -6 1213.98 180.553   3
  -4   8   6 1263.35 128.014   1
   4  -8  -6 932.640 156.950   5
  -4   8   5 451.421 71.9406   1
  -4  -8   5 345.418 74.9867   4
   4  -8  -5 296.285 110.383   2
   4  -8  -5 362.619 102.980   3
   4   8  -5 446.278 93.4298   6
  -4   8   5 146.489 117.148   6
   4  -8  -5 264.706 95.3973   5
  -4   8   4 93.1196 42.6678   1
  -4  -8   4 74.7377 48.7990   4
   4  -8  -4 162.131 86.4711   2
   4  -8  -4 150.764 83.6500   3
   4  -8  -4 66.5281 63.0240   5
   4   8  -4 97.6377 60.7132   6
  -4   8   4 136.509 116.036   6
   4  -8  -3 2430.41 254.687   3
   4  -8  -3 2474.93 251.734   5
  -4   8   3 2162.57 293.917   6
   4   8  -3 2514.81 231.685   6
  -4  -8   3 2336.09 212.890   4
   4   8  -2 7710.54 505.365   1
   4  -8  -2 6024.84 516.239   3
   4  -8  -2 6038.08 511.146   5
   4   8  -2 7223.60 506.259   6
  -4   8   2 6128.16 563.381   6
  -4  -8   2 6877.77 489.968   4
   4   8  -1 710.980 105.667   1
   4  -8  -1 469.254 106.409   3
   4  -8  -1 491.922 97.7709   2
   4   8  -1 658.985 100.508   6
   4  -8  -1 382.282 91.9012   5
  -4   8   1 312.725 115.466   6
   4   8   0 195.743 63.8968   1
  -4  -8   0 52.9295 60.2511   4
   4  -8   0 125.965 62.9375   3
   4  -8   0 315.111 77.0100   2
   4   8   0 149.661 62.9627   6
  -4   8   0 109.262 74.8583   6
   4  -8   0 97.0846 59.3562   5
  -4  -8  -1 2066.91 234.792   2
   4   8   1 2692.12 228.656   1
   4  -8   1 2107.71 215.427   2
   4  -8   1 1909.52 217.380   3
   4  -8   1 2405.21 232.787   5
  -4  -8  -1 2148.08 221.756   4
   4   8   1 2198.67 215.649   6
  -4   8  -1 2729.06 250.040   6
  -4  -8  -2 144.604 82.2956   4
   4   8   2 85.2721 52.0431   1
  -4  -8  -2 128.648 76.5022   2
   4  -8   2 116.460 60.3927   3
   4  -8   2 95.2412 55.4304   2
   4   8   2 141.496 65.8341   6
  -4   8  -2 199.760 73.5705   6
   4  -8   2 52.4134 59.8035   5
  -4  -8  -3 6710.51 596.863   2
   4  -8   3 8053.92 563.964   2
  -4  -8  -3 7014.51 581.043   4
   4  -8   3 8004.33 570.025   5
   4   8   3 8003.82 560.916   6
  -4  -8  -4-43.3544 99.0173   4
  -4  -8  -4-17.4763 75.2319   2
   4  -8   4-10.2079 57.8537   2
   4   8   4 19.4410 55.0914   6
   4  -8   4 32.9626 57.2823   5
  -4  -8  -5 24081.1 1458.87   2
   4   8   5 20073.4 1342.02   1
   4  -8   5 21007.1 1347.11   2
   4  -8   5 21783.1 1360.89   5
   4  -8   6 1605.55 189.594   5
  -4  -8  -6 1684.77 249.975   2
   4   8   6 1289.24 168.537   1
   4  -8   6 1552.14 178.807   2
  -4  -8  -6 944.904 174.982   4
  -4   8  -6 1302.69 91.6985  15
   4   8   6 1395.68 90.3558  12
  -4  -8  -6 1229.63 98.9300   7
   4  -8   7 6729.30 515.176   5
   4   8   7 6308.12 501.953   1
   4  -8   7 6574.38 507.466   2
   4   8   7 6525.44 398.814  12
  -4   8  -7 6220.38 399.678  15
   4  -8   8 881.096 154.250   5
   4   8   8 767.578 134.380   1
   4  -8   8 669.146 127.852   2
   4   8   8 719.619 54.3439  12
  -4   8  -8 699.896 54.4698  15
  -4  -8  -8 615.760 56.7693   9
  -4  -8  -8 704.497 62.6633   7
   4  -8   9 1562.05 211.803   5
   4   8   9 1501.02 193.830   1
   4  -8   9 1369.27 192.029   2
   4   8   9 1829.29 111.948  12
  -4   8  -9 1642.90 110.679  15
  -4  -8  -9 1523.95 118.403   7
  -4  -8  -9 1538.10 114.356   9
  -4  -8 -10 268.010 42.6721   7
   4   8  10 348.369 36.0226  12
  -4   8 -10 329.303 32.4300  15
  -4  -8 -10 261.930 37.6552   9
  -4  -8 -11-13.5437 30.6004   7
  -4  -8 -11-8.85707 26.0847   9
   4   8  11 14.2081 26.2817  12
  -4  -8 -12 149.055 30.5167   7
  -4  -8 -12 170.373 33.0015   9
   4   8  12 168.316 32.8154  12
  -4  -8 -13 205.647 27.0116   7
  -4  -8 -13 154.727 31.5987   9
  -4  -8 -14 95.5108 17.9502   7
  -4  -8 -14 57.8955 24.6521   9
   4   8  15 9.95995 19.5204  12
  -4  -8 -15 35.2787 18.4737   9
  -4  -8 -16 28.3624 12.5463   9
   4   8  16 55.1461 13.1201  12
  -4   9  18 120.554 16.3914  14
   4  -9 -18 114.931 16.2144   9
  -4   9  17 226.646 28.0722  14
   4  -9 -17 288.925 27.9308   9
  -4   9  16 144.204 28.2987  14
   4  -9 -16 173.834 26.3556   9
   4  -9 -15 423.098 54.6544   7
   4  -9 -15 444.863 42.0766   9
   4   9 -14 3223.35 204.782  15
  -4   9  14 3119.62 207.053  14
   4  -9 -14 3323.35 208.119   9
   4  -9 -14 3280.99 226.507   7
   4  -9 -13 48.5380 59.8400   7
   4   9 -13 37.0112 24.7330  15
  -4   9  13 32.1575 27.2199  14
   4  -9 -13 44.1452 25.2959   9
  -4   9  12 1634.80 109.920  14
   4   9 -12 1552.13 108.669  15
   4  -9 -12 1641.78 137.080   7
   4  -9 -12 1625.46 109.347   9
  -4   9  11 254.611 191.822   6
   4  -9 -11 378.867 71.8075   7
   4   9 -11 530.755 129.048   6
   4   9 -11 367.581 38.1397  15
  -4   9  11 345.127 98.4540   1
   4  -9 -11 227.250 159.460   2
   4  -9 -10 115.136 56.1122   7
  -4   9  10 162.117 161.295   6
   4   9 -10 82.7759 86.9775   6
  -4   9  10 52.6595 66.5267   1
   4  -9 -10 28.7447 123.905   2
   4   9 -10 77.8292 26.2042  15
   4   9 -10 130.461 22.6834  13
  -4  -9   9 3622.59 315.445   4
   4  -9  -9 4227.24 384.759   5
  -4   9   9 3513.69 460.349   6
   4   9  -9 3453.29 341.274   6
  -4   9   9 3685.87 318.436   1
   4  -9  -9 3458.60 432.184   2
   4   9  -9 3683.55 237.764  15
   4   9  -9 3784.83 237.046  13
   4  -9  -9 3912.22 259.789   7
   4   9  -8 882.947 147.888   6
  -4   9   8 550.904 200.391   6
   4  -9  -8 1201.27 180.556   5
   4   9  -8 981.263 67.2445  15
   4   9  -8 881.410 65.3545  13
  -4   9   8 796.006 121.031   1
  -4  -9   8 863.616 130.030   4
   4  -9  -8 910.642 223.515   2
   4  -9  -7 430.077 57.8542   7
   4   9  -7 372.902 100.514   6
   4  -9  -7 326.014 105.694   5
   4   9  -7 483.590 38.4685  13
  -4   9   7 353.716 80.2155   1
  -4  -9   7 427.638 96.3383   4
   4  -9  -7 398.408 152.124   2
  -4   9   6 125.666 58.3304   1
  -4  -9   6 156.679 67.7312   4
   4  -9  -6 186.159 113.049   2
   4  -9  -6 226.553 87.7709   5
  -4  -9   5 8.63993 57.6319   4
   4  -9  -5-18.1154 83.0279   2
   4  -9  -5-30.4558 75.7036   3
   4   9  -5-22.9195 56.9763   6
  -4   9   5-25.6475 98.7588   6
   4  -9  -5-29.2335 70.8268   5
  -4  -9   4 923.228 129.461   4
   4  -9  -4 792.287 161.847   2
   4  -9  -4 1079.43 161.294   3
   4  -9  -4 793.949 149.536   5
   4   9  -4 1144.81 149.390   6
  -4   9   4 812.779 194.509   6
   4  -9  -3 2266.19 243.916   3
   4  -9  -3 1910.08 231.132   5
  -4   9   3 1848.45 275.241   6
   4   9  -3 2685.09 238.675   6
  -4  -9   3 2256.47 212.910   4
   4  -9  -3 2084.00 183.409   4
   4  -9  -2 2932.57 306.153   2
   4  -9  -2 3210.36 311.248   3
   4  -9  -2 3115.84 309.181   5
   4   9  -2 3846.55 309.232   6
  -4   9   2 3017.64 352.680   6
  -4  -9   2 3625.83 291.791   4
   4   9  -1 29.0279 52.8070   1
   4  -9  -1 70.3301 62.5837   2
   4   9  -1 42.9021 52.0852   6
   4  -9  -1 112.513 62.2432   5
  -4   9   1 51.8703 76.9534   6
   4   9   0 3623.98 305.607   1
   4  -9   0 3155.55 305.249   2
   4  -9   0 3439.69 315.312   5
  -4  -9   0 3585.77 305.150   4
   4   9   0 3741.92 311.524   6
  -4   9   0 3144.18 331.182   6
   4   9   1 1724.38 187.774   1
   4  -9   1 1542.95 184.333   2
  -4  -9  -1 1450.22 188.777   4
   4  -9   1 1600.49 194.780   5
   4   9   1 1822.18 193.514   6
  -4   9  -1 1895.93 211.916   6
  -4  -9  -2 3461.33 369.371   2
   4   9   2 4520.31 355.354   1
   4  -9   2 4305.88 353.310   2
  -4  -9  -2 3551.80 349.430   4
   4   9   2 4217.84 352.632   6
  -4   9  -2 4653.38 360.895   6
   4  -9   2 4048.43 354.829   5
  -4  -9  -3 86.0545 86.1090   2
   4  -9   3 280.506 85.1480   2
   4   9   3 132.083 65.4724   1
  -4  -9  -3 168.149 103.773   4
   4   9   3 205.916 73.9236   6
   4  -9   3 106.240 78.2368   5
  -4  -9  -4 465.731 138.931   4
   4   9   4 549.739 113.649   1
  -4  -9  -4 829.903 170.247   2
   4  -9   4 728.842 126.313   2
   4   9   4 799.554 126.343   6
   4  -9   4 803.287 132.438   5
  -4  -9  -4 681.693 61.6968   7
   4  -9   5 2733.94 275.982   5
  -4  -9  -5 2175.21 281.838   4
  -4  -9  -5 3369.59 351.508   2
   4  -9   5 2695.91 272.975   2
   4   9   5 2981.86 177.963  12
  -4   9  -5 2667.80 179.838  15
  -4  -9  -5 2585.29 186.374   7
   4  -9   6 1507.40 192.543   5
  -4  -9  -6 1575.33 247.104   2
   4   9   6 1023.58 168.377   1
   4  -9   6 1413.60 183.618   2
  -4   9  -6 1354.13 95.4981  15
   4   9   6 1389.88 92.5464  12
  -4  -9  -6 1341.81 103.151   7
   4  -9   7 3963.06 366.591   5
   4   9   7 3972.11 358.666   1
   4  -9   7 3848.06 357.343   2
   4   9   7 4145.39 254.157  12
  -4   9  -7 4039.02 255.624  15
  -4  -9  -7 3742.48 262.116   7
   4  -9   8 981.420 169.510   5
   4   9   8 1112.31 165.226   1
   4  -9   8 1022.34 162.646   2
  -4   9  -8 1071.18 77.8838  15
   4   9   8 1069.26 76.5359  12
   4   9   9 1199.97 172.850   1
   4  -9   9 1030.54 174.302   2
   4   9   9 1237.91 88.0143  12
  -4   9  -9 1259.94 88.0000  15
  -4  -9  -9 1293.06 96.4147   7
  -4   9 -10 831.270 61.4200  15
   4   9  10 791.926 62.7191  12
  -4  -9 -10 785.557 65.0562   9
  -4  -9 -10 818.484 69.6956   7
  -4  -9 -11 418.121 45.7586   7
   4   9  11 437.433 41.0768  12
  -4  -9 -11 386.417 42.0575   9
   4   9  12 1519.01 106.441  12
  -4  -9 -12 1744.51 108.296   7
  -4  -9 -12 1456.09 108.410   9
  -4  -9 -13 252.007 27.6141   7
  -4  -9 -13 195.036 29.0355   9
   4   9  13 182.670 29.6739  12
   4   9  14 1306.30 88.6501  12
  -4  -9 -14 1417.40 85.6381   7
  -4  -9 -14 1134.61 88.6924   9
  -4  -9 -15 1144.06 76.5353   9
   4 -10 -17 1290.65 84.3632   9
   4 -10 -16 656.669 49.0835   9
  -4  10  15 1304.48 89.2859  14
   4 -10 -15 1325.34 88.7014   9
   4 -10 -15 1220.51 99.2723   7
   4  10 -14 1455.78 100.548  15
  -4  10  14 1588.35 103.101  14
   4 -10 -14 1504.69 123.732   7
   4 -10 -14 1492.22 102.366   9
   4 -10 -13 69.7092 55.2668   7
   4  10 -13 73.3880 25.5856  15
  -4  10  13 40.7731 27.0876  14
   4 -10 -13 27.4123 22.8552   9
   4 -10 -12 830.343 99.0047   7
  -4  10  12 930.073 67.7214  14
   4  10 -12 867.944 67.3940  15
   4 -10 -11 379.548 74.1873   7
  -4  10  11 419.030 41.6605  14
   4  10 -11 447.297 38.6730  13
   4  10 -11 439.059 43.7280  15
  -4  10  10 92.9532 161.553   6
   4 -10 -10 51.8507 57.7856   7
   4  10 -10-42.8699 87.0318   6
  -4  10  10 39.2020 23.9414  14
   4  10 -10 37.6027 27.4637  15
   4  10 -10 44.3162 22.1569  13
   4 -10 -10 59.6074 128.323   2
  -4  10  10 75.6956 70.1286   1
  -4  10   9 987.344 257.234   6
   4  10  -9 1065.79 169.655   6
  -4 -10   9 808.899 140.982   4
   4 -10  -9 1031.18 241.921   2
  -4  10   9 801.006 131.356   1
   4  10  -9 1025.15 74.6946  15
   4  10  -9 1046.58 72.9253  13
   4  10  -8 1173.86 174.108   6
  -4  10   8 879.900 234.938   6
  -4 -10   8 798.571 141.145   4
   4 -10  -8 530.583 199.155   2
  -4  10   8 919.750 136.546   1
   4  10  -8 1078.53 74.5353  13
   4 -10  -8 1093.21 98.7191   7
   4  10  -7 190.035 91.8544   6
   4 -10  -7 53.4347 47.3831   7
   4  10  -7 74.9708 22.8312  13
   4  10  -7 47.6991 22.1823  15
  -4 -10   7 79.9686 72.1089   4
   4 -10  -7 25.4898 113.393   2
   4 -10  -6 77.3770 41.6627   7
  -4  10   6-27.8022 123.657   6
   4  10  -6 48.9669 21.3421  15
   4  10  -6 64.3298 20.9152  13
  -4 -10   6 58.9899 67.4539   4
   4 -10  -6 23.3919 100.758   2
   4  10  -5 153.476 81.9895   6
   4 -10  -5 133.751 38.8749   7
  -4  10   5 215.737 137.552   6
  -4 -10   5 147.393 81.3271   4
   4 -10  -5 124.351 100.677   2
   4  10  -5 110.058 21.4437  15
   4  10  -4 887.581 146.507   6
  -4  10   4 633.346 182.787   6
   4 -10  -4 710.140 149.919   5
  -4 -10   4 879.701 138.608   4
   4  10  -4 1054.72 73.3564  15
   4  10  -4 1095.49 73.6198  13
   4 -10  -4 1085.98 87.8993   7
   4 -10  -3 2012.32 247.612   5
  -4  10   3 2005.58 295.418   6
   4  10  -3 2361.96 246.983   6
  -4 -10   3 2283.60 231.974   4
   4  10  -3 2430.78 153.917  13
   4 -10  -2 28.3523 72.2084   5
   4  10  -2-12.2129 54.3011   6
  -4  10   2-41.1054 91.3786   6
   4 -10  -2 54.7264 48.0920   4
   4 -10  -2-30.7843 87.2373   2
   4  10  -1 506.909 111.824   6
   4 -10  -1 550.632 125.729   5
  -4  10   1 613.062 148.301   6
   4  10  -1 763.765 120.809   1
  -4 -10   1 707.328 128.054   4
   4 -10  -1 688.220 102.263   4
   4 -10  -1 646.985 128.819   2
   4  10   0 364.955 98.2126   6
   4 -10   0 267.747 86.2853   5
  -4  10   0 81.4131 73.3424   6
   4  10   0 131.596 71.0024   1
  -4 -10   0 238.222 88.1447   4
   4 -10   0 190.509 85.0304   2
   4  10   1 827.557 138.376   6
  -4  10  -1 768.660 147.096   6
   4 -10   1 823.457 142.764   5
  -4  10  -1 868.856 63.8781  15
   4  10   1 1019.34 144.121   1
  -4 -10  -1 1129.43 162.244   4
   4 -10   1 876.696 144.370   2
   4  10   2 280.691 94.8341   6
  -4 -10  -2 303.096 38.7505   7
   4 -10   2 221.553 97.8680   5
  -4 -10  -2 293.598 103.377   4
   4  10   2 245.486 84.2522   1
   4 -10   2 511.822 111.722   2
  -4  10  -2 308.774 32.3066  15
  -4 -10  -3 4583.58 423.485   4
   4  10   3 5143.59 405.925   6
   4  10   3 5121.79 408.699   1
   4 -10   3 5136.53 416.771   2
  -4  10  -3 4691.98 299.024  15
  -4 -10  -3 4694.63 304.969   7
  -4 -10  -4 3937.13 375.777   2
   4  10   4 3406.26 298.990   1
   4 -10   4 3492.99 306.552   2
  -4 -10  -4 2055.49 290.390   4
  -4  10  -4 2827.25 185.708  15
  -4 -10  -4 2835.20 192.879   7
   4  10   5 1803.16 211.510   1
  -4 -10  -5 1271.78 220.376   4
  -4 -10  -5 2079.20 277.352   2
   4 -10   5 1541.17 204.729   2
  -4  10  -5 1704.84 115.068  15
  -4 -10  -5 1665.87 121.601   7
   4  10   6 542.039 124.284   1
  -4 -10  -6 664.311 177.945   2
   4 -10   6 511.197 123.615   2
   4  10   6 561.764 45.2889  12
  -4  10  -6 600.235 51.0941  15
  -4 -10  -6 534.012 57.2431   7
   4 -10   7 4924.00 434.938   2
  -4  10  -7 5426.99 324.628  15
   4  10   7 5076.59 321.841  12
  -4 -10  -7 4812.34 329.509   7
  -4  10  -8 92.8788 28.0403  15
   4  10   8 44.4831 22.6106  12
   4  10   9 2173.70 140.402  12
  -4  10  -9 2268.94 141.245  15
  -4 -10  -9 1838.55 145.603   7
   4  10  10 1209.27 87.0627  12
  -4  10 -10 1287.62 87.0627  15
  -4 -10 -10 1226.70 92.5600   7
  -4  10 -11 527.086 42.3985  15
   4  10  11 472.727 44.1940  12
  -4 -10 -11 528.210 48.2450   7
  -4 -10 -12 23.4801 23.6641   7
  -4 -10 -12 10.8623 19.6737   9
   4  10  12-2.87578 22.3545  12
   4  10  13 750.539 55.4878  12
  -4 -10 -13 653.704 54.7777   9
  -4 -10 -13 836.197 54.6345   7
  -4 -10 -14 27.6146 13.0629   7
  -4 -10 -14 28.7512 13.6985   9
   4  10  14 47.8882 16.3688  12
   4  10  15 280.891 22.9791  12
  -4  11  17 582.691 39.5602  12
   4 -11 -16 119.540 18.3750   7
  -4  11  16 86.2336 17.2985  14
   4 -11 -15 14.6015 29.2706   7
  -4  11  15 31.5469 19.7562  14
   4  11 -14 664.826 51.3326  15
  -4  11  14 675.252 52.2091  14
   4 -11 -14 656.433 70.8658   7
   4  11 -13 2057.92 133.956  15
  -4  11  13 2027.02 134.093  14
   4 -11 -13 2027.16 155.774   7
  -4  11  12 1577.43 107.101  14
   4  11 -12 1612.90 108.198  15
   4 -11 -12 1510.06 131.736   7
   4  11 -11 2689.46 178.108  13
   4  11 -11 2817.16 180.730  15
  -4  11  11 2867.34 179.745  14
   4 -11 -11 2742.79 207.589   7
  -4  11  10 194.770 27.6925  14
   4  11 -10 124.628 31.6805  15
   4  11 -10 172.066 28.2992  13
  -4  11   9 984.219 248.577   6
   4  11  -9 1622.67 213.869   6
[truncated: 560,071 more chars]
